# Supplementary material for: Transcriptome profiling reveals potential genes involved in browning of fresh-cut eggplant (Solanum melongena L.)
Source: Sci Rep. 2021 Aug 9;11:16081. doi: 10.1038/s41598-021-94831-z (PMC8352891; doi:10.1038/s41598-021-94831-z)
Supplement: Supplementary file 2 — Supplementary Table S1. [file 41598_2021_94831_MOESM2_ESM.xlsx]

## Sheet: 36CK0-vs-FCK0-diff-pval-0.05-FC
Supplementary Table S1 The list of identified DEGs in all pairwise comparisons.
gene_id	baseMean	baseMean_control_FCK0	baseMean_case_36CK0	foldChange	log2FoldChange	pval	padj	up_down	expression_FCK0_1	expression_FCK0_2	expression_Sample_36CK0_1	expression_Sample_36CK0_2	gene_symbol	description	GO_id	GO_term	pathway	pathway_description
Sme2.5_00001.1_g00016.1	570.286	265.792	874.779	3.29122	1.71862	0.00486191	0.116083	Up	2.68905	11.2149	27.7135	18.9337	CBP1	Serine carboxypeptidase 1	GO:0004185,GO:0005777,GO:0019748	serine-type carboxypeptidase activity|peroxisome|secondary metabolic process
Sme2.5_00001.1_g00017.1	265.136	151.024	379.248	2.51117	1.32836	0.00227738	0.0656598	Up	2.10525	4.36333	9.43414	6.39736	CBP1	Serine carboxypeptidase 1	GO:0004185,GO:0005576	serine-type carboxypeptidase activity|extracellular region
Sme2.5_00001.1_g00020.1	123.465	202.091	44.8389	0.221874	-2.17219	5.03e-06	0.000384027	Down	9.86016	9.30256	1.91621	2.08761
Sme2.5_00001.1_g00048.1	7635.52	4458.16	10812.9	2.42541	1.27823	0.000530499	0.0204824	Up	115.555	111.817	274.018	281.711	CYP73A4	Trans-cinnamate 4-monooxygenase	GO:0004497,GO:0005506,GO:0016705,GO:0020037	monooxygenase activity|iron ion binding|oxidoreductase activity, acting on paired donors, with incorporation or reduction of molecular oxygen|heme binding	ko00130,ko01220,ko00945,ko00940,ko00360,ko00941	Ubiquinone and other terpenoid-quinone biosynthesis|Degradation of aromatic compounds|Stilbenoid, diarylheptanoid and gingerol biosynthesis|Phenylpropanoid biosynthesis|Phenylalanine metabolism|Flavonoid biosynthesis
Sme2.5_00002.1_g00005.1	117.622	51.9881	183.256	3.52496	1.81761	0.000108254	0.00540098	Up	0.67417	1.20295	3.45349	3.67957	SPAC6G10.03c	probable cardiolipin-specific deacylase, mitochondrial	GO:0004623,GO:0005737,GO:0005743,GO:0005783,GO:0005794,GO:0007006,GO:0032048,GO:0035965,GO:0052689,GO:0055088	phospholipase A2 activity|cytoplasm|mitochondrial inner membrane|endoplasmic reticulum|Golgi apparatus|mitochondrial membrane organization|cardiolipin metabolic process|cardiolipin acyl-chain remodeling|carboxylic ester hydrolase activity|lipid homeostasis
Sme2.5_00002.1_g00022.1	40.3047	13.351	67.2583	5.03769	2.33276	0.000285357	0.012145	Up	0.811883	0.543374	2.74373	2.95014	AS2	Protein ASYMMETRIC LEAVES 2	GO:0005634,GO:0005654,GO:0009799,GO:0009943,GO:0009944,GO:0009954,GO:0048441	nucleus|nucleoplasm|specification of symmetry|adaxial/abaxial axis specification|polarity specification of adaxial/abaxial axis|proximal/distal pattern formation|petal development
Sme2.5_00002.1_g00039.1	272.658	450.126	95.1911	0.211477	-2.24143	0.00281873	0.0778247	Down	49.9564	23.5757	8.20029	7.25691
Sme2.5_00003.1_g00016.1	150.707	88.6845	212.73	2.39872	1.26227	0.00466207	0.112097	Up	6.88789	4.86049	12.9087	15.0032	SAUR40	Auxin-responsive protein SAUR40	GO:0005737,GO:0007275,GO:0009734,GO:0040008	cytoplasm|multicellular organism development|auxin-activated signaling pathway|regulation of growth	ko04075	Plant hormone signal transduction
Sme2.5_00003.1_g00017.1	1336.8	619.353	2054.24	3.31675	1.72977	4.96e-06	0.000381311	Up	7.23671	9.69481	25.7739	30.736	ARF5	Auxin response factor 5	GO:0003700,GO:0005634,GO:0006355,GO:0009733,GO:0009734,GO:0009793,GO:0009908,GO:0009942,GO:0010051,GO:0010305,GO:0016020,GO:0042802,GO:0044212,GO:0048364,GO:0048507	DNA-binding transcription factor activity|nucleus|regulation of transcription, DNA-templated|response to auxin|auxin-activated signaling pathway|embryo development ending in seed dormancy|flower development|longitudinal axis specification|xylem and phloem pattern formation|leaf vascular tissue pattern formation|membrane|identical protein binding|transcription regulatory region DNA binding|root de…	ko04075	Plant hormone signal transduction
Sme2.5_00003.1_g00043.1	5521.73	9236.45	1807.01	0.195639	-2.35374	7e-10	1.3e-07	Down	332.415	273.831	65.1171	56.9677	WAT1	Protein WALLS ARE THIN 1	GO:0000162,GO:0005774,GO:0005886,GO:0006952,GO:0009705,GO:0009734,GO:0009826,GO:0009834,GO:0009851,GO:0010315,GO:0016021,GO:0022857,GO:0071555,GO:0090355,GO:0090358	tryptophan biosynthetic process|vacuolar membrane|plasma membrane|defense response|plant-type vacuole membrane|auxin-activated signaling pathway|unidimensional cell growth|plant-type secondary cell wall biogenesis|auxin biosynthetic process|auxin efflux|integral component of membrane|transmembrane transporter activity|cell wall organization|positive regulation of auxin metabolic process|positive …
Sme2.5_00003.1_g00051.1	5.97565	0.99649	10.9548	10.9934	3.45856	0.0395462	0.507626	Up	0.0604215	0	0.259713	0.317335	AHL22	AT-hook motif nuclear-localized protein 22	GO:0003680,GO:0003700,GO:0005634,GO:0009640,GO:0009647,GO:0009908,GO:0010228,GO:0042826,GO:0043621	AT DNA binding|DNA-binding transcription factor activity|nucleus|photomorphogenesis|skotomorphogenesis|flower development|vegetative to reproductive phase transition of meristem|histone deacetylase binding|protein self-association
Sme2.5_00003.1_g00061.1	60.8465	30.0227	91.6703	3.05337	1.6104	0.0177656	0.292667	Up	0.343483	1.33017	2.85536	1.85812	GRF9	Growth-regulating factor 9	GO:0005524,GO:0005634,GO:0006351,GO:0006355,GO:0048366	ATP binding|nucleus|transcription, DNA-templated|regulation of transcription, DNA-templated|leaf development
Sme2.5_00005.1_g00003.1	317.626	449.28	185.972	0.413933	-1.27253	0.015853	0.268834	Down	14.3708	7.73652	4.79746	4.08788	GAD1	Glutamate decarboxylase 1	GO:0004351,GO:0005516,GO:0005829,GO:0006538,GO:0030170,GO:0046686	glutamate decarboxylase activity|calmodulin binding|cytosol|glutamate catabolic process|pyridoxal phosphate binding|response to cadmium ion	ko00410,ko00430,ko00650,ko00250,ko02024	beta-Alanine metabolism|Taurine and hypotaurine metabolism|Butanoate metabolism|Alanine, aspartate and glutamate metabolism|Quorum sensing
Sme2.5_00005.1_g00008.1	11.3164	0	22.6327	Inf	Inf	3.04e-05	0.00184019	Up	0	0	0.78454	0.883051	At1g11330	G-type lectin S-receptor-like serine/threonine-protein kinase At1g11330
Sme2.5_00005.1_g00017.1	72.5775	142.725	2.43047	0.0170291	-5.87585	6.05e-11	1.33e-08	Down	5.25187	2.99903	0.103425	0.0309699	PUB21	U-box domain-containing protein 21	GO:0004842,GO:0010200	ubiquitin-protein transferase activity|response to chitin
Sme2.5_00005.1_g00019.1	22.8398	8.40464	37.2749	4.43504	2.14895	0.00563409	0.13094	Up	0.229118	1.17033	2.28256	2.40844
Sme2.5_00006.1_g00019.1	71.5144	119.258	23.771	0.199324	-2.32681	0.0080739	0.169168	Down	4.86997	2.23116	0.70094	0.727731	GAT1_2.1	Putative glutamine amidotransferase GAT1_2.1	GO:0006541,GO:0016740,GO:0016787,GO:2000032	glutamine metabolic process|transferase activity|hydrolase activity|regulation of secondary shoot formation
Sme2.5_00006.1_g00029.1	1685.88	1052.83	2318.94	2.20258	1.1392	0.0244159	0.365094	Up	28.2849	49.3469	100.285	67.6955		Delta(7)-sterol-C5(6)-desaturase	GO:0005506,GO:0005789,GO:0016021,GO:0016126,GO:0016491	iron ion binding|endoplasmic reticulum membrane|integral component of membrane|sterol biosynthetic process|oxidoreductase activity	ko00100	Steroid biosynthesis
Sme2.5_00006.1_g00036.1	880.955	1252.96	508.949	0.406197	-1.29975	0.00068875	0.0252585	Down	24.1154	21.3413	9.24447	9.45821	ELP5	Elongator complex protein 5	GO:0002098,GO:0005634,GO:0005737,GO:0016746,GO:0033588	tRNA wobble uridine modification|nucleus|cytoplasm|transferase activity, transferring acyl groups|Elongator holoenzyme complex
Sme2.5_00007.1_g00009.1	680.883	975.192	386.574	0.396408	-1.33494	0.00289096	0.0793289	Down	20.3219	12.5241	7.23849	5.547	FRS4	Protein FAR1-RELATED SEQUENCE 4	GO:0005634,GO:0006355,GO:0008270	nucleus|regulation of transcription, DNA-templated|zinc ion binding
Sme2.5_00007.1_g00018.1	28.108	5.76917	50.4469	8.74421	3.12833	4.88e-05	0.00274069	Up	0.134674	0.312146	2.00908	1.89833	MYB26	Transcription factor MYB26	GO:0003700,GO:0005634,GO:0009739,GO:0009834,GO:0030154,GO:0043565,GO:0044212	DNA-binding transcription factor activity|nucleus|response to gibberellin|plant-type secondary cell wall biogenesis|cell differentiation|sequence-specific DNA binding|transcription regulatory region DNA binding
Sme2.5_00007.1_g00027.1	2134.61	3189.65	1079.56	0.338457	-1.56295	3.2e-05	0.00191719	Down	533.466	406.54	152.686	162.83	DIR1	Putative lipid-transfer protein DIR1	GO:0005504,GO:0005783,GO:0006869,GO:0008270,GO:0009506,GO:0009627,GO:0009862,GO:0043621,GO:0048046	fatty acid binding|endoplasmic reticulum|lipid transport|zinc ion binding|plasmodesma|systemic acquired resistance|systemic acquired resistance, salicylic acid mediated signaling pathway|protein self-association|apoplast
Sme2.5_00008.1_g00043.1	367.398	543.406	191.389	0.352203	-1.50552	0.000184702	0.00852188	Down	15.7751	11.4332	4.44574	4.91344	PEAMT	Phosphoethanolamine N-methyltransferase	GO:0000234,GO:0005737,GO:0006656	phosphoethanolamine N-methyltransferase activity|cytoplasm|phosphatidylcholine biosynthetic process	ko00564	Glycerophospholipid metabolism
Sme2.5_00009.1_g00008.1	17325.5	26158.9	8492.21	0.32464	-1.62309	1.07e-05	0.000734182	Down	1399.43	925.13	383.069	348.83
Sme2.5_00009.1_g00016.1	582.269	983.925	180.614	0.183564	-2.44564	1.14e-09	2.04e-07	Down	0.906409	0.82402	0.0784355	0.0362644
Sme2.5_00010.1_g00004.1	650.779	931.89	369.667	0.396685	-1.33393	0.00683919	0.151629	Down	19.1262	10.2718	5.83753	5.4137	HSF24	Heat shock factor protein HSF24	GO:0003700,GO:0005634,GO:0043565	DNA-binding transcription factor activity|nucleus|sequence-specific DNA binding
Sme2.5_00010.1_g00008.1	6.43274	11.9645	0.901018	0.0753078	-3.73106	0.024017	0.360162	Down	0.428609	0.650071	0	0.0833049	RAP2-6	Ethylene-responsive transcription factor RAP2-6	GO:0003677,GO:0003700,GO:0005634,GO:0006952,GO:0006970,GO:0009409,GO:0009414,GO:0009611,GO:0009651,GO:0009658,GO:0009737,GO:0009751,GO:0009753,GO:0009873,GO:0034605,GO:0045893	DNA binding|DNA-binding transcription factor activity|nucleus|defense response|response to osmotic stress|response to cold|response to water deprivation|response to wounding|response to salt stress|chloroplast organization|response to abscisic acid|response to salicylic acid|response to jasmonic acid|ethylene-activated signaling pathway|cellular response to heat|positive regulation of transcripti…
Sme2.5_00010.1_g00017.1	158.974	94.3587	223.589	2.36956	1.24462	0.0039969	0.100427	Up	2.03229	2.18447	3.4863	5.7708	KRP1	Cyclin-dependent kinase inhibitor 1	GO:0000082,GO:0004861,GO:0005634,GO:0005654,GO:0007050,GO:0009737,GO:0010311,GO:0045736,GO:0045740,GO:0048366,GO:0048367,GO:0048527	G1/S transition of mitotic cell cycle|cyclin-dependent protein serine/threonine kinase inhibitor activity|nucleus|nucleoplasm|cell cycle arrest|response to abscisic acid|lateral root formation|negative regulation of cyclin-dependent protein serine/threonine kinase activity|positive regulation of DNA replication|leaf development|shoot system development|lateral root development
Sme2.5_00011.1_g00001.1	185.532	104.176	266.888	2.56189	1.35721	0.0206639	0.325275	Up	2.21776	10.4342	19.2436	17.7413	ILL6	IAA-amino acid hydrolase ILR1-like 6	GO:0009694,GO:0009753,GO:0010112,GO:1990206	jasmonic acid metabolic process|response to jasmonic acid|regulation of systemic acquired resistance|jasmonyl-Ile conjugate hydrolase activity
Sme2.5_00011.1_g00006.1	85.9751	53.7352	118.215	2.19995	1.13747	0.0195612	0.313641	Up	1.70433	3.91928	6.11851	6.35146	ARR9	Two-component response regulator ARR9	GO:0000156,GO:0000160,GO:0005634,GO:0006355,GO:0007623,GO:0009735,GO:0009736	phosphorelay response regulator activity|phosphorelay signal transduction system|nucleus|regulation of transcription, DNA-templated|circadian rhythm|response to cytokinin|cytokinin-activated signaling pathway	ko04075	Plant hormone signal transduction
Sme2.5_00011.1_g00007.1	46.3121	15.1342	77.49	5.12018	2.35619	0.000115768	0.00573926	Up	0.378373	0.642905	2.42498	2.33019
Sme2.5_00013.1_g00005.1	156.772	100.564	212.98	2.11786	1.08261	0.0182292	0.29809	Up	6.80082	2.49553	10.6468	8.93812	DOF3.7	Dof zinc finger protein DOF3.7	GO:0003677,GO:0005634,GO:0006355,GO:0046872	DNA binding|nucleus|regulation of transcription, DNA-templated|metal ion binding
Sme2.5_00013.1_g00011.1	259.734	167.584	351.884	2.09974	1.07021	0.0104144	0.202601	Up	6.53563	5.15495	13.2673	10.7248	At3g03980	NADPH-dependent aldehyde reductase-like protein, chloroplastic	GO:0009507,GO:0016491	chloroplast|oxidoreductase activity	ko00061,ko01040,ko01212,ko00780	Fatty acid biosynthesis|Biosynthesis of unsaturated fatty acids|Fatty acid metabolism|Biotin metabolism
Sme2.5_00013.1_g00014.1	54.0272	20.7592	87.2952	4.20514	2.07215	0.000341171	0.0140984	Up	0.164181	0.325409	1.03931	0.766789	ARF9	Auxin response factor 9	GO:0003700,GO:0005634,GO:0009734,GO:0043565	DNA-binding transcription factor activity|nucleus|auxin-activated signaling pathway|sequence-specific DNA binding	ko04075	Plant hormone signal transduction
Sme2.5_00013.1_g00022.1	6.20165	11.5023	0.901018	0.0783338	-3.67422	0.0290698	0.413191	Down	0.261842	0.43812	0	0.0761914	ERF061	Ethylene-responsive transcription factor ERF061	GO:0003677,GO:0003700,GO:0005634,GO:0009873,GO:0010200	DNA binding|DNA-binding transcription factor activity|nucleus|ethylene-activated signaling pathway|response to chitin
Sme2.5_00014.1_g00001.1	9.50889	0.534305	18.4835	34.5935	5.11243	0.000942357	0.0327179	Up	0	0.131164	2.1632	1.49558
Sme2.5_00014.1_g00015.1	242.299	158.478	326.119	2.05781	1.04111	0.0115932	0.217582	Up	5.78557	4.31417	10.0783	11.4881	Smt2-1	24-methylenesterol C-methyltransferase 2	GO:0016021,GO:0016126,GO:0030797	integral component of membrane|sterol biosynthetic process|24-methylenesterol C-methyltransferase activity
Sme2.5_00014.1_g00022.1	14.7148	5.4807	23.9489	4.36968	2.12753	0.0280836	0.403357	Up	0.0592947	0	0.345372	0
Sme2.5_00014.1_g00026.1	88.5264	44.6815	132.371	2.96255	1.56684	0.00178431	0.0541385	Up	0.835421	0.838863	2.88438	2.29018	ACO3	1-aminocyclopropane-1-carboxylate oxidase homolog	GO:0009693,GO:0009835,GO:0031418,GO:0046872,GO:0051213	ethylene biosynthetic process|fruit ripening|L-ascorbic acid binding|metal ion binding|dioxygenase activity
Sme2.5_00014.1_g00027.1	89.5078	15.3801	163.636	10.6395	3.41135	6.53e-10	1.22e-07	Up	1.11748	0.614158	9.69594	6.88871	MYB14	Transcription factor MYB14	GO:0003700,GO:0005634,GO:0009409,GO:0009651,GO:0009723,GO:0009733,GO:0009751,GO:0009753,GO:0030154,GO:0043565,GO:0044212,GO:0045893,GO:0050826	DNA-binding transcription factor activity|nucleus|response to cold|response to salt stress|response to ethylene|response to auxin|response to salicylic acid|response to jasmonic acid|cell differentiation|sequence-specific DNA binding|transcription regulatory region DNA binding|positive regulation of transcription, DNA-templated|response to freezing
Sme2.5_00014.1_g00029.1	97.8154	57.8294	137.801	2.3829	1.25272	0.00902964	0.183538	Up	2.32571	3.94688	8.12028	6.52487
Sme2.5_00015.1_g00002.1	166.145	83.0891	249.201	2.9992	1.58458	0.0114796	0.216689	Up	8.78894	3.79692	23.4286	14.4994		Auxin-responsive protein SAUR50	GO:0009734,GO:0040008	auxin-activated signaling pathway|regulation of growth	ko04075	Plant hormone signal transduction
Sme2.5_00015.1_g00023.1	79.0403	31.1634	126.917	4.07264	2.02596	7.83e-05	0.0041462	Up	0.282803	1.74184	4.45773	3.96665	PME12	Probable pectinesterase/pectinesterase inhibitor 12	GO:0005576,GO:0005618,GO:0009617,GO:0030599,GO:0042545,GO:0045330,GO:0045490,GO:0046910	extracellular region|cell wall|response to bacterium|pectinesterase activity|cell wall modification|aspartyl esterase activity|pectin catabolic process|pectinesterase inhibitor activity	ko00040,ko00500	Pentose and glucuronate interconversions|Starch and sucrose metabolism
Sme2.5_00015.1_g00026.1	9.70104	19.4021	0	0	#NAME?	9.47e-05	0.00486389	Down	0.235363	0.16551	0	0	RE1	Retrovirus-related Pol polyprotein from transposon RE1	GO:0000943,GO:0003676,GO:0003964,GO:0004190,GO:0004519,GO:0006310,GO:0015074,GO:0046872	retrotransposon nucleocapsid|nucleic acid binding|RNA-directed DNA polymerase activity|aspartic-type endopeptidase activity|endonuclease activity|DNA recombination|DNA integration|metal ion binding
Sme2.5_00015.1_g00031.1	54.146	88.5403	19.7517	0.223082	-2.16436	0.000193344	0.00885533	Down	1.84586	0.953637	0.244104	0.302567	OPT7	Oligopeptide transporter 7	GO:0005887,GO:0015031,GO:0016020,GO:0035673	integral component of plasma membrane|protein transport|membrane|oligopeptide transmembrane transporter activity
Sme2.5_00015.1_g00034.1	1217.18	246.121	2188.23	8.8909	3.15233	7.43e-15	3.27e-12	Up	2.35354	3.09517	26.371	22.9923		Alpha-mannosidase	GO:0000326,GO:0004559,GO:0006013,GO:0030246,GO:0046872	protein storage vacuole|alpha-mannosidase activity|mannose metabolic process|carbohydrate binding|metal ion binding	ko00511	Other glycan degradation
Sme2.5_00015.1_g00035.1	20.7638	8.72258	32.8051	3.76094	1.91109	0.0176347	0.291108	Up	0.181052	0.15157	0.540222	0.768126	ERD7	Protein EARLY-RESPONSIVE TO DEHYDRATION 7, chloroplastic	GO:0005886,GO:0007623,GO:0009409,GO:0009414,GO:0009507,GO:0009644,GO:0009651,GO:0009737	plasma membrane|circadian rhythm|response to cold|response to water deprivation|chloroplast|response to high light intensity|response to salt stress|response to abscisic acid	ko04144	Endocytosis
Sme2.5_00015.1_g00041.1	434.091	689.586	178.597	0.258992	-1.94902	1.4e-06	0.000126602	Down	33.736	28.701	8.22679	7.08399	APX3	L-ascorbate peroxidase 3	GO:0000302,GO:0004601,GO:0005739,GO:0005773,GO:0005774,GO:0005777,GO:0005778,GO:0006979,GO:0009506,GO:0009507,GO:0009536,GO:0009735,GO:0009941,GO:0016021,GO:0016688,GO:0020037,GO:0034599,GO:0042744,GO:0046861,GO:0046872	response to reactive oxygen species|peroxidase activity|mitochondrion|vacuole|vacuolar membrane|peroxisome|peroxisomal membrane|response to oxidative stress|plasmodesma|chloroplast|plastid|response to cytokinin|chloroplast envelope|integral component of membrane|L-ascorbate peroxidase activity|heme binding|cellular response to oxidative stress|hydrogen peroxide catabolic process|glyoxysomal membr…	ko00480,ko00053	Glutathione metabolism|Ascorbate and aldarate metabolism
Sme2.5_00015.1_g00042.1	388.801	574.796	202.807	0.352833	-1.50294	0.000157699	0.00741825	Down	19.3245	13.1105	5.32323	4.98036	APX3	L-ascorbate peroxidase 3	GO:0000302,GO:0004601,GO:0005739,GO:0005773,GO:0005774,GO:0005777,GO:0005778,GO:0006979,GO:0009506,GO:0009507,GO:0009536,GO:0009735,GO:0009941,GO:0016021,GO:0016688,GO:0020037,GO:0034599,GO:0042744,GO:0046861,GO:0046872	response to reactive oxygen species|peroxidase activity|mitochondrion|vacuole|vacuolar membrane|peroxisome|peroxisomal membrane|response to oxidative stress|plasmodesma|chloroplast|plastid|response to cytokinin|chloroplast envelope|integral component of membrane|L-ascorbate peroxidase activity|heme binding|cellular response to oxidative stress|hydrogen peroxide catabolic process|glyoxysomal membr…	ko00480,ko00053	Glutathione metabolism|Ascorbate and aldarate metabolism
Sme2.5_00017.1_g00027.1	12.1504	23.8502	0.450509	0.0188891	-5.7263	0.00426792	0.105608	Down	0.727024	0.167684	0	0	RE1	Retrovirus-related Pol polyprotein from transposon RE1	GO:0000943,GO:0003676,GO:0003964,GO:0004190,GO:0004519,GO:0006310,GO:0015074,GO:0046872	retrotransposon nucleocapsid|nucleic acid binding|RNA-directed DNA polymerase activity|aspartic-type endopeptidase activity|endonuclease activity|DNA recombination|DNA integration|metal ion binding
Sme2.5_00017.1_g00034.1	58.0992	82.7056	33.4929	0.404965	-1.30413	0.0166526	0.279017	Down	1.39958	1.24593	0.540107	0.494975	At4g27520	Early nodulin-like protein 2	GO:0005773,GO:0005886,GO:0009055,GO:0009507,GO:0031225,GO:0046658,GO:0048046	vacuole|plasma membrane|electron transfer activity|chloroplast|anchored component of membrane|anchored component of plasma membrane|apoplast
Sme2.5_00017.1_g00039.1	320.952	458.114	183.79	0.401188	-1.31765	0.00113358	0.0379666	Down	18.2851	14.5759	5.96309	6.43223	At3g15260	Probable protein phosphatase 2C 39	GO:0004722,GO:0046872	protein serine/threonine phosphatase activity|metal ion binding
Sme2.5_00017.1_g00040.1	29.3241	50.9063	7.74193	0.152082	-2.71708	0.00891072	0.182664	Down	3.24999	1.5092	0.473761	0.336348
Sme2.5_00017.1_g00041.1	656.871	944.681	369.06	0.390672	-1.35597	0.000488413	0.0190743	Down	15.5945	12.8625	4.83133	5.80039	RSS3	Protein RICE SALT SENSITIVE 3	GO:0005634,GO:0005737	nucleus|cytoplasm
Sme2.5_00018.1_g00001.1	622.213	414.37	830.055	2.00317	1.00229	0.00956692	0.190619	Up	12.5714	12.1897	27.3817	24.9178	CIPK25	CBL-interacting serine/threonine-protein kinase 25	GO:0004674,GO:0005524,GO:0007165,GO:0050832	protein serine/threonine kinase activity|ATP binding|signal transduction|defense response to fungus	ko04140,ko04152,ko04068,ko04151,ko04150	Regulation of autophagy|AMPK signaling pathway|FoxO signaling pathway|PI3K-Akt signaling pathway|mTOR signaling pathway
Sme2.5_00018.1_g00003.1	122.7	36.9849	208.415	5.63514	2.49445	3.69e-07	3.82e-05	Up	2.27348	0.58659	10.8167	7.67395	pds5	Sister chromatid cohesion protein pds5	GO:0000228,GO:0000785,GO:0005634,GO:0006281,GO:0007064,GO:0031618,GO:0034087,GO:0034088,GO:0034501,GO:0051301,GO:0051456,GO:0071168,GO:0071459,GO:0090695,GO:1902682,GO:1905411,GO:1905412	nuclear chromosome|chromatin|nucleus|DNA repair|mitotic sister chromatid cohesion|nuclear pericentric heterochromatin|establishment of mitotic sister chromatid cohesion|maintenance of mitotic sister chromatid cohesion|protein localization to kinetochore|cell division|attachment of spindle microtubules to kinetochore involved in meiotic sister chromatid segregation|protein localization to chromati…
Sme2.5_00019.1_g00001.1	28.4335	46.4221	10.445	0.225	-2.152	0.0070788	0.155505	Down	2.88682	1.37775	0.457839	0.580804
Sme2.5_00019.1_g00007.1	43.5581	62.8708	24.2454	0.385639	-1.37468	0.0187027	0.304192	Down	1.30996	0.59913	0.472359	0.308318	MS5	Protein POLLENLESS 3	GO:0005634,GO:0007140,GO:0009556,GO:0051301,GO:0051321	nucleus|male meiotic nuclear division|microsporogenesis|cell division|meiotic cell cycle
Sme2.5_00019.1_g00012.1	19.2576	33.7135	4.80164	0.142425	-2.81173	0.00120785	0.0400652	Down	3.79254	1.95673	0.482694	0.436073
Sme2.5_00019.1_g00017.1	23.8561	11.1843	36.5278	3.26598	1.70752	0.0195937	0.314	Up	0.0266718	0.418806	0.642637	0.838856	PBL5	Probable serine/threonine-protein kinase PBL5
Sme2.5_00019.1_g00019.1	174.899	91.3397	258.458	2.82964	1.50062	0.000531016	0.0204824	Up	0.987133	1.88349	4.10565	4.17426	RAP2-7	Ethylene-responsive transcription factor RAP2-7	GO:0003677,GO:0003700,GO:0005634,GO:0009873	DNA binding|DNA-binding transcription factor activity|nucleus|ethylene-activated signaling pathway
Sme2.5_00020.1_g00016.1	5275.31	845.846	9704.77	11.4734	3.52023	2.91e-08	4e-06	Up	21.9155	31.5045	360.574	242.579	H6H	Hyoscyamine 6-dioxygenase	GO:0031418,GO:0046872,GO:0047998	L-ascorbic acid binding|metal ion binding|hyoscyamine (6S)-dioxygenase activity
Sme2.5_00021.1_g00028.1	148.124	87.6783	208.569	2.3788	1.25023	0.00782483	0.165623	Up	2.0419	6.12268	13.4211	11.9955		17.8 kDa class I heat shock protein	GO:0000302,GO:0005737,GO:0006457,GO:0009408,GO:0009651,GO:0042542,GO:0043621,GO:0051082,GO:0051259	response to reactive oxygen species|cytoplasm|protein folding|response to heat|response to salt stress|response to hydrogen peroxide|protein self-association|unfolded protein binding|protein complex oligomerization	ko04141	Protein processing in endoplasmic reticulum
Sme2.5_00022.1_g00024.1	164.376	93.1393	235.613	2.52969	1.33896	0.0045181	0.109477	Up	1.1497	0.883701	3.11562	2.08378	PDS5	Sister chromatid cohesion protein PDS5	GO:0000785,GO:0000794,GO:0005198,GO:0005634,GO:0005829,GO:0006281,GO:0006302,GO:0007064,GO:0007076,GO:0007129,GO:0051301,GO:0051321	chromatin|condensed nuclear chromosome|structural molecule activity|nucleus|cytosol|DNA repair|double-strand break repair|mitotic sister chromatid cohesion|mitotic chromosome condensation|synapsis|cell division|meiotic cell cycle
Sme2.5_00022.1_g00025.1	105.962	34.7953	177.128	5.09057	2.34783	0.00055967	0.0213853	Up	0.14928	0.804785	3.49723	2.28733	PDS5	Sister chromatid cohesion protein PDS5	GO:0000785,GO:0000794,GO:0005198,GO:0005634,GO:0005829,GO:0006281,GO:0006302,GO:0007064,GO:0007076,GO:0007129,GO:0051301,GO:0051321	chromatin|condensed nuclear chromosome|structural molecule activity|nucleus|cytosol|DNA repair|double-strand break repair|mitotic sister chromatid cohesion|mitotic chromosome condensation|synapsis|cell division|meiotic cell cycle
Sme2.5_00022.1_g00026.1	237.143	134.946	339.339	2.51463	1.33034	0.00145299	0.0463691	Up	4.13025	4.58593	10.524	9.86677	CCR1	Cinnamoyl-CoA reductase 1	GO:0005829,GO:0007623,GO:0009409,GO:0009809,GO:0016491,GO:0016616,GO:0016621,GO:0050662	cytosol|circadian rhythm|response to cold|lignin biosynthetic process|oxidoreductase activity|oxidoreductase activity, acting on the CH-OH group of donors, NAD or NADP as acceptor|cinnamoyl-CoA reductase activity|coenzyme binding	ko00940	Phenylpropanoid biosynthesis
Sme2.5_00024.1_g00021.1	705.913	1088.89	322.933	0.296569	-1.75356	5.27e-06	0.000396484	Down	77.5437	48.1969	22.6391	13.7808	TOM2AH3	Tetraspanin-19	GO:0005774,GO:0016021	vacuolar membrane|integral component of membrane
Sme2.5_00025.1_g00005.1	45.3735	22.8603	67.8867	2.96963	1.57028	0.00794927	0.167217	Up	0.363586	1.15535	2.89692	2.97042	WEX	Werner Syndrome-like exonuclease	GO:0003677,GO:0005634,GO:0008408,GO:0046872	DNA binding|nucleus|3'-5' exonuclease activity|metal ion binding
Sme2.5_00025.1_g00010.1	239.274	342.561	135.987	0.396971	-1.33289	0.00151142	0.0477095	Down	3.50403	6.49802	0.364111	0.415598	ARP2	60S ribosomal protein L3-2	GO:0000027,GO:0003735,GO:0006412,GO:0016020,GO:0022625	ribosomal large subunit assembly|structural constituent of ribosome|translation|membrane|cytosolic large ribosomal subunit	ko03010	Ribosome
Sme2.5_00025.1_g00015.1	209.859	137.821	281.897	2.04539	1.03238	0.0148405	0.257626	Up	1.74616	1.44709	3.11273	3.11575	GTE7	Transcription factor GTE7	GO:0005634,GO:0009294	nucleus|DNA mediated transformation
Sme2.5_00025.1_g00022.1	97.267	19.589	174.945	8.93079	3.15879	1.64e-09	2.8e-07	Up	0.335811	1.34831	8.78189	10.0941
Sme2.5_00026.1_g00006.1	57.5203	13.0691	101.971	7.80246	2.96393	0.000400145	0.0160273	Up	0.233262	0.392448	1.66085	2.89849
Sme2.5_00026.1_g00017.1	81.9291	112.368	51.4905	0.458232	-1.12585	0.0214156	0.33313	Down	2.44571	2.20098	1.25133	0.82635	PCMP-E41	Putative pentatricopeptide repeat-containing protein At5g59200, chloroplastic
Sme2.5_00029.1_g00028.1	385.451	539.925	230.977	0.427795	-1.22501	0.00187635	0.0564386	Down	22.3724	17.7661	9.6256	8.17558	ARF2-A	ADP-ribosylation factor 2-A	GO:0005525,GO:0005737,GO:0005794,GO:0006886,GO:0016004,GO:0016192,GO:0046686	GTP binding|cytoplasm|Golgi apparatus|intracellular protein transport|phospholipase activator activity|vesicle-mediated transport|response to cadmium ion	ko04072,ko04144	Phospholipase D signaling pathway|Endocytosis
Sme2.5_00029.1_g00036.1	47.3286	25.0631	69.5941	2.77676	1.4734	0.0128422	0.233973	Up	0.847358	0.482005	1.88416	1.74136	CYP81D1	Cytochrome P450 81D1	GO:0005506,GO:0016020,GO:0016021,GO:0016709,GO:0020037,GO:0042343	iron ion binding|membrane|integral component of membrane|oxidoreductase activity, acting on paired donors, with incorporation or reduction of molecular oxygen, NAD(P)H as one donor, and incorporation of one atom of oxygen|heme binding|indole glucosinolate metabolic process
Sme2.5_00033.1_g00022.1	121.127	72.6325	169.622	2.33535	1.22364	0.00816085	0.170533	Up	3.04264	2.54437	6.80182	6.54373	AVT3C	Amino acid transporter AVT3C	GO:0003333,GO:0005774,GO:0015171,GO:0015175,GO:0015804,GO:0016021	amino acid transmembrane transport|vacuolar membrane|amino acid transmembrane transporter activity|neutral amino acid transmembrane transporter activity|neutral amino acid transport|integral component of membrane
Sme2.5_00034.1_g00023.1	242.692	359.036	126.348	0.35191	-1.50672	0.00183431	0.0553335	Down	7.79433	11.7175	3.47193	3.6166	PIN1B	Probable auxin efflux carrier component 1b	GO:0005783,GO:0005886,GO:0009734,GO:0009926,GO:0010252,GO:0010315,GO:0010329,GO:0016021	endoplasmic reticulum|plasma membrane|auxin-activated signaling pathway|auxin polar transport|auxin homeostasis|auxin efflux|auxin efflux transmembrane transporter activity|integral component of membrane
Sme2.5_00036.1_g00008.1	64.2496	26.8824	101.617	3.78006	1.91841	0.000440506	0.0174429	Up	0.321191	0.325836	1.29654	1.24477	At1g74360	Probable LRR receptor-like serine/threonine-protein kinase At1g74360
Sme2.5_00036.1_g00009.1	25.3652	8.4407	42.2898	5.01022	2.32488	0.00190103	0.0570694	Up	0.205688	0.882714	2.50812	3.13552
Sme2.5_00036.1_g00010.1	23.5446	7.83427	39.2548	5.01065	2.325	0.002828	0.0780119	Up	0.0337061	0.136377	1.00909	1.00291
Sme2.5_00037.1_g00021.1	72.8777	0	145.755	Inf	Inf	3.6e-20	2.62e-17	Up	0	0	0.795965	1.16957	RE1	Retrovirus-related Pol polyprotein from transposon RE1	GO:0000943,GO:0003676,GO:0003964,GO:0004190,GO:0004519,GO:0006310,GO:0015074,GO:0046872	retrotransposon nucleocapsid|nucleic acid binding|RNA-directed DNA polymerase activity|aspartic-type endopeptidase activity|endonuclease activity|DNA recombination|DNA integration|metal ion binding
Sme2.5_00037.1_g00029.1	322.668	142.839	502.496	3.51792	1.81472	6.38e-05	0.00348415	Up	3.50557	2.33421	8.30332	13.0965	nxt3	Putative G3BP-like protein	GO:0003723,GO:0003729,GO:0005829,GO:0010494,GO:0016579,GO:0034517,GO:0051028,GO:0060628,GO:1905538,GO:1990861,GO:1990904	RNA binding|mRNA binding|cytosol|cytoplasmic stress granule|protein deubiquitination|ribophagy|mRNA transport|regulation of ER to Golgi vesicle-mediated transport|polysome binding|Ubp3-Bre5 deubiquitination complex|ribonucleoprotein complex
Sme2.5_00038.1_g00011.1	16.0562	5.73311	26.3794	4.60123	2.20202	0.0157311	0.267882	Up	0.130942	0.0645882	1.42469	0.865508	CYCJ18	Cyclin-J18	GO:0000079,GO:0000278,GO:0000307,GO:0005634,GO:0005737,GO:0006468,GO:0007088,GO:0008284,GO:0016538,GO:0019901,GO:0045787,GO:0051301,GO:0051726	regulation of cyclin-dependent protein serine/threonine kinase activity|mitotic cell cycle|cyclin-dependent protein kinase holoenzyme complex|nucleus|cytoplasm|protein phosphorylation|regulation of mitotic nuclear division|positive regulation of cell proliferation|cyclin-dependent protein serine/threonine kinase regulator activity|protein kinase binding|positive regulation of cell cycle|cell divi…
Sme2.5_00038.1_g00024.1	141.816	84.5838	199.049	2.35328	1.23467	0.00711368	0.156052	Up	7.28336	3.25594	12.9524	10.6941	ERF010	Ethylene-responsive transcription factor ERF010	GO:0003677,GO:0003700,GO:0005634,GO:0009873	DNA binding|DNA-binding transcription factor activity|nucleus|ethylene-activated signaling pathway
Sme2.5_00039.1_g00005.1	10.7875	18.6941	2.88098	0.154112	-2.69795	0.0175283	0.289504	Down	1.05207	1.48626	0.205152	0.183664	HAT22	Homeobox-leucine zipper protein HAT22	GO:0003700,GO:0005634,GO:0009414,GO:0009735,GO:0009737,GO:0009738,GO:0043565	DNA-binding transcription factor activity|nucleus|response to water deprivation|response to cytokinin|response to abscisic acid|abscisic acid-activated signaling pathway|sequence-specific DNA binding
Sme2.5_00039.1_g00019.1	44459.8	28168.4	60751.2	2.15672	1.10884	0.00258682	0.0729018	Up	813.487	605.588	1451.18	1567.45	TUBA3	Tubulin alpha-3 chain	GO:0003924,GO:0005200,GO:0005525,GO:0005737,GO:0005874,GO:0007017	GTPase activity|structural constituent of cytoskeleton|GTP binding|cytoplasm|microtubule|microtubule-based process	ko04540,ko04210,ko04145	Gap junction|Apoptosis|Phagosome
Sme2.5_00039.1_g00023.1	1150.15	1742.47	557.821	0.320131	-1.64326	1.46e-05	0.000971338	Down	39.5404	26.188	11.5126	9.6928	CEPR1	Receptor protein-tyrosine kinase CEPR1	GO:0001653,GO:0004674,GO:0004714,GO:0005524,GO:0005886,GO:0010051,GO:0010311,GO:0016021,GO:0017046,GO:0031540,GO:0042277,GO:0048831,GO:0090548,GO:1901141,GO:1901333,GO:1902025,GO:2000023,GO:2000280,GO:2000652	peptide receptor activity|protein serine/threonine kinase activity|transmembrane receptor protein tyrosine kinase activity|ATP binding|plasma membrane|xylem and phloem pattern formation|lateral root formation|integral component of membrane|peptide hormone binding|regulation of anthocyanin biosynthetic process|peptide binding|regulation of shoot system development|response to nitrate starvation|re…
Sme2.5_00040.1_g00022.1	9.0045	0	18.009	Inf	Inf	0.000234435	0.010417	Up	0	0	0.382355	0.775576	RE1	Retrovirus-related Pol polyprotein from transposon RE1	GO:0000943,GO:0003676,GO:0003964,GO:0004190,GO:0004519,GO:0006310,GO:0015074,GO:0046872	retrotransposon nucleocapsid|nucleic acid binding|RNA-directed DNA polymerase activity|aspartic-type endopeptidase activity|endonuclease activity|DNA recombination|DNA integration|metal ion binding
Sme2.5_00043.1_g00009.1	100.897	53.5844	148.21	2.76591	1.46776	0.0021717	0.0631367	Up	0.894094	0.93892	2.0497	2.64491	RPPL1	Putative disease resistance RPP13-like protein 1
Sme2.5_00044.1_g00006.1	76.0295	37.7914	114.268	3.02364	1.59629	0.045462	0.555741	Up	0.202334	2.29751	4.80132	3.48296	PUB33	U-box domain-containing protein 33
Sme2.5_00044.1_g00012.1	91.6643	32.1533	151.175	4.70171	2.23318	3.64e-05	0.00212985	Up	0.506989	0.675034	3.16656	2.21462	PFK2	ATP-dependent 6-phosphofructokinase 2	GO:0003872,GO:0005524,GO:0005829,GO:0006002,GO:0006096,GO:0046872	6-phosphofructokinase activity|ATP binding|cytosol|fructose 6-phosphate metabolic process|glycolytic process|metal ion binding	ko00680,ko03018,ko00052,ko01200,ko04152,ko01230,ko00030,ko00051,ko00010	Methane metabolism|RNA degradation|Galactose metabolism|Carbon metabolism|AMPK signaling pathway|Biosynthesis of amino acids|Pentose phosphate pathway|Fructose and mannose metabolism|Glycolysis / Gluconeogenesis
Sme2.5_00044.1_g00031.1	86.3081	115.957	56.6594	0.488624	-1.0332	0.0334294	0.455587	Down	4.16409	3.015	1.44887	1.58264	AUR3	Serine/threonine-protein kinase Aurora-3	GO:0000226,GO:0000278,GO:0000775,GO:0005524,GO:0005634,GO:0005819,GO:0007059,GO:0016572,GO:0032465,GO:0035175,GO:0043987,GO:0043988,GO:0044022,GO:0048471	microtubule cytoskeleton organization|mitotic cell cycle|chromosome, centromeric region|ATP binding|nucleus|spindle|chromosome segregation|histone phosphorylation|regulation of cytokinesis|histone kinase activity (H3-S10 specific)|histone H3-S10 phosphorylation|histone H3-S28 phosphorylation|histone kinase activity (H3-S28 specific)|perinuclear region of cytoplasm
Sme2.5_00046.1_g00002.1	28.6611	9.36507	47.9571	5.12085	2.35638	0.00114667	0.038323	Up	0.232124	0.367467	1.42018	1.42819		Beta-amyrin 28-monooxygenase	GO:0005506,GO:0016021,GO:0016709,GO:0019742,GO:0020037	iron ion binding|integral component of membrane|oxidoreductase activity, acting on paired donors, with incorporation or reduction of molecular oxygen, NAD(P)H as one donor, and incorporation of one atom of oxygen|pentacyclic triterpenoid metabolic process|heme binding
Sme2.5_00047.1_g00002.1	555.242	844.986	265.499	0.314205	-1.67022	0.0356292	0.474999	Down	40.4794	19.4106	6.77871	11.1814
Sme2.5_00047.1_g00011.1	22.5929	11.5744	33.6115	2.90395	1.53802	0.0419356	0.527899	Up	0.0516051	0.235063	0.319062	0.347984	WNK4	Probable serine/threonine-protein kinase WNK4	GO:0004674,GO:0005524,GO:0005737,GO:0006468,GO:0035556	protein serine/threonine kinase activity|ATP binding|cytoplasm|protein phosphorylation|intracellular signal transduction
Sme2.5_00047.1_g00017.1	81.8604	121.431	42.2898	0.348262	-1.52176	0.0264187	0.386238	Down	5.95047	2.72993	1.29979	1.49688	DOF3.7	Dof zinc finger protein DOF3.7	GO:0003677,GO:0005634,GO:0006355,GO:0046872	DNA binding|nucleus|regulation of transcription, DNA-templated|metal ion binding
Sme2.5_00047.1_g00026.1	441.911	287.069	596.754	2.07878	1.05574	0.00676012	0.150405	Up	3.10424	4.70553	7.84841	8.43172	ARF9	Auxin response factor 9	GO:0003700,GO:0005634,GO:0009734,GO:0043565	DNA-binding transcription factor activity|nucleus|auxin-activated signaling pathway|sequence-specific DNA binding	ko04075	Plant hormone signal transduction
Sme2.5_00048.1_g00005.1	486.689	297.581	675.797	2.27097	1.18331	0.00230648	0.0663767	Up	9.44992	14.3855	26.5495	25.7965
Sme2.5_00048.1_g00022.1	3441.53	5933.75	949.313	0.159985	-2.64399	0.000321345	0.0134031	Down	141.155	74.1067	17.287	16.7645	SEOB	Protein SIEVE ELEMENT OCCLUSION B	GO:0010088,GO:0042803,GO:0043621	phloem development|protein homodimerization activity|protein self-association
Sme2.5_00049.1_g00004.1	32.9782	2.56334	63.393	24.7306	4.62822	2.51e-08	3.49e-06	Up	0.0197772	0	0.656955	0.751264	RE1	Retrovirus-related Pol polyprotein from transposon RE1	GO:0000943,GO:0003676,GO:0003964,GO:0004190,GO:0004519,GO:0006310,GO:0015074,GO:0046872	retrotransposon nucleocapsid|nucleic acid binding|RNA-directed DNA polymerase activity|aspartic-type endopeptidase activity|endonuclease activity|DNA recombination|DNA integration|metal ion binding
Sme2.5_00049.1_g00012.1	3129.11	1985.71	4272.5	2.15162	1.10542	0.00293736	0.0802502	Up	52.8548	36.1884	92.2478	100.783	CSE	Caffeoylshikimate esterase	GO:0003846,GO:0004622,GO:0005783,GO:0005794,GO:0005886,GO:0006979,GO:0009506,GO:0009809,GO:0010043,GO:0016020,GO:0016787,GO:0042542,GO:0046686,GO:0090430	2-acylglycerol O-acyltransferase activity|lysophospholipase activity|endoplasmic reticulum|Golgi apparatus|plasma membrane|response to oxidative stress|plasmodesma|lignin biosynthetic process|response to zinc ion|membrane|hydrolase activity|response to hydrogen peroxide|response to cadmium ion|caffeoyl-CoA: alcohol caffeoyl transferase activity	ko00940	Phenylpropanoid biosynthesis
Sme2.5_00049.1_g00013.1	88.191	130.642	45.7399	0.350116	-1.5141	0.00246433	0.0702729	Down	2.10419	2.93858	0.978238	0.822714
Sme2.5_00049.1_g00025.1	36.3166	53.332	19.3012	0.361907	-1.46631	0.0225014	0.343864	Down	4.3684	2.96726	1.02554	1.41448
Sme2.5_00049.1_g00026.1	71.8628	106.664	37.0616	0.347461	-1.52508	0.00306761	0.0827249	Down	13.7101	9.28324	4.35449	3.54797
Sme2.5_00050.1_g00016.1	178.508	83.217	273.798	3.29017	1.71816	7.4e-05	0.00397059	Up	3.11695	4.52178	8.38905	10.3671
Sme2.5_00050.1_g00017.1	11.6926	19.366	4.01924	0.207541	-2.26853	0.026854	0.389631	Down	0.902285	0.424876	0.324823	0.041711	At3g56230	BTB/POZ domain-containing protein At3g56230	GO:0016567	protein ubiquitination	ko04341,ko04340	Hedgehog signaling pathway - fly|Hedgehog signaling pathway
Sme2.5_00052.1_g00011.1	116.056	171.007	61.1051	0.357326	-1.48469	0.0015172	0.0477957	Down	0.0821785	0.0962546	0.0316782	0.0144463
Sme2.5_00057.1_g00002.1	70.3691	105.241	35.4968	0.337289	-1.56794	0.0023292	0.0668459	Down	18.4717	16.1111	4.20475	3.58479
Sme2.5_00057.1_g00006.1	57.1001	35.7852	78.415	2.19127	1.13177	0.0391077	0.504689	Up	0.303664	0.439601	1.0359	0.927381	FAAH	Fatty acid amide hydrolase	GO:0004040,GO:0005773,GO:0005774,GO:0005783,GO:0005789,GO:0005794,GO:0005886,GO:0016021,GO:0042742,GO:0047412,GO:0070291,GO:0102077,GO:0103073	amidase activity|vacuole|vacuolar membrane|endoplasmic reticulum|endoplasmic reticulum membrane|Golgi apparatus|plasma membrane|integral component of membrane|defense response to bacterium|N-(long-chain-acyl)ethanolamine deacylase activity|N-acylethanolamine metabolic process|oleamide hydrolase activity|anandamide amidohydrolase activity
Sme2.5_00057.1_g00020.1	37.5981	16.5569	58.6393	3.54169	1.82444	0.00444464	0.108718	Up	0.267826	0.316144	1.1291	0.975209	RLK7	Receptor-like protein kinase 7	GO:0001653,GO:0004672,GO:0004674,GO:0005524,GO:0005886,GO:0006979,GO:0009506,GO:0009845,GO:0016021,GO:0042802,GO:0045087,GO:0046777	peptide receptor activity|protein kinase activity|protein serine/threonine kinase activity|ATP binding|plasma membrane|response to oxidative stress|plasmodesma|seed germination|integral component of membrane|identical protein binding|innate immune response|protein autophosphorylation
Sme2.5_00057.1_g00028.1	2941.82	1650.96	4232.69	2.56377	1.35827	0.000293295	0.0124152	Up	139.791	106.658	319.231	306.632		Pathogenesis-related protein 1B	GO:0005576,GO:0005773,GO:0006952,GO:0009607	extracellular region|vacuole|defense response|response to biotic stimulus
Sme2.5_00057.1_g00033.1	62.007	25.5974	98.4166	3.84479	1.9429	0.00932733	0.187824	Up	1.97528	1.28883	8.1935	4.6416		Basic form of pathogenesis-related protein 1	GO:0005576,GO:0006952,GO:0009607	extracellular region|defense response|response to biotic stimulus	ko04075	Plant hormone signal transduction
Sme2.5_00058.1_g00001.1	133.314	215.754	50.8734	0.235794	-2.0844	8.2e-06	0.00057371	Down	5.63095	2.99429	0.572752	1.00207	HSFA4C	Heat stress transcription factor A-4c	GO:0000978,GO:0003700,GO:0005634,GO:0009408,GO:0009733,GO:0009958,GO:0034605,GO:0043565,GO:0048364,GO:0048527,GO:0048530,GO:0061408	RNA polymerase II proximal promoter sequence-specific DNA binding|DNA-binding transcription factor activity|nucleus|response to heat|response to auxin|positive gravitropism|cellular response to heat|sequence-specific DNA binding|root development|lateral root development|fruit morphogenesis|positive regulation of transcription from RNA polymerase II promoter in response to heat stress
Sme2.5_00058.1_g00005.1	59.889	26.7447	93.0332	3.47857	1.79849	0.00102979	0.035245	Up	0.200066	0.481083	1.3028	1.21802	FTIP7	FT-interacting protein 7	GO:0005886,GO:0016021	plasma membrane|integral component of membrane
Sme2.5_00058.1_g00026.1	746.662	448.671	1044.65	2.32833	1.2193	0.00145871	0.0464259	Up	9.41505	7.18572	16.664	20.4613	AGC1-5	Serine/threonine-protein kinase AGC1-5	GO:0004674,GO:0005524,GO:0005634,GO:0005737,GO:0005886,GO:0006468,GO:0009860,GO:0016301	protein serine/threonine kinase activity|ATP binding|nucleus|cytoplasm|plasma membrane|protein phosphorylation|pollen tube growth|kinase activity
Sme2.5_00058.1_g00027.1	124.211	82.4171	166.006	2.01421	1.01022	0.027394	0.395632	Up	2.48598	1.45634	3.72777	4.61242	KIPK2	Serine/threonine-protein kinase KIPK2	GO:0004674,GO:0005524,GO:0005634,GO:0005737,GO:0005886,GO:0006468,GO:0016301,GO:0019901	protein serine/threonine kinase activity|ATP binding|nucleus|cytoplasm|plasma membrane|protein phosphorylation|kinase activity|protein kinase binding
Sme2.5_00059.1_g00005.1	6.89436	13.2789	0.509819	0.0383931	-4.70301	0.00593893	0.137007	Down	0.287433	0.133802	0	0
Sme2.5_00059.1_g00023.1	833.693	525.66	1141.73	2.17198	1.11901	0.0148014	0.25736	Up	7.15299	17.5587	29.2052	22.1453	CO3	Zinc finger protein CO3	GO:0003677,GO:0005634,GO:0008270,GO:0009908,GO:0009909,GO:0048577	DNA binding|nucleus|zinc ion binding|flower development|regulation of flower development|negative regulation of short-day photoperiodism, flowering
Sme2.5_00061.1_g00017.1	34.7186	55.5774	13.8598	0.249378	-2.0036	0.00195705	0.0582359	Down	0.597922	0.520123	0.247417	0.0624652	RE2	Retrovirus-related Pol polyprotein from transposon RE2	GO:0000943,GO:0003676,GO:0003964,GO:0004190,GO:0004519,GO:0006310,GO:0015074,GO:0046872	retrotransposon nucleocapsid|nucleic acid binding|RNA-directed DNA polymerase activity|aspartic-type endopeptidase activity|endonuclease activity|DNA recombination|DNA integration|metal ion binding
Sme2.5_00064.1_g00011.1	4.42811	0	8.85622	Inf	Inf	0.0159532	0.269464	Up	0	0	0.114521	0.447146	CUT1	3-ketoacyl-CoA synthase 6	GO:0005783,GO:0005789,GO:0006633,GO:0009409,GO:0009416,GO:0009826,GO:0010025,GO:0016021,GO:0102336,GO:0102337,GO:0102338,GO:0102756	endoplasmic reticulum|endoplasmic reticulum membrane|fatty acid biosynthetic process|response to cold|response to light stimulus|unidimensional cell growth|wax biosynthetic process|integral component of membrane|3-oxo-arachidoyl-CoA synthase activity|3-oxo-cerotoyl-CoA synthase activity|3-oxo-lignoceronyl-CoA synthase activity|very-long-chain 3-ketoacyl-CoA synthase activity	ko00062	Fatty acid elongation
Sme2.5_00064.1_g00013.1	5.838	11.676	0	0	#NAME?	0.0046073	0.111037	Down	0.11417	0.115813	0	0
Sme2.5_00064.1_g00014.1	148.461	91.6248	205.297	2.24063	1.1639	0.0290064	0.413008	Up	6.15123	1.88786	9.12226	8.27776	LBD41	LOB domain-containing protein 41	GO:0006355	regulation of transcription, DNA-templated
Sme2.5_00065.1_g00007.1	56.5824	28.4426	84.7221	2.9787	1.57468	0.0053311	0.125013	Up	0.961572	0.302354	1.5399	1.76464	APA2	Aspartic proteinase A2	GO:0004190,GO:0005773,GO:0006508,GO:0006629,GO:0030163	aspartic-type endopeptidase activity|vacuole|proteolysis|lipid metabolic process|protein catabolic process
Sme2.5_00065.1_g00014.1	197.825	351.618	44.0325	0.125228	-2.99737	7.9e-11	1.66e-08	Down	5.0307	3.67429	0.42747	0.725477	At3g23880	F-box/kelch-repeat protein At3g23880	GO:0005634	nucleus
Sme2.5_00065.1_g00015.1	225.088	449.726	0.450509	0.00100174	-9.96327	7.52e-05	0.00401414	Down	7.31164	1.82446	0	0.0186435
Sme2.5_00065.1_g00017.1	34.1337	64.9359	3.33149	0.0513044	-4.28477	4.15e-07	4.26e-05	Down	3.97269	2.3071	0.161906	0.196548	At3g23880	F-box/kelch-repeat protein At3g23880	GO:0005634	nucleus
Sme2.5_00065.1_g00020.1	28.6637	13.5674	43.7599	3.22538	1.68947	0.0146864	0.256416	Up	0.261296	0.477022	0.980905	1.30027	HSFA6b	Heat stress transcription factor A-6b	GO:0000978,GO:0003700,GO:0005634,GO:0005737,GO:0034605,GO:0043565,GO:0061408	RNA polymerase II proximal promoter sequence-specific DNA binding|DNA-binding transcription factor activity|nucleus|cytoplasm|cellular response to heat|sequence-specific DNA binding|positive regulation of transcription from RNA polymerase II promoter in response to heat stress
Sme2.5_00066.1_g00014.1	30.3984	16.5863	44.2104	2.66547	1.41439	0.0411916	0.52126	Up	1.24289	0.293121	2.15053	2.43762	At4g18465	Probable pre-mRNA-splicing factor ATP-dependent RNA helicase DEAH9
Sme2.5_00066.1_g00025.1	127.698	170.639	84.7575	0.496705	-1.00954	0.025719	0.379047	Down	9.6167	6.34951	3.66611	3.94712	At3g25290	Cytochrome b561 and DOMON domain-containing protein At3g25290	GO:0005886,GO:0009506,GO:0016021,GO:0046872,GO:0055114	plasma membrane|plasmodesma|integral component of membrane|metal ion binding|oxidation-reduction process
Sme2.5_00066.1_g00035.1	238.315	20.7952	455.835	21.9202	4.45419	1.54e-19	1.02e-16	Up	0.723417	0.923656	20.0643	19.1919	CYP76B6	Geraniol 8-hydroxylase	GO:0005506,GO:0005789,GO:0016021,GO:0016099,GO:0016709,GO:0020037	iron ion binding|endoplasmic reticulum membrane|integral component of membrane|monoterpenoid biosynthetic process|oxidoreductase activity, acting on paired donors, with incorporation or reduction of molecular oxygen, NAD(P)H as one donor, and incorporation of one atom of oxygen|heme binding
Sme2.5_00068.1_g00018.1	108.261	68.3581	148.163	2.16746	1.116	0.0183797	0.299814	Up	0.908046	0.729787	1.91106	1.69929	PUB34	U-box domain-containing protein 34
Sme2.5_00069.1_g00023.1	89.0445	59.3175	118.772	2.0023	1.00166	0.0373757	0.489404	Up	1.4639	1.37028	2.17479	3.17389	SYT4	Synaptotagmin-4	GO:0005783,GO:0006869,GO:0008289,GO:0016021,GO:0046872	endoplasmic reticulum|lipid transport|lipid binding|integral component of membrane|metal ion binding
Sme2.5_00071.1_g00009.1	211.99	421.49	2.48978	0.00590711	-7.40333	8.84e-07	8.43e-05	Down	13.2722	5.98052	0.0962383	0.0290975	OPR1	12-oxophytodienoate reductase 1	GO:0005737,GO:0010181,GO:0016629,GO:0031408	cytoplasm|FMN binding|12-oxophytodienoate reductase activity|oxylipin biosynthetic process	ko00592	alpha-Linolenic acid metabolism
Sme2.5_00072.1_g00016.1	20.5234	1.53079	39.516	25.8141	4.69009	9.04e-05	0.00469632	Up	0.0284621	0.0290518	0.914273	0.399497	TGA10	bZIP transcription factor TGA10	GO:0003700,GO:0005634,GO:0006351,GO:0009733,GO:0009751,GO:0009753,GO:0043565,GO:0045893	DNA-binding transcription factor activity|nucleus|transcription, DNA-templated|response to auxin|response to salicylic acid|response to jasmonic acid|sequence-specific DNA binding|positive regulation of transcription, DNA-templated	ko04075	Plant hormone signal transduction
Sme2.5_00075.1_g00007.1	257.446	114.403	400.49	3.50068	1.80764	1.49e-05	0.000990093	Up	2.06356	2.87681	6.23553	10.6816	KRP7	Cyclin-dependent kinase inhibitor 7	GO:0001673,GO:0004861,GO:0005654,GO:0007050,GO:0045736	male germ cell nucleus|cyclin-dependent protein serine/threonine kinase inhibitor activity|nucleoplasm|cell cycle arrest|negative regulation of cyclin-dependent protein serine/threonine kinase activity
Sme2.5_00076.1_g00009.1	648.859	241.007	1056.71	4.38456	2.13243	0.000356073	0.0145781	Up	3.42712	6.44914	29.6704	19.0271	DWF5	7-dehydrocholesterol reductase	GO:0005794,GO:0005886,GO:0006695,GO:0009918,GO:0016126,GO:0016132,GO:0030176,GO:0047598	Golgi apparatus|plasma membrane|cholesterol biosynthetic process|sterol delta7 reductase activity|sterol biosynthetic process|brassinosteroid biosynthetic process|integral component of endoplasmic reticulum membrane|7-dehydrocholesterol reductase activity	ko00100	Steroid biosynthesis
Sme2.5_00076.1_g00022.1	758.433	1246.15	270.718	0.217244	-2.20261	0.0115662	0.217574	Down	44.1936	21.331	7.75006	6.48199	At5g22090	Protein FAF-like, chloroplastic	GO:0005634,GO:0005737,GO:0005783,GO:0009507,GO:0009788,GO:0010922,GO:0019902,GO:0042326,GO:0047485	nucleus|cytoplasm|endoplasmic reticulum|chloroplast|negative regulation of abscisic acid-activated signaling pathway|positive regulation of phosphatase activity|phosphatase binding|negative regulation of phosphorylation|protein N-terminus binding
Sme2.5_00077.1_g00018.1	67.7632	37.4897	98.0367	2.61503	1.38683	0.00946648	0.1891	Up	1.50346	1.03529	3.75902	3.09052	DAD2	Probable strigolactone esterase DAD2	GO:0010223,GO:0016788,GO:1901601	secondary shoot formation|hydrolase activity, acting on ester bonds|strigolactone biosynthetic process
Sme2.5_00079.1_g00002.1	120.596	177.513	63.6782	0.358724	-1.47906	0.00125775	0.0411172	Down	6.35602	4.82584	2.15449	1.72214	D14L	Probable esterase D14L	GO:0005634,GO:0005737,GO:0016787,GO:0036377,GO:0080167	nucleus|cytoplasm|hydrolase activity|arbuscular mycorrhizal association|response to karrikin
Sme2.5_00079.1_g00006.1	141.303	202.685	79.9205	0.39431	-1.3426	0.00267658	0.0750984	Down	5.41646	3.8881	1.77402	1.78115	PME22	Putative pectinesterase/pectinesterase inhibitor 22	GO:0005576,GO:0005618,GO:0030599,GO:0042545,GO:0045330,GO:0045490,GO:0046910	extracellular region|cell wall|pectinesterase activity|cell wall modification|aspartyl esterase activity|pectin catabolic process|pectinesterase inhibitor activity	ko00040,ko00500	Pentose and glucuronate interconversions|Starch and sucrose metabolism
Sme2.5_00079.1_g00007.1	53.3872	26.9839	79.7905	2.95696	1.56412	0.00687568	0.152219	Up	0.56147	0.267471	1.62638	0.890344	FBL3	F-box/LRR-repeat protein 3	GO:0006511,GO:0016567,GO:0019005,GO:0031146	ubiquitin-dependent protein catabolic process|protein ubiquitination|SCF ubiquitin ligase complex|SCF-dependent proteasomal ubiquitin-dependent protein catabolic process
Sme2.5_00079.1_g00021.1	7.96786	1.53079	14.4049	9.41009	3.23421	0.0209155	0.327795	Up	0.0147573	0.0143796	0.126471	0.128695	KIN14F	Kinesin-like protein KIN-14F	GO:0003777,GO:0005524,GO:0005871,GO:0005874,GO:0007018,GO:0008017,GO:0016887	microtubule motor activity|ATP binding|kinesin complex|microtubule|microtubule-based movement|microtubule binding|ATPase activity
Sme2.5_00080.1_g00004.1	149.513	57.8786	241.148	4.16645	2.05882	2.23e-05	0.00140599	Up	0.251786	4.62536	8.43121	8.9476	LTPG1	Non-specific lipid transfer protein GPI-anchored 1	GO:0005576,GO:0005783,GO:0005794,GO:0005886,GO:0006869,GO:0008289,GO:0009505,GO:0031225,GO:0042335,GO:0046658,GO:0050832	extracellular region|endoplasmic reticulum|Golgi apparatus|plasma membrane|lipid transport|lipid binding|plant-type cell wall|anchored component of membrane|cuticle development|anchored component of plasma membrane|defense response to fungus
Sme2.5_00081.1_g00006.1	314.006	494.087	133.925	0.271055	-1.88334	0.0202248	0.320341	Down	4.69331	9.16698	2.27341	1.42883	XRI1	Protein XRI1	GO:0005634,GO:0006281,GO:0007140,GO:0007143,GO:0009555,GO:0010165	nucleus|DNA repair|male meiotic nuclear division|female meiotic nuclear division|pollen development|response to X-ray
Sme2.5_00081.1_g00007.1	425.303	650.086	200.519	0.30845	-1.69689	9.29e-05	0.00481081	Down	12.8297	6.99407	3.21812	2.87659	XTH1	Putative xyloglucan endotransglucosylase/hydrolase protein 1	GO:0004553,GO:0005618,GO:0010411,GO:0016762,GO:0042546,GO:0048046,GO:0071555	hydrolase activity, hydrolyzing O-glycosyl compounds|cell wall|xyloglucan metabolic process|xyloglucan:xyloglucosyl transferase activity|cell wall biogenesis|apoplast|cell wall organization
Sme2.5_00081.1_g00023.1	16.8038	5.84129	27.7662	4.75344	2.24897	0.0103085	0.201042	Up	0.0408649	0.375452	0.783694	1.39851
Sme2.5_00081.1_g00027.1	200.596	267.552	133.64	0.49949	-1.00147	0.0188843	0.305747	Down	17.5803	20.2308	9.84343	8.55994					ko00240	Pyrimidine metabolism
Sme2.5_00085.1_g00016.1	71.6236	26.8102	116.437	4.343	2.11869	8.17e-05	0.00430995	Up	0.653598	0.470463	2.73375	2.26289	DPBF3	ABSCISIC ACID-INSENSITIVE 5-like protein 2	GO:0003700,GO:0005634,GO:0009737,GO:0009738,GO:0043565	DNA-binding transcription factor activity|nucleus|response to abscisic acid|abscisic acid-activated signaling pathway|sequence-specific DNA binding	ko04075	Plant hormone signal transduction
Sme2.5_00085.1_g00026.1	342.714	225.017	460.411	2.04612	1.03289	0.0100974	0.197787	Up	2.25345	2.09343	3.74827	3.69277	ASD1	Alpha-L-arabinofuranosidase 1	GO:0005773,GO:0009044,GO:0009505,GO:0045493,GO:0046373,GO:0046556,GO:0048046	vacuole|xylan 1,4-beta-xylosidase activity|plant-type cell wall|xylan catabolic process|L-arabinose metabolic process|alpha-L-arabinofuranosidase activity|apoplast	ko00520	Amino sugar and nucleotide sugar metabolism
Sme2.5_00085.1_g00038.1	247.042	345.576	148.508	0.429739	-1.21847	0.0211334	0.329723	Down	17.3999	8.69269	6.92969	4.89632	At5g07050	WAT1-related protein At5g07050	GO:0005886,GO:0016021,GO:0022857	plasma membrane|integral component of membrane|transmembrane transporter activity
Sme2.5_00086.1_g00001.1	231.52	375.911	87.1286	0.23178	-2.10917	1.9e-05	0.00121297	Down	8.28731	10.8042	2.16741	2.38093	TPPD	Probable trehalose-phosphate phosphatase D	GO:0004805,GO:0005992,GO:0006970,GO:0006979,GO:0009507,GO:0009651,GO:0015927	trehalose-phosphatase activity|trehalose biosynthetic process|response to osmotic stress|response to oxidative stress|chloroplast|response to salt stress|trehalase activity	ko00500	Starch and sucrose metabolism
Sme2.5_00086.1_g00004.1	5677.06	8165.68	3188.45	0.390469	-1.35672	0.010965	0.210693	Down	201.446	318.193	84.5803	113.178	RAP2-4	Ethylene-responsive transcription factor RAP2-4	GO:0003677,GO:0003700,GO:0005634,GO:0006970,GO:0009409,GO:0009414,GO:0009416,GO:0009611,GO:0009651,GO:0009736,GO:0009873,GO:0043565,GO:0045595,GO:0071472	DNA binding|DNA-binding transcription factor activity|nucleus|response to osmotic stress|response to cold|response to water deprivation|response to light stimulus|response to wounding|response to salt stress|cytokinin-activated signaling pathway|ethylene-activated signaling pathway|sequence-specific DNA binding|regulation of cell differentiation|cellular response to salt stress
Sme2.5_00086.1_g00010.1	277.874	96.9123	458.835	4.73454	2.24322	8.98e-08	1.12e-05	Up	0.391338	2.48014	7.14953	6.77445	BXL7	Probable beta-D-xylosidase 7	GO:0005618,GO:0009044,GO:0009505,GO:0009506,GO:0009507,GO:0031222,GO:0045493,GO:0046556,GO:0048046	cell wall|xylan 1,4-beta-xylosidase activity|plant-type cell wall|plasmodesma|chloroplast|arabinan catabolic process|xylan catabolic process|alpha-L-arabinofuranosidase activity|apoplast
Sme2.5_00087.1_g00001.1	39.4423	15.2064	63.6782	4.1876	2.06612	0.00113594	0.0380046	Up	0.142681	0.188656	0.990529	0.730746	PDF2	Homeobox-leucine zipper protein PROTODERMAL FACTOR 2	GO:0003677,GO:0003700,GO:0005634,GO:0008289,GO:0009845,GO:0009913,GO:0043565,GO:0048825	DNA binding|DNA-binding transcription factor activity|nucleus|lipid binding|seed germination|epidermal cell differentiation|sequence-specific DNA binding|cotyledon development
Sme2.5_00088.1_g00005.1	99.3874	47.6121	151.163	3.17488	1.6667	0.000545286	0.0209553	Up	0.711267	1.79857	3.4845	3.24804	IDD14	Protein indeterminate-domain 14	GO:0003700,GO:0005634,GO:0006355,GO:0009630,GO:0009965,GO:0010601,GO:0043621,GO:0044212,GO:0046872,GO:0046982,GO:0048444,GO:2000012,GO:2000904	DNA-binding transcription factor activity|nucleus|regulation of transcription, DNA-templated|gravitropism|leaf morphogenesis|positive regulation of auxin biosynthetic process|protein self-association|transcription regulatory region DNA binding|metal ion binding|protein heterodimerization activity|floral organ morphogenesis|regulation of auxin polar transport|regulation of starch metabolic process
Sme2.5_00088.1_g00009.1	288.928	398.974	178.882	0.448356	-1.15728	0.0356546	0.474999	Down	17.0387	8.83565	6.40973	4.71842	PAP17	Purple acid phosphatase 17	GO:0003993,GO:0004601,GO:0005576,GO:0008198,GO:0008199,GO:0009986,GO:0016791,GO:0030643,GO:0042542	acid phosphatase activity|peroxidase activity|extracellular region|ferrous iron binding|ferric iron binding|cell surface|phosphatase activity|cellular phosphate ion homeostasis|response to hydrogen peroxide	ko04142	Lysosome
Sme2.5_00088.1_g00021.1	9.49148	1.06861	17.9143	16.7642	4.06731	0.00307981	0.0829111	Up	0	0	0.422483	0.297053	POT2	Potassium transporter 2	GO:0005886,GO:0006813,GO:0015079,GO:0016020,GO:0016021	plasma membrane|potassium ion transport|potassium ion transmembrane transporter activity|membrane|integral component of membrane
Sme2.5_00090.1_g00005.1	43.8507	25.3155	62.386	2.46434	1.3012	0.0308969	0.431289	Up	2.07611	1.95046	4.46629	3.67104	DREB3	Dehydration-responsive element-binding protein 3	GO:0003700,GO:0005634,GO:0009873,GO:0043565,GO:0045893	DNA-binding transcription factor activity|nucleus|ethylene-activated signaling pathway|sequence-specific DNA binding|positive regulation of transcription, DNA-templated
Sme2.5_00090.1_g00009.1	17.8168	28.9114	6.7223	0.232514	-2.10461	0.0148373	0.257626	Down	1.93768	1.81725	0.486555	0.448393
Sme2.5_00091.1_g00022.1	2422.28	1383.08	3461.48	2.50272	1.3235	0.0101947	0.199319	Up	20.6585	79.6549	121.533	129.307	COS-1	Cocosin 1	GO:0045735	nutrient reservoir activity
Sme2.5_00094.1_g00009.1	177.938	263.471	92.4048	0.350721	-1.5116	0.0151282	0.260778	Down	4.36497	7.57679	2.29278	1.71968	RLCK176	Receptor-like cytoplasmic kinase 176	GO:0004674,GO:0005524,GO:0045087	protein serine/threonine kinase activity|ATP binding|innate immune response
Sme2.5_00095.1_g00009.1	63.4887	88.5403	38.4371	0.43412	-1.20383	0.0201079	0.318974	Down	1.90283	0.993874	0.899942	0.373658	AGD5	ADP-ribosylation factor GTPase-activating protein AGD5	GO:0005096,GO:0005768,GO:0005802,GO:0005829,GO:0010227,GO:0030136,GO:0030276,GO:0030308,GO:0035652,GO:0046872,GO:0050829,GO:0060858,GO:0060866,GO:0090630	GTPase activator activity|endosome|trans-Golgi network|cytosol|floral organ abscission|clathrin-coated vesicle|clathrin binding|negative regulation of cell growth|cargo loading into clathrin-coated vesicle|metal ion binding|defense response to Gram-negative bacterium|vesicle-mediated transport involved in floral organ abscission|leaf abscission|activation of GTPase activity	ko04144	Endocytosis
Sme2.5_00096.1_g00008.1	81.8681	38.6436	125.092	3.23708	1.69469	0.0431092	0.535802	Up	0.354296	1.93583	4.46102	2.38636	DTX16	Protein DETOXIFICATION 16	GO:0005774,GO:0006855,GO:0009624,GO:0015238,GO:0015297,GO:0016021	vacuolar membrane|drug transmembrane transport|response to nematode|drug transmembrane transporter activity|antiporter activity|integral component of membrane
Sme2.5_00096.1_g00011.1	45.8388	22.8898	68.7878	3.00517	1.58745	0.00819551	0.171029	Up	0.378203	0.206774	1.05325	1.0273	XA21	Receptor kinase-like protein Xa21	GO:0004674,GO:0005524,GO:0005634,GO:0005789,GO:0005886,GO:0006952,GO:0016021,GO:0031349,GO:0046777,GO:1900426	protein serine/threonine kinase activity|ATP binding|nucleus|endoplasmic reticulum membrane|plasma membrane|defense response|integral component of membrane|positive regulation of defense response|protein autophosphorylation|positive regulation of defense response to bacterium
Sme2.5_00096.1_g00020.1	2386.05	3306.19	1465.92	0.443385	-1.17337	0.0069551	0.153672	Down	81.8793	97.5383	25.5066	55.1383	CYP94A1	Cytochrome P450 94A1	GO:0004497,GO:0005506,GO:0005789,GO:0016021,GO:0016705,GO:0020037	monooxygenase activity|iron ion binding|endoplasmic reticulum membrane|integral component of membrane|oxidoreductase activity, acting on paired donors, with incorporation or reduction of molecular oxygen|heme binding	ko00073	Cutin, suberine and wax biosynthesis
Sme2.5_00097.1_g00004.1	42.0303	79.7095	4.35113	0.0545873	-4.19529	2.17e-06	0.000186121	Down	3.30985	2.16586	0.262078	0.191052	UCC1	Uclacyanin 1	GO:0009055,GO:0031225,GO:0046658,GO:0046872	electron transfer activity|anchored component of membrane|anchored component of plasma membrane|metal ion binding
Sme2.5_00097.1_g00005.1	6194.11	1357.85	11030.4	8.12341	3.02208	1.02e-14	4.23e-12	Up	12.2207	23.658	169.023	198.891	METE	5-methyltetrahydropteroyltriglutamate--homocysteine methyltransferase	GO:0003871,GO:0005737,GO:0008270,GO:0009086	5-methyltetrahydropteroyltriglutamate-homocysteine S-methyltransferase activity|cytoplasm|zinc ion binding|methionine biosynthetic process	ko01230,ko00270,ko00450	Biosynthesis of amino acids|Cysteine and methionine metabolism|Selenocompound metabolism
Sme2.5_00098.1_g00021.1	17.6063	27.9804	7.23212	0.25847	-1.95193	0.0450778	0.553015	Down	1.01439	0.380044	0.134802	0.0612797	THRRS	Threonine--tRNA ligase, mitochondrial 1	GO:0004829,GO:0005524,GO:0005618,GO:0005737,GO:0005739,GO:0005829,GO:0005886,GO:0006435,GO:0009507,GO:0016020,GO:0046872	threonine-tRNA ligase activity|ATP binding|cell wall|cytoplasm|mitochondrion|cytosol|plasma membrane|threonyl-tRNA aminoacylation|chloroplast|membrane|metal ion binding	ko00970	Aminoacyl-tRNA biosynthesis
Sme2.5_00099.1_g00002.1	548.688	825.095	272.281	0.33	-1.59946	0.000856076	0.0301574	Down	23.1286	14.0654	5.5398	6.83674	SCL15	Scarecrow-like protein 15	GO:0003700,GO:0005634,GO:0006355,GO:0030154,GO:0043565,GO:0048831	DNA-binding transcription factor activity|nucleus|regulation of transcription, DNA-templated|cell differentiation|sequence-specific DNA binding|regulation of shoot system development
Sme2.5_00099.1_g00003.1	51.9557	28.4492	75.4621	2.65252	1.40736	0.0117686	0.219198	Up	0.175377	0.17216	0.351161	0.562837	At2g18540	Vicilin-like seed storage protein At2g18540	GO:0045735	nutrient reservoir activity
Sme2.5_00099.1_g00018.1	7.72478	1.06861	14.381	13.4576	3.75035	0.0362464	0.480043	Up	0	0.069584	0.208782	0.696246	At2g25737	Sulfite exporter TauE/SafE family protein 3	GO:0016021	integral component of membrane
Sme2.5_00099.1_g00022.1	23.3612	34.3921	12.3303	0.358522	-1.47987	0.042356	0.531389	Down	1.12685	0.763484	0.433749	0.168612	CYP90B1	Cytochrome P450 90B1	GO:0004497,GO:0005506,GO:0005783,GO:0007275,GO:0009741,GO:0009753,GO:0009826,GO:0009867,GO:0010012,GO:0010268,GO:0010358,GO:0016021,GO:0016125,GO:0016132,GO:0016705,GO:0020037,GO:0048366,GO:0055114	monooxygenase activity|iron ion binding|endoplasmic reticulum|multicellular organism development|response to brassinosteroid|response to jasmonic acid|unidimensional cell growth|jasmonic acid mediated signaling pathway|steroid 22-alpha hydroxylase activity|brassinosteroid homeostasis|leaf shaping|integral component of membrane|sterol metabolic process|brassinosteroid biosynthetic process|oxidored…	ko00905	Brassinosteroid biosynthesis
Sme2.5_00100.1_g00007.1	626.628	401.104	852.152	2.12451	1.08713	0.00528144	0.124017	Up	15.7062	7.49036	23.2202	26.0365	SAT3	Serine acetyltransferase 3, mitochondrial	GO:0005739,GO:0005829,GO:0006535,GO:0008270,GO:0009001,GO:0019344,GO:0046686	mitochondrion|cytosol|cysteine biosynthetic process from serine|zinc ion binding|serine O-acetyltransferase activity|cysteine biosynthetic process|response to cadmium ion	ko01200,ko01230,ko00270,ko00920	Carbon metabolism|Biosynthesis of amino acids|Cysteine and methionine metabolism|Sulfur metabolism
Sme2.5_00106.1_g00003.1	101.027	31.1502	170.903	5.48642	2.45586	1.29e-06	0.000118783	Up	1.95937	1.05824	8.83757	7.10934	TIP3-2	Probable aquaporin TIP3-2	GO:0005774,GO:0015250,GO:0016021	vacuolar membrane|water channel activity|integral component of membrane
Sme2.5_00108.1_g00005.1	99.8589	157.511	42.2065	0.267958	-1.89992	0.000126271	0.0061719	Down	7.09715	6.79102	1.38126	2.88706
Sme2.5_00110.1_g00009.1	1828.27	1061.09	2595.45	2.44602	1.29043	0.000547425	0.0210117	Up	23.2215	15.9716	40.6	56.6798	TOR1L3	TORTIFOLIA1-like protein 3	GO:0005874,GO:0008017	microtubule|microtubule binding
Sme2.5_00110.1_g00012.1	162.024	90.2482	233.799	2.59062	1.3733	0.0223329	0.34246	Up	0.56868	2.52004	4.33375	3.39907	FH8	Formin-like protein 8	GO:0003779,GO:0005522,GO:0005886,GO:0005911,GO:0009932,GO:0016021,GO:0045010,GO:0051015	actin binding|profilin binding|plasma membrane|cell-cell junction|cell tip growth|integral component of membrane|actin nucleation|actin filament binding
Sme2.5_00112.1_g00002.1	6.34334	0.534305	12.1524	22.7443	4.50743	0.0123326	0.227068	Up	0	0	0.709928	0.345626
Sme2.5_00112.1_g00013.1	169.515	332.818	6.21248	0.0186663	-5.74342	2.8e-06	0.000233564	Down	9.63339	4.84092	0.056129	0.126901	LYK3	LysM domain receptor-like kinase 3
Sme2.5_00112.1_g00019.1	102.13	136.765	67.4955	0.493513	-1.01884	0.0326446	0.448135	Down	5.82274	6.85762	3.16555	3.1251
Sme2.5_00112.1_g00037.1	74.5568	46.0026	103.111	2.24142	1.16441	0.0235764	0.354746	Up	1.13763	1.35577	3.34489	2.53133	At1g54790	GDSL esterase/lipase At1g54790	GO:0005576,GO:0016042,GO:0016788	extracellular region|lipid catabolic process|hydrolase activity, acting on ester bonds
Sme2.5_00113.1_g00008.1	56.7183	35.4607	77.9759	2.19894	1.13681	0.0380168	0.495724	Up	0.396261	0.322564	0.523823	0.73767	DRP4C	Dynamin-related protein 4C	GO:0000266,GO:0003924,GO:0005525,GO:0005737,GO:0005874,GO:0008017,GO:0016020	mitochondrial fission|GTPase activity|GTP binding|cytoplasm|microtubule|microtubule binding|membrane
Sme2.5_00114.1_g00002.1	262.128	521.765	2.48978	0.00477185	-7.71124	1.42e-34	4.93e-31	Down	33.3513	26.704	0.186274	0.084319	HIS2B	Histone H2B	GO:0000786,GO:0003677,GO:0005634,GO:0046982	nucleosome|DNA binding|nucleus|protein heterodimerization activity
Sme2.5_00114.1_g00023.1	202.954	75.6123	330.296	4.36829	2.12707	0.011038	0.211835	Up	0.809246	4.44542	15.0713	8.39357	CDR1	Aspartic proteinase CDR1	GO:0004190,GO:0006508,GO:0010310,GO:0010337,GO:0030163,GO:0042742,GO:0048046	aspartic-type endopeptidase activity|proteolysis|regulation of hydrogen peroxide metabolic process|regulation of salicylic acid metabolic process|protein catabolic process|defense response to bacterium|apoplast
Sme2.5_00115.1_g00014.1	1230.14	636.297	1823.99	2.86657	1.51932	0.000147227	0.00702068	Up	11.5387	17.4294	51.4145	37.806	ANN4	Annexin D4	GO:0003729,GO:0005509,GO:0005544,GO:0006970,GO:0009408,GO:0009409,GO:0009414,GO:0009506,GO:0009651,GO:0009737	mRNA binding|calcium ion binding|calcium-dependent phospholipid binding|response to osmotic stress|response to heat|response to cold|response to water deprivation|plasmodesma|response to salt stress|response to abscisic acid
Sme2.5_00125.1_g00004.1	56.0232	19.5824	92.4641	4.7218	2.23934	0.000105181	0.00529832	Up	0.442789	0.252899	2.08226	1.679
Sme2.5_00125.1_g00020.1	12.7537	4.20232	21.3051	5.06986	2.34194	0.0223731	0.342618	Up	0.0263293	0.104879	0.477353	0.322284	ASR3	Trihelix transcription factor ASR3	GO:0003677,GO:0003700,GO:0005634,GO:0006355,GO:0006952,GO:0042803,GO:0045892,GO:0050777,GO:0071219	DNA binding|DNA-binding transcription factor activity|nucleus|regulation of transcription, DNA-templated|defense response|protein homodimerization activity|negative regulation of transcription, DNA-templated|negative regulation of immune response|cellular response to molecule of bacterial origin
Sme2.5_00126.1_g00026.1	20.7019	2.5994	38.8043	14.9282	3.89996	3.05e-05	0.00184758	Up	0	0.0396713	0.349948	0.341283	Tf2-12	Transposon Tf2-12 polyprotein	GO:0003677,GO:0003723,GO:0003887,GO:0003964,GO:0004190,GO:0004519,GO:0005634,GO:0006310,GO:0015074,GO:0046872	DNA binding|RNA binding|DNA-directed DNA polymerase activity|RNA-directed DNA polymerase activity|aspartic-type endopeptidase activity|endonuclease activity|nucleus|DNA recombination|DNA integration|metal ion binding
Sme2.5_00127.1_g00009.1	22.4116	34.71	10.1131	0.291359	-1.77913	0.01967	0.314814	Down	1.22162	0.588799	0.305079	0.137997
Sme2.5_00127.1_g00012.1	248.699	353.942	143.456	0.40531	-1.3029	0.00172467	0.052768	Down	8.89239	7.78443	3.22431	3.4568	SHR	Protein SHORT-ROOT	GO:0003700,GO:0005634,GO:0005769,GO:0005770,GO:0008356,GO:0009956,GO:0032350,GO:0043565,GO:0045930,GO:0048366,GO:0055037,GO:0055072	DNA-binding transcription factor activity|nucleus|early endosome|late endosome|asymmetric cell division|radial pattern formation|regulation of hormone metabolic process|sequence-specific DNA binding|negative regulation of mitotic cell cycle|leaf development|recycling endosome|iron ion homeostasis
Sme2.5_00127.1_g00023.1	166.767	78.808	254.725	3.23223	1.69253	0.0151498	0.260967	Up	2.99984	0.777345	6.89724	4.33853	HLS1	Probable N-acetyltransferase HLS1	GO:0008080,GO:0009640,GO:0009723,GO:0009734,GO:0009826,GO:0016747,GO:0040008	N-acetyltransferase activity|photomorphogenesis|response to ethylene|auxin-activated signaling pathway|unidimensional cell growth|transferase activity, transferring acyl groups other than amino-acyl groups|regulation of growth
Sme2.5_00128.1_g00001.1	223.275	9.71907	436.832	44.9458	5.49012	6.43e-24	7.45e-21	Up	0.199514	0.124129	8.07845	6.20886	PDF2	Homeobox-leucine zipper protein PROTODERMAL FACTOR 2	GO:0003677,GO:0003700,GO:0005634,GO:0008289,GO:0009845,GO:0009913,GO:0043565,GO:0048825	DNA binding|DNA-binding transcription factor activity|nucleus|lipid binding|seed germination|epidermal cell differentiation|sequence-specific DNA binding|cotyledon development
Sme2.5_00128.1_g00012.1	14.8568	3.06159	26.6519	8.70526	3.12189	0.00207119	0.0608367	Up	0.138058	0.0917096	0.977982	1.21022	ACO2	1-aminocyclopropane-1-carboxylate oxidase 2	GO:0009620,GO:0009651,GO:0009693,GO:0009727,GO:0009735,GO:0009815,GO:0009835,GO:0010030,GO:0031418,GO:0046872,GO:0051213,GO:0071281,GO:0071398,GO:0071732	response to fungus|response to salt stress|ethylene biosynthetic process|detection of ethylene stimulus|response to cytokinin|1-aminocyclopropane-1-carboxylate oxidase activity|fruit ripening|positive regulation of seed germination|L-ascorbic acid binding|metal ion binding|dioxygenase activity|cellular response to iron ion|cellular response to fatty acid|cellular response to nitric oxide	ko00270	Cysteine and methionine metabolism
Sme2.5_00130.1_g00008.1	14.8948	5.30699	24.4827	4.61329	2.2058	0.0471907	0.568032	Up	0.0383969	0.266507	1.04047	0.505846	NGA3	B3 domain-containing transcription factor NGA3	GO:0003677,GO:0003700,GO:0005634,GO:0006355,GO:0009908,GO:0048366,GO:1901371	DNA binding|DNA-binding transcription factor activity|nucleus|regulation of transcription, DNA-templated|flower development|leaf development|regulation of leaf morphogenesis
Sme2.5_00130.1_g00024.1	653.642	385.882	921.403	2.38779	1.25567	0.00125789	0.0411172	Up	6.69472	3.59716	12.0941	13.1331	RPM1	Disease resistance protein RPM1
Sme2.5_00131.1_g00012.1	72.9343	100.757	45.1114	0.447724	-1.15932	0.0245489	0.366732	Down	2.42633	1.68431	0.79606	1.09909
Sme2.5_00133.1_g00004.1	627.166	415.954	838.378	2.01556	1.01118	0.00920157	0.186186	Up	9.48204	7.32147	20.0126	17.0166	SCPL48	Serine carboxypeptidase-like 48	GO:0004185,GO:0005576,GO:0005773,GO:0051603	serine-type carboxypeptidase activity|extracellular region|vacuole|proteolysis involved in cellular protein catabolic process
Sme2.5_00133.1_g00016.1	188.175	119.314	257.036	2.15429	1.10721	0.0100244	0.19685	Up	2.32849	2.49617	5.75532	5.0861	UFC	Protein UPSTREAM OF FLC
Sme2.5_00134.1_g00014.1	7.33875	0	14.6775	Inf	Inf	0.00105573	0.0359363	Up	0	0	0.020847	0.0565119		Retrovirus-related Pol polyprotein from transposon TNT 1-94	GO:0000943,GO:0003676,GO:0003964,GO:0004190,GO:0004519,GO:0008270,GO:0015074	retrotransposon nucleocapsid|nucleic acid binding|RNA-directed DNA polymerase activity|aspartic-type endopeptidase activity|endonuclease activity|zinc ion binding|DNA integration
Sme2.5_00135.1_g00015.1	30.2769	13.6756	46.8781	3.42788	1.77732	0.00901513	0.183538	Up	0.127031	0.75833	1.49989	1.59603	PDF1	Protodermal factor 1	GO:0005576	extracellular region
Sme2.5_00135.1_g00021.1	534.28	335.002	733.558	2.18971	1.13074	0.00828762	0.172491	Up	13.6818	33.3827	54.5676	58.2499	PAR1	Transcription factor PAR1	GO:0003712,GO:0005634,GO:0009641,GO:0009742,GO:0032502,GO:0040008,GO:0042803,GO:0045892	transcription coregulator activity|nucleus|shade avoidance|brassinosteroid mediated signaling pathway|developmental process|regulation of growth|protein homodimerization activity|negative regulation of transcription, DNA-templated
Sme2.5_00136.1_g00026.1	433.347	697.712	168.982	0.242195	-2.04576	0.023168	0.351058	Down	18.394	34.6781	7.69627	5.60833	dbl4	E3 ubiquitin-protein ligase dbl4	GO:0000151,GO:0000209,GO:0005634,GO:0005737,GO:0005829,GO:0006511,GO:0007127,GO:0008270,GO:0016574,GO:0031624,GO:0032436,GO:0035861,GO:0036205,GO:0061630	ubiquitin ligase complex|protein polyubiquitination|nucleus|cytoplasm|cytosol|ubiquitin-dependent protein catabolic process|meiosis I|zinc ion binding|histone ubiquitination|ubiquitin conjugating enzyme binding|positive regulation of proteasomal ubiquitin-dependent protein catabolic process|site of double-strand break|histone catabolic process|ubiquitin protein ligase activity
Sme2.5_00140.1_g00006.1	31.127	9.82725	52.4268	5.33484	2.41545	0.000651466	0.0240604	Up	0.328781	0.354556	1.92809	1.67329
Sme2.5_00140.1_g00011.1	1143.6	1759.47	527.731	0.299937	-1.73727	5.36e-06	0.000401982	Down	31.0825	30.5199	10.5893	8.34684	DOX2	Alpha-dioxygenase 2	GO:0001676,GO:0004601,GO:0006631,GO:0006979,GO:0010150,GO:0020037,GO:0031408,GO:0046872,GO:0051213	long-chain fatty acid metabolic process|peroxidase activity|fatty acid metabolic process|response to oxidative stress|leaf senescence|heme binding|oxylipin biosynthetic process|metal ion binding|dioxygenase activity
Sme2.5_00140.1_g00012.1	4814.93	6530.01	3099.85	0.474708	-1.07489	0.00343802	0.0900737	Down	167.751	148.164	75.5659	70.5006	BGLU44	Beta-glucosidase 44	GO:0004567,GO:0005576,GO:0005618,GO:0005975,GO:0008422,GO:0009505,GO:0022626,GO:0046872,GO:0047668,GO:0080079,GO:0080081,GO:0080082,GO:0080083,GO:0102483	beta-mannosidase activity|extracellular region|cell wall|carbohydrate metabolic process|beta-glucosidase activity|plant-type cell wall|cytosolic ribosome|metal ion binding|amygdalin beta-glucosidase activity|cellobiose glucosidase activity|4-methylumbelliferyl-beta-D-glucopyranoside beta-glucosidase activity|esculin beta-glucosidase activity|beta-gentiobiose beta-glucosidase activity|scopolin bet…	ko00940,ko00460,ko00500	Phenylpropanoid biosynthesis|Cyanoamino acid metabolism|Starch and sucrose metabolism
Sme2.5_00140.1_g00015.1	391.609	238.916	544.303	2.27822	1.18791	0.00269651	0.0753146	Up	12.3777	14.782	29.753	32.2066	At4g28100	Uncharacterized GPI-anchored protein At4g28100	GO:0031225,GO:0046658	anchored component of membrane|anchored component of plasma membrane
Sme2.5_00141.1_g00012.1	334.05	154.656	513.444	3.3199	1.73114	2.08e-05	0.00132296	Up	1.76828	3.23645	8.20538	7.6627	UBC25	Probable ubiquitin-conjugating enzyme E2 25	GO:0005524,GO:0061631	ATP binding|ubiquitin conjugating enzyme activity	ko04120	Ubiquitin mediated proteolysis
Sme2.5_00142.1_g00002.1	218.856	141.148	296.565	2.10109	1.07114	0.0112462	0.214153	Up	2.65704	3.44833	7.55423	5.38997	RD19D	Probable cysteine protease RD19D	GO:0004197,GO:0005615,GO:0005764,GO:0051603	cysteine-type endopeptidase activity|extracellular space|lysosome|proteolysis involved in cellular protein catabolic process	ko04142,ko04210	Lysosome|Apoptosis
Sme2.5_00142.1_g00009.1	135.957	219.143	52.7701	0.240802	-2.05408	0.0447307	0.549377	Down	9.90728	4.37868	1.25185	2.32234
Sme2.5_00145.1_g00012.1	77.1949	20.0512	134.339	6.6998	2.74412	3.44e-07	3.62e-05	Up	0.35039	1.30361	5.44733	5.78492	GA2OX1	Gibberellin 2-beta-dioxygenase 1	GO:0009686,GO:0045543,GO:0046872	gibberellin biosynthetic process|gibberellin 2-beta-dioxygenase activity|metal ion binding	ko00904	Diterpenoid biosynthesis
Sme2.5_00151.1_g00002.1	106.558	151.952	61.1644	0.402525	-1.31285	0.00534305	0.125199	Down	7.05722	4.54256	2.34802	2.31023	DOF5.6	Dof zinc finger protein DOF5.6	GO:0003677,GO:0003700,GO:0005634,GO:0006355,GO:0010067,GO:0010087,GO:0045893,GO:0046872	DNA binding|DNA-binding transcription factor activity|nucleus|regulation of transcription, DNA-templated|procambium histogenesis|phloem or xylem histogenesis|positive regulation of transcription, DNA-templated|metal ion binding
Sme2.5_00151.1_g00015.1	220.363	305.487	135.24	0.442702	-1.17559	0.0336499	0.457271	Down	17.181	9.2623	5.10724	6.27845
Sme2.5_00155.1_g00001.1	30.8336	46.7172	14.9501	0.320013	-1.6438	0.0183455	0.299678	Down	1.42452	1.91402	0.197122	0.641439	MYB62	Transcription factor MYB62	GO:0003700,GO:0005634,GO:0009686,GO:0009740,GO:0009751,GO:0010015,GO:0010373,GO:0016036,GO:0043565,GO:0045892,GO:0055062	DNA-binding transcription factor activity|nucleus|gibberellin biosynthetic process|gibberellic acid mediated signaling pathway|response to salicylic acid|root morphogenesis|negative regulation of gibberellin biosynthetic process|cellular response to phosphate starvation|sequence-specific DNA binding|negative regulation of transcription, DNA-templated|phosphate ion homeostasis
Sme2.5_00155.1_g00018.1	49.89	85.1379	14.6422	0.171982	-2.53967	2.44e-05	0.00152304	Down	5.77207	8.3219	2.23361	0.773018	RTNLB9	Reticulon-like protein B9	GO:0005789,GO:0016021	endoplasmic reticulum membrane|integral component of membrane
Sme2.5_00157.1_g00018.1	152.342	238.896	65.7882	0.275384	-1.86048	3.86e-05	0.00221862	Down	27.7507	19.7258	6.11392	6.60911	RTM1	Inactive protein RESTRICTED TEV MOVEMENT 1	GO:0005737,GO:0006952,GO:0030246	cytoplasm|defense response|carbohydrate binding
Sme2.5_00159.1_g00010.1	153.371	208.634	98.1074	0.470237	-1.08854	0.0130971	0.237089	Down	8.17103	6.20126	3.37823	3.29902	MIZ1	Protein MIZU-KUSSEI 1	GO:0005737,GO:0005783,GO:0005789,GO:0009658,GO:0010274,GO:0016020,GO:0032541	cytoplasm|endoplasmic reticulum|endoplasmic reticulum membrane|chloroplast organization|hydrotropism|membrane|cortical endoplasmic reticulum
Sme2.5_00161.1_g00008.1	1057.7	168.456	1946.94	11.5575	3.53076	3.5e-17	1.8e-14	Up	9.83076	0.876175	59.4157	62.4678	NAC100	NAC domain-containing protein 100	GO:0003677,GO:0003700,GO:0005634	DNA binding|DNA-binding transcription factor activity|nucleus
Sme2.5_00161.1_g00019.1	22.6496	7.87033	37.4288	4.75569	2.24965	0.00393534	0.0991186	Up	0.126493	0.337654	0.945162	1.21672	ERN1	Ethylene-responsive transcription factor ERN1	GO:0003700,GO:0005634,GO:0009877,GO:0043565,GO:0045893	DNA-binding transcription factor activity|nucleus|nodulation|sequence-specific DNA binding|positive regulation of transcription, DNA-templated
Sme2.5_00162.1_g00004.1	331.926	186.711	477.142	2.55551	1.35361	0.000911266	0.0317441	Up	4.07016	3.58229	11.3289	8.69749	OsI_35105	Pyruvate kinase 1, cytosolic	GO:0000287,GO:0004743,GO:0005524,GO:0005829,GO:0016301,GO:0030955	magnesium ion binding|pyruvate kinase activity|ATP binding|cytosol|kinase activity|potassium ion binding	ko01200,ko00620,ko00230,ko01230,ko00010	Carbon metabolism|Pyruvate metabolism|Purine metabolism|Biosynthesis of amino acids|Glycolysis / Gluconeogenesis
Sme2.5_00162.1_g00010.1	28.4429	1.49474	55.3911	37.0575	5.21169	2.84e-07	3.04e-05	Up	0.0563318	0	1.17214	0.704777		Embryonic protein DC-8	GO:0005576,GO:0005618,GO:0005737	extracellular region|cell wall|cytoplasm
Sme2.5_00162.1_g00017.1	97.4144	28.3476	166.481	5.87285	2.55406	4.46e-06	0.000350728	Up	0.501501	1.42674	6.09652	4.40247	At5g03820	GDSL esterase/lipase At5g03820	GO:0005576,GO:0016042,GO:0016298	extracellular region|lipid catabolic process|lipase activity
Sme2.5_00162.1_g00018.1	96.3708	18.8744	173.867	9.21182	3.20349	1.63e-09	2.79e-07	Up	0.312422	1.14737	6.97246	4.89316	At3g53100	GDSL esterase/lipase At3g53100	GO:0005576,GO:0016042,GO:0016788	extracellular region|lipid catabolic process|hydrolase activity, acting on ester bonds
Sme2.5_00162.1_g00020.1	154.278	38.7386	269.817	6.96506	2.80013	3.51e-09	5.6e-07	Up	1.20506	1.13732	8.63486	7.42588	TD2	Threonine dehydratase 2 biosynthetic, chloroplastic	GO:0002213,GO:0003941,GO:0004794,GO:0006565,GO:0006567,GO:0009097,GO:0009507,GO:0009625,GO:0030170,GO:0031349,GO:0042802,GO:0051289,GO:0080027	defense response to insect|L-serine ammonia-lyase activity|L-threonine ammonia-lyase activity|L-serine catabolic process|threonine catabolic process|isoleucine biosynthetic process|chloroplast|response to insect|pyridoxal phosphate binding|positive regulation of defense response|identical protein binding|protein homotetramerization|response to herbivore	ko00260,ko01200,ko00290,ko01230	Glycine, serine and threonine metabolism|Carbon metabolism|Valine, leucine and isoleucine biosynthesis|Biosynthesis of amino acids
Sme2.5_00162.1_g00021.1	11.3587	1.53079	21.1865	13.8402	3.79079	0.0020419	0.0601125	Up	0.247548	0.124928	2.74862	2.28394	TD2	Threonine dehydratase 2 biosynthetic, chloroplastic	GO:0002213,GO:0003941,GO:0004794,GO:0006565,GO:0006567,GO:0009097,GO:0009507,GO:0009625,GO:0030170,GO:0031349,GO:0042802,GO:0051289,GO:0080027	defense response to insect|L-serine ammonia-lyase activity|L-threonine ammonia-lyase activity|L-serine catabolic process|threonine catabolic process|isoleucine biosynthetic process|chloroplast|response to insect|pyridoxal phosphate binding|positive regulation of defense response|identical protein binding|protein homotetramerization|response to herbivore	ko00260,ko01200,ko00290,ko01230	Glycine, serine and threonine metabolism|Carbon metabolism|Valine, leucine and isoleucine biosynthesis|Biosynthesis of amino acids
Sme2.5_00162.1_g00022.1	1122.48	217.848	2027.1	9.30512	3.21802	4.27e-15	1.91e-12	Up	8.21806	5.40747	73.6537	56.3659	TD2	Threonine dehydratase 2 biosynthetic, chloroplastic	GO:0002213,GO:0003941,GO:0004794,GO:0006565,GO:0006567,GO:0009097,GO:0009507,GO:0009625,GO:0030170,GO:0031349,GO:0042802,GO:0051289,GO:0080027	defense response to insect|L-serine ammonia-lyase activity|L-threonine ammonia-lyase activity|L-serine catabolic process|threonine catabolic process|isoleucine biosynthetic process|chloroplast|response to insect|pyridoxal phosphate binding|positive regulation of defense response|identical protein binding|protein homotetramerization|response to herbivore	ko00260,ko01200,ko00290,ko01230	Glycine, serine and threonine metabolism|Carbon metabolism|Valine, leucine and isoleucine biosynthesis|Biosynthesis of amino acids
Sme2.5_00165.1_g00012.1	91.1715	15.5538	166.789	10.7234	3.42269	6.39e-10	1.2e-07	Up	0.81293	0.0862323	5.02281	4.09121	TZF4	Zinc finger CCCH domain-containing protein 2	GO:0003677,GO:0003700,GO:0003727,GO:0005634,GO:0006355,GO:0010187,GO:0046872	DNA binding|DNA-binding transcription factor activity|single-stranded RNA binding|nucleus|regulation of transcription, DNA-templated|negative regulation of seed germination|metal ion binding
Sme2.5_00166.1_g00015.1	118.637	36.4343	200.84	5.51238	2.46268	2.9e-05	0.00176407	Up	0.141296	0.74001	2.84334	2.3085
Sme2.5_00166.1_g00017.1	53.152	6.12318	100.181	16.3609	4.03218	0.00421461	0.10447	Up	0.247647	0.138833	1.68423	4.17408	MYB17	Transcription factor MYB41	GO:0003700,GO:0005634,GO:0009751,GO:0009753,GO:0009908,GO:0009909,GO:0030154,GO:0043565,GO:0044212	DNA-binding transcription factor activity|nucleus|response to salicylic acid|response to jasmonic acid|flower development|regulation of flower development|cell differentiation|sequence-specific DNA binding|transcription regulatory region DNA binding
Sme2.5_00168.1_g00009.1	377.655	219.674	535.636	2.43832	1.28589	0.00130632	0.0423463	Up	2.1431	1.21303	3.64643	4.28732	CTR1	Serine/threonine-protein kinase CTR1	GO:0001666,GO:0004674,GO:0004712,GO:0005524,GO:0005789,GO:0009686,GO:0009723,GO:0009744,GO:0009750,GO:0009873,GO:0010105,GO:0010182,GO:0046777,GO:0048510,GO:0071281,GO:2000035,GO:2000069	response to hypoxia|protein serine/threonine kinase activity|protein serine/threonine/tyrosine kinase activity|ATP binding|endoplasmic reticulum membrane|gibberellin biosynthetic process|response to ethylene|response to sucrose|response to fructose|ethylene-activated signaling pathway|negative regulation of ethylene-activated signaling pathway|sugar mediated signaling pathway|protein autophosphor…
Sme2.5_00169.1_g00018.1	308.938	436.054	181.821	0.41697	-1.26199	0.0020427	0.0601125	Down	7.10918	6.5613	2.66854	2.98752	PIN1A	Auxin efflux carrier component 1a	GO:0005215,GO:0005783,GO:0005886,GO:0009734,GO:0009921,GO:0009926,GO:0010252,GO:0010315,GO:0010329,GO:0016020,GO:0016021,GO:0048830	transporter activity|endoplasmic reticulum|plasma membrane|auxin-activated signaling pathway|auxin efflux carrier complex|auxin polar transport|auxin homeostasis|auxin efflux|auxin efflux transmembrane transporter activity|membrane|integral component of membrane|adventitious root development
Sme2.5_00169.1_g00020.1	21.0679	0	42.1358	Inf	Inf	1.51e-08	2.19e-06	Up	0	0	2.35032	1.71395
Sme2.5_00170.1_g00011.1	11.9763	2.67152	21.2812	7.96593	2.99384	0.00601629	0.13796	Up	0	0.19598	0.583329	1.18678	At3g19360	Zinc finger CCCH domain-containing protein 39	GO:0003677,GO:0003700,GO:0003730,GO:0005829,GO:0006355,GO:0046872,GO:0061158	DNA binding|DNA-binding transcription factor activity|mRNA 3'-UTR binding|cytosol|regulation of transcription, DNA-templated|metal ion binding|3'-UTR-mediated mRNA destabilization
Sme2.5_00170.1_g00012.1	17.2167	3.13371	31.2996	9.98805	3.3202	0.000559892	0.0213853	Up	0.0492893	0.142989	0.757576	0.564478	At2g35430	Zinc finger CCCH domain-containing protein 28	GO:0003677,GO:0003700,GO:0003730,GO:0005829,GO:0006355,GO:0046872,GO:0061158	DNA binding|DNA-binding transcription factor activity|mRNA 3'-UTR binding|cytosol|regulation of transcription, DNA-templated|metal ion binding|3'-UTR-mediated mRNA destabilization
Sme2.5_00170.1_g00014.1	35.7772	4.09414	67.4602	16.4773	4.0424	1.35e-07	1.59e-05	Up	0.241251	0.140387	2.03031	1.81639
Sme2.5_00171.1_g00001.1	256.328	369.531	143.124	0.387313	-1.36843	0.000955458	0.0330993	Down	46.8475	38.0945	16.5131	16.4825
Sme2.5_00171.1_g00010.1	106.66	161.012	52.3082	0.324871	-1.62206	0.000696845	0.0254658	Down	4.84974	5.65543	2.04156	1.60331	TLP1	Thaumatin-like protein 1	GO:0006952,GO:0009617,GO:0009723	defense response|response to bacterium|response to ethylene
Sme2.5_00172.1_g00016.1	512.18	721.88	302.481	0.419018	-1.25492	0.0011299	0.0379243	Down	56.8729	40.7772	22.6062	17.036					ko00982,ko00480,ko00980	Drug metabolism - cytochrome P450|Glutathione metabolism|Metabolism of xenobiotics by cytochrome P450
Sme2.5_00172.1_g00027.1	336.632	527.485	145.779	0.276367	-1.85534	6.56e-06	0.000477592	Down	9.08943	6.00643	1.74354	2.40341	SUS7	Sucrose synthase 7	GO:0005737,GO:0005985,GO:0016020,GO:0016157	cytoplasm|sucrose metabolic process|membrane|sucrose synthase activity	ko00500	Starch and sucrose metabolism
Sme2.5_00172.1_g00029.1	965.009	1293.81	636.209	0.491734	-1.02405	0.00748361	0.161228	Down	8.19604	12.362	4.73503	4.92065	NAC086	NAC domain-containing protein 86	GO:0003677,GO:0003700,GO:0005634,GO:0090602,GO:0090603	DNA binding|DNA-binding transcription factor activity|nucleus|sieve element enucleation|sieve element differentiation
Sme2.5_00172.1_g00030.1	78.3725	46.1534	110.592	2.39618	1.26073	0.0112788	0.214482	Up	0.215006	0.524992	1.01716	1.10196	PRAF1	PH, RCC1 and FYVE domains-containing protein 1	GO:0017112,GO:0035091,GO:0046872,GO:0070300	Rab guanyl-nucleotide exchange factor activity|phosphatidylinositol binding|metal ion binding|phosphatidic acid binding
Sme2.5_00176.1_g00009.1	3.82699	7.65397	0	0	#NAME?	0.0262559	0.384342	Down	0.314337	0.101011	0	0
Sme2.5_00179.1_g00001.1	4368.1	6097.41	2638.78	0.432771	-1.20832	0.0172388	0.286292	Down	45.7217	23.5962	14.001	15.3236	PUB44	U-box domain-containing protein 44	GO:0004842,GO:0005634,GO:0005737,GO:0005886,GO:0010115,GO:0010150,GO:0010271,GO:0010380,GO:0070696,GO:0090359	ubiquitin-protein transferase activity|nucleus|cytoplasm|plasma membrane|regulation of abscisic acid biosynthetic process|leaf senescence|regulation of chlorophyll catabolic process|regulation of chlorophyll biosynthetic process|transmembrane receptor protein serine/threonine kinase binding|negative regulation of abscisic acid biosynthetic process
Sme2.5_00179.1_g00030.1	384.412	181.948	586.875	3.22551	1.68953	3.13e-05	0.00188272	Up	7.23078	3.29185	14.3114	17.6385	CYP76B6	Geraniol 8-hydroxylase	GO:0005506,GO:0005789,GO:0016021,GO:0016099,GO:0016709,GO:0020037	iron ion binding|endoplasmic reticulum membrane|integral component of membrane|monoterpenoid biosynthetic process|oxidoreductase activity, acting on paired donors, with incorporation or reduction of molecular oxygen, NAD(P)H as one donor, and incorporation of one atom of oxygen|heme binding
Sme2.5_00179.1_g00031.1	66.1097	43.2294	88.99	2.05855	1.04163	0.0432709	0.537143	Up	2.21975	3.65525	5.05681	6.00597	CYP76B6	Geraniol 8-hydroxylase	GO:0005506,GO:0005789,GO:0016021,GO:0016099,GO:0016709,GO:0020037	iron ion binding|endoplasmic reticulum membrane|integral component of membrane|monoterpenoid biosynthetic process|oxidoreductase activity, acting on paired donors, with incorporation or reduction of molecular oxygen, NAD(P)H as one donor, and incorporation of one atom of oxygen|heme binding
Sme2.5_00179.1_g00032.1	81.5366	32.7892	130.284	3.97339	1.99037	0.000118245	0.00583428	Up	1.98609	1.45973	6.0538	6.77076	CYP76B6	Geraniol 8-hydroxylase	GO:0005506,GO:0005789,GO:0016021,GO:0016099,GO:0016709,GO:0020037	iron ion binding|endoplasmic reticulum membrane|integral component of membrane|monoterpenoid biosynthetic process|oxidoreductase activity, acting on paired donors, with incorporation or reduction of molecular oxygen, NAD(P)H as one donor, and incorporation of one atom of oxygen|heme binding
Sme2.5_00181.1_g00001.1	723.992	1102.92	345.067	0.312868	-1.67638	1.32e-05	0.000884355	Down	44.3666	29.9625	12.8248	10.4671	TET6	Tetraspanin-6	GO:0005886,GO:0009506,GO:0016021,GO:0035265	plasma membrane|plasmodesma|integral component of membrane|organ growth
Sme2.5_00186.1_g00002.1	387.653	232.521	542.786	2.33436	1.22302	0.0131286	0.237263	Up	3.02966	10.6691	16.3722	16.4672	ILL6	IAA-amino acid hydrolase ILR1-like 6	GO:0009694,GO:0009753,GO:0010112,GO:0046872,GO:1990206	jasmonic acid metabolic process|response to jasmonic acid|regulation of systemic acquired resistance|metal ion binding|jasmonyl-Ile conjugate hydrolase activity
Sme2.5_00186.1_g00018.1	83.3709	0.534305	166.207	311.072	8.28111	5.89e-21	4.6e-18	Up	0	0.0295928	4.03886	4.28402	CKX1	Cytokinin dehydrogenase 1	GO:0005773,GO:0009823,GO:0019139,GO:0048507,GO:0071949	vacuole|cytokinin catabolic process|cytokinin dehydrogenase activity|meristem development|FAD binding	ko00908	Zeatin biosynthesis
Sme2.5_00187.1_g00019.1	49.0819	28.0952	70.0686	2.49397	1.31844	0.022387	0.342618	Up	0.465537	0.942152	2.21405	2.11698	PDK	[Pyruvate dehydrogenase (acetyl-transferring)] kinase, mitochondrial	GO:0004740,GO:0005524,GO:0005739,GO:0009927,GO:0042803,GO:0046777	pyruvate dehydrogenase (acetyl-transferring) kinase activity|ATP binding|mitochondrion|histidine phosphotransfer kinase activity|protein homodimerization activity|protein autophosphorylation
Sme2.5_00187.1_g00021.1	206.598	121.457	291.739	2.40199	1.26423	0.00302252	0.0819328	Up	2.67473	3.07566	8.10296	4.9673	CIPK1	CBL-interacting serine/threonine-protein kinase 1	GO:0004674,GO:0005524,GO:0005634,GO:0005737,GO:0005886,GO:0006468,GO:0006970,GO:0009651,GO:0009737,GO:0035556	protein serine/threonine kinase activity|ATP binding|nucleus|cytoplasm|plasma membrane|protein phosphorylation|response to osmotic stress|response to salt stress|response to abscisic acid|intracellular signal transduction	ko04140,ko04152,ko04068,ko04151,ko04150	Regulation of autophagy|AMPK signaling pathway|FoxO signaling pathway|PI3K-Akt signaling pathway|mTOR signaling pathway
Sme2.5_00187.1_g00022.1	29.1394	15.6685	42.6103	2.71948	1.44333	0.0368646	0.485149	Up	0.254337	0.443497	0.870586	0.688606
Sme2.5_00190.1_g00007.1	158.445	81.6699	235.221	2.88014	1.52614	0.0128522	0.234018	Up	0.103635	0.220828	0.690648	0.182956	ndhF	NAD(P)H-quinone oxidoreductase subunit 5, chloroplastic	GO:0008137,GO:0009535,GO:0016021,GO:0042773,GO:0048038	NADH dehydrogenase (ubiquinone) activity|chloroplast thylakoid membrane|integral component of membrane|ATP synthesis coupled electron transport|quinone binding	ko00190	Oxidative phosphorylation
Sme2.5_00190.1_g00011.1	400.451	254.086	546.815	2.15209	1.10574	0.00483953	0.115653	Up	6.29753	7.93059	13.39	16.3275	APF2	Aspartyl protease family protein 2	GO:0004190,GO:0006508,GO:0009505,GO:0016020,GO:0030163,GO:0080167	aspartic-type endopeptidase activity|proteolysis|plant-type cell wall|membrane|protein catabolic process|response to karrikin
Sme2.5_00193.1_g00004.1	85.516	43.7703	127.262	2.90749	1.53977	0.0159781	0.269593	Up	0.260148	1.05835	2.35814	1.82994
Sme2.5_00193.1_g00022.1	674.531	428.783	920.279	2.14626	1.10182	0.00444763	0.108718	Up	6.64825	4.93009	13.7165	12.3196	ABCB25	ABC transporter B family member 25	GO:0005524,GO:0009705,GO:0010044,GO:0010217,GO:0015083,GO:0016021,GO:0042626,GO:1902602	ATP binding|plant-type vacuole membrane|response to aluminum ion|cellular aluminum ion homeostasis|aluminum ion transmembrane transporter activity|integral component of membrane|ATPase activity, coupled to transmembrane movement of substances|aluminum ion transmembrane transport
Sme2.5_00198.1_g00008.1	133.871	180.198	87.5438	0.48582	-1.04151	0.0210506	0.329169	Down	8.6179	8.27483	3.21536	3.84951	SPEAR1	Protein SPEAR1
Sme2.5_00204.1_g00006.1	92.7045	40.6366	144.772	3.56261	1.83293	0.000182171	0.00843	Up	0.289059	1.38626	3.2997	3.39543	SYP21	Syntaxin-21	GO:0000149,GO:0005484,GO:0005770,GO:0006623,GO:0006886,GO:0006896,GO:0006906,GO:0012505,GO:0016020,GO:0016021,GO:0030140,GO:0031201,GO:0031902,GO:0045324,GO:0048278	SNARE binding|SNAP receptor activity|late endosome|protein targeting to vacuole|intracellular protein transport|Golgi to vacuole transport|vesicle fusion|endomembrane system|membrane|integral component of membrane|trans-Golgi network transport vesicle|SNARE complex|late endosome membrane|late endosome to vacuole transport|vesicle docking	ko04130,ko04145	SNARE interactions in vesicular transport|Phagosome
Sme2.5_00204.1_g00013.1	30.0989	46.7532	13.4446	0.287565	-1.79804	0.00943044	0.188618	Down	2.27916	5.68008	0.788029	1.20952	GIP1	Mitotic-spindle organizing protein 1B	GO:0000226,GO:0000776,GO:0000923,GO:0000930,GO:0005635,GO:0005640,GO:0005813,GO:0005828,GO:0007052,GO:0008274,GO:0009524,GO:0009574,GO:0031021,GO:0033566,GO:0034080,GO:0034508,GO:0042393,GO:0043015,GO:0051415,GO:0051417,GO:0051418,GO:0061495,GO:0072686,GO:0090307	microtubule cytoskeleton organization|kinetochore|equatorial microtubule organizing center|gamma-tubulin complex|nuclear envelope|nuclear outer membrane|centrosome|kinetochore microtubule|mitotic spindle organization|gamma-tubulin ring complex|phragmoplast|preprophase band|interphase microtubule organizing center|gamma-tubulin complex localization|CENP-A containing nucleosome assembly|centromere …
Sme2.5_00205.1_g00019.1	32.1776	14.3475	50.0077	3.48546	1.80135	0.007326	0.159249	Up	0.306914	0.17774	0.734146	1.05911	TRX1	Histone-lysine N-methyltransferase TRX1	GO:0005634,GO:0009908,GO:0018024,GO:0035556,GO:0042054,GO:0046872,GO:0048578	nucleus|flower development|histone-lysine N-methyltransferase activity|intracellular signal transduction|histone methyltransferase activity|metal ion binding|positive regulation of long-day photoperiodism, flowering	ko00270	Cysteine and methionine metabolism
Sme2.5_00207.1_g00003.1	16.689	2.67152	30.7065	11.494	3.52281	0.000324617	0.0135035	Up	0	0.0751388	0.492909	0.670901	ROC1	Homeobox-leucine zipper protein ROC1	GO:0005634,GO:0006355,GO:0008289,GO:0043565	nucleus|regulation of transcription, DNA-templated|lipid binding|sequence-specific DNA binding
Sme2.5_00209.1_g00001.1	1644.26	628.059	2660.46	4.236	2.0827	6.14e-08	7.84e-06	Up	62.1085	52.3779	240.106	254.904	PAL5	Phenylalanine ammonia-lyase	GO:0005737,GO:0006559,GO:0009800,GO:0032991,GO:0045548	cytoplasm|L-phenylalanine catabolic process|cinnamic acid biosynthetic process|protein-containing complex|phenylalanine ammonia-lyase activity	ko00940,ko00360	Phenylpropanoid biosynthesis|Phenylalanine metabolism
Sme2.5_00209.1_g00009.1	116.895	162.477	71.3129	0.438909	-1.18801	0.0115815	0.217582	Down	4.7572	6.78451	2.52654	2.9754	LOG3	Cytokinin riboside 5'-monophosphate phosphoribohydrolase LOG3	GO:0005634,GO:0005829,GO:0009691,GO:0016799	nucleus|cytosol|cytokinin biosynthetic process|hydrolase activity, hydrolyzing N-glycosyl compounds
Sme2.5_00209.1_g00016.1	278.873	99.492	458.253	4.60593	2.20349	1.75e-07	1.99e-05	Up	6.42975	11.0091	38.9592	40.6
Sme2.5_00209.1_g00018.1	110.547	159.763	61.3298	0.383879	-1.38128	0.00417478	0.103977	Down	11.0766	12.199	2.78744	6.0843	ABP19A	Auxin-binding protein ABP19a	GO:0005618,GO:0009734,GO:0030145,GO:0045735,GO:0048046	cell wall|auxin-activated signaling pathway|manganese ion binding|nutrient reservoir activity|apoplast
Sme2.5_00209.1_g00019.1	274.84	105.605	444.074	4.20504	2.07212	2.1e-06	0.000180976	Up	11.175	1.64921	27.267	26.416	PIP2-1	Aquaporin PIP2-1	GO:0005773,GO:0005886,GO:0009414,GO:0009506,GO:0015250,GO:0016021,GO:0032991,GO:0051289,GO:0051290	vacuole|plasma membrane|response to water deprivation|plasmodesma|water channel activity|integral component of membrane|protein-containing complex|protein homotetramerization|protein heterotetramerization
Sme2.5_00211.1_g00004.1	71.4051	40.1384	102.672	2.55795	1.35499	0.0157523	0.268033	Up	0.326606	1.6553	2.5125	2.53162		Glutamine synthetase nodule isozyme	GO:0004356,GO:0005524,GO:0005737,GO:0006542	glutamate-ammonia ligase activity|ATP binding|cytoplasm|glutamine biosynthetic process	ko00910,ko00630,ko02020,ko01230,ko00250,ko00220	Nitrogen metabolism|Glyoxylate and dicarboxylate metabolism|Two-component system|Biosynthesis of amino acids|Alanine, aspartate and glutamate metabolism|Arginine biosynthesis
Sme2.5_00211.1_g00005.1	1092.77	670.439	1515.11	2.25987	1.17624	0.0454549	0.555741	Up	36.7841	8.67612	45.0049	56.8681	PCS1	Aspartic proteinase PCS1	GO:0004190,GO:0005783,GO:0006508,GO:0008233,GO:0012501,GO:0030163	aspartic-type endopeptidase activity|endoplasmic reticulum|proteolysis|peptidase activity|programmed cell death|protein catabolic process
Sme2.5_00214.1_g00008.1	4.32148	0	8.64295	Inf	Inf	0.018801	0.305207	Up	0	0	0.0162378	0.0365922	TY3B-G	Transposon Ty3-G Gag-Pol polyprotein	GO:0000943,GO:0003677,GO:0003723,GO:0003887,GO:0003964,GO:0004190,GO:0004523,GO:0004540,GO:0005524,GO:0005634,GO:0005737,GO:0006310,GO:0008233,GO:0008270,GO:0015074,GO:0032197	retrotransposon nucleocapsid|DNA binding|RNA binding|DNA-directed DNA polymerase activity|RNA-directed DNA polymerase activity|aspartic-type endopeptidase activity|RNA-DNA hybrid ribonuclease activity|ribonuclease activity|ATP binding|nucleus|cytoplasm|DNA recombination|peptidase activity|zinc ion binding|DNA integration|transposition, RNA-mediated
Sme2.5_00215.1_g00007.1	162.904	66.6012	259.208	3.89194	1.96049	0.030593	0.428384	Up	0.621946	3.09258	9.84398	5.12585	ATL13	RING-H2 finger protein ATL13	GO:0016021,GO:0016567,GO:0016740,GO:0031625,GO:0046872,GO:0080167	integral component of membrane|protein ubiquitination|transferase activity|ubiquitin protein ligase binding|metal ion binding|response to karrikin
Sme2.5_00216.1_g00015.1	151.993	234.202	69.7834	0.297963	-1.7468	0.000112729	0.00560581	Down	7.85047	6.43028	2.05464	2.08135	MLO13	MLO-like protein 13	GO:0005516,GO:0006952,GO:0009607,GO:0016021	calmodulin binding|defense response|response to biotic stimulus|integral component of membrane
Sme2.5_00225.1_g00004.1	4777.98	2145.99	7409.96	3.45293	1.78782	2.18e-06	0.000186735	Up	91.3567	62.6936	258.301	260.601	EXL2	Protein EXORDIUM-like 2	GO:0005615,GO:0005618,GO:0005794,GO:0005829,GO:0009505,GO:0009506,GO:0048046	extracellular space|cell wall|Golgi apparatus|cytosol|plant-type cell wall|plasmodesma|apoplast
Sme2.5_00225.1_g00009.1	17.8139	35.6278	0	0	#NAME?	0.0450798	0.553015	Down	1.99505	0.224041	0	0	AMC3	Metacaspase-3	GO:0008234	cysteine-type peptidase activity
Sme2.5_00225.1_g00017.1	173.041	345.632	0.450509	0.00130344	-9.58346	5.56e-32	1.45e-28	Down	2.81714	1.61121	0	0	STY46	Serine/threonine-protein kinase STY46	GO:0004674,GO:0004712,GO:0005524,GO:0005829,GO:0009658	protein serine/threonine kinase activity|protein serine/threonine/tyrosine kinase activity|ATP binding|cytosol|chloroplast organization
Sme2.5_00225.1_g00020.1	1687.71	1088.88	2286.55	2.09991	1.07033	0.00411273	0.102677	Up	9.17064	7.72949	17.6918	18.2664	PAA1	Copper-transporting ATPase PAA1, chloroplastic	GO:0005375,GO:0005524,GO:0009507,GO:0009536,GO:0009570,GO:0009767,GO:0009941,GO:0016021,GO:0016531,GO:0031969,GO:0035434,GO:0043682,GO:0055070	copper ion transmembrane transporter activity|ATP binding|chloroplast|plastid|chloroplast stroma|photosynthetic electron transport chain|chloroplast envelope|integral component of membrane|copper chaperone activity|chloroplast membrane|copper ion transmembrane transport|copper-transporting ATPase activity|copper ion homeostasis
Sme2.5_00226.1_g00004.1	651.095	407.002	895.189	2.19947	1.13716	0.00279508	0.0773767	Up	7.47106	11.5158	18.8625	22.2352	ADT6	Arogenate dehydratase/prephenate dehydratase 6, chloroplastic	GO:0004664,GO:0009094,GO:0009507,GO:0009570,GO:0047769	prephenate dehydratase activity|L-phenylalanine biosynthetic process|chloroplast|chloroplast stroma|arogenate dehydratase activity	ko01230,ko00400	Biosynthesis of amino acids|Phenylalanine, tyrosine and tryptophan biosynthesis
Sme2.5_00228.1_g00003.1	63.5247	32.2975	94.752	2.93372	1.55273	0.00354524	0.0918824	Up	0.707584	1.38321	2.97078	3.45221
Sme2.5_00230.1_g00008.1	51.5327	12.4627	90.6027	7.2699	2.86194	3.06e-06	0.000252173	Up	0.241039	0.471175	2.51023	2.49195	At1g65770	Putative F-box protein At1g65770	GO:2000083	negative regulation of L-ascorbic acid biosynthetic process
Sme2.5_00233.1_g00006.1	11.5605	2.02904	21.0919	10.395	3.37782	0.0124019	0.227541	Up	0.131002	0.0434521	0.733025	0.383721	At5g02910	F-box/LRR-repeat protein At5g02910
Sme2.5_00233.1_g00009.1	338.717	191.697	485.737	2.53388	1.34135	0.00112593	0.0378724	Up	5.59449	13.453	26.0367	22.5602	STS14	STS14 protein
Sme2.5_00234.1_g00013.1	14907.2	21035.1	8779.2	0.417359	-1.26064	0.00991388	0.195048	Down	1405.09	765.244	476.356	430.52	CAM-1	Calmodulin-1/11/16	GO:0005509	calcium ion binding	ko04015,ko04014,ko04070,ko04024,ko04114,ko04020,ko04022	Rap1 signaling pathway|Ras signaling pathway|Phosphatidylinositol signaling system|cAMP signaling pathway|Oocyte meiosis|Calcium signaling pathway|cGMP-PKG signaling pathway
Sme2.5_00235.1_g00002.1	143.199	4.23838	282.16	66.5726	6.05686	2.95e-16	1.42e-13	Up	0	0.286021	12.3308	7.89311
Sme2.5_00235.1_g00003.1	71.3084	0	142.617	Inf	Inf	0.000558568	0.0213853	Up	0	0	8.64024	2.12664
Sme2.5_00235.1_g00010.1	25.5795	42.1248	9.03415	0.214462	-2.22121	0.00332954	0.0880429	Down	1.21658	2.07445	0.244309	0.403821	ACO3	1-aminocyclopropane-1-carboxylate oxidase homolog	GO:0009693,GO:0009835,GO:0031418,GO:0046872,GO:0051213	ethylene biosynthetic process|fruit ripening|L-ascorbic acid binding|metal ion binding|dioxygenase activity
Sme2.5_00235.1_g00016.1	274.198	133.95	414.447	3.09405	1.6295	8.95e-05	0.00466704	Up	2.1388	2.75859	8.16162	6.69119	GABA-TP3	Gamma aminobutyrate transaminase 3, chloroplastic	GO:0004015,GO:0009102,GO:0009507,GO:0030170,GO:0034387,GO:0102351	adenosylmethionine-8-amino-7-oxononanoate transaminase activity|biotin biosynthetic process|chloroplast|pyridoxal phosphate binding|4-aminobutyrate:pyruvate transaminase activity|gamma-aminobutyrate transaminase (glyoxylate dependent) activity	ko00250,ko00650	Alanine, aspartate and glutamate metabolism|Butanoate metabolism
Sme2.5_00235.1_g00017.1	969.647	52.6535	1886.64	35.8313	5.16315	6.29e-10	1.19e-07	Up	2.30148	1.44779	73.0381	43.7381	CYP88D6	Beta-amyrin 11-oxidase	GO:0004497,GO:0005506,GO:0016021,GO:0016705,GO:0020037	monooxygenase activity|iron ion binding|integral component of membrane|oxidoreductase activity, acting on paired donors, with incorporation or reduction of molecular oxygen|heme binding	ko00904	Diterpenoid biosynthesis
Sme2.5_00235.1_g00018.1	2183.02	246.773	4119.27	16.6926	4.06113	6.65e-11	1.45e-08	Up	11.7208	10.2736	212.777	146.228	GABA-TP2	Gamma aminobutyrate transaminase 2	GO:0004015,GO:0005737,GO:0009102,GO:0030170,GO:0034387,GO:0102351	adenosylmethionine-8-amino-7-oxononanoate transaminase activity|cytoplasm|biotin biosynthetic process|pyridoxal phosphate binding|4-aminobutyrate:pyruvate transaminase activity|gamma-aminobutyrate transaminase (glyoxylate dependent) activity	ko00250,ko00650	Alanine, aspartate and glutamate metabolism|Butanoate metabolism
Sme2.5_00236.1_g00001.1	1225.89	1759.28	692.504	0.393628	-1.34509	0.000345108	0.0142236	Down	76.5483	63.596	29.559	25.1486
Sme2.5_00236.1_g00006.1	20.7456	8.15222	33.3389	4.08955	2.03194	0.0136063	0.242802	Up	0.289379	0.127704	0.863695	0.722296	2021-10-04	Organic cation/carnitine transporter 4	GO:0005524,GO:0006811,GO:0009535,GO:0009705,GO:0016021,GO:0022857,GO:0042631	ATP binding|ion transport|chloroplast thylakoid membrane|plant-type vacuole membrane|integral component of membrane|transmembrane transporter activity|cellular response to water deprivation
Sme2.5_00236.1_g00018.1	167.347	248.477	86.2163	0.346978	-1.52708	0.000473255	0.0185518	Down	14.4511	10.6438	4.49377	4.19359	HSP21.7	21.7 kDa class VI heat shock protein	GO:0005737	cytoplasm
Sme2.5_00238.1_g00005.1	14.7272	3.16977	26.2847	8.29231	3.05177	0.00253807	0.0719166	Up	0.033085	0.16395	1.06043	0.611011	CUT1	3-ketoacyl-CoA synthase 6	GO:0005783,GO:0005789,GO:0006633,GO:0009409,GO:0009416,GO:0009826,GO:0010025,GO:0016021,GO:0102336,GO:0102337,GO:0102338,GO:0102756	endoplasmic reticulum|endoplasmic reticulum membrane|fatty acid biosynthetic process|response to cold|response to light stimulus|unidimensional cell growth|wax biosynthetic process|integral component of membrane|3-oxo-arachidoyl-CoA synthase activity|3-oxo-cerotoyl-CoA synthase activity|3-oxo-lignoceronyl-CoA synthase activity|very-long-chain 3-ketoacyl-CoA synthase activity	ko00062	Fatty acid elongation
Sme2.5_00238.1_g00006.1	10.8327	3.20583	18.4595	5.75811	2.52559	0.0217807	0.335965	Up	0	0.201127	0.507961	0.460721	CUT1	3-ketoacyl-CoA synthase 6	GO:0005783,GO:0005789,GO:0006633,GO:0009409,GO:0009416,GO:0009826,GO:0010025,GO:0016021,GO:0102336,GO:0102337,GO:0102338,GO:0102756	endoplasmic reticulum|endoplasmic reticulum membrane|fatty acid biosynthetic process|response to cold|response to light stimulus|unidimensional cell growth|wax biosynthetic process|integral component of membrane|3-oxo-arachidoyl-CoA synthase activity|3-oxo-cerotoyl-CoA synthase activity|3-oxo-lignoceronyl-CoA synthase activity|very-long-chain 3-ketoacyl-CoA synthase activity	ko00062	Fatty acid elongation
Sme2.5_00239.1_g00005.1	153.192	223.463	82.9201	0.371068	-1.43025	0.00133377	0.0431024	Down	2.80729	3.0803	1.16698	1.04757	MT1	Sphingolipid C9-methyltransferase 1	GO:0006665,GO:0008168,GO:0008610,GO:0016021	sphingolipid metabolic process|methyltransferase activity|lipid biosynthetic process|integral component of membrane
Sme2.5_00248.1_g00002.1	44.7902	18.6941	70.8863	3.79192	1.92293	0.00148203	0.0468997	Up	0.208279	0.280898	0.922769	0.815017	FTIP7	FT-interacting protein 7	GO:0005886,GO:0016021	plasma membrane|integral component of membrane
Sme2.5_00248.1_g00018.1	36.5994	20.8313	52.3675	2.51389	1.32992	0.0350816	0.471199	Up	0.504033	1.32263	2.56387	2.34439	ERF12	Ethylene-responsive transcription factor 12	GO:0003677,GO:0003700,GO:0005634,GO:0006952,GO:0009873	DNA binding|DNA-binding transcription factor activity|nucleus|defense response|ethylene-activated signaling pathway
Sme2.5_00250.1_g00003.1	106.523	30.2029	182.843	6.05383	2.59785	0.0100384	0.196934	Up	0.134964	0.968704	4.48466	2.21726	SBT1.7	Subtilisin-like protease SBT1.7	GO:0004252,GO:0005576,GO:0005618,GO:0009505,GO:0010214,GO:0048046,GO:0048359,GO:0080001	serine-type endopeptidase activity|extracellular region|cell wall|plant-type cell wall|seed coat development|apoplast|mucilage metabolic process involved in seed coat development|mucilage extrusion from seed coat
Sme2.5_00250.1_g00006.1	34.3924	13.0265	55.7583	4.28038	2.09774	0.00215673	0.0627598	Up	0.46895	0.039577	0.973196	0.92935	SBT1.7	Subtilisin-like protease SBT1.7	GO:0004252,GO:0005576,GO:0005618,GO:0009505,GO:0010214,GO:0048046,GO:0048359,GO:0080001	serine-type endopeptidase activity|extracellular region|cell wall|plant-type cell wall|seed coat development|apoplast|mucilage metabolic process involved in seed coat development|mucilage extrusion from seed coat
Sme2.5_00250.1_g00007.1	122.718	174.147	71.2889	0.409361	-1.28856	0.00588787	0.13613	Down	3.0151	3.23375	1.00685	1.59324	SBT1.7	Subtilisin-like protease SBT1.7	GO:0004252,GO:0005576,GO:0005618,GO:0009505,GO:0010214,GO:0048046,GO:0048359,GO:0080001	serine-type endopeptidase activity|extracellular region|cell wall|plant-type cell wall|seed coat development|apoplast|mucilage metabolic process involved in seed coat development|mucilage extrusion from seed coat
Sme2.5_00250.1_g00011.1	87.8358	46.4779	129.194	2.77968	1.47492	0.00727603	0.158612	Up	0.343551	1.3243	2.45955	2.2959	At4g22990	SPX domain-containing membrane protein At4g22990	GO:0016021,GO:0055085	integral component of membrane|transmembrane transport
Sme2.5_00250.1_g00013.1	68.9386	135.625	2.25255	0.0166087	-5.91192	7.72e-16	3.55e-13	Down	5.51243	5.99186	0	0.199551	DREB1D	Dehydration-responsive element-binding protein 1D	GO:0003700,GO:0005634,GO:0009738,GO:0019760,GO:0043565	DNA-binding transcription factor activity|nucleus|abscisic acid-activated signaling pathway|glucosinolate metabolic process|sequence-specific DNA binding
Sme2.5_00254.1_g00007.1	36.0455	4.80874	67.2823	13.9917	3.8065	2.74e-07	2.96e-05	Up	0	0.364946	2.87824	2.61123
Sme2.5_00254.1_g00008.1	820.645	246.308	1394.98	5.66358	2.50171	1.28e-06	0.000118337	Up	4.06027	7.05417	37.7221	26.5071	Bp10	L-ascorbate oxidase homolog	GO:0005507,GO:0005576,GO:0016491	copper ion binding|extracellular region|oxidoreductase activity
Sme2.5_00254.1_g00021.1	72.0811	106.982	37.1802	0.347537	-1.52476	0.00292097	0.079942	Down	2.30857	1.39555	0.954339	0.626383
Sme2.5_00264.1_g00013.1	59.0494	85.7443	32.3546	0.377338	-1.40607	0.0111258	0.212607	Down	1.27555	1.92982	0.553821	0.632057
Sme2.5_00269.1_g00001.1	6.35558	1.06861	11.6426	10.8951	3.4456	0.0317179	0.439804	Up	0	0.0644808	0.557031	0.27797
Sme2.5_00275.1_g00006.1	194.06	113.217	274.902	2.42811	1.27983	0.0115948	0.217582	Up	2.68128	9.79253	16.6778	15.3658	GSTU8	Glutathione S-transferase U8	GO:0004364,GO:0005737,GO:0005829,GO:0006749,GO:0009407,GO:0046686	glutathione transferase activity|cytoplasm|cytosol|glutathione metabolic process|toxin catabolic process|response to cadmium ion	ko00982,ko00480,ko00980	Drug metabolism - cytochrome P450|Glutathione metabolism|Metabolism of xenobiotics by cytochrome P450
Sme2.5_00276.1_g00010.1	37.7577	11.7186	63.7968	5.44405	2.44468	0.000189368	0.00869869	Up	0.0236981	0.421833	1.43864	1.16746	NPF6.1	Protein NRT1/ PTR FAMILY 6.1	GO:0015333,GO:0016021,GO:0035673,GO:1904680	peptide:proton symporter activity|integral component of membrane|oligopeptide transmembrane transporter activity|peptide transmembrane transporter activity
Sme2.5_00283.1_g00001.1	12.6403	3.13371	22.1469	7.0673	2.82116	0.00806356	0.169065	Up	0.187005	0.271076	1.4074	1.39697	PM19L	Membrane protein PM19L	GO:0016021	integral component of membrane
Sme2.5_00287.1_g00007.1	255.181	50.6376	459.725	9.07872	3.18249	1.39e-12	4.02e-10	Up	1.83616	2.44721	21.2456	20.2422	WIN2	Wound-induced protein WIN2	GO:0008061,GO:0042742,GO:0050832	chitin binding|defense response to bacterium|defense response to fungus
Sme2.5_00287.1_g00009.1	22.4626	10.65	34.2753	3.21832	1.68631	0.024719	0.368921	Up	0.0736667	1.31271	1.96077	2.52128		Pathogenesis-related protein PR-4B	GO:0005576,GO:0005618,GO:0042742,GO:0050832	extracellular region|cell wall|defense response to bacterium|defense response to fungus
Sme2.5_00288.1_g00001.1	89.5214	26.0301	153.013	5.8783	2.5554	8.79e-07	8.41e-05	Up	0.148177	0.277082	1.37494	1.06974	PDR1	Pleiotropic drug resistance protein 1	GO:0005524,GO:0016021,GO:0016887	ATP binding|integral component of membrane|ATPase activity
Sme2.5_00288.1_g00010.1	24.7104	4.70056	44.7202	9.51381	3.25002	6.85e-05	0.00371214	Up	0.131712	0.0894308	1.09773	1.57383	DIVARICATA	Transcription factor DIVARICATA	GO:0003677,GO:0005634,GO:0009908,GO:0048262	DNA binding|nucleus|flower development|determination of dorsal/ventral asymmetry
Sme2.5_00290.1_g00001.1	2215.55	62.6478	4368.45	69.7303	6.12371	2.97e-11	6.99e-09	Up	1.77048	0.441363	87.1792	53.8779	CSLG1	Cellulose synthase-like protein G1	GO:0000139,GO:0005794,GO:0005802,GO:0005886,GO:0009833,GO:0016021,GO:0016759,GO:0016760,GO:0030244,GO:0071555	Golgi membrane|Golgi apparatus|trans-Golgi network|plasma membrane|plant-type primary cell wall biogenesis|integral component of membrane|cellulose synthase activity|cellulose synthase (UDP-forming) activity|cellulose biosynthetic process|cell wall organization
Sme2.5_00292.1_g00007.1	307.139	438.218	176.061	0.401765	-1.31558	0.00121324	0.0400768	Down	7.90949	10.2279	4.05401	3.12766	HSFA3	Heat stress transcription factor A-3	GO:0000978,GO:0003677,GO:0003700,GO:0005634,GO:0006355,GO:0009408,GO:0010200,GO:0034605,GO:0043565,GO:0061408	RNA polymerase II proximal promoter sequence-specific DNA binding|DNA binding|DNA-binding transcription factor activity|nucleus|regulation of transcription, DNA-templated|response to heat|response to chitin|cellular response to heat|sequence-specific DNA binding|positive regulation of transcription from RNA polymerase II promoter in response to heat stress
Sme2.5_00294.1_g00001.1	121.793	75.1369	168.449	2.24189	1.16472	0.0105081	0.203825	Up	1.13835	2.27268	3.78504	3.26305	PLL4	Probable protein phosphatase 2C 23	GO:0004722,GO:0005634,GO:0005886,GO:0046872,GO:0048366	protein serine/threonine phosphatase activity|nucleus|plasma membrane|metal ion binding|leaf development
Sme2.5_00294.1_g00007.1	124.518	77.5657	171.471	2.21065	1.14447	0.0268719	0.389711	Up	4.05368	1.24093	5.31067	6.95225	PRT6	E3 ubiquitin-protein ligase PRT6	GO:0000151,GO:0004842,GO:0005737,GO:0006511,GO:0008270,GO:0009737,GO:0010029,GO:0016567,GO:0050832,GO:0050994,GO:0061630,GO:0071596	ubiquitin ligase complex|ubiquitin-protein transferase activity|cytoplasm|ubiquitin-dependent protein catabolic process|zinc ion binding|response to abscisic acid|regulation of seed germination|protein ubiquitination|defense response to fungus|regulation of lipid catabolic process|ubiquitin protein ligase activity|ubiquitin-dependent protein catabolic process via the N-end rule pathway
Sme2.5_00294.1_g00012.1	1676.98	369.03	2984.94	8.08861	3.01589	3.52e-10	6.96e-08	Up	14.4119	8.30486	74.3579	103.072	EXPA3	Expansin-A3
Sme2.5_00295.1_g00003.1	36.7901	3.48772	70.0926	20.097	4.32891	1.5e-05	0.000991959	Up	0.369075	0	3.44547	1.96728	GILT	Gamma-interferon-responsive lysosomal thiol protein	GO:0005576,GO:0005764	extracellular region|lysosome
Sme2.5_00295.1_g00017.1	4101.96	5531.91	2672.02	0.483019	-1.04985	0.00898344	0.183194	Down	157.318	193.86	56.1823	107.099	CIPK11	CBL-interacting serine/threonine-protein kinase 11	GO:0004672,GO:0004674,GO:0005524,GO:0006468,GO:0007165,GO:0009268	protein kinase activity|protein serine/threonine kinase activity|ATP binding|protein phosphorylation|signal transduction|response to pH	ko04113	Meiosis - yeast
Sme2.5_00297.1_g00008.1	112.618	42.3706	182.866	4.31587	2.10965	1.43e-05	0.000954948	Up	0.871008	0.739898	3.93448	2.81875		Vacuolar-processing enzyme	GO:0004197,GO:0005773,GO:0006624,GO:0051603	cysteine-type endopeptidase activity|vacuole|vacuolar protein processing|proteolysis involved in cellular protein catabolic process	ko04142	Lysosome
Sme2.5_00297.1_g00011.1	92.1435	169.941	14.3456	0.084415	-3.56636	0.0189762	0.306778	Down	17.081	48.013	2.62512	2.7245	At4g12490	pEARLI1-like lipid transfer protein 2	GO:0005576,GO:0005618,GO:0005783,GO:0009506,GO:0009707,GO:0050832	extracellular region|cell wall|endoplasmic reticulum|plasmodesma|chloroplast outer membrane|defense response to fungus
Sme2.5_00298.1_g00007.1	50.9424	25.1418	76.743	3.05241	1.60995	0.00449211	0.10918	Up	0.421532	1.07524	2.18441	2.6368	MYB306	Myb-related protein 306	GO:0003677,GO:0005634	DNA binding|nucleus
Sme2.5_00298.1_g00008.1	11.3876	0	22.7753	Inf	Inf	3.25e-05	0.00194375	Up	0	0	0.885754	0.860624
Sme2.5_00298.1_g00018.1	53.8334	15.9144	91.7524	5.76538	2.52741	2e-05	0.00127349	Up	0.326802	0.182304	1.30516	1.74387	APRR1	Two-component response regulator-like APRR1	GO:0000160,GO:0003677,GO:0003700,GO:0005634,GO:0006351,GO:0006355,GO:0007623,GO:0009908,GO:0010031,GO:0010468,GO:0010629	phosphorelay signal transduction system|DNA binding|DNA-binding transcription factor activity|nucleus|transcription, DNA-templated|regulation of transcription, DNA-templated|circadian rhythm|flower development|circumnutation|regulation of gene expression|negative regulation of gene expression
Sme2.5_00306.1_g00013.1	66.9998	4.09414	129.905	31.7296	4.98776	2.25e-13	7.57e-11	Up	0.250315	0.146832	5.54019	3.61594	EM	Em protein
Sme2.5_00310.1_g00005.1	8.84542	2.02904	15.6618	7.71882	2.94838	0.0244526	0.365468	Up	0.0805322	0.0286343	0.492684	0.260812
Sme2.5_00310.1_g00006.1	135.513	72.7112	198.315	2.72743	1.44754	0.00449249	0.10918	Up	1.7038	2.57393	7.26933	4.80733	TAR2	Tryptophan aminotransferase-related protein 2	GO:0005789,GO:0009723,GO:0009851,GO:0009908,GO:0009958,GO:0010078,GO:0010087,GO:0016021,GO:0016846,GO:0042742,GO:0043562,GO:0048367,GO:0048467,GO:0048527,GO:0050362,GO:0080097	endoplasmic reticulum membrane|response to ethylene|auxin biosynthetic process|flower development|positive gravitropism|maintenance of root meristem identity|phloem or xylem histogenesis|integral component of membrane|carbon-sulfur lyase activity|defense response to bacterium|cellular response to nitrogen levels|shoot system development|gynoecium development|lateral root development|L-tryptophan:…	ko00380	Tryptophan metabolism
Sme2.5_00310.1_g00007.1	273.705	84.4954	462.915	5.47858	2.4538	1.24e-08	1.83e-06	Up	3.6925	4.6121	24.2088	19.442	At5g40420	Oleosin 21.2 kDa	GO:0003729,GO:0009845,GO:0010344,GO:0012511,GO:0016021,GO:0019915,GO:0050826	mRNA binding|seed germination|seed oilbody biogenesis|monolayer-surrounded lipid storage body|integral component of membrane|lipid storage|response to freezing
Sme2.5_00317.1_g00008.1	33.1534	17.2354	49.0714	2.84713	1.50951	0.0204071	0.32288	Up	0.214015	0.282243	0.620318	0.772727
Sme2.5_00319.1_g00004.1	110.805	68.7055	152.905	2.22552	1.15414	0.0155506	0.265531	Up	1.14603	0.481145	1.5982	1.53347	GAF1	Zinc finger protein GAI-ASSOCIATED FACTOR 1	GO:0003677,GO:0003700,GO:0005634,GO:0006355,GO:0009740,GO:0009937,GO:0010336,GO:0046872	DNA binding|DNA-binding transcription factor activity|nucleus|regulation of transcription, DNA-templated|gibberellic acid mediated signaling pathway|regulation of gibberellic acid mediated signaling pathway|gibberellic acid homeostasis|metal ion binding
Sme2.5_00322.1_g00013.1	7.90299	13.8853	1.92066	0.138323	-2.85389	0.0331512	0.452854	Down	0.488383	0.274703	0.07875	0.0713655	OPR1	12-oxophytodienoate reductase 1	GO:0005737,GO:0010181,GO:0016629,GO:0031408	cytoplasm|FMN binding|12-oxophytodienoate reductase activity|oxylipin biosynthetic process	ko00592	alpha-Linolenic acid metabolism
Sme2.5_00323.1_g00013.1	11168.3	805.744	21530.8	26.7217	4.73994	3.14e-29	4.9e-26	Up	4.82476	53.4023	715.394	636.087	AOS3	Allene oxide synthase 3	GO:0005506,GO:0006952,GO:0016125,GO:0016705,GO:0020037,GO:0031408,GO:0046423,GO:0047987,GO:0055114	iron ion binding|defense response|sterol metabolic process|oxidoreductase activity, acting on paired donors, with incorporation or reduction of molecular oxygen|heme binding|oxylipin biosynthetic process|allene-oxide cyclase activity|hydroperoxide dehydratase activity|oxidation-reduction process	ko00592	alpha-Linolenic acid metabolism
Sme2.5_00323.1_g00014.1	49.3799	0	98.7598	Inf	Inf	6.28e-16	2.98e-13	Up	0	0	4.58539	3.97741	AOS3	Allene oxide synthase 3	GO:0005506,GO:0006952,GO:0016125,GO:0016705,GO:0020037,GO:0031408,GO:0046423,GO:0047987,GO:0055114	iron ion binding|defense response|sterol metabolic process|oxidoreductase activity, acting on paired donors, with incorporation or reduction of molecular oxygen|heme binding|oxylipin biosynthetic process|allene-oxide cyclase activity|hydroperoxide dehydratase activity|oxidation-reduction process	ko00592	alpha-Linolenic acid metabolism
Sme2.5_00323.1_g00015.1	18.3352	0	36.6704	Inf	Inf	1.21e-07	1.44e-05	Up	0	0	1.28165	0.824102	AOS3	Allene oxide synthase 3	GO:0005506,GO:0006952,GO:0016125,GO:0016705,GO:0020037,GO:0031408,GO:0046423,GO:0047987,GO:0055114	iron ion binding|defense response|sterol metabolic process|oxidoreductase activity, acting on paired donors, with incorporation or reduction of molecular oxygen|heme binding|oxylipin biosynthetic process|allene-oxide cyclase activity|hydroperoxide dehydratase activity|oxidation-reduction process	ko00592	alpha-Linolenic acid metabolism
Sme2.5_00323.1_g00016.1	4874.69	198.489	9550.89	48.1179	5.5885	2.73e-36	1.07e-32	Up	2.07573	12.5175	386.404	348.134	AOS3	Allene oxide synthase 3	GO:0005506,GO:0006952,GO:0016125,GO:0016705,GO:0020037,GO:0031408,GO:0046423,GO:0047987,GO:0055114	iron ion binding|defense response|sterol metabolic process|oxidoreductase activity, acting on paired donors, with incorporation or reduction of molecular oxygen|heme binding|oxylipin biosynthetic process|allene-oxide cyclase activity|hydroperoxide dehydratase activity|oxidation-reduction process	ko00592	alpha-Linolenic acid metabolism
Sme2.5_00325.1_g00013.1	213.204	295.198	131.209	0.444478	-1.16982	0.0401597	0.512551	Down	5.48385	7.80757	2.90611	2.60375	TPK1	Two-pore potassium channel 1	GO:0005216,GO:0005774,GO:0005887,GO:0009705,GO:0010029,GO:0010119,GO:0022841,GO:0030007,GO:0046872,GO:0051260,GO:0071805	ion channel activity|vacuolar membrane|integral component of plasma membrane|plant-type vacuole membrane|regulation of seed germination|regulation of stomatal movement|potassium ion leak channel activity|cellular potassium ion homeostasis|metal ion binding|protein homooligomerization|potassium ion transmembrane transport
Sme2.5_00326.1_g00002.1	14.2222	23.8208	4.62371	0.194104	-2.3651	0.0169622	0.282842	Down	0.733619	0.829167	0.0712341	0.225282	MIZ1	Protein MIZU-KUSSEI 1	GO:0005737,GO:0005783,GO:0005789,GO:0009658,GO:0010274,GO:0016020,GO:0032541	cytoplasm|endoplasmic reticulum|endoplasmic reticulum membrane|chloroplast organization|hydrotropism|membrane|cortical endoplasmic reticulum
Sme2.5_00326.1_g00015.1	414.892	270.21	559.573	2.07088	1.05025	0.00763201	0.163077	Up	6.1019	6.71781	13.7796	14.421		Agamous-like MADS-box protein AGL8 homolog	GO:0000977,GO:0003700,GO:0005634,GO:0045944,GO:0046983	RNA polymerase II regulatory region sequence-specific DNA binding|DNA-binding transcription factor activity|nucleus|positive regulation of transcription by RNA polymerase II|protein dimerization activity
Sme2.5_00334.1_g00001.1	129.813	61.9301	197.696	3.19225	1.67457	0.000225871	0.0101228	Up	0.282479	0.533606	1.26783	1.54298	ABCG32	ABC transporter G family member 32	GO:0005524,GO:0005886,GO:0006855,GO:0016021,GO:0042335,GO:0042626,GO:0055085	ATP binding|plasma membrane|drug transmembrane transport|integral component of membrane|cuticle development|ATPase activity, coupled to transmembrane movement of substances|transmembrane transport
Sme2.5_00339.1_g00007.1	334.556	170.604	498.507	2.92202	1.54697	0.0355071	0.474673	Up	2.10526	19.2024	32.034	19.5427
Sme2.5_00341.1_g00001.1	90.4027	178.493	2.31186	0.012952	-6.27068	3.57e-19	2.28e-16	Down	4.47536	4.02782	0.0316556	0.0288013	LRK10L-2.1	LEAF RUST 10 DISEASE-RESISTANCE LOCUS RECEPTOR-LIKE PROTEIN KINASE-like 2.1
Sme2.5_00341.1_g00004.1	14.0787	0	28.1574	Inf	Inf	7.05e-06	0.000508317	Up	0	0	0.673056	1.04902	DBR	2-alkenal reductase (NADP(+)-dependent)	GO:0016491	oxidoreductase activity
Sme2.5_00341.1_g00010.1	26.2408	5.30699	47.1747	8.88917	3.15205	6.67e-05	0.00362677	Up	0.0652718	0.370158	2.37911	2.45604	YUC10	Probable indole-3-pyruvate monooxygenase YUCCA10	GO:0004499,GO:0009851,GO:0050660,GO:0050661,GO:0103075	N,N-dimethylaniline monooxygenase activity|auxin biosynthetic process|flavin adenine dinucleotide binding|NADP binding|indole-3-pyruvate monooxygenase activity	ko00380	Tryptophan metabolism
Sme2.5_00341.1_g00016.1	385.601	204.691	566.511	2.76764	1.46866	0.026773	0.388732	Up	0.853396	5.95501	11.3034	9.62077
Sme2.5_00341.1_g00017.1	898.594	358.669	1438.52	4.01071	2.00386	0.000740378	0.0267751	Up	16.234	63.2764	177.939	125.789
Sme2.5_00345.1_g00001.1	891.979	207.575	1576.38	7.59426	2.92491	4.25e-13	1.36e-10	Up	2.30879	5.68453	33.0479	31.4281	BEAT	Acetyl-CoA-benzylalcohol acetyltransferase	GO:0102387,GO:0102720	2-phenylethanol acetyltransferase activity|acetyl-coenzyme A:acetyl alcohol acetyltransferase activity
Sme2.5_00345.1_g00003.1	27.9353	13.6756	42.1951	3.08544	1.62548	0.0197579	0.314889	Up	0.23081	0.760138	1.54291	1.52372	SALAT	Salutaridinol 7-O-acetyltransferase	GO:0009820,GO:0047180	alkaloid metabolic process|salutaridinol 7-O-acetyltransferase activity
Sme2.5_00345.1_g00004.1	127.741	13.2068	242.275	18.3447	4.1973	8.39e-15	3.55e-12	Up	0.843154	0.302961	10.6768	9.91328	SALAT	Salutaridinol 7-O-acetyltransferase	GO:0009820,GO:0047180	alkaloid metabolic process|salutaridinol 7-O-acetyltransferase activity
Sme2.5_00345.1_g00005.1	39.7936	11.2499	68.3373	6.07449	2.60276	7.72e-05	0.00409913	Up	0.943878	0.527568	4.33968	4.55578	ACT	Vinorine synthase	GO:0009820,GO:0050636	alkaloid metabolic process|vinorine synthase activity
Sme2.5_00345.1_g00006.1	28.372	9.54536	47.1987	4.94467	2.30587	0.00615333	0.140353	Up	0.073833	0.565946	2.12123	1.23266	BEAT	Acetyl-CoA-benzylalcohol acetyltransferase	GO:0102387,GO:0102720	2-phenylethanol acetyltransferase activity|acetyl-coenzyme A:acetyl alcohol acetyltransferase activity	ko00940,ko00945,ko00941	Phenylpropanoid biosynthesis|Stilbenoid, diarylheptanoid and gingerol biosynthesis|Flavonoid biosynthesis
Sme2.5_00345.1_g00007.1	224.537	80.6176	368.456	4.57041	2.19232	3.61e-07	3.77e-05	Up	1.90717	2.7134	10.5852	13.6733	UGT74E2	UDP-glycosyltransferase 74E2	GO:0008194,GO:0010016,GO:0035251,GO:0042631,GO:0043231,GO:0052638,GO:0070301,GO:0071215,GO:0071475,GO:0080024,GO:0080043,GO:0080044,GO:0080167	UDP-glycosyltransferase activity|shoot system morphogenesis|UDP-glucosyltransferase activity|cellular response to water deprivation|intracellular membrane-bounded organelle|indole-3-butyrate beta-glucosyltransferase activity|cellular response to hydrogen peroxide|cellular response to abscisic acid stimulus|cellular hyperosmotic salinity response|indolebutyric acid metabolic process|quercetin 3-O-…
Sme2.5_00345.1_g00008.1	229.797	134.887	324.707	2.40725	1.26739	0.00291068	0.0797302	Up	3.56235	5.70284	9.46721	13.7628	UGT74E2	UDP-glycosyltransferase 74E2	GO:0008194,GO:0010016,GO:0035251,GO:0042631,GO:0043231,GO:0052638,GO:0070301,GO:0071215,GO:0071475,GO:0080024,GO:0080043,GO:0080044,GO:0080167	UDP-glycosyltransferase activity|shoot system morphogenesis|UDP-glucosyltransferase activity|cellular response to water deprivation|intracellular membrane-bounded organelle|indole-3-butyrate beta-glucosyltransferase activity|cellular response to hydrogen peroxide|cellular response to abscisic acid stimulus|cellular hyperosmotic salinity response|indolebutyric acid metabolic process|quercetin 3-O-…
Sme2.5_00345.1_g00019.1	175.712	54.8826	296.541	5.40319	2.43381	2.08e-06	0.000179596	Up	0.665605	3.32686	11.498	8.90301	SOP1	Peroxygenase	GO:0005783,GO:0005811,GO:0031090,GO:0046872,GO:1990137	endoplasmic reticulum|lipid droplet|organelle membrane|metal ion binding|plant seed peroxidase activity	ko00073	Cutin, suberine and wax biosynthesis
Sme2.5_00345.1_g00024.1	102.268	172.062	32.4732	0.18873	-2.40561	3.81e-06	0.000303976	Down	11.0461	6.46361	1.56845	1.60329	IAA12	Auxin-responsive protein IAA12	GO:0003700,GO:0005634,GO:0009734,GO:0009880,GO:0010051,GO:0045892,GO:0048364	DNA-binding transcription factor activity|nucleus|auxin-activated signaling pathway|embryonic pattern specification|xylem and phloem pattern formation|negative regulation of transcription, DNA-templated|root development	ko04075	Plant hormone signal transduction
Sme2.5_00347.1_g00001.1	48.3607	2.52729	94.1942	37.2709	5.21998	5.34e-08	6.88e-06	Up	0.195952	0	3.67783	6.20622	At4g14103	F-box/LRR-repeat protein At4g14103
Sme2.5_00347.1_g00013.1	46.1535	69.3185	22.9886	0.331637	-1.59232	0.00680729	0.1513	Down	4.56657	3.07569	1.31314	1.28697	N	TMV resistance protein N	GO:0005524,GO:0005737,GO:0007165,GO:0009626,GO:0043531	ATP binding|cytoplasm|signal transduction|plant-type hypersensitive response|ADP binding
Sme2.5_00367.1_g00003.1	199.409	45.9731	352.845	7.67504	2.94017	1.21e-05	0.000815415	Up	1.11608	2.14291	15.8138	9.9426	GPAT1	Glycerol-3-phosphate acyltransferase 1	GO:0004366,GO:0005739,GO:0010143,GO:0016020,GO:0016021,GO:0016024,GO:0016791,GO:0048235,GO:0080167,GO:0090447,GO:0102420	glycerol-3-phosphate O-acyltransferase activity|mitochondrion|cutin biosynthetic process|membrane|integral component of membrane|CDP-diacylglycerol biosynthetic process|phosphatase activity|pollen sperm cell differentiation|response to karrikin|glycerol-3-phosphate 2-O-acyltransferase activity|sn-1-glycerol-3-phosphate C16:0-DCA-CoA acyl transferase activity	ko00564,ko00561	Glycerophospholipid metabolism|Glycerolipid metabolism
Sme2.5_00367.1_g00010.1	48.236	78.6409	17.8311	0.22674	-2.14089	0.00369047	0.094241	Down	3.08995	1.81457	0.416023	0.630451	At4g10955	GDSL esterase/lipase At4g10955	GO:0016042,GO:0016787	lipid catabolic process|hydrolase activity
Sme2.5_00367.1_g00014.1	1019.25	1494.68	543.818	0.363835	-1.45864	0.0126203	0.230735	Down	129.55	60.6044	37.1562	34.2451	PIK-1	Disease resistance protein Pik-1	GO:0005524,GO:0009626,GO:0009870,GO:0042742,GO:0043531	ATP binding|plant-type hypersensitive response|defense response signaling pathway, resistance gene-dependent|defense response to bacterium|ADP binding
Sme2.5_00371.1_g00003.1	35.9258	58.0752	13.7765	0.237218	-2.07571	0.00170498	0.0522381	Down	1.6324	1.81242	0.281394	0.356122
Sme2.5_00372.1_g00002.1	60.5118	92.6049	28.4186	0.30688	-1.70425	0.00174765	0.0532328	Down	5.05096	4.11901	1.52224	1.2509	DREB3	Dehydration-responsive element-binding protein 3	GO:0003700,GO:0005634,GO:0009873,GO:0043565,GO:0045893	DNA-binding transcription factor activity|nucleus|ethylene-activated signaling pathway|sequence-specific DNA binding|positive regulation of transcription, DNA-templated
Sme2.5_00372.1_g00008.1	15.6505	1.53079	29.7702	19.4475	4.28151	0.000107137	0.00537091	Up	0.0453713	0.0451828	0.907283	0.557058	At3g21360	Clavaminate synthase-like protein At3g21360	GO:0005634,GO:0016702,GO:0046872	nucleus|oxidoreductase activity, acting on single donors with incorporation of molecular oxygen, incorporation of two atoms of oxygen|metal ion binding
Sme2.5_00372.1_g00011.1	89.7975	128.816	50.7788	0.394195	-1.34302	0.00612017	0.139847	Down	7.78232	6.94832	2.90207	2.97038
Sme2.5_00372.1_g00013.1	63.1359	105.654	20.6174	0.19514	-2.35742	0.03855	0.500174	Down	4.10332	2.20217	0.394073	0.428986
Sme2.5_00372.1_g00014.1	217.246	346.77	87.7217	0.252968	-1.98297	4.65e-06	0.000361609	Down	7.8502	9.09268	2.20446	2.04047
Sme2.5_00374.1_g00005.1	428.218	163.028	693.407	4.25329	2.08858	0.00346122	0.0903788	Up	0.300249	10.3279	26.0038	18.4316	At4g34215	Probable carbohydrate esterase At4g34215	GO:0016787	hydrolase activity
Sme2.5_00376.1_g00003.1	102.354	141.718	62.9905	0.444476	-1.16982	0.0141111	0.24925	Down	3.01052	3.90522	1.63027	1.71764	At2g39510	WAT1-related protein At2g39510	GO:0005886,GO:0015186,GO:0016021,GO:0048316,GO:0098712	plasma membrane|L-glutamine transmembrane transporter activity|integral component of membrane|seed development|L-glutamate import across plasma membrane
Sme2.5_00378.1_g00003.1	48.5777	20.0806	77.0749	3.83827	1.94046	0.0010235	0.0351065	Up	0.392191	0.33701	1.16639	1.6246	EIF(ISO)4G1	Eukaryotic translation initiation factor isoform 4G-1	GO:0003729,GO:0003743,GO:0005634,GO:0005737,GO:0005829,GO:0006417,GO:0016281	mRNA binding|translation initiation factor activity|nucleus|cytoplasm|cytosol|regulation of translation|eukaryotic translation initiation factor 4F complex
Sme2.5_00378.1_g00010.1	34.3403	68.2301	0.450509	0.00660279	-7.24271	0.0498691	0.58471	Down	3.0406	0.125047	0	0
Sme2.5_00378.1_g00012.1	6.34334	0.534305	12.1524	22.7443	4.50743	0.0123326	0.227068	Up	0	0.0320341	0.398272	0.249911	IQM3	IQ domain-containing protein IQM3	GO:0005634,GO:0005737	nucleus|cytoplasm
Sme2.5_00378.1_g00026.1	195.891	124.634	267.148	2.14346	1.09994	0.00847236	0.175402	Up	1.01585	1.91876	3.64062	4.46048	PGH1	Enolase	GO:0000015,GO:0000287,GO:0004634,GO:0006096	phosphopyruvate hydratase complex|magnesium ion binding|phosphopyruvate hydratase activity|glycolytic process	ko04066,ko00680,ko03018,ko01200,ko01230,ko00010	HIF-1 signaling pathway|Methane metabolism|RNA degradation|Carbon metabolism|Biosynthesis of amino acids|Glycolysis / Gluconeogenesis
Sme2.5_00378.1_g00028.1	96.2924	26.1743	166.411	6.35777	2.66852	0.000567254	0.0215612	Up	0.275586	0.662104	3.75715	2.04791	SBT1.7	Subtilisin-like protease SBT1.7	GO:0004252,GO:0005576,GO:0005618,GO:0009505,GO:0010214,GO:0048046,GO:0048359,GO:0080001	serine-type endopeptidase activity|extracellular region|cell wall|plant-type cell wall|seed coat development|apoplast|mucilage metabolic process involved in seed coat development|mucilage extrusion from seed coat
Sme2.5_00381.1_g00015.1	49.1161	68.6399	29.5922	0.431123	-1.21383	0.0332515	0.453827	Down	5.15976	3.7546	1.24725	2.19893
Sme2.5_00386.1_g00004.1	649.46	300.997	997.923	3.31539	1.72918	0.00172568	0.052768	Up	0.875182	6.57206	13.7344	12.2169	ABCA7	ABC transporter A family member 7	GO:0005215,GO:0005524,GO:0005886,GO:0006869,GO:0009506,GO:0016021,GO:0042626,GO:0043231	transporter activity|ATP binding|plasma membrane|lipid transport|plasmodesma|integral component of membrane|ATPase activity, coupled to transmembrane movement of substances|intracellular membrane-bounded organelle
Sme2.5_00386.1_g00005.1	238.391	409.381	67.4009	0.164641	-2.6026	0.015588	0.266024	Down	22.5836	8.51894	2.41981	2.48098
Sme2.5_00391.1_g00011.1	121.672	44.875	198.469	4.4227	2.14493	0.00042328	0.0168034	Up	0.420788	2.26254	7.27496	4.6715
Sme2.5_00396.1_g00005.1	14.1807	1.56685	26.7945	17.1008	4.096	0.00031501	0.013174	Up	0.050758	0.100028	1.37912	0.668928	LSH2	Protein LIGHT-DEPENDENT SHORT HYPOCOTYLS 2	GO:0003677,GO:0005634,GO:0007275,GO:0009299,GO:0009416,GO:0090698	DNA binding|nucleus|multicellular organism development|mRNA transcription|response to light stimulus|post-embryonic plant morphogenesis
Sme2.5_00397.1_g00013.1	20.9022	0.534305	41.2701	77.2408	6.27129	1.53e-07	1.76e-05	Up	0	0.018339	0.0531577	0.048854
Sme2.5_00398.1_g00010.1	17.6018	3.09765	32.106	10.3646	3.3736	0.000470879	0.0184819	Up	0.225532	0.340435	2.43855	1.28298
Sme2.5_00399.1_g00010.1	422.134	586.036	258.232	0.440643	-1.18232	0.00286765	0.0788277	Down	21.9481	18.5077	8.32554	9.40022	sdu1	DeSI-like protein sdu1	GO:0005829,GO:0008233,GO:0016579,GO:0016926,GO:0051321,GO:0101005	cytosol|peptidase activity|protein deubiquitination|protein desumoylation|meiotic cell cycle|ubiquitinyl hydrolase activity
Sme2.5_00401.1_g00007.1	118.861	184.987	52.7348	0.285073	-1.8106	0.000121423	0.00597224	Down	5.32462	3.3914	1.00025	1.37187	PIN8	Auxin efflux carrier component 8	GO:0005783,GO:0005789,GO:0005886,GO:0009555,GO:0009734,GO:0009926,GO:0010252,GO:0010315,GO:0010329,GO:0016021	endoplasmic reticulum|endoplasmic reticulum membrane|plasma membrane|pollen development|auxin-activated signaling pathway|auxin polar transport|auxin homeostasis|auxin efflux|auxin efflux transmembrane transporter activity|integral component of membrane
Sme2.5_00406.1_g00025.1	762.633	1084.14	441.121	0.406884	-1.29731	0.000799515	0.0286161	Down	30.4622	36.598	12.6553	14.245
Sme2.5_00411.1_g00001.1	1145.76	1882.83	408.686	0.217059	-2.20384	0.0103937	0.20245	Down	36.6846	60.3807	2.64771	18.9049	At3g55350	Protein ALP1-like	GO:0004518,GO:0005634,GO:0046872	nuclease activity|nucleus|metal ion binding
Sme2.5_00411.1_g00014.1	155.101	70.3576	239.845	3.40894	1.76932	8.38e-05	0.00441556	Up	1.84056	1.95035	6.88736	6.36796	PAO5	Probable polyamine oxidase 5	GO:0005737,GO:0016491,GO:0046592,GO:0048510,GO:1990534	cytoplasm|oxidoreductase activity|polyamine oxidase activity|regulation of timing of transition from vegetative to reproductive phase|thermospermine oxidase activity	ko00330,ko00410	Arginine and proline metabolism|beta-Alanine metabolism
Sme2.5_00417.1_g00024.1	6.8947	1.03255	12.7568	12.3547	3.62699	0.0196746	0.314814	Up	0.12302	0.127085	1.18757	1.85269
Sme2.5_00418.1_g00005.1	820.922	1128.49	513.349	0.454897	-1.13639	0.00268079	0.0750984	Down	22.4264	19.0517	10.9929	9.16206
Sme2.5_00420.1_g00009.1	215.446	104.605	326.286	3.1192	1.64118	0.000125854	0.00616112	Up	1.41949	1.24381	4.0393	4.46316		Aconitate hydratase, cytoplasmic	GO:0003994,GO:0005737,GO:0006097,GO:0046872,GO:0051539	aconitate hydratase activity|cytoplasm|glyoxylate cycle|metal ion binding|4 iron, 4 sulfur cluster binding	ko01200,ko00630,ko00020,ko00720,ko01210,ko01230	Carbon metabolism|Glyoxylate and dicarboxylate metabolism|Citrate cycle (TCA cycle)|Carbon fixation pathways in prokaryotes|2-Oxocarboxylic acid metabolism|Biosynthesis of amino acids
Sme2.5_00420.1_g00014.1	1044.67	4.48421	2084.86	464.935	8.86089	4.55e-52	7.11e-48	Up	0.605781	0	128.057	104.763	RIDA	Reactive Intermediate Deaminase A, chloroplastic	GO:0005739,GO:0005773,GO:0005829,GO:0009082,GO:0009097,GO:0009507,GO:0009536,GO:0009570,GO:0009579,GO:0009636,GO:0009941,GO:0019239,GO:0046686,GO:1901565	mitochondrion|vacuole|cytosol|branched-chain amino acid biosynthetic process|isoleucine biosynthetic process|chloroplast|plastid|chloroplast stroma|thylakoid|response to toxic substance|chloroplast envelope|deaminase activity|response to cadmium ion|organonitrogen compound catabolic process
Sme2.5_00423.1_g00003.1	39.8418	9.93543	69.7481	7.02014	2.8115	2.12e-05	0.00134052	Up	0.248371	0.560504	2.64906	2.87925	PER52	Peroxidase 52	GO:0004601,GO:0005618,GO:0005794,GO:0005829,GO:0006979,GO:0009809,GO:0010089,GO:0020037,GO:0042744,GO:0046872,GO:0048046,GO:1901430	peroxidase activity|cell wall|Golgi apparatus|cytosol|response to oxidative stress|lignin biosynthetic process|xylem development|heme binding|hydrogen peroxide catabolic process|metal ion binding|apoplast|positive regulation of syringal lignin biosynthetic process	ko00940	Phenylpropanoid biosynthesis
Sme2.5_00427.1_g00013.1	50.3843	72.3145	28.454	0.393475	-1.34566	0.0197224	0.314889	Down	2.24551	2.01834	0.757275	1.03151	21D7	Probable 26S proteasome non-ATPase regulatory subunit 3	GO:0000502,GO:0005634,GO:0030234,GO:0042176	proteasome complex|nucleus|enzyme regulator activity|regulation of protein catabolic process	ko03050	Proteasome
Sme2.5_00427.1_g00017.1	822.85	1147.94	497.757	0.433607	-1.20554	0.00168311	0.0517803	Down	46.7961	44.5882	17.7879	20.7298	PIP2-7	Aquaporin PIP2-7	GO:0003729,GO:0005634,GO:0005773,GO:0005886,GO:0009414,GO:0009506,GO:0009737,GO:0015250,GO:0016020,GO:0016021,GO:0046658	mRNA binding|nucleus|vacuole|plasma membrane|response to water deprivation|plasmodesma|response to abscisic acid|water channel activity|membrane|integral component of membrane|anchored component of plasma membrane
Sme2.5_00431.1_g00006.1	266.852	376.792	156.912	0.416442	-1.26381	0.0358568	0.476497	Down	8.16735	4.35186	2.25691	2.81857	PGL3	Polygalacturonase 1 beta-like protein 3	GO:0005618,GO:0048046	cell wall|apoplast
Sme2.5_00431.1_g00013.1	234.19	369.194	99.1851	0.268653	-1.89618	0.00899898	0.183392	Down	8.95505	14.8074	2.01263	4.43362
Sme2.5_00432.1_g00005.1	182.984	280.109	85.8592	0.30652	-1.70595	0.000135339	0.00656382	Down	6.45814	7.19042	1.31657	3.00568	NEAP2	Nuclear envelope-associated protein 2	GO:0005635,GO:0005637,GO:0005654,GO:0016021,GO:0043621	nuclear envelope|nuclear inner membrane|nucleoplasm|integral component of membrane|protein self-association
Sme2.5_00433.1_g00006.1	34.1768	15.4522	52.9013	3.42355	1.77549	0.00795116	0.167217	Up	0.193374	0.0549032	0.846294	0.363583	GORK	Potassium channel GORK	GO:0005634,GO:0006811,GO:0009409,GO:0009414,GO:0009737,GO:0009753,GO:0015075,GO:0015271,GO:0016021,GO:0034765	nucleus|ion transport|response to cold|response to water deprivation|response to abscisic acid|response to jasmonic acid|ion transmembrane transporter activity|outward rectifier potassium channel activity|integral component of membrane|regulation of ion transmembrane transport	ko04510	Focal adhesion
Sme2.5_00441.1_g00001.1	16.3117	5.34305	27.2804	5.10577	2.35213	0.00908472	0.184298	Up	0	0.879746	1.32522	1.28889	TT1	Protein TRANSPARENT TESTA 1	GO:0003676,GO:0003700,GO:0005634,GO:0009813,GO:0010468,GO:0046872	nucleic acid binding|DNA-binding transcription factor activity|nucleus|flavonoid biosynthetic process|regulation of gene expression|metal ion binding
Sme2.5_00441.1_g00010.1	605.832	90.8349	1120.83	12.3392	3.62518	2.06e-17	1.13e-14	Up	2.89588	4.6208	48.3769	52.655	At5g38100	Probable S-adenosylmethionine-dependent methyltransferase At5g38100	GO:0008168,GO:0046872	methyltransferase activity|metal ion binding
Sme2.5_00442.1_g00007.1	71.9037	109.745	34.062	0.310373	-1.68793	0.00334383	0.0882022	Down	4.09499	5.87051	1.65078	1.31888	ATL7	RING-H2 finger protein ATL7	GO:0006511,GO:0016021,GO:0046872,GO:0061630	ubiquitin-dependent protein catabolic process|integral component of membrane|metal ion binding|ubiquitin protein ligase activity
Sme2.5_00442.1_g00013.1	72.3885	47.1793	97.5976	2.06865	1.04869	0.0398354	0.510918	Up	1.7328	2.99498	5.45274	4.76897	TENA_E	Probable bifunctional TENA-E protein	GO:0005829,GO:0009228,GO:0009229,GO:0050334	cytosol|thiamine biosynthetic process|thiamine diphosphate biosynthetic process|thiaminase activity
Sme2.5_00444.1_g00013.1	142.915	277.46	8.37037	0.0301678	-5.05085	0.0267571	0.388732	Down	8.89531	2.37436	0.32307	0.0981716	PME68	Probable pectinesterase 68	GO:0005576,GO:0005618,GO:0030599,GO:0042545,GO:0045330,GO:0045490	extracellular region|cell wall|pectinesterase activity|cell wall modification|aspartyl esterase activity|pectin catabolic process
Sme2.5_00444.1_g00014.1	535.89	763.526	308.254	0.403724	-1.30856	0.000736617	0.02667	Down	17.8971	15.7265	7.51587	5.66457	PGSIP8	Putative glucuronosyltransferase PGSIP8	GO:0006486,GO:0016021,GO:0016757,GO:0046872	protein glycosylation|integral component of membrane|transferase activity, transferring glycosyl groups|metal ion binding
Sme2.5_00446.1_g00015.1	492.242	316.059	668.426	2.11488	1.08058	0.00683933	0.151629	Up	4.20143	6.05502	12.4837	9.44557	DRP1E	Dynamin-related protein 1E	GO:0000266,GO:0003924,GO:0005525,GO:0005737,GO:0005739,GO:0005773,GO:0005774,GO:0005874,GO:0005886,GO:0007049,GO:0008017,GO:0009506,GO:0009524,GO:0016020,GO:0016192,GO:0046686,GO:0050832,GO:0051301	mitochondrial fission|GTPase activity|GTP binding|cytoplasm|mitochondrion|vacuole|vacuolar membrane|microtubule|plasma membrane|cell cycle|microtubule binding|plasmodesma|phragmoplast|membrane|vesicle-mediated transport|response to cadmium ion|defense response to fungus|cell division
Sme2.5_00446.1_g00016.1	118.686	65.0933	172.279	2.64664	1.40416	0.00251714	0.0714505	Up	2.77473	5.13184	10.8499	6.87622	PUP11	Probable purine permease 11	GO:0005345,GO:0006863,GO:0016020,GO:0016021	purine nucleobase transmembrane transporter activity|purine nucleobase transport|membrane|integral component of membrane
Sme2.5_00446.1_g00017.1	78.5819	21.4017	135.762	6.34353	2.66529	7.4e-07	7.19e-05	Up	0.806276	1.44656	7.02388	6.41299	PUP11	Probable purine permease 11	GO:0005345,GO:0006863,GO:0016020,GO:0016021	purine nucleobase transmembrane transporter activity|purine nucleobase transport|membrane|integral component of membrane
Sme2.5_00446.1_g00026.1	453.353	228.882	677.825	2.96146	1.56631	9.51e-05	0.00487924	Up	6.52891	4.71717	17.3779	17.0993	BOI	E3 ubiquitin-protein ligase BOI	GO:0004842,GO:0005634,GO:0009739,GO:0042742,GO:0043067,GO:0043069,GO:0043161,GO:0046872,GO:0050832,GO:2000117	ubiquitin-protein transferase activity|nucleus|response to gibberellin|defense response to bacterium|regulation of programmed cell death|negative regulation of programmed cell death|proteasome-mediated ubiquitin-dependent protein catabolic process|metal ion binding|defense response to fungus|negative regulation of cysteine-type endopeptidase activity
Sme2.5_00448.1_g00015.1	201.402	9.54536	393.259	41.1989	5.36453	2.99e-23	3.12e-20	Up	0.0177674	0.173476	3.82655	4.27809
Sme2.5_00450.1_g00005.1	418.408	163.739	673.077	4.11066	2.03937	0.00413313	0.103104	Up	3.59593	0.845998	6.45161	11.0058	FH5	Formin-like protein 5	GO:0003779,GO:0005618,GO:0005737,GO:0009524,GO:0009960,GO:0016021,GO:0030041,GO:0045010,GO:0048317	actin binding|cell wall|cytoplasm|phragmoplast|endosperm development|integral component of membrane|actin filament polymerization|actin nucleation|seed morphogenesis
Sme2.5_00450.1_g00010.1	36.1787	0.99649	71.3608	71.6122	6.16213	7.93e-11	1.66e-08	Up	0.154038	0	3.32126	2.90974	XTH23	Probable xyloglucan endotransglucosylase/hydrolase protein 23	GO:0004553,GO:0005618,GO:0005794,GO:0010411,GO:0016762,GO:0042546,GO:0048046,GO:0071555	hydrolase activity, hydrolyzing O-glycosyl compounds|cell wall|Golgi apparatus|xyloglucan metabolic process|xyloglucan:xyloglucosyl transferase activity|cell wall biogenesis|apoplast|cell wall organization
Sme2.5_00451.1_g00006.1	9.84199	19.684	0	0	#NAME?	0.0196951	0.31482	Down	0.333633	0.0170411	0	0	AtMg00860	Uncharacterized mitochondrial protein AtMg00860	GO:0005739	mitochondrion
Sme2.5_00455.1_g00009.1	5.66099	11.322	0	0	#NAME?	0.00434963	0.107222	Down	0.129314	0.126029	0	0
Sme2.5_00455.1_g00010.1	6.88858	13.7772	0	0	#NAME?	0.00129547	0.0421694	Down	0.0913286	0.0432113	0	0
Sme2.5_00457.1_g00010.1	57.8951	20.3265	95.4637	4.69652	2.23159	0.000109063	0.00543268	Up	0.623398	0.243945	1.74191	1.74512	ETR2	Ethylene receptor 2	GO:0000155,GO:0004674,GO:0005524,GO:0005783,GO:0005789,GO:0010105,GO:0016021,GO:0038199,GO:0046872,GO:0051740	phosphorelay sensor kinase activity|protein serine/threonine kinase activity|ATP binding|endoplasmic reticulum|endoplasmic reticulum membrane|negative regulation of ethylene-activated signaling pathway|integral component of membrane|ethylene receptor activity|metal ion binding|ethylene binding	ko04075	Plant hormone signal transduction
Sme2.5_00461.1_g00007.1	16.88	7.61792	26.1421	3.43166	1.77891	0.0435917	0.539413	Up	0.151948	0.0837956	0.3524	0.419254	PDAT2	Putative phospholipid:diacylglycerol acyltransferase 2	GO:0006071,GO:0006629,GO:0008374,GO:0016021,GO:0046027	glycerol metabolic process|lipid metabolic process|O-acyltransferase activity|integral component of membrane|phospholipid:diacylglycerol acyltransferase activity	ko00561	Glycerolipid metabolism
Sme2.5_00468.1_g00011.1	39.2261	57.8588	20.5934	0.355925	-1.49035	0.0188417	0.305708	Down	2.57335	2.23592	0.386517	1.12851	BBR	E3 ubiquitin ligase BIG BROTHER-related	GO:0004842,GO:0016567,GO:0046872,GO:0051865	ubiquitin-protein transferase activity|protein ubiquitination|metal ion binding|protein autoubiquitination
Sme2.5_00468.1_g00019.1	576.502	945.045	207.959	0.220051	-2.18409	3.64e-06	0.000293132	Down	68.7764	66.4775	2.93011	25.9493
Sme2.5_00474.1_g00009.1	728.735	436.323	1021.15	2.34035	1.22672	0.00145413	0.0463691	Up	14.0518	11.3316	29.0762	31.3708	At3g05675	BTB/POZ domain-containing protein At3g05675	GO:0016567	protein ubiquitination
Sme2.5_00484.1_g00001.1	25.4005	37.7716	13.0294	0.344953	-1.53553	0.0467946	0.565727	Down	1.05056	0.553195	0.129115	0.425365	PHR1	Deoxyribodipyrimidine photo-lyase	GO:0000719,GO:0003677,GO:0003904,GO:0003913,GO:0005634,GO:0009650,GO:0071949	photoreactive repair|DNA binding|deoxyribodipyrimidine photo-lyase activity|DNA photolyase activity|nucleus|UV protection|FAD binding
Sme2.5_00484.1_g00003.1	68.8186	37.0047	100.633	2.71946	1.44332	0.0107619	0.207682	Up	0.35234	1.48018	2.60967	2.70692	IRKI	IRK-interacting protein
Sme2.5_00484.1_g00015.1	556.362	130.622	982.102	7.51863	2.91047	2.28e-12	6.26e-10	Up	2.44646	1.74417	13.1311	16.9984	At1g62810	Primary amine oxidase	GO:0005507,GO:0006809,GO:0008131,GO:0009308,GO:0009738,GO:0048038,GO:0052593,GO:0052594,GO:0052595,GO:0052596	copper ion binding|nitric oxide biosynthetic process|primary amine oxidase activity|amine metabolic process|abscisic acid-activated signaling pathway|quinone binding|tryptamine:oxygen oxidoreductase (deaminating) activity|aminoacetone:oxygen oxidoreductase(deaminating) activity|aliphatic-amine oxidase activity|phenethylamine:oxygen oxidoreductase (deaminating) activity	ko00260,ko00950,ko00350,ko00410,ko00960,ko00360	Glycine, serine and threonine metabolism|Isoquinoline alkaloid biosynthesis|Tyrosine metabolism|beta-Alanine metabolism|Tropane, piperidine and pyridine alkaloid biosynthesis|Phenylalanine metabolism
Sme2.5_00488.1_g00023.1	91.3707	27.4888	155.253	5.64785	2.4977	1.16e-06	0.000109079	Up	0.802918	1.31022	5.90895	6.22672
Sme2.5_00488.1_g00027.1	10.1621	3.09765	17.2266	5.56118	2.47539	0.0324668	0.446387	Up	0.160512	0	1.09023	0.56433	RAT5	Histone H2A.6	GO:0000786,GO:0000790,GO:0003677,GO:0005730,GO:0006325,GO:0009294,GO:0009611,GO:0009617,GO:0046982	nucleosome|nuclear chromatin|DNA binding|nucleolus|chromatin organization|DNA mediated transformation|response to wounding|response to bacterium|protein heterodimerization activity
Sme2.5_00495.1_g00004.1	805.552	1202.65	408.456	0.339631	-1.55796	0.0149447	0.259106	Down	66.6954	32.242	14.2238	20.2075	IPCS2	Phosphatidylinositol:ceramide inositolphosphotransferase 2	GO:0005802,GO:0005887,GO:0006952,GO:0030148,GO:0030173,GO:0030176,GO:0033188,GO:0045140,GO:0046513,GO:0047493	trans-Golgi network|integral component of plasma membrane|defense response|sphingolipid biosynthetic process|integral component of Golgi membrane|integral component of endoplasmic reticulum membrane|sphingomyelin synthase activity|inositol phosphoceramide synthase activity|ceramide biosynthetic process|ceramide cholinephosphotransferase activity
Sme2.5_00497.1_g00006.1	807.061	1393.94	220.176	0.157952	-2.66244	2.86e-11	6.77e-09	Down	31.6624	21.7399	4.64542	3.68234	BAM3	Beta-amylase 3, chloroplastic	GO:0000024,GO:0005983,GO:0009409,GO:0009570,GO:0016161,GO:0102229	maltose biosynthetic process|starch catabolic process|response to cold|chloroplast stroma|beta-amylase activity|amylopectin maltohydrolase activity	ko00500	Starch and sucrose metabolism
Sme2.5_00497.1_g00009.1	926.689	1272.68	580.697	0.456279	-1.13201	0.0494606	0.582979	Down	25.9342	12.0103	6.8535	10.9341	PBL19	Probable serine/threonine-protein kinase PBL19
Sme2.5_00498.1_g00011.1	913.845	575.864	1251.83	2.17382	1.12023	0.00340075	0.0892468	Up	24.2424	17.134	43.6942	46.2539	IAA27	Auxin-responsive protein IAA27	GO:0003700,GO:0005634,GO:0009733,GO:0009734	DNA-binding transcription factor activity|nucleus|response to auxin|auxin-activated signaling pathway	ko04075	Plant hormone signal transduction
Sme2.5_00499.1_g00006.1	12.7469	3.13371	22.3601	7.13535	2.83499	0.00721582	0.15774	Up	0	0.317566	0.617657	0.555006	CLH2	Chlorophyllase-2, chloroplastic	GO:0009507,GO:0015996,GO:0031969,GO:0047746,GO:0102293	chloroplast|chlorophyll catabolic process|chloroplast membrane|chlorophyllase activity|pheophytinase b activity	ko00860	Porphyrin and chlorophyll metabolism
Sme2.5_00499.1_g00007.1	32.2588	7.83427	56.6833	7.2353	2.85505	7.32e-05	0.00393364	Up	0.148043	0.289531	1.67871	1.25469	HDG8	Homeobox-leucine zipper protein HDG8	GO:0003677,GO:0003700,GO:0005634,GO:0008289	DNA binding|DNA-binding transcription factor activity|nucleus|lipid binding
Sme2.5_00499.1_g00030.1	1353.42	740.237	1966.61	2.65672	1.40965	0.0113741	0.215509	Up	17.8539	50.5357	96.8189	71.4384	At2g25060	Early nodulin-like protein 1	GO:0005886,GO:0009055,GO:0009506,GO:0031225,GO:0046658	plasma membrane|electron transfer activity|plasmodesma|anchored component of membrane|anchored component of plasma membrane
Sme2.5_00502.1_g00004.1	1613.3	881.091	2345.5	2.66204	1.41253	0.0294096	0.416098	Up	5.83564	43.3712	72.5933	63.6069	TBL3	Protein trichome birefringence-like 3	GO:0000139,GO:0005794,GO:0005886,GO:0009827,GO:0016021,GO:0016413,GO:0030244,GO:0045489,GO:0045492,GO:1990538	Golgi membrane|Golgi apparatus|plasma membrane|plant-type cell wall modification|integral component of membrane|O-acetyltransferase activity|cellulose biosynthetic process|pectin biosynthetic process|xylan biosynthetic process|xylan O-acetyltransferase activity
Sme2.5_00505.1_g00001.1	6.60918	12.7085	0.509819	0.0401162	-4.63967	0.00747344	0.161228	Down	0.646909	0.284868	0.0378917	0
Sme2.5_00505.1_g00013.1	65.9333	105.487	26.3794	0.250072	-1.99959	0.000207525	0.00939478	Down	4.49595	2.89399	0.916452	0.855975	At1g75720	WEB family protein At1g75720	GO:0005829,GO:0009903,GO:0009904	cytosol|chloroplast avoidance movement|chloroplast accumulation movement
Sme2.5_00507.1_g00008.1	144.179	196.237	92.1208	0.469437	-1.091	0.0120128	0.222357	Down	6.22615	3.66798	2.72211	1.67287	GLCAT14A	Beta-glucuronosyltransferase GlcAT14A	GO:0000139,GO:0005794,GO:0008375,GO:0009826,GO:0015020,GO:0016021	Golgi membrane|Golgi apparatus|acetylglucosaminyltransferase activity|unidimensional cell growth|glucuronosyltransferase activity|integral component of membrane
Sme2.5_00507.1_g00012.1	167.926	255.718	80.1338	0.313367	-1.67407	0.000164035	0.00767015	Down	12.8225	13.1149	3.96808	4.20996
Sme2.5_00508.1_g00011.1	405.989	258.082	553.896	2.1462	1.10179	0.00600121	0.137947	Up	5.61747	3.88651	10.4571	9.40125	MED8	Mediator of RNA polymerase II transcription subunit 8	GO:0009909,GO:0016592,GO:0050832	regulation of flower development|mediator complex|defense response to fungus
Sme2.5_00512.1_g00006.1	1971.54	823.08	3120	3.79064	1.92244	4.71e-07	4.79e-05	Up	16.6009	15.6135	60.3879	58.6812		RuBisCO large subunit-binding protein subunit alpha, chloroplastic	GO:0005524,GO:0009507,GO:0042026	ATP binding|chloroplast|protein refolding
Sme2.5_00515.1_g00007.1	24.0822	42.5804	5.58404	0.131141	-2.93081	0.000297073	0.0125581	Down	1.65729	0.994229	0.100066	0.266542	At3g47200	UPF0481 protein At3g47200	GO:0005886,GO:0016021	plasma membrane|integral component of membrane
Sme2.5_00521.1_g00007.1	329.469	178.421	480.517	2.69316	1.4293	0.00039197	0.0157402	Up	5.19034	6.15837	13.1717	15.8603	At5g08430	Uncharacterized protein At5g08430	GO:0003677	DNA binding
Sme2.5_00524.1_g00007.1	1309.55	260.334	2358.77	9.06056	3.1796	1.67e-14	6.78e-12	Up	5.58971	17.5479	122.701	96.8811	HSP22.7	22.7 kDa class IV heat shock protein	GO:0005788	endoplasmic reticulum lumen	ko04141	Protein processing in endoplasmic reticulum
Sme2.5_00528.1_g00002.1	336.188	71.1738	601.202	8.44695	3.07843	1.7e-12	4.74e-10	Up	1.87973	1.78308	17.0639	13.8987	CYP81E1	Isoflavone 2'-hydroxylase	GO:0004497,GO:0005506,GO:0016020,GO:0016705,GO:0020037	monooxygenase activity|iron ion binding|membrane|oxidoreductase activity, acting on paired donors, with incorporation or reduction of molecular oxygen|heme binding
Sme2.5_00528.1_g00004.1	359.126	82.4532	635.799	7.71103	2.94692	2.21e-08	3.11e-06	Up	2.74872	1.63272	18.3181	12.9758	CYP81E8	Cytochrome P450 81E8	GO:0004497,GO:0005506,GO:0016021,GO:0016705,GO:0020037	monooxygenase activity|iron ion binding|integral component of membrane|oxidoreductase activity, acting on paired donors, with incorporation or reduction of molecular oxygen|heme binding
Sme2.5_00528.1_g00017.1	113.838	175.628	52.047	0.296347	-1.75464	0.000229519	0.0102569	Down	10.7833	7.53425	2.16921	3.25727
Sme2.5_00528.1_g00028.1	463.593	653.646	273.54	0.418482	-1.25676	0.00147313	0.0467366	Down	85.4259	55.8759	30.2168	26.9737
Sme2.5_00531.1_g00007.1	160.169	218.72	101.617	0.464597	-1.10595	0.0114643	0.216562	Down	11.0623	10.6064	4.68552	4.71198
Sme2.5_00531.1_g00019.1	34.826	51.0145	18.6374	0.365336	-1.4527	0.0336239	0.457271	Down	4.22577	1.78415	1.67199	1.89888
Sme2.5_00536.1_g00004.1	333.087	61.9301	604.243	9.75686	3.28642	6.02e-10	1.15e-07	Up	0.981153	2.46899	14.4857	21.312	TAR2	Tryptophan aminotransferase-related protein 2	GO:0005789,GO:0009723,GO:0009851,GO:0009908,GO:0009958,GO:0010078,GO:0010087,GO:0016021,GO:0016846,GO:0042742,GO:0043562,GO:0048367,GO:0048467,GO:0048527,GO:0050362,GO:0080097	endoplasmic reticulum membrane|response to ethylene|auxin biosynthetic process|flower development|positive gravitropism|maintenance of root meristem identity|phloem or xylem histogenesis|integral component of membrane|carbon-sulfur lyase activity|defense response to bacterium|cellular response to nitrogen levels|shoot system development|gynoecium development|lateral root development|L-tryptophan:…	ko00380	Tryptophan metabolism
Sme2.5_00536.1_g00005.1	57.902	36.5359	79.2681	2.16959	1.11743	0.0360334	0.478233	Up	0.761942	1.15837	1.95441	2.45437
Sme2.5_00536.1_g00006.1	277.106	183.909	370.304	2.01352	1.00972	0.0115773	0.217582	Up	0.685897	0.563943	1.11835	1.81607	BRR2A	DExH-box ATP-dependent RNA helicase DExH12			ko03040	Spliceosome
Sme2.5_00536.1_g00013.1	23.715	5.23487	42.1951	8.0604	3.01085	0.00022441	0.0100717	Up	0.110776	0.217463	1.36093	1.16136	MYB98	Transcription factor MYB98	GO:0003700,GO:0005634,GO:0006355,GO:0009553,GO:0010183,GO:0043565,GO:0044212,GO:0045691,GO:0045697	DNA-binding transcription factor activity|nucleus|regulation of transcription, DNA-templated|embryo sac development|pollen tube guidance|sequence-specific DNA binding|transcription regulatory region DNA binding|regulation of embryo sac central cell differentiation|regulation of synergid differentiation
Sme2.5_00536.1_g00017.1	94.4228	158.957	29.8888	0.188031	-2.41096	0.000280891	0.0119881	Down	9.58735	5.07669	1.60116	1.24953	DOF5.6	Dof zinc finger protein DOF5.6	GO:0003677,GO:0003700,GO:0005634,GO:0006355,GO:0010067,GO:0010087,GO:0045893,GO:0046872	DNA binding|DNA-binding transcription factor activity|nucleus|regulation of transcription, DNA-templated|procambium histogenesis|phloem or xylem histogenesis|positive regulation of transcription, DNA-templated|metal ion binding
Sme2.5_00537.1_g00005.1	370.562	246.9	494.223	2.00171	1.00123	0.0470725	0.567509	Up	5.2935	1.5569	6.85441	7.52223
Sme2.5_00537.1_g00009.1	167.174	78.9491	255.399	3.23499	1.69376	0.000112897	0.00560581	Up	1.97525	4.24405	9.98069	10.2057		Flavonol 4'-sulfotransferase	GO:0005737,GO:0047366	cytoplasm|quercetin-3-sulfate 4'-sulfotransferase activity
Sme2.5_00538.1_g00006.1	78.0052	114.859	41.1515	0.358279	-1.48084	0.00396591	0.0997279	Down	4.61864	3.82653	1.22727	2.02155	RABC2A	Ras-related protein RABC2a	GO:0003924,GO:0005525,GO:0005777,GO:0005794,GO:0005886,GO:0006886,GO:0030742,GO:0032482,GO:0080115	GTPase activity|GTP binding|peroxisome|Golgi apparatus|plasma membrane|intracellular protein transport|GTP-dependent protein binding|Rab protein signal transduction|myosin XI tail binding	ko00562,ko04144,ko04011,ko04139,ko04072,ko04810,ko04070	Inositol phosphate metabolism|Endocytosis|MAPK signaling pathway - yeast|Regulation of mitophagy - yeast|Phospholipase D signaling pathway|Regulation of actin cytoskeleton|Phosphatidylinositol signaling system
Sme2.5_00538.1_g00012.1	31.8334	45.9304	17.7364	0.386158	-1.37274	0.039014	0.503895	Down	1.32992	1.09678	0.588157	0.5097	GAI	DELLA protein GAI	GO:0003700,GO:0003712,GO:0005634,GO:0009723,GO:0009737,GO:0009740,GO:0009863,GO:0009867,GO:0009938,GO:0010187,GO:0042538,GO:0043565,GO:2000033,GO:2000377	DNA-binding transcription factor activity|transcription coregulator activity|nucleus|response to ethylene|response to abscisic acid|gibberellic acid mediated signaling pathway|salicylic acid mediated signaling pathway|jasmonic acid mediated signaling pathway|negative regulation of gibberellic acid mediated signaling pathway|negative regulation of seed germination|hyperosmotic salinity response|se…	ko04075	Plant hormone signal transduction
Sme2.5_00543.1_g00010.1	897.491	1290.88	504.102	0.39051	-1.35657	0.000819239	0.0291221	Down	59.3621	37.9066	20.078	17.2814	At1g54200	Protein BIG GRAIN 1-like B	GO:0005886,GO:0009734,GO:0010929,GO:0060918	plasma membrane|auxin-activated signaling pathway|positive regulation of auxin mediated signaling pathway|auxin transport
Sme2.5_00546.1_g00003.1	148.824	36.3195	261.329	7.19527	2.84705	3.25e-06	0.000264824	Up	0.545708	0.96553	6.12248	4.786	At1g71250	GDSL esterase/lipase At1g71250	GO:0005576,GO:0016042,GO:0016298	extracellular region|lipid catabolic process|lipase activity
Sme2.5_00549.1_g00008.1	152.116	54.0827	250.148	4.6253	2.20955	1.82e-06	0.000159157	Up	1.46414	1.27746	7.33147	5.51165	UGT709C2	7-deoxyloganetic acid glucosyltransferase	GO:0035251,GO:0102970,GO:1900994	UDP-glucosyltransferase activity|7-deoxyloganetic acid glucosyltransferase activity|(-)-secologanin biosynthetic process
Sme2.5_00549.1_g00011.1	23.5474	2.13722	44.9575	21.0355	4.39476	2.02e-06	0.000174776	Up	0	0.101041	1.72316	1.78732	PROT2	Proline transporter 2	GO:0003333,GO:0005886,GO:0015171,GO:0015193,GO:0015824,GO:0016021	amino acid transmembrane transport|plasma membrane|amino acid transmembrane transporter activity|L-proline transmembrane transporter activity|proline transport|integral component of membrane
Sme2.5_00555.1_g00001.1	1575.39	2138.21	1012.58	0.473564	-1.07837	0.00345986	0.0903788	Down	108.821	75.5377	47.4397	39.7605	NCL	Sodium/calcium exchanger NCL	GO:0000325,GO:0005432,GO:0005509,GO:0005773,GO:0005774,GO:0005886,GO:0006874,GO:0009506,GO:0015369,GO:0016020,GO:0016021,GO:0055074,GO:0070588,GO:0071472	plant-type vacuole|calcium:sodium antiporter activity|calcium ion binding|vacuole|vacuolar membrane|plasma membrane|cellular calcium ion homeostasis|plasmodesma|calcium:proton antiporter activity|membrane|integral component of membrane|calcium ion homeostasis|calcium ion transmembrane transport|cellular response to salt stress
Sme2.5_00556.1_g00002.1	59.9335	3.63195	116.235	32.0034	5.00016	1e-12	3.01e-10	Up	0.0616442	0.0800085	1.86006	1.75681	REV	Homeobox-leucine zipper protein REVOLUTA	GO:0003700,GO:0005634,GO:0008289,GO:0009855,GO:0009944,GO:0009956,GO:0010014,GO:0010051,GO:0010089,GO:0030154,GO:0043565,GO:0044212	DNA-binding transcription factor activity|nucleus|lipid binding|determination of bilateral symmetry|polarity specification of adaxial/abaxial axis|radial pattern formation|meristem initiation|xylem and phloem pattern formation|xylem development|cell differentiation|sequence-specific DNA binding|transcription regulatory region DNA binding
Sme2.5_00556.1_g00009.1	128.898	181.801	75.9959	0.418017	-1.25837	0.00625736	0.142092	Down	2.7781	2.59589	1.05945	1.43517	CIPK25	CBL-interacting serine/threonine-protein kinase 25	GO:0004674,GO:0005524,GO:0007165,GO:0050832	protein serine/threonine kinase activity|ATP binding|signal transduction|defense response to fungus	ko04140,ko04152,ko04068,ko04151,ko04150	Regulation of autophagy|AMPK signaling pathway|FoxO signaling pathway|PI3K-Akt signaling pathway|mTOR signaling pathway
Sme2.5_00556.1_g00020.1	722.007	1039.19	404.821	0.389553	-1.36011	0.0382476	0.497903	Down	42.1814	21.842	13.2125	10.6833
Sme2.5_00557.1_g00001.1	50.1132	78.2574	21.9689	0.280726	-1.83276	0.00164189	0.0506024	Down	7.10599	6.09592	1.75632	1.91615
Sme2.5_00558.1_g00008.1	43.5808	18.1958	68.9657	3.79019	1.92227	0.00162155	0.0500673	Up	0.56323	0.911565	2.16332	3.00286
Sme2.5_00559.1_g00010.1	1053.17	1716.62	389.714	0.227024	-2.13908	4.34e-08	5.6e-06	Down	147.544	129.18	31.7431	36.2403	FLZ2	FCS-Like Zinc finger 2	GO:0009744,GO:0009749,GO:0019900,GO:0042594,GO:0046872,GO:1905582	response to sucrose|response to glucose|kinase binding|response to starvation|metal ion binding|response to mannose
Sme2.5_00563.1_g00005.1	224.387	95.4765	353.297	3.70036	1.88766	0.032905	0.450277	Up	1.02371	2.93557	9.02316	4.66418	PRP4	Proline-rich protein 4	GO:0005576,GO:0005618	extracellular region|cell wall
Sme2.5_00563.1_g00007.1	692.481	987.707	397.255	0.402199	-1.31402	0.000624608	0.0233441	Down	23.064	21.417	9.21535	9.92012	At2g21120	Probable magnesium transporter NIPA6	GO:0005769,GO:0005783,GO:0005886,GO:0015095,GO:0015693,GO:0016021,GO:0043621,GO:0051607	early endosome|endoplasmic reticulum|plasma membrane|magnesium ion transmembrane transporter activity|magnesium ion transport|integral component of membrane|protein self-association|defense response to virus
Sme2.5_00563.1_g00018.1	7.23278	1.53079	12.9348	8.44971	3.0789	0.0343112	0.462639	Up	0.0427348	0.0422917	0.452557	0.48542	XYN1	Endo-1,4-beta-xylanase 1	GO:0005576,GO:0005618,GO:0031176,GO:0045493	extracellular region|cell wall|endo-1,4-beta-xylanase activity|xylan catabolic process
Sme2.5_00568.1_g00001.1	76.4168	152.834	0	0	#NAME?	1.76e-12	4.88e-10	Down	3.41507	1.95464	0	0
Sme2.5_00571.1_g00007.1	6.06904	11.1778	0.960328	0.0859143	-3.54096	0.0301762	0.424257	Down	0.757276	0.186566	0.0459902	0.0414469
Sme2.5_00572.1_g00007.1	375.452	168.768	582.135	3.44933	1.78632	1.1e-05	0.000751205	Up	4.41988	3.41849	12.3199	13.7364	At5g40240	WAT1-related protein At5g40240	GO:0005886,GO:0016021,GO:0022857	plasma membrane|integral component of membrane|transmembrane transporter activity
Sme2.5_00574.1_g00007.1	22.1432	36.7817	7.50469	0.204033	-2.29312	0.00455247	0.109938	Down	1.97043	2.27755	0.338077	0.616488	WRKY50	Probable WRKY transcription factor 50	GO:0003700,GO:0005634,GO:0009867,GO:0043565,GO:0050832	DNA-binding transcription factor activity|nucleus|jasmonic acid mediated signaling pathway|sequence-specific DNA binding|defense response to fungus
Sme2.5_00577.1_g00010.1	23.7176	10.3976	37.0376	3.56213	1.83274	0.0148088	0.25736	Up	0.228546	0.311829	0.876964	1.10495	At1g15670	F-box/kelch-repeat protein At1g15670	GO:0005829,GO:0080037,GO:2000762	cytosol|negative regulation of cytokinin-activated signaling pathway|regulation of phenylpropanoid metabolic process
Sme2.5_00579.1_g00009.1	12.5647	21.8573	3.27218	0.149707	-2.73979	0.0262217	0.3842	Down	1.22089	0.428352	0	0.18735	KAN2	Probable transcription factor KAN2	GO:0003700,GO:0005634,GO:0006355,GO:0009944,GO:0030154,GO:0044212,GO:0048440,GO:0048481	DNA-binding transcription factor activity|nucleus|regulation of transcription, DNA-templated|polarity specification of adaxial/abaxial axis|cell differentiation|transcription regulatory region DNA binding|carpel development|plant ovule development
Sme2.5_00580.1_g00011.1	197.123	303.098	91.1479	0.300721	-1.7335	0.00155044	0.0485495	Down	14.2515	20.1329	4.83454	6.10623
Sme2.5_00586.1_g00002.1	19.9397	39.8794	0	0	#NAME?	2.13e-08	3.03e-06	Down	0.152978	0.0848225	0	0
Sme2.5_00590.1_g00002.1	5.03914	0.534305	9.54397	17.8624	4.15886	0.034616	0.466146	Up	0	0.0647319	0.24897	0.444437
Sme2.5_00591.1_g00006.1	273.465	390.291	156.639	0.401341	-1.3171	0.00144036	0.046071	Down	10.8641	9.30963	3.97151	4.68182	DIVARICATA	Transcription factor DIVARICATA	GO:0003677,GO:0005634,GO:0009908,GO:0048262	DNA binding|nucleus|flower development|determination of dorsal/ventral asymmetry
Sme2.5_00594.1_g00009.1	56.3144	31.5108	81.1181	2.57429	1.36418	0.0140034	0.24829	Up	0.486229	0.672372	2.83818	2.19667
Sme2.5_00595.1_g00003.1	176.579	69.3743	283.784	4.09062	2.03232	0.000116864	0.00577525	Up	0.731665	1.87678	5.98075	4.40319	At3g04170	Germin-like protein subfamily 1 member 3	GO:0005618,GO:0030145,GO:0045735,GO:0048046	cell wall|manganese ion binding|nutrient reservoir activity|apoplast
Sme2.5_00601.1_g00006.1	11.8337	2.5994	21.0679	8.1049	3.01879	0.00680998	0.1513	Up	0.073529	0.0720996	0.632931	0.680811	FUS3	B3 domain-containing transcription factor FUS3	GO:0003677,GO:0003700,GO:0005634,GO:0008284,GO:0009733,GO:0009789,GO:0009793,GO:0010116,GO:0010228,GO:0010262,GO:0010373,GO:0019900,GO:0045995,GO:0099402	DNA binding|DNA-binding transcription factor activity|nucleus|positive regulation of cell proliferation|response to auxin|positive regulation of abscisic acid-activated signaling pathway|embryo development ending in seed dormancy|positive regulation of abscisic acid biosynthetic process|vegetative to reproductive phase transition of meristem|somatic embryogenesis|negative regulation of gibberelli…
Sme2.5_00601.1_g00013.1	4574.43	6516.95	2631.91	0.403856	-1.30809	0.0165803	0.277955	Down	139.853	211.666	59.4544	84.4362	GDPD1	Glycerophosphodiester phosphodiesterase GDPD1, chloroplastic	GO:0000287,GO:0006071,GO:0008889,GO:0009507,GO:0009536,GO:0030643,GO:0046475	magnesium ion binding|glycerol metabolic process|glycerophosphodiester phosphodiesterase activity|chloroplast|plastid|cellular phosphate ion homeostasis|glycerophospholipid catabolic process
Sme2.5_00601.1_g00018.1	59.1667	19.8348	98.4986	4.96595	2.31207	4.43e-05	0.00251164	Up	0.37168	0.996666	2.99701	2.93613	NFYC1	Nuclear transcription factor Y subunit C-1	GO:0003677,GO:0003700,GO:0005634,GO:0006355,GO:0016602,GO:0045893,GO:0046982,GO:2000306	DNA binding|DNA-binding transcription factor activity|nucleus|regulation of transcription, DNA-templated|CCAAT-binding factor complex|positive regulation of transcription, DNA-templated|protein heterodimerization activity|positive regulation of photomorphogenesis
Sme2.5_00612.1_g00004.1	3.40086	6.80172	0	0	#NAME?	0.0423661	0.531389	Down	0.0336723	0.130155	0	0	RE2	Retrovirus-related Pol polyprotein from transposon RE2	GO:0000943,GO:0003676,GO:0003964,GO:0004190,GO:0004519,GO:0006310,GO:0015074,GO:0046872	retrotransposon nucleocapsid|nucleic acid binding|RNA-directed DNA polymerase activity|aspartic-type endopeptidase activity|endonuclease activity|DNA recombination|DNA integration|metal ion binding
Sme2.5_00612.1_g00008.1	2301.74	1375.95	3227.52	2.34566	1.23	0.000862651	0.0303548	Up	31.1334	44.9428	81.7539	91.5566	ADT3	Arogenate dehydratase 3, chloroplastic	GO:0004664,GO:0005829,GO:0006571,GO:0009094,GO:0009507,GO:0009570,GO:0010244,GO:0047769,GO:0080167	prephenate dehydratase activity|cytosol|tyrosine biosynthetic process|L-phenylalanine biosynthetic process|chloroplast|chloroplast stroma|response to low fluence blue light stimulus by blue low-fluence system|arogenate dehydratase activity|response to karrikin	ko01230,ko00400	Biosynthesis of amino acids|Phenylalanine, tyrosine and tryptophan biosynthesis
Sme2.5_00612.1_g00009.1	97.457	63.6936	131.22	2.06018	1.04277	0.029182	0.414189	Up	1.34295	0.998978	2.28305	2.76206	At5g22620	Probable 2-carboxy-D-arabinitol-1-phosphatase	GO:0005737,GO:0009507,GO:0009570,GO:0047538	cytoplasm|chloroplast|chloroplast stroma|2-carboxy-D-arabinitol-1-phosphatase activity	ko00260,ko01200,ko00680,ko01230,ko00010	Glycine, serine and threonine metabolism|Carbon metabolism|Methane metabolism|Biosynthesis of amino acids|Glycolysis / Gluconeogenesis
Sme2.5_00615.1_g00015.1	184.368	93.8441	274.891	2.92923	1.55052	0.00194779	0.0580847	Up	0.627646	3.7424	7.07651	6.04544	NPF2.13	Protein NRT1/ PTR FAMILY 2.13	GO:0005886,GO:0015333,GO:0015706,GO:0016021,GO:0035673,GO:0042128,GO:0080054,GO:1904680	plasma membrane|peptide:proton symporter activity|nitrate transport|integral component of membrane|oligopeptide transmembrane transporter activity|nitrate assimilation|low-affinity nitrate transmembrane transporter activity|peptide transmembrane transporter activity
Sme2.5_00622.1_g00002.1	823.006	474.366	1171.65	2.46992	1.30446	0.000774586	0.0279154	Up	22.7272	10.4546	40.564	41.5993	LPAT2	1-acyl-sn-glycerol-3-phosphate acyltransferase 2	GO:0003841,GO:0005783,GO:0005789,GO:0007275,GO:0016021,GO:0016024,GO:0016746	1-acylglycerol-3-phosphate O-acyltransferase activity|endoplasmic reticulum|endoplasmic reticulum membrane|multicellular organism development|integral component of membrane|CDP-diacylglycerol biosynthetic process|transferase activity, transferring acyl groups	ko00564,ko04072,ko00561	Glycerophospholipid metabolism|Phospholipase D signaling pathway|Glycerolipid metabolism
Sme2.5_00622.1_g00030.1	32.8461	7.94245	57.7497	7.27101	2.86216	4.79e-05	0.00269347	Up	0.053041	0.32375	1.05068	1.63303	LEA46	Late embryogenesis abundant protein 46	GO:0005829,GO:0006970,GO:0009409,GO:0009414,GO:0009793,GO:0048316	cytosol|response to osmotic stress|response to cold|response to water deprivation|embryo development ending in seed dormancy|seed development
Sme2.5_00626.1_g00012.1	11.1378	18.7662	3.50942	0.187008	-2.41883	0.0249193	0.37032	Down	0.290231	0.376882	0.189916	0.0283284	CYP90D1	3-epi-6-deoxocathasterone 23-monooxygenase CYP90D1	GO:0004497,GO:0005506,GO:0005789,GO:0007275,GO:0010268,GO:0016021,GO:0016125,GO:0016132,GO:0016709,GO:0020037,GO:0048366,GO:0048441,GO:0048443,GO:0055114	monooxygenase activity|iron ion binding|endoplasmic reticulum membrane|multicellular organism development|brassinosteroid homeostasis|integral component of membrane|sterol metabolic process|brassinosteroid biosynthetic process|oxidoreductase activity, acting on paired donors, with incorporation or reduction of molecular oxygen, NAD(P)H as one donor, and incorporation of one atom of oxygen|heme bi…	ko00905	Brassinosteroid biosynthesis
Sme2.5_00628.1_g00011.1	89.9207	137.611	42.2305	0.306883	-1.70424	0.000649819	0.0240604	Down	5.84004	5.09516	2.13	2.41945
Sme2.5_00632.1_g00005.1	3036.05	165.031	5907.07	35.7937	5.16164	1.59e-17	8.91e-15	Up	8.5052	3.06929	254.847	184.093	At3g01520	Universal stress protein A-like protein	GO:0005886,GO:0016208	plasma membrane|AMP binding
Sme2.5_00632.1_g00011.1	639.529	395.64	883.419	2.23288	1.15891	0.00277224	0.0769488	Up	10.0816	9.44203	21.7672	20.2629
Sme2.5_00632.1_g00018.1	1193.82	1873.84	513.799	0.274197	-1.86672	5.79e-06	0.000429279	Down	55.0886	80.2658	20.1599	17.2574	ATJ6	Chaperone protein dnaJ 6	GO:0005634	nucleus
Sme2.5_00632.1_g00022.1	1881.17	1206.1	2556.25	2.11944	1.08368	0.0252506	0.374177	Up	22.5862	15.1056	30.8762	51.0856	SCL14	Scarecrow-like protein 14	GO:0003700,GO:0005634,GO:0005829,GO:0006355,GO:0009410,GO:0010200,GO:0043565,GO:0045893	DNA-binding transcription factor activity|nucleus|cytosol|regulation of transcription, DNA-templated|response to xenobiotic stimulus|response to chitin|sequence-specific DNA binding|positive regulation of transcription, DNA-templated
Sme2.5_00636.1_g00006.1	125.283	63.9297	186.636	2.91939	1.54567	0.00349797	0.0909071	Up	0.36623	1.40662	2.90106	2.6361	PDF2	Homeobox-leucine zipper protein PROTODERMAL FACTOR 2	GO:0003677,GO:0003700,GO:0005634,GO:0008289,GO:0009845,GO:0009913,GO:0043565,GO:0048825	DNA binding|DNA-binding transcription factor activity|nucleus|lipid binding|seed germination|epidermal cell differentiation|sequence-specific DNA binding|cotyledon development
Sme2.5_00637.1_g00008.1	56.3647	14.9539	97.7755	6.53845	2.70895	4.85e-06	0.000373624	Up	0.0615992	0.352199	1.46891	1.50901		Defensin-like protein	GO:0005576,GO:0031640,GO:0050832	extracellular region|killing of cells of other organism|defense response to fungus
Sme2.5_00638.1_g00010.1	1024.21	647.651	1400.76	2.16283	1.11292	0.00304206	0.0821777	Up	26.208	35.917	53.0159	63.201
Sme2.5_00639.1_g00004.1	689.053	282.994	1095.11	3.86973	1.95223	0.00140144	0.0449639	Up	5.22822	10.1578	37.3507	23.7573	MEE23	Berberine bridge enzyme-like 15	GO:0005576,GO:0005618,GO:0009506,GO:0009793,GO:0010197,GO:0045551,GO:0050268,GO:0052747,GO:0071949	extracellular region|cell wall|plasmodesma|embryo development ending in seed dormancy|polar nucleus fusion|cinnamyl-alcohol dehydrogenase activity|coniferyl-alcohol dehydrogenase activity|sinapyl alcohol dehydrogenase activity|FAD binding
Sme2.5_00639.1_g00011.1	166.242	224.584	107.9	0.480443	-1.05756	0.0154929	0.264836	Down	11.5034	8.73252	4.33448	5.48804	SBT2.3	Subtilisin-like protease SBT2.3	GO:0004252,GO:0005576	serine-type endopeptidase activity|extracellular region
Sme2.5_00640.1_g00005.1	31.4692	6.7296	56.2088	8.35248	3.0622	3.29e-05	0.00196139	Up	0.040779	0.0693052	0.531495	0.509689	RE1	Retrovirus-related Pol polyprotein from transposon RE1	GO:0000943,GO:0003676,GO:0003964,GO:0004190,GO:0004519,GO:0006310,GO:0015074,GO:0046872	retrotransposon nucleocapsid|nucleic acid binding|RNA-directed DNA polymerase activity|aspartic-type endopeptidase activity|endonuclease activity|DNA recombination|DNA integration|metal ion binding
Sme2.5_00641.1_g00007.1	1318.43	688.48	1948.38	2.82998	1.50079	0.0321585	0.44375	Up	43.748	6.61692	78.5943	56.8886	NAC072	NAC domain-containing protein 72	GO:0003677,GO:0003700,GO:0005634,GO:0045893	DNA binding|DNA-binding transcription factor activity|nucleus|positive regulation of transcription, DNA-templated
Sme2.5_00641.1_g00011.1	472.45	715.951	228.949	0.319784	-1.64483	3.71e-05	0.00216293	Down	12.7086	13.2799	4.59965	5.19857	RDR1	RNA-dependent RNA polymerase 1	GO:0003723,GO:0003968,GO:0005634,GO:0006952,GO:0009615,GO:0009751,GO:0010025,GO:0030422,GO:0031380,GO:0060148,GO:0070919	RNA binding|RNA-directed 5'-3' RNA polymerase activity|nucleus|defense response|response to virus|response to salicylic acid|wax biosynthetic process|production of siRNA involved in RNA interference|nuclear RNA-directed RNA polymerase complex|positive regulation of posttranscriptional gene silencing|production of siRNA involved in chromatin silencing by small RNA
Sme2.5_00646.1_g00021.1	37.3682	61.2679	13.4686	0.219831	-2.18553	0.00637593	0.144217	Down	2.60828	1.19481	0.702338	0.161617		Acidic endochitinase	GO:0000272,GO:0004568,GO:0005576,GO:0005618,GO:0006032	polysaccharide catabolic process|chitinase activity|extracellular region|cell wall|chitin catabolic process	ko00520	Amino sugar and nucleotide sugar metabolism
Sme2.5_00648.1_g00007.1	100.951	26.9905	174.911	6.48045	2.6961	2.84e-06	0.000236541	Up	0.403345	0.545869	3.6754	2.47548	PAB5	Polyadenylate-binding protein 5	GO:0000289,GO:0003723,GO:0003730,GO:0005634,GO:0005737,GO:0005829,GO:0006413,GO:0006417,GO:0008143,GO:0008266,GO:1990904	nuclear-transcribed mRNA poly(A) tail shortening|RNA binding|mRNA 3'-UTR binding|nucleus|cytoplasm|cytosol|translational initiation|regulation of translation|poly(A) binding|poly(U) RNA binding|ribonucleoprotein complex	ko03018,ko03015,ko03013	RNA degradation|mRNA surveillance pathway|RNA transport
Sme2.5_00653.1_g00018.1	300.989	140.64	461.337	3.28027	1.71381	0.000244782	0.0108001	Up	0.950895	3.40617	8.27937	7.28262	AAE18	Probable acyl-activating enzyme 18, peroxisomal	GO:0005777,GO:0006631,GO:0009850,GO:0016874	peroxisome|fatty acid metabolic process|auxin metabolic process|ligase activity
Sme2.5_00654.1_g00007.1	44.9564	15.8488	74.0639	4.67314	2.22439	0.000265807	0.0115486	Up	0.181182	0.919427	2.79474	2.3915
Sme2.5_00656.1_g00002.1	74.344	5.09063	143.597	28.2082	4.81804	6.12e-11	1.34e-08	Up	0.0571916	0.0186621	0.824583	1.41158	XI-E	Myosin-11	GO:0000146,GO:0003774,GO:0003779,GO:0005516,GO:0005524,GO:0005737,GO:0007015,GO:0009860,GO:0016459,GO:0030048,GO:0051640	microfilament motor activity|motor activity|actin binding|calmodulin binding|ATP binding|cytoplasm|actin filament organization|pollen tube growth|myosin complex|actin filament-based movement|organelle localization
Sme2.5_00656.1_g00010.1	26.3067	50.8113	1.80204	0.0354653	-4.81745	2.12e-07	2.4e-05	Down	1.29296	1.55809	0	0.103246	R1B-16	Putative late blight resistance protein homolog R1B-16	GO:0005524,GO:0005737,GO:0009626,GO:0016020,GO:0043531	ATP binding|cytoplasm|plant-type hypersensitive response|membrane|ADP binding
Sme2.5_00661.1_g00006.1	155.733	84.4593	227.006	2.68775	1.4264	0.00142716	0.0457421	Up	1.32262	1.15958	5.13843	3.63666	At1g64710	Alcohol dehydrogenase-like 4	GO:0004022,GO:0005737,GO:0008270	alcohol dehydrogenase (NAD) activity|cytoplasm|zinc ion binding	ko00982,ko00980,ko01220,ko00071,ko00626,ko00350,ko00830,ko00625,ko00010	Drug metabolism - cytochrome P450|Metabolism of xenobiotics by cytochrome P450|Degradation of aromatic compounds|Fatty acid degradation|Naphthalene degradation|Tyrosine metabolism|Retinol metabolism|Chloroalkane and chloroalkene degradation|Glycolysis / Gluconeogenesis
Sme2.5_00661.1_g00014.1	490.194	205.087	775.3	3.78034	1.91852	1.46e-06	0.00013123	Up	4.63963	4.86093	15.0566	20.6085	CEL1	Endoglucanase 1	GO:0008810,GO:0009835,GO:0030245	cellulase activity|fruit ripening|cellulose catabolic process
Sme2.5_00662.1_g00003.1	112.047	23.1127	200.981	8.69568	3.1203	9.03e-10	1.63e-07	Up	0.284375	0.844566	4.8638	4.53164	LAPA1	Leucine aminopeptidase 1, chloroplastic	GO:0000287,GO:0004177,GO:0008235,GO:0009507,GO:0030145,GO:0034214	magnesium ion binding|aminopeptidase activity|metalloexopeptidase activity|chloroplast|manganese ion binding|protein hexamerization	ko00480	Glutathione metabolism
Sme2.5_00668.1_g00004.1	21.7246	9.71907	33.7301	3.47051	1.79515	0.0241752	0.362361	Up	0.382805	0.286362	1.18804	0.930394	SEI1	Seipin-1	GO:0005783,GO:0006629,GO:0009846,GO:0010162,GO:0010344,GO:0019915,GO:0030176,GO:0034389,GO:0048316,GO:0080155,GO:0140042	endoplasmic reticulum|lipid metabolic process|pollen germination|seed dormancy process|seed oilbody biogenesis|lipid storage|integral component of endoplasmic reticulum membrane|lipid droplet organization|seed development|regulation of double fertilization forming a zygote and endosperm|lipid droplet formation
Sme2.5_00669.1_g00002.1	12.7741	21.6475	3.90062	0.180188	-2.47242	0.0152244	0.261963	Down	1.48985	1.35813	0.407933	0.145053
Sme2.5_00669.1_g00004.1	31.3795	54.8038	7.9552	0.145158	-2.78431	0.00593361	0.136985	Down	3.73036	6.77387	0.426867	1.06354
Sme2.5_00670.1_g00008.1	248.531	367.535	129.527	0.352421	-1.50463	0.0269386	0.390498	Down	7.4109	4.12606	3.27769	1.48513
Sme2.5_00671.1_g00007.1	5.78584	0.498245	11.0734	22.2249	4.4741	0.0188929	0.305747	Up	0	0	0.329086	0.298665
Sme2.5_00676.1_g00003.1	49.2317	17.1206	81.3427	4.75115	2.24828	0.000258176	0.0112955	Up	1.26126	0.096862	2.92583	2.73221
Sme2.5_00678.1_g00006.1	69.5022	31.2584	107.746	3.44695	1.78532	0.000804399	0.0287251	Up	1.11539	0.679114	2.80827	2.95808	JGB	Protein JINGUBANG	GO:0005634,GO:0005737,GO:0009846	nucleus|cytoplasm|pollen germination
Sme2.5_00678.1_g00014.1	9808.57	2099.76	17517.4	8.34258	3.06049	4.15e-14	1.56e-11	Up	57.4969	146.021	710.012	968.325	HSP22.0	22.0 kDa class IV heat shock protein	GO:0000302,GO:0005783,GO:0005788,GO:0006457,GO:0009408,GO:0009651,GO:0042542,GO:0043621,GO:0051082,GO:0051259	response to reactive oxygen species|endoplasmic reticulum|endoplasmic reticulum lumen|protein folding|response to heat|response to salt stress|response to hydrogen peroxide|protein self-association|unfolded protein binding|protein complex oligomerization	ko04141	Protein processing in endoplasmic reticulum
Sme2.5_00678.1_g00015.1	657.834	186.125	1129.54	6.06875	2.6014	1.07e-10	2.18e-08	Up	8.65091	12.4183	59.6666	69.3973	HSP22.0	22.0 kDa class IV heat shock protein	GO:0000302,GO:0005783,GO:0005788,GO:0006457,GO:0009408,GO:0009651,GO:0042542,GO:0043621,GO:0051082,GO:0051259	response to reactive oxygen species|endoplasmic reticulum|endoplasmic reticulum lumen|protein folding|response to heat|response to salt stress|response to hydrogen peroxide|protein self-association|unfolded protein binding|protein complex oligomerization	ko04141	Protein processing in endoplasmic reticulum
Sme2.5_00681.1_g00014.1	17.385	7.76215	27.0078	3.47942	1.79885	0.0385099	0.499862	Up	0.0758494	0	0.365234	0.533227
Sme2.5_00683.1_g00001.1	383.2	596.092	170.309	0.285709	-1.80738	0.00553318	0.128882	Down	11.1838	5.40336	1.72195	2.49878	RPPL1	Putative disease resistance RPP13-like protein 1
Sme2.5_00695.1_g00004.1	125.682	213.485	37.8793	0.177433	-2.49465	2.52e-07	2.77e-05	Down	9.9629	8.84801	1.46175	1.94814	FAF3	Protein FANTASTIC FOUR 3
Sme2.5_00696.1_g00009.1	49.8028	81.1814	18.4242	0.226951	-2.13955	0.000277396	0.0119055	Down	4.32713	5.02087	1.0942	0.342007
Sme2.5_00696.1_g00010.1	55.8186	35.1428	76.4944	2.17668	1.12213	0.043019	0.535504	Up	0.881911	0.959839	2.09755	1.86528	GmSGT2	Soyasapogenol B glucuronide galactosyltransferase	GO:0008194,GO:0043231,GO:0080043,GO:0080044,GO:0102240	UDP-glycosyltransferase activity|intracellular membrane-bounded organelle|quercetin 3-O-glucosyltransferase activity|quercetin 7-O-glucosyltransferase activity|soyasapogenol B glucuronide galactosyltransferase activity
Sme2.5_00696.1_g00013.1	1316.27	620.094	2012.45	3.24539	1.69839	2.73e-05	0.00167221	Up	7.52178	23.3747	41.6866	50.5516	GmSGT2	Soyasapogenol B glucuronide galactosyltransferase	GO:0008194,GO:0043231,GO:0080043,GO:0080044,GO:0102240	UDP-glycosyltransferase activity|intracellular membrane-bounded organelle|quercetin 3-O-glucosyltransferase activity|quercetin 7-O-glucosyltransferase activity|soyasapogenol B glucuronide galactosyltransferase activity
Sme2.5_00697.1_g00010.1	98.0391	58.1834	137.895	2.37	1.24489	0.00815556	0.170533	Up	1.53614	1.66086	2.99351	5.53873
Sme2.5_00699.1_g00002.1	76.7433	110.663	42.8236	0.386972	-1.3697	0.00705981	0.155197	Down	5.96436	7.70138	2.88693	2.65127
Sme2.5_00708.1_g00003.1	158.017	211.607	104.426	0.493489	-1.01891	0.0229508	0.348179	Down	9.04485	11.6808	4.08306	6.30112
Sme2.5_00712.1_g00009.1	63.4037	35.6115	91.1958	2.56085	1.35662	0.0108394	0.208663	Up	0.913343	1.51081	3.58011	2.27903	OsI_031067	Probable 6-phosphogluconolactonase 4, chloroplastic	GO:0005975,GO:0006098,GO:0009507,GO:0017057	carbohydrate metabolic process|pentose-phosphate shunt|chloroplast|6-phosphogluconolactonase activity	ko01200,ko00030	Carbon metabolism|Pentose phosphate pathway
Sme2.5_00713.1_g00009.1	10.155	0.534305	19.7757	37.012	5.20992	0.000543042	0.0208948	Up	0	0.0784691	1.45993	1.24489
Sme2.5_00713.1_g00012.1	756.884	247.539	1266.23	5.11526	2.35481	3.53e-07	3.7e-05	Up	10.9498	0.984426	26.8145	31.7773	ERF110	Ethylene-responsive transcription factor ERF110	GO:0003677,GO:0003700,GO:0005634,GO:0009873,GO:0045893,GO:0048510	DNA binding|DNA-binding transcription factor activity|nucleus|ethylene-activated signaling pathway|positive regulation of transcription, DNA-templated|regulation of timing of transition from vegetative to reproductive phase
Sme2.5_00714.1_g00007.1	25.6623	39.8007	11.5239	0.289541	-1.78816	0.0135468	0.242392	Down	3.63756	2.3033	1.13758	0.961345
Sme2.5_00714.1_g00019.1	71.1192	26.8463	115.392	4.29825	2.10375	0.00809691	0.169537	Up	0.365979	0.366185	1.02567	2.05604	At4g36180	Probable LRR receptor-like serine/threonine-protein kinase At4g36180
Sme2.5_00720.1_g00004.1	5.02689	0	10.0538	Inf	Inf	0.00949312	0.189511	Up	0	0	0.263004	0.245069
Sme2.5_00720.1_g00007.1	103.551	143.033	64.0694	0.447935	-1.15864	0.0143656	0.252747	Down	2.09594	2.3369	1.23566	0.999528	LUG	Transcriptional corepressor LEUNIG	GO:0001077,GO:0001666,GO:0005634,GO:0006974,GO:0006979,GO:0009414,GO:0009611,GO:0009617,GO:0009620,GO:0009624,GO:0009733,GO:0009908,GO:0009909,GO:0009944,GO:0010073,GO:0010272,GO:0010393,GO:0030154,GO:0045892,GO:0045995,GO:0046898,GO:0048359,GO:0051512,GO:0071217,GO:0080001,GO:1902074,GO:1902183,GO:2000024	proximal promoter DNA-binding transcription activator activity, RNA polymerase II-specific|response to hypoxia|nucleus|cellular response to DNA damage stimulus|response to oxidative stress|response to water deprivation|response to wounding|response to bacterium|response to fungus|response to nematode|response to auxin|flower development|regulation of flower development|polarity specification of a…
Sme2.5_00721.1_g00002.1	225.219	144.177	306.261	2.12421	1.08693	0.010833	0.208663	Up	3.92146	1.90393	6.5401	6.97167	YSL7	Probable metal-nicotianamine transporter YSL7	GO:0005886,GO:0016021,GO:0055085	plasma membrane|integral component of membrane|transmembrane transport
Sme2.5_00721.1_g00003.1	489.938	781.479	198.397	0.253873	-1.97782	0.0129598	0.235293	Down	11.49	5.34885	2.18178	1.93574	SPBC29A10.10c	Uncharacterized ATP-dependent helicase C29A10.10c	GO:0004004,GO:0005524,GO:0005634,GO:0005657,GO:0006283,GO:0006399,GO:0008033,GO:0031123,GO:0032575,GO:0033682,GO:0035861,GO:0043141,GO:0045005	ATP-dependent RNA helicase activity|ATP binding|nucleus|replication fork|transcription-coupled nucleotide-excision repair|tRNA metabolic process|tRNA processing|RNA 3'-end processing|ATP-dependent 5'-3' RNA helicase activity|ATP-dependent 5'-3' DNA/RNA helicase activity|site of double-strand break|ATP-dependent 5'-3' DNA helicase activity|DNA-dependent DNA replication maintenance of fidelity
Sme2.5_00721.1_g00004.1	1331.87	1816.95	846.795	0.466053	-1.10143	0.00348463	0.090763	Down	103.068	119.19	52.0282	50.8882
Sme2.5_00721.1_g00005.1	306.881	462.219	151.543	0.327859	-1.60885	8.8e-05	0.00459374	Down	9.19163	12.8203	4.07325	3.12177	PAO5	Polyamine oxidase 5	GO:0005777,GO:0006598,GO:0016491,GO:0046592	peroxisome|polyamine catabolic process|oxidoreductase activity|polyamine oxidase activity	ko00330,ko00410	Arginine and proline metabolism|beta-Alanine metabolism
Sme2.5_00727.1_g00002.1	3.87097	0	7.74193	Inf	Inf	0.0295028	0.41685	Up	0	0	0.100943	0.0183101
Sme2.5_00729.1_g00002.1	129.817	178.906	80.7269	0.451224	-1.14808	0.0107137	0.20688	Down	3.43021	2.22762	1.58766	1.06652	BEH4	BES1/BZR1 homolog protein 4	GO:0003677,GO:0003700,GO:0006351,GO:0006355,GO:0009742	DNA binding|DNA-binding transcription factor activity|transcription, DNA-templated|regulation of transcription, DNA-templated|brassinosteroid mediated signaling pathway
Sme2.5_00729.1_g00008.1	729.765	187.783	1271.75	6.77242	2.75967	0.00454045	0.109764	Up	5.81406	15.4921	92.7601	46.546
Sme2.5_00733.1_g00016.1	31.8285	1.60291	62.0541	38.7133	5.27476	4.88e-09	7.52e-07	Up	0	0.0864876	1.63373	0.996433	SBT2.4	Subtilisin-like protease SBT2.4	GO:0004252,GO:0005576,GO:0042335	serine-type endopeptidase activity|extracellular region|cuticle development
Sme2.5_00735.1_g00002.1	300.603	430.065	171.14	0.397941	-1.32938	0.00256266	0.0723512	Down	3.01813	8.31332	0	0	VPS32.1	Vacuolar protein sorting-associated protein 32 homolog 1	GO:0000815,GO:0005886,GO:0007034,GO:0015031	ESCRT III complex|plasma membrane|vacuolar transport|protein transport	ko04144	Endocytosis
Sme2.5_00735.1_g00022.1	59.2989	38.1322	80.4657	2.11017	1.07736	0.0457924	0.558543	Up	0.877273	0.661482	1.54889	1.84157		Peptide-N4-(N-acetyl-beta-glucosaminyl)asparagine amidase A	GO:0000224	peptide-N4-(N-acetyl-beta-glucosaminyl)asparagine amidase activity
Sme2.5_00736.1_g00008.1	14.6147	4.16626	25.0632	6.01575	2.58875	0.00755179	0.162138	Up	0.125791	0.168584	0.601969	1.09668	BHLH113	Transcription factor bHLH113	GO:0001228,GO:0003677,GO:0003700,GO:0005634,GO:0006355,GO:0046983	DNA-binding transcription activator activity, RNA polymerase II-specific|DNA binding|DNA-binding transcription factor activity|nucleus|regulation of transcription, DNA-templated|protein dimerization activity
Sme2.5_00737.1_g00011.1	65.6176	32.2975	98.9378	3.06332	1.6151	0.00256063	0.0723512	Up	0.328015	0.522734	1.42827	1.07095	RCH2	Receptor-like protein kinase 2
Sme2.5_00737.1_g00014.1	410.232	252.932	567.531	2.24381	1.16595	0.00358704	0.0926344	Up	3.65146	2.83978	9.53106	7.49497
Sme2.5_00740.1_g00009.1	329.794	72.3867	587.202	8.11202	3.02006	1.2e-06	0.000111453	Up	4.45358	4.49423	43.0043	28.0911	LOB	Protein LATERAL ORGAN BOUNDARIES	GO:0007275,GO:0010199	multicellular organism development|organ boundary specification between lateral organs and the meristem
Sme2.5_00740.1_g00011.1	18.8679	7.90639	29.8295	3.77283	1.91565	0.0212248	0.330983	Up	0.221321	0.891448	2.25104	1.8779
Sme2.5_00745.1_g00004.1	866.028	371.056	1361	3.66791	1.87496	0.000903858	0.0316088	Up	4.01961	30.9679	73.9478	60.4125	PER17	Peroxidase 17	GO:0004601,GO:0005576,GO:0005773,GO:0005829,GO:0006979,GO:0009505,GO:0009809,GO:0010228,GO:0020037,GO:0042744,GO:0046872	peroxidase activity|extracellular region|vacuole|cytosol|response to oxidative stress|plant-type cell wall|lignin biosynthetic process|vegetative to reproductive phase transition of meristem|heme binding|hydrogen peroxide catabolic process|metal ion binding	ko00940	Phenylpropanoid biosynthesis
Sme2.5_00745.1_g00007.1	1189.73	671.987	1707.48	2.54094	1.34536	0.000311067	0.013044	Up	10.656	17.6721	35.5638	40.9999	GCL1	LanC-like protein GCL1	GO:0003824,GO:0005886,GO:0019898	catalytic activity|plasma membrane|extrinsic component of membrane
Sme2.5_00746.1_g00009.1	85.5646	27.9936	143.136	5.11315	2.35421	4.1e-06	0.000326594	Up	0.117953	0.307073	1.24259	1.69373	CPK20	Calcium-dependent protein kinase 20	GO:0004683,GO:0005509,GO:0005524,GO:0005634,GO:0005737,GO:0009738,GO:0009931,GO:0016020,GO:0018105,GO:0035556	calmodulin-dependent protein kinase activity|calcium ion binding|ATP binding|nucleus|cytoplasm|abscisic acid-activated signaling pathway|calcium-dependent protein serine/threonine kinase activity|membrane|peptidyl-serine phosphorylation|intracellular signal transduction
Sme2.5_00746.1_g00012.1	257.12	115.216	399.023	3.46325	1.79213	0.00157255	0.0490942	Up	1.61301	6.26967	17.3976	11.8326
Sme2.5_00747.1_g00010.1	84.3329	136.536	32.13	0.235323	-2.08729	3.11e-05	0.00187474	Down	3.66262	2.43507	0.902331	0.448886	DMR6	Protein DOWNY MILDEW RESISTANCE 6	GO:0002229,GO:0002239,GO:0009617,GO:0009620,GO:0009751,GO:0009813,GO:0010150,GO:0033759,GO:0034785,GO:0042742,GO:0046244,GO:0046872,GO:0051213	defense response to oomycetes|response to oomycetes|response to bacterium|response to fungus|response to salicylic acid|flavonoid biosynthetic process|leaf senescence|flavone synthase activity|salicylate 5-hydroxylase activity|defense response to bacterium|salicylic acid catabolic process|metal ion binding|dioxygenase activity
Sme2.5_00748.1_g00004.1	75.2848	0	150.57	Inf	Inf	6.15e-21	4.69e-18	Up	0	0	0.9327	0.941939	RE1	Retrovirus-related Pol polyprotein from transposon RE1	GO:0000943,GO:0003676,GO:0003964,GO:0004190,GO:0004519,GO:0006310,GO:0015074,GO:0046872	retrotransposon nucleocapsid|nucleic acid binding|RNA-directed DNA polymerase activity|aspartic-type endopeptidase activity|endonuclease activity|DNA recombination|DNA integration|metal ion binding
Sme2.5_00749.1_g00006.1	65.6579	22.68	108.636	4.78993	2.26	4.51e-05	0.00255135	Up	0.78554	0.806103	4.33424	3.57482	MYB308	Myb-related protein 308	GO:0003677,GO:0005634	DNA binding|nucleus
Sme2.5_00751.1_g00003.1	443.303	273.055	613.551	2.24699	1.16799	0.0435245	0.538794	Up	7.85611	2.01753	9.79444	13.2646	LRP1	Protein LATERAL ROOT PRIMORDIUM 1	GO:0003677,GO:0005634,GO:0009555,GO:0009733,GO:0009734,GO:0009851,GO:0042803,GO:0046872,GO:0048364,GO:0048653	DNA binding|nucleus|pollen development|response to auxin|auxin-activated signaling pathway|auxin biosynthetic process|protein homodimerization activity|metal ion binding|root development|anther development
Sme2.5_00751.1_g00011.1	9.35856	16.7372	1.97997	0.118298	-3.07951	0.0174638	0.28879	Down	0.651195	0.825411	0.210722	0
Sme2.5_00756.1_g00002.1	216.418	47.7563	385.08	8.06344	3.0114	3.13e-11	7.3e-09	Up	0.661764	2.12961	11.178	9.93168	TT10	Laccase-15	GO:0005507,GO:0009809,GO:0010023,GO:0016722,GO:0046274,GO:0046688,GO:0048046,GO:0052716	copper ion binding|lignin biosynthetic process|proanthocyanidin biosynthetic process|oxidoreductase activity, oxidizing metal ions|lignin catabolic process|response to copper ion|apoplast|hydroquinone:oxygen oxidoreductase activity
Sme2.5_00756.1_g00004.1	433.143	13.8132	852.472	61.7143	5.94753	2.75e-31	6.61e-28	Up	0.477565	0.292806	17.0628	18.6271	At4g09670	Uncharacterized oxidoreductase At4g09670	GO:0005829,GO:0016491	cytosol|oxidoreductase activity
Sme2.5_00779.1_g00002.1	4.35113	0	8.70226	Inf	Inf	0.0185265	0.30169	Up	0	0	0.185879	0.130874	CPK17	Calcium-dependent protein kinase 17	GO:0004674,GO:0004683,GO:0005509,GO:0005524,GO:0005634,GO:0005737,GO:0005886,GO:0009738,GO:0009931,GO:0018105,GO:0035556,GO:0046777,GO:0080092	protein serine/threonine kinase activity|calmodulin-dependent protein kinase activity|calcium ion binding|ATP binding|nucleus|cytoplasm|plasma membrane|abscisic acid-activated signaling pathway|calcium-dependent protein serine/threonine kinase activity|peptidyl-serine phosphorylation|intracellular signal transduction|protein autophosphorylation|regulation of pollen tube growth
Sme2.5_00785.1_g00002.1	120.57	41.9018	199.238	4.75489	2.24941	3.32e-06	0.000268891	Up	1.4774	0.523814	5.24652	4.63998	PAE9	Pectin acetylesterase 9	GO:0005576,GO:0009505,GO:0052793,GO:0071555	extracellular region|plant-type cell wall|pectin acetylesterase activity|cell wall organization
Sme2.5_00787.1_g00009.1	45.9238	25.4663	66.3813	2.60663	1.38219	0.0453664	0.555523	Up	0.251198	1.90803	2.8484	2.82517	At5g45910	GDSL esterase/lipase At5g45910	GO:0005576,GO:0016042,GO:0016788	extracellular region|lipid catabolic process|hydrolase activity, acting on ester bonds
Sme2.5_00795.1_g00010.1	64.0804	90.3169	37.844	0.419013	-1.25493	0.0467083	0.565015	Down	22.6634	12.6227	7.33188	5.41888
Sme2.5_00797.1_g00004.1	130.224	24.2535	236.194	9.73856	3.28371	7.06e-11	1.51e-08	Up	0.274834	1.07254	6.92174	5.15707	RCOM_0530710	Glycosyltransferase family 92 protein RCOM_0530710	GO:0016021,GO:0016757	integral component of membrane|transferase activity, transferring glycosyl groups
Sme2.5_00798.1_g00011.1	20.4551	35.5394	5.37077	0.151122	-2.72622	0.0139295	0.247159	Down	0.587088	1.15624	0.160003	0.0734062	AHL20	AT-hook motif nuclear-localized protein 20	GO:0003680,GO:0003700,GO:0005634,GO:0042742,GO:0045087,GO:0045824,GO:1900425	AT DNA binding|DNA-binding transcription factor activity|nucleus|defense response to bacterium|innate immune response|negative regulation of innate immune response|negative regulation of defense response to bacterium
Sme2.5_00800.1_g00011.1	11.7333	22.5063	0.960328	0.0426692	-4.55066	0.00487421	0.116127	Down	0.589058	0.272292	0	0
Sme2.5_00805.1_g00004.1	17.0075	0.498245	33.5168	67.2698	6.07189	2.93e-06	0.00024239	Up	0.0500476	0	1.76662	1.09266	MYB6	Transcription repressor MYB6	GO:0003700,GO:0005634,GO:0009739,GO:0009751,GO:0009753,GO:0030154,GO:0043565,GO:0044212	DNA-binding transcription factor activity|nucleus|response to gibberellin|response to salicylic acid|response to jasmonic acid|cell differentiation|sequence-specific DNA binding|transcription regulatory region DNA binding
Sme2.5_00805.1_g00006.1	119.376	238.751	0	0	#NAME?	0.0118186	0.219753	Down	10.071	1.20724	0	0	TIC32	Short-chain dehydrogenase TIC 32, chloroplastic	GO:0005886,GO:0009507,GO:0009706,GO:0009941,GO:0015031,GO:0016491	plasma membrane|chloroplast|chloroplast inner membrane|chloroplast envelope|protein transport|oxidoreductase activity
Sme2.5_00810.1_g00002.1	302.633	154.873	450.394	2.90815	1.5401	0.000153413	0.0072603	Up	2.90272	6.56329	14.5985	13.2499	ZOX1	Zeatin O-xylosyltransferase	GO:0006486,GO:0009690,GO:0016758,GO:0050404	protein glycosylation|cytokinin metabolic process|transferase activity, transferring hexosyl groups|zeatin O-beta-D-xylosyltransferase activity	ko00908	Zeatin biosynthesis
Sme2.5_00810.1_g00005.1	695.129	239.45	1150.81	4.80604	2.26485	6.32e-05	0.00346454	Up	1.69129	11.7469	38.3992	28.3573	ZOX1	Zeatin O-xylosyltransferase	GO:0006486,GO:0009690,GO:0016758,GO:0050404	protein glycosylation|cytokinin metabolic process|transferase activity, transferring hexosyl groups|zeatin O-beta-D-xylosyltransferase activity	ko00908	Zeatin biosynthesis
Sme2.5_00810.1_g00008.1	869.125	562.203	1176.05	2.09186	1.06478	0.0209735	0.328375	Up	9.51929	23.0427	37.7757	32.0425
Sme2.5_00810.1_g00029.1	8.56361	17.1272	0	0	#NAME?	0.000287927	0.0122377	Down	0.370378	0.510275	0	0	RE1	Retrovirus-related Pol polyprotein from transposon RE1	GO:0000943,GO:0003676,GO:0003964,GO:0004190,GO:0004519,GO:0006310,GO:0015074,GO:0046872	retrotransposon nucleocapsid|nucleic acid binding|RNA-directed DNA polymerase activity|aspartic-type endopeptidase activity|endonuclease activity|DNA recombination|DNA integration|metal ion binding
Sme2.5_00813.1_g00007.1	34.5119	49.9951	19.0286	0.38061	-1.39362	0.034155	0.461328	Down	0.80735	2.34577	0.911086	0.708889
Sme2.5_00814.1_g00006.1	945.522	1389.82	501.219	0.360635	-1.47139	0.0213551	0.332518	Down	55.8895	28.8929	15.3592	15.7803	NDL2	Protein NDL2	GO:0005737,GO:0040008,GO:2000012	cytoplasm|regulation of growth|regulation of auxin polar transport
Sme2.5_00819.1_g00006.1	23.5822	1.06861	46.0957	43.1362	5.43083	1.52e-07	1.74e-05	Up	0	0.0669691	1.28602	1.02509	LOX6	Lipoxygenase 6, chloroplastic	GO:0005886,GO:0009507,GO:0009611,GO:0009695,GO:0016165,GO:0031408,GO:0034440,GO:0046872	plasma membrane|chloroplast|response to wounding|jasmonic acid biosynthetic process|linoleate 13S-lipoxygenase activity|oxylipin biosynthetic process|lipid oxidation|metal ion binding	ko00591,ko00592	Linoleic acid metabolism|alpha-Linolenic acid metabolism
Sme2.5_00827.1_g00005.1	52.0709	18.3761	85.7657	4.66724	2.22257	0.000146644	0.00700354	Up	0.148212	0.519294	1.73414	1.33795	VP1	Regulatory protein viviparous-1	GO:0003677,GO:0005634,GO:0005737,GO:0007275,GO:0009738	DNA binding|nucleus|cytoplasm|multicellular organism development|abscisic acid-activated signaling pathway
Sme2.5_00833.1_g00001.1	423.396	595.991	250.801	0.420813	-1.24875	0.0495687	0.583257	Down	20.4003	34.6096	13.9902	9.30938					ko04310	Wnt signaling pathway
Sme2.5_00833.1_g00003.1	38.3446	13.6395	63.0498	4.62258	2.2087	0.000618002	0.0231407	Up	0.261233	0.502707	2.37369	2.01776	GA2OX1	Gibberellin 2-beta-dioxygenase	GO:0009686,GO:0045543,GO:0046872	gibberellin biosynthetic process|gibberellin 2-beta-dioxygenase activity|metal ion binding	ko00904	Diterpenoid biosynthesis
Sme2.5_00835.1_g00003.1	749.58	391.428	1107.73	2.82998	1.50079	0.00750464	0.161414	Up	29.3292	5.36685	52.7816	46.1756	BEE3	Transcription factor BEE 3	GO:0003700,GO:0005634,GO:0006351,GO:0006355,GO:0043565,GO:0046983	DNA-binding transcription factor activity|nucleus|transcription, DNA-templated|regulation of transcription, DNA-templated|sequence-specific DNA binding|protein dimerization activity
Sme2.5_00835.1_g00016.1	38.7973	61.8382	15.7564	0.254801	-1.97256	0.00184137	0.0554931	Down	1.61181	0.894147	0.360301	0.323149
Sme2.5_00839.1_g00003.1	8.05641	0.534305	15.5785	29.1566	4.86575	0.00275603	0.0767029	Up	0	0.0149406	0.0153806	0.0139384	AtMg00860	Uncharacterized mitochondrial protein AtMg00860	GO:0005739	mitochondrion
Sme2.5_00842.1_g00007.1	81.0777	130.737	31.4182	0.240316	-2.05699	6.02e-05	0.00331058	Down	2.97383	2.19684	0.801553	0.413402
Sme2.5_00844.1_g00004.1	30.2037	9.54536	50.862	5.32846	2.41372	0.000681361	0.0250462	Up	0.0761608	0.608624	2.14492	1.50563	ATL54	RING-H2 finger protein ATL54	GO:0016021,GO:0016567,GO:0016740,GO:0046872	integral component of membrane|protein ubiquitination|transferase activity|metal ion binding
Sme2.5_00844.1_g00006.1	39.4567	17.4878	61.4257	3.51248	1.81249	0.00721585	0.15774	Up	0	0.806711	1.08618	1.1613	EJ2	MADS-box protein EJ2	GO:0000977,GO:0000982,GO:0005634,GO:0007275,GO:0008134,GO:0043565,GO:0044212,GO:0045944,GO:0046983,GO:0048481	RNA polymerase II regulatory region sequence-specific DNA binding|transcription factor activity, RNA polymerase II proximal promoter sequence-specific DNA binding|nucleus|multicellular organism development|transcription factor binding|sequence-specific DNA binding|transcription regulatory region DNA binding|positive regulation of transcription by RNA polymerase II|protein dimerization activity|pl…
Sme2.5_00845.1_g00001.1	56.9185	20.0806	93.7563	4.66899	2.22311	0.00010746	0.00537851	Up	0.27171	0.332696	1.34787	1.37005	bglC	Beta-glucosidase C	GO:0005576,GO:0008422,GO:0009251,GO:0030245,GO:0102483	extracellular region|beta-glucosidase activity|glucan catabolic process|cellulose catabolic process|scopolin beta-glucosidase activity	ko00940,ko00460,ko00500	Phenylpropanoid biosynthesis|Cyanoamino acid metabolism|Starch and sucrose metabolism
Sme2.5_00845.1_g00005.1	13.2035	22.5063	3.90062	0.173312	-2.52855	0.0379334	0.495049	Down	0.740289	1.5822	0.217905	0.149188
Sme2.5_00846.1_g00004.1	174.925	282.509	67.3416	0.23837	-2.06873	3.17e-06	0.000258524	Down	9.43715	7.35983	1.69201	1.29436	PTC52	Protochlorophyllide-dependent translocon component 52, chloroplastic	GO:0009507,GO:0009536,GO:0009706,GO:0009941,GO:0010277,GO:0015031,GO:0016021,GO:0046872,GO:0051537	chloroplast|plastid|chloroplast inner membrane|chloroplast envelope|chlorophyllide a oxygenase [overall] activity|protein transport|integral component of membrane|metal ion binding|2 iron, 2 sulfur cluster binding
Sme2.5_00848.1_g00001.1	13.3392	2.10116	24.5773	11.697	3.54807	0.00130329	0.0422921	Up	0.0453885	0.136489	0.880898	0.676658	MADS16	MADS-box transcription factor 16	GO:0000977,GO:0003700,GO:0005634,GO:0010097,GO:0030154,GO:0045944,GO:0046983	RNA polymerase II regulatory region sequence-specific DNA binding|DNA-binding transcription factor activity|nucleus|specification of stamen identity|cell differentiation|positive regulation of transcription by RNA polymerase II|protein dimerization activity	ko04022,ko04013	cGMP-PKG signaling pathway|MAPK signaling pathway - fly
Sme2.5_00853.1_g00008.1	269.197	368.843	169.55	0.459681	-1.12129	0.00704908	0.155072	Down	6.57763	7.01131	2.61121	3.65862	At4g03415	Probable protein phosphatase 2C 52	GO:0004721,GO:0004722,GO:0005886,GO:0006470,GO:0046872	phosphoprotein phosphatase activity|protein serine/threonine phosphatase activity|plasma membrane|protein dephosphorylation|metal ion binding
Sme2.5_00861.1_g00003.1	5.05076	0.498245	9.60328	19.2742	4.2686	0.0344644	0.464505	Up	0	0	0.155868	0.285794	NFYC1	Nuclear transcription factor Y subunit C-1	GO:0003677,GO:0003700,GO:0005634,GO:0006355,GO:0016602,GO:0045893,GO:0046982,GO:2000306	DNA binding|DNA-binding transcription factor activity|nucleus|regulation of transcription, DNA-templated|CCAAT-binding factor complex|positive regulation of transcription, DNA-templated|protein heterodimerization activity|positive regulation of photomorphogenesis
Sme2.5_00861.1_g00008.1	13.8623	5.66099	22.0636	3.89747	1.96254	0.0397822	0.510445	Up	0.166219	0.0324274	0.289955	0.794	TIP3-2	Probable aquaporin TIP3-2	GO:0005774,GO:0015250,GO:0016021	vacuolar membrane|water channel activity|integral component of membrane
Sme2.5_00864.1_g00009.1	1455.38	565.909	2344.85	4.1435	2.05085	1.06e-07	1.29e-05	Up	11.4828	11.341	49.4204	46.124	TPA1	Phenylalanine ammonia-lyase	GO:0005737,GO:0006559,GO:0009800,GO:0045548	cytoplasm|L-phenylalanine catabolic process|cinnamic acid biosynthetic process|phenylalanine ammonia-lyase activity	ko00940,ko00360	Phenylpropanoid biosynthesis|Phenylalanine metabolism
Sme2.5_00867.1_g00007.1	29.4143	0	58.8286	Inf	Inf	4.53e-11	1.04e-08	Up	0	0	0.323499	0.437231	RE1	Retrovirus-related Pol polyprotein from transposon RE1	GO:0000943,GO:0003676,GO:0003964,GO:0004190,GO:0004519,GO:0006310,GO:0015074,GO:0046872	retrotransposon nucleocapsid|nucleic acid binding|RNA-directed DNA polymerase activity|aspartic-type endopeptidase activity|endonuclease activity|DNA recombination|DNA integration|metal ion binding
Sme2.5_00867.1_g00008.1	50.3592	13.9935	86.7248	6.1975	2.63169	0.00349941	0.0909071	Up	0.336112	0.426345	1.53062	3.23964	NPF5.7	Protein NRT1/ PTR FAMILY 5.7	GO:0005886,GO:0015333,GO:0016021,GO:0035673,GO:1904680	plasma membrane|peptide:proton symporter activity|integral component of membrane|oligopeptide transmembrane transporter activity|peptide transmembrane transporter activity
Sme2.5_00867.1_g00010.1	1754.49	2362.71	1146.27	0.485149	-1.0435	0.0051365	0.121268	Down	43.0682	52.8502	25.4357	21.5593
Sme2.5_00876.1_g00006.1	54.7233	33.9365	75.5101	2.22504	1.15383	0.0348509	0.468301	Up	0.624997	1.21153	2.01032	2.12294	UGT708C1	UDP-glycosyltransferase 708C1	GO:0016758	transferase activity, transferring hexosyl groups
Sme2.5_00877.1_g00001.1	37.3855	14.7802	59.9908	4.05886	2.02107	0.00158922	0.0493304	Up	0.0910497	0.404582	0.91061	0.829767	PLD1	Phospholipase D alpha 1	GO:0004630,GO:0005509,GO:0016020,GO:0016042,GO:0046470,GO:0070290	phospholipase D activity|calcium ion binding|membrane|lipid catabolic process|phosphatidylcholine metabolic process|N-acylphosphatidylethanolamine-specific phospholipase D activity	ko00564,ko04024,ko04144,ko00565,ko04072,ko04014,ko04071	Glycerophospholipid metabolism|cAMP signaling pathway|Endocytosis|Ether lipid metabolism|Phospholipase D signaling pathway|Ras signaling pathway|Sphingolipid signaling pathway
Sme2.5_00883.1_g00008.1	104.271	69.2824	139.259	2.01002	1.00721	0.0334712	0.455587	Up	0.387545	0.140178	0.418954	0.533235		RNA-directed DNA polymerase homolog	GO:0003964,GO:0003968,GO:0005739	RNA-directed DNA polymerase activity|RNA-directed 5'-3' RNA polymerase activity|mitochondrion
Sme2.5_00889.1_g00001.1	2192.69	3035.14	1350.25	0.444871	-1.16854	0.00162292	0.0500673	Down	147.023	129.982	64.3861	59.0692	PIP1-2	Probable aquaporin PIP1-2	GO:0005773,GO:0005886,GO:0009414,GO:0009506,GO:0015250,GO:0016021	vacuole|plasma membrane|response to water deprivation|plasmodesma|water channel activity|integral component of membrane
Sme2.5_00889.1_g00002.1	529.351	167.516	891.187	5.32002	2.41143	3.29e-08	4.48e-06	Up	2.60013	5.88011	25.1079	19.7967	GPAT4	Glycerol-3-phosphate 2-O-acyltransferase 4	GO:0008654,GO:0010143,GO:0016020,GO:0016021,GO:0016791,GO:0090447,GO:0102419	phospholipid biosynthetic process|cutin biosynthetic process|membrane|integral component of membrane|phosphatase activity|glycerol-3-phosphate 2-O-acyltransferase activity|sn-2-glycerol-3-phosphate omega-OH-C22:0-CoA acyl transferase activity	ko00564,ko00561	Glycerophospholipid metabolism|Glycerolipid metabolism
Sme2.5_00889.1_g00004.1	95.3567	38.6371	152.076	3.93602	1.97674	0.000232361	0.0103543	Up	0.439706	1.03706	3.35696	2.4237	CYP86A22	Cytochrome P450 86A22	GO:0005506,GO:0016021,GO:0016709,GO:0020037,GO:0035336	iron ion binding|integral component of membrane|oxidoreductase activity, acting on paired donors, with incorporation or reduction of molecular oxygen, NAD(P)H as one donor, and incorporation of one atom of oxygen|heme binding|long-chain fatty-acyl-CoA metabolic process	ko00073	Cutin, suberine and wax biosynthesis
Sme2.5_00889.1_g00010.1	1177.59	522.624	1832.57	3.50647	1.81002	3.37e-05	0.00200532	Up	19.0593	8.68968	41.1538	59.9594	PCAS-2	Bifunctional L-3-cyanoalanine synthase/cysteine synthase 2, mitochondrial	GO:0004124,GO:0005739,GO:0006535,GO:0019499,GO:0050017	cysteine synthase activity|mitochondrion|cysteine biosynthetic process from serine|cyanide metabolic process|L-3-cyanoalanine synthase activity	ko00460,ko01200,ko01230,ko00270,ko00920	Cyanoamino acid metabolism|Carbon metabolism|Biosynthesis of amino acids|Cysteine and methionine metabolism|Sulfur metabolism
Sme2.5_00889.1_g00020.1	205.227	134.91	275.543	2.04242	1.03028	0.0154799	0.264799	Up	1.97651	1.87375	4.67911	3.47009
Sme2.5_00891.1_g00009.1	44.6989	14.0656	75.3321	5.35576	2.42109	9.45e-05	0.00486389	Up	0.18802	0.30214	0.842153	0.768349	PILS5	Protein PIN-LIKES 5	GO:0005789,GO:0009733,GO:0009734,GO:0010252,GO:0010311,GO:0010329,GO:0016021,GO:0040009	endoplasmic reticulum membrane|response to auxin|auxin-activated signaling pathway|auxin homeostasis|lateral root formation|auxin efflux transmembrane transporter activity|integral component of membrane|regulation of growth rate
Sme2.5_00892.1_g00001.1	5.58888	11.1778	0	0	#NAME?	0.00449537	0.10918	Down	0.157582	0	0	0
Sme2.5_00897.1_g00001.1	14.4016	28.8032	0	0	#NAME?	1.66e-06	0.000146754	Down	0.59038	0.412851	0	0	RPPL1	Putative disease resistance RPP13-like protein 1
Sme2.5_00897.1_g00002.1	7.05974	13.669	0.450509	0.0329585	-4.92321	0.0275304	0.397052	Down	0.6277	0.181008	0	0	RPPL1	Putative disease resistance RPP13-like protein 1
Sme2.5_00897.1_g00008.1	70.4269	32.1828	108.671	3.37669	1.75561	0.000993953	0.034281	Up	0.742336	0.417849	1.86312	1.95827	At2g28490	Vicilin-like seed storage protein At2g28490	GO:0009506,GO:0045735	plasmodesma|nutrient reservoir activity
Sme2.5_00898.1_g00007.1	13.0315	4.09414	21.9689	5.36594	2.42383	0.0180099	0.295674	Up	0.0467062	0.0353118	0.177207	0.184517	Tf2-12	Transposon Tf2-12 polyprotein	GO:0003677,GO:0003723,GO:0003887,GO:0003964,GO:0004190,GO:0004519,GO:0005634,GO:0006310,GO:0015074,GO:0046872	DNA binding|RNA binding|DNA-directed DNA polymerase activity|RNA-directed DNA polymerase activity|aspartic-type endopeptidase activity|endonuclease activity|nucleus|DNA recombination|DNA integration|metal ion binding
Sme2.5_00899.1_g00003.1	1702.12	798.119	2606.11	3.26532	1.70722	6.17e-06	0.000453464	Up	19.4077	28.6189	79.0553	79.464	At4g16563	Probable aspartyl protease At4g16563	GO:0004190,GO:0006508,GO:0009505,GO:0030163	aspartic-type endopeptidase activity|proteolysis|plant-type cell wall|protein catabolic process
Sme2.5_00899.1_g00004.1	30.3245	46.4221	14.227	0.30647	-1.70618	0.0206592	0.325275	Down	1.09084	0.482654	0.343324	0.338374	SFH11	Phosphatidylinositol/phosphatidylcholine transfer protein SFH11	GO:0000139,GO:0005886,GO:0015031	Golgi membrane|plasma membrane|protein transport
Sme2.5_00906.1_g00013.1	9.87751	2.13722	17.6178	8.24333	3.04323	0.0117994	0.219578	Up	0	0.203933	0.722426	0.993137	ZIP1	Zinc transporter 1	GO:0005385,GO:0005886,GO:0006829,GO:0016021,GO:0071577	zinc ion transmembrane transporter activity|plasma membrane|zinc ion transport|integral component of membrane|zinc ion transmembrane transport
Sme2.5_00910.1_g00001.1	252.435	156.295	348.574	2.23023	1.15719	0.0042832	0.105835	Up	1.84076	4.04821	6.20555	7.02386	TOR1L4	TORTIFOLIA1-like protein 4	GO:0005874,GO:0008017	microtubule|microtubule binding
Sme2.5_00917.1_g00003.1	136.515	201.124	71.906	0.35752	-1.4839	0.00103672	0.035366	Down	4.37751	3.97488	1.96737	0.977373
Sme2.5_00918.1_g00004.1	58.0431	22.5784	93.5077	4.14146	2.05014	0.000262239	0.0114253	Up	0.146857	0.462152	1.31913	1.09126	TERT	Telomerase reverse transcriptase	GO:0000333,GO:0000723,GO:0000781,GO:0003720,GO:0003721,GO:0005634,GO:0007000,GO:0007004,GO:0010073,GO:0010449,GO:0019827,GO:0042162,GO:0046872,GO:0050000,GO:0051276,GO:0070034	telomerase catalytic core complex|telomere maintenance|chromosome, telomeric region|telomerase activity|telomerase RNA reverse transcriptase activity|nucleus|nucleolus organization|telomere maintenance via telomerase|meristem maintenance|root meristem growth|stem cell population maintenance|telomeric DNA binding|metal ion binding|chromosome localization|chromosome organization|telomerase RNA bind…
Sme2.5_00924.1_g00005.1	404.881	150.707	659.055	4.3731	2.12866	1.46e-07	1.69e-05	Up	1.82686	4.37874	12.6359	14.7694	GRF6	Growth-regulating factor 6	GO:0005524,GO:0005634,GO:0006351,GO:0006355,GO:0032502	ATP binding|nucleus|transcription, DNA-templated|regulation of transcription, DNA-templated|developmental process
Sme2.5_00925.1_g00003.1	114.688	59.5044	169.872	2.85478	1.51338	0.00241797	0.0691397	Up	2.46415	4.65076	11.1281	7.67604
Sme2.5_00925.1_g00006.1	1293.29	649.404	1937.17	2.98299	1.57676	0.0032739	0.0867181	Up	12.9072	8.32747	23.9577	33.154	AGPS1	Glucose-1-phosphate adenylyltransferase large subunit 1 (Fragment)	GO:0005524,GO:0005978,GO:0008878,GO:0009501,GO:0009507,GO:0019252	ATP binding|glycogen biosynthetic process|glucose-1-phosphate adenylyltransferase activity|amyloplast|chloroplast|starch biosynthetic process	ko00520,ko00500	Amino sugar and nucleotide sugar metabolism|Starch and sucrose metabolism
Sme2.5_00926.1_g00008.1	645.958	413.889	878.027	2.12141	1.08502	0.0164083	0.275367	Up	5.84606	10.0357	20.0495	14.2669	FAO1	Long-chain-alcohol oxidase FAO1	GO:0006066,GO:0009409,GO:0016021,GO:0046577,GO:0050660,GO:0055114	alcohol metabolic process|response to cold|integral component of membrane|long-chain-alcohol oxidase activity|flavin adenine dinucleotide binding|oxidation-reduction process
Sme2.5_00926.1_g00009.1	79.3063	116.275	42.3377	0.364117	-1.45752	0.00329216	0.087128	Down	2.4703	1.21579	0.99421	0.675313	PHO1	Phosphate transporter PHO1	GO:0000139,GO:0000822,GO:0005789,GO:0005794,GO:0005802,GO:0005886,GO:0006799,GO:0006817,GO:0015114,GO:0016021,GO:0016036,GO:0048016	Golgi membrane|inositol hexakisphosphate binding|endoplasmic reticulum membrane|Golgi apparatus|trans-Golgi network|plasma membrane|polyphosphate biosynthetic process|phosphate ion transport|phosphate ion transmembrane transporter activity|integral component of membrane|cellular response to phosphate starvation|inositol phosphate-mediated signaling
Sme2.5_00928.1_g00007.1	4.48742	0	8.97484	Inf	Inf	0.0154823	0.264799	Up	0	0	0.347205	0.533525	At5g07610	F-box protein At5g07610
Sme2.5_00928.1_g00012.1	11.4786	3.63195	19.3252	5.32088	2.41166	0.0267704	0.388732	Up	0.12865	0.0854944	0.53845	0.52817
Sme2.5_00934.1_g00002.1	15.3324	4.70056	25.9642	5.52364	2.46562	0.00852772	0.176198	Up	0.107291	0.101033	0.410453	0.717341	PUX2	Plant UBX domain-containing protein 2	GO:0009620,GO:0016020,GO:0046872,GO:0050832	response to fungus|membrane|metal ion binding|defense response to fungus
Sme2.5_00934.1_g00012.1	46.4491	90.4677	2.43047	0.0268657	-5.21809	1.24e-11	3.07e-09	Down	1.25288	1.40037	0.0851053	0
Sme2.5_00940.1_g00003.1	215.178	337.489	92.8666	0.275169	-1.86161	0.00650642	0.146217	Down	5.29437	2.6376	0.906455	1.32997	LOX1.6	Linoleate 9S-lipoxygenase 6 (Fragment)	GO:0005737,GO:0016702,GO:0031408,GO:0046872	cytoplasm|oxidoreductase activity, acting on single donors with incorporation of molecular oxygen, incorporation of two atoms of oxygen|oxylipin biosynthetic process|metal ion binding	ko00591,ko00592	Linoleic acid metabolism|alpha-Linolenic acid metabolism
Sme2.5_00942.1_g00004.1	81.5386	32.9105	130.167	3.95517	1.98374	0.0112174	0.213964	Up	0.146119	1.22383	3.09597	2.01038	INV1	Beta-fructofuranosidase, insoluble isoenzyme 1	GO:0004564,GO:0005576,GO:0005618,GO:0005975	beta-fructofuranosidase activity|extracellular region|cell wall|carbohydrate metabolic process	ko00500,ko00052	Starch and sucrose metabolism|Galactose metabolism
Sme2.5_00942.1_g00005.1	12.8281	0	25.6563	Inf	Inf	9.68e-06	0.000669716	Up	0	0	0.768759	0.552897	INV1	Beta-fructofuranosidase, insoluble isoenzyme 1	GO:0004564,GO:0005576,GO:0005618,GO:0005975	beta-fructofuranosidase activity|extracellular region|cell wall|carbohydrate metabolic process	ko00500,ko00052	Starch and sucrose metabolism|Galactose metabolism
Sme2.5_00944.1_g00001.1	271.81	157.023	386.597	2.46204	1.29985	0.0130621	0.236736	Up	0.89152	4.0725	7.06917	6.1143	SPAC1486.03c	G-patch domain-containing protein C1486.03	GO:0000390,GO:0003723,GO:0005634,GO:0005681,GO:0005737,GO:0005816,GO:0045292,GO:0071008,GO:0071014	spliceosomal complex disassembly|RNA binding|nucleus|spliceosomal complex|cytoplasm|spindle pole body|mRNA cis splicing, via spliceosome|U2-type post-mRNA release spliceosomal complex|post-mRNA release spliceosomal complex
Sme2.5_00944.1_g00019.1	2174.36	3430.8	917.916	0.267552	-1.90211	0.00151426	0.0477512	Down	187.245	110.388	35.6045	41.5374	BCB	Blue copper protein	GO:0002239,GO:0005773,GO:0005886,GO:0006979,GO:0009055,GO:0009646,GO:0015690,GO:0031225,GO:0046658,GO:0046872,GO:0070417,GO:1901141	response to oomycetes|vacuole|plasma membrane|response to oxidative stress|electron transfer activity|response to absence of light|aluminum cation transport|anchored component of membrane|anchored component of plasma membrane|metal ion binding|cellular response to cold|regulation of lignin biosynthetic process
Sme2.5_00945.1_g00008.1	92.3388	36.2179	148.46	4.09906	2.03529	4.36e-05	0.00248614	Up	0.522045	1.25626	3.93853	3.41625	RD22	BURP domain protein RD22	GO:0005768,GO:0005794,GO:0005802,GO:0009651	endosome|Golgi apparatus|trans-Golgi network|response to salt stress
Sme2.5_00950.1_g00010.1	363.81	582.184	145.436	0.249811	-2.00109	0.000265241	0.01154	Down	35.3984	21.9219	6.97752	7.63871	UBC9	SUMO-conjugating enzyme UBC9	GO:0005524,GO:0016925,GO:0061631	ATP binding|protein sumoylation|ubiquitin conjugating enzyme activity
Sme2.5_00954.1_g00006.1	88.3533	121.126	55.5804	0.458863	-1.12386	0.0214989	0.333641	Down	3.4647	3.48046	1.81355	1.4929	At1g65750	Putative ribonuclease H protein At1g65750	GO:0003676,GO:0004523,GO:0046872	nucleic acid binding|RNA-DNA hybrid ribonuclease activity|metal ion binding
Sme2.5_00959.1_g00003.1	47.8437	68.4662	27.2211	0.397584	-1.33067	0.0217157	0.335432	Down	3.56802	3.69834	1.49358	1.62147
Sme2.5_00960.1_g00013.1	8805.18	11906.9	5703.46	0.479004	-1.06189	0.004427	0.108446	Down	1322.74	1367.65	574.174	798.175
Sme2.5_00962.1_g00003.1	8.23434	0.534305	15.9344	29.8226	4.89834	0.00257115	0.0725255	Up	0	0.031358	0.17836	0.270946	RE1	Retrovirus-related Pol polyprotein from transposon RE1	GO:0000943,GO:0003676,GO:0003964,GO:0004190,GO:0004519,GO:0006310,GO:0015074,GO:0046872	retrotransposon nucleocapsid|nucleic acid binding|RNA-directed DNA polymerase activity|aspartic-type endopeptidase activity|endonuclease activity|DNA recombination|DNA integration|metal ion binding
Sme2.5_00962.1_g00012.1	25.6972	10.3616	41.0329	3.96011	1.98554	0.00673684	0.149994	Up	0.20705	0.175541	0.628933	0.884307	PPCK1	Phosphoenolpyruvate carboxylase kinase 1	GO:0004674,GO:0004683,GO:0005524,GO:0005634,GO:0005737,GO:0009416,GO:0009738,GO:0009931,GO:0018105,GO:0035556,GO:0046898	protein serine/threonine kinase activity|calmodulin-dependent protein kinase activity|ATP binding|nucleus|cytoplasm|response to light stimulus|abscisic acid-activated signaling pathway|calcium-dependent protein serine/threonine kinase activity|peptidyl-serine phosphorylation|intracellular signal transduction|response to cycloheximide
Sme2.5_00966.1_g00004.1	490.545	798.39	182.701	0.228837	-2.12761	0.00937404	0.187974	Down	34.2059	17.282	7.68174	3.6219	BHLH153	Transcription factor bHLH153	GO:0001228,GO:0003677,GO:0003700,GO:0005634,GO:0046983	DNA-binding transcription activator activity, RNA polymerase II-specific|DNA binding|DNA-binding transcription factor activity|nucleus|protein dimerization activity
Sme2.5_00968.1_g00006.1	43.419	14.1017	72.7363	5.15799	2.36681	0.000168449	0.00782975	Up	0.296936	0.567328	2.78271	1.77451	ASPG1	Protein ASPARTIC PROTEASE IN GUARD CELL 1	GO:0003677,GO:0004190,GO:0005783,GO:0006508,GO:0009414,GO:0009627,GO:0009737,GO:0030163,GO:0070001	DNA binding|aspartic-type endopeptidase activity|endoplasmic reticulum|proteolysis|response to water deprivation|systemic acquired resistance|response to abscisic acid|protein catabolic process|aspartic-type peptidase activity
Sme2.5_00972.1_g00004.1	519.083	737.574	300.592	0.407541	-1.29498	0.0247982	0.369633	Down	10.876	5.82211	2.57247	4.1943	ALA9	Putative phospholipid-transporting ATPase 9	GO:0000139,GO:0000287,GO:0004012,GO:0005524,GO:0005802,GO:0005886,GO:0016021,GO:0045332,GO:0048194	Golgi membrane|magnesium ion binding|phospholipid-translocating ATPase activity|ATP binding|trans-Golgi network|plasma membrane|integral component of membrane|phospholipid translocation|Golgi vesicle budding
Sme2.5_00977.1_g00004.1	143.176	65.785	220.568	3.35285	1.74539	0.00384358	0.0973293	Up	1.10949	9.24211	20.0839	16.2395
Sme2.5_00977.1_g00005.1	291.644	159.629	423.659	2.65402	1.40818	0.0133804	0.240522	Up	3.71877	21.4688	35.6314	32.2515
Sme2.5_00978.1_g00003.1	16.1239	28.4066	3.84131	0.135226	-2.88655	0.0393449	0.505665	Down	4.85022	1.12585	0.49555	0.452587	PSK5	Phytosulfokines 5	GO:0007275,GO:0008083,GO:0008283,GO:0030154,GO:0031012	multicellular organism development|growth factor activity|cell proliferation|cell differentiation|extracellular matrix
Sme2.5_00978.1_g00006.1	92.8447	35.641	150.048	4.20999	2.07382	3.83e-05	0.00221003	Up	2.27577	2.05122	10.0449	8.08126	WIN2	Wound-induced protein WIN2	GO:0008061,GO:0042742,GO:0050832	chitin binding|defense response to bacterium|defense response to fungus
Sme2.5_00981.1_g00004.1	177.223	98.4071	256.039	2.60184	1.37953	0.0206715	0.325275	Up	0.47773	2.9903	4.74404	5.21529	NPY1	BTB/POZ domain-containing protein NPY1	GO:0005770,GO:0005886,GO:0009908,GO:0009911,GO:0010229,GO:0010540,GO:0016567,GO:0045176,GO:0048825,GO:0048827	late endosome|plasma membrane|flower development|positive regulation of flower development|inflorescence development|basipetal auxin transport|protein ubiquitination|apical protein localization|cotyledon development|phyllome development
Sme2.5_00981.1_g00005.1	703.305	967.919	438.692	0.453232	-1.14168	0.00287247	0.0788909	Down	36.6114	34.7394	16.8591	15.593	ABCC1	ABC transporter C family member 1	GO:0000325,GO:0005516,GO:0005524,GO:0005773,GO:0005774,GO:0008559,GO:0009506,GO:0015446,GO:0015700,GO:0016020,GO:0016021,GO:0042626,GO:0046685,GO:0055085,GO:1902417,GO:1902418	plant-type vacuole|calmodulin binding|ATP binding|vacuole|vacuolar membrane|xenobiotic transmembrane transporting ATPase activity|plasmodesma|ATPase-coupled arsenite transmembrane transporter activity|arsenite transport|membrane|integral component of membrane|ATPase activity, coupled to transmembrane movement of substances|response to arsenic-containing substance|transmembrane transport|(+)-absci…
Sme2.5_00983.1_g00008.1	28.2414	1.53079	54.952	35.8977	5.16582	3.41e-08	4.59e-06	Up	0.0879549	0.0429382	1.82468	2.1205	MAN6	Mannan endo-1,4-beta-mannosidase 6	GO:0005576,GO:0016985,GO:0046355	extracellular region|mannan endo-1,4-beta-mannosidase activity|mannan catabolic process	ko00051	Fructose and mannose metabolism
Sme2.5_00983.1_g00013.1	64.9753	98.7937	31.157	0.315375	-1.66486	0.00201287	0.0595711	Down	4.47377	2.8474	1.25428	1.31517
Sme2.5_00984.1_g00004.1	6.69264	0	13.3853	Inf	Inf	0.00197491	0.0585585	Up	0	0	1.26651	1.24438	ERF1B	Ethylene-responsive transcription factor 1B	GO:0003677,GO:0003700,GO:0005634,GO:0006952,GO:0009867,GO:0009873	DNA binding|DNA-binding transcription factor activity|nucleus|defense response|jasmonic acid mediated signaling pathway|ethylene-activated signaling pathway	ko04075	Plant hormone signal transduction
Sme2.5_00989.1_g00006.1	10.3864	2.49123	18.2816	7.33838	2.87546	0.0149538	0.259106	Up	0.618523	0	1.45444	2.93688	PBP1	Calcium-binding protein PBP1	GO:0005509,GO:0009733	calcium ion binding|response to auxin
Sme2.5_00991.1_g00006.1	105.659	51.0866	160.232	3.13648	1.64915	0.000650995	0.0240604	Up	1.55125	0.831487	3.58396	3.82306	NPF3.1	Protein NRT1/ PTR FAMILY 3.1	GO:0005886,GO:0010336,GO:0015333,GO:0016021,GO:0035673,GO:0042128,GO:0097708,GO:1904680	plasma membrane|gibberellic acid homeostasis|peptide:proton symporter activity|integral component of membrane|oligopeptide transmembrane transporter activity|nitrate assimilation|intracellular vesicle|peptide transmembrane transporter activity
Sme2.5_00998.1_g00006.1	194.808	90.3987	299.217	3.30997	1.72682	0.0204878	0.323414	Up	0.578014	0	0.704978	0.57366	RE1	Retrovirus-related Pol polyprotein from transposon RE1	GO:0000943,GO:0003676,GO:0003964,GO:0004190,GO:0004519,GO:0006310,GO:0015074,GO:0046872	retrotransposon nucleocapsid|nucleic acid binding|RNA-directed DNA polymerase activity|aspartic-type endopeptidase activity|endonuclease activity|DNA recombination|DNA integration|metal ion binding
Sme2.5_01004.1_g00011.1	333.725	608.716	58.734	0.0964883	-3.3735	2.99e-08	4.1e-06	Down	6.75908	10.3159	0.859486	0.777418	GLIP2	GDSL esterase/lipase 2	GO:0005576,GO:0006629,GO:0009723,GO:0009734,GO:0009751,GO:0009753,GO:0009814,GO:0010930,GO:0016042,GO:0016298	extracellular region|lipid metabolic process|response to ethylene|auxin-activated signaling pathway|response to salicylic acid|response to jasmonic acid|defense response, incompatible interaction|negative regulation of auxin mediated signaling pathway|lipid catabolic process|lipase activity
Sme2.5_01004.1_g00015.1	22.5977	34.5724	10.6229	0.307266	-1.70244	0.0257367	0.379047	Down	1.00485	0.92487	0.38686	0.292298
Sme2.5_01006.1_g00002.1	54.4543	9.93543	98.9731	9.96163	3.31638	1e-07	1.24e-05	Up	0.113678	0.282947	2.01279	1.62663
Sme2.5_01011.1_g00004.1	412.629	615.17	210.088	0.341513	-1.54999	0.021818	0.336047	Down	41.6917	21.0368	13.8107	7.26105	MIZ1	Protein MIZU-KUSSEI 1	GO:0005737,GO:0005783,GO:0005789,GO:0009658,GO:0010274,GO:0016020,GO:0032541	cytoplasm|endoplasmic reticulum|endoplasmic reticulum membrane|chloroplast organization|hydrotropism|membrane|cortical endoplasmic reticulum
Sme2.5_01011.1_g00006.1	722.355	227.508	1217.2	5.35014	2.41958	1.42e-09	2.5e-07	Up	7.33509	6.05181	31.0581	42.814	BHLH94	Transcription factor bHLH94	GO:0003677,GO:0003700,GO:0005634,GO:0006355,GO:0046983	DNA binding|DNA-binding transcription factor activity|nucleus|regulation of transcription, DNA-templated|protein dimerization activity
Sme2.5_01013.1_g00011.1	1025.85	1504.1	547.599	0.36407	-1.45771	0.00439726	0.107971	Down	14.128	7.65678	3.91533	4.01316	At1g53440	Probable LRR receptor-like serine/threonine-protein kinase At1g53440
Sme2.5_01013.1_g00013.1	49.2503	11.9284	86.5721	7.25764	2.8595	4.72e-06	0.00036527	Up	0.615755	0.830609	6.02268	4.30841	PR-1	Pathogenesis-related protein PR-1	GO:0005576,GO:0006952,GO:0009607	extracellular region|defense response|response to biotic stimulus
Sme2.5_01017.1_g00004.1	285.573	449.326	121.819	0.271115	-1.88302	6.63e-06	0.000480319	Down	28.7763	26.9388	7.13498	7.56997
Sme2.5_01024.1_g00007.1	16.5161	2.02904	31.0031	15.2797	3.93354	0.000157062	0.00740753	Up	0.0604271	0	0.617731	0.452975	ATL29	RING-H2 finger protein ATL29	GO:0016021,GO:0016567,GO:0016740,GO:0046872	integral component of membrane|protein ubiquitination|transferase activity|metal ion binding
Sme2.5_01029.1_g00004.1	62.1733	30.8388	93.5077	3.03214	1.60034	0.00308953	0.0830299	Up	0.36096	0.735191	1.89081	1.42006	SBT1.7	Subtilisin-like protease SBT1.7	GO:0004252,GO:0005576,GO:0005618,GO:0009505,GO:0010214,GO:0048046,GO:0048359,GO:0080001	serine-type endopeptidase activity|extracellular region|cell wall|plant-type cell wall|seed coat development|apoplast|mucilage metabolic process involved in seed coat development|mucilage extrusion from seed coat
Sme2.5_01029.1_g00005.1	240.198	77.8181	402.578	5.17332	2.37109	6.23e-08	7.92e-06	Up	2.37599	0.986766	8.55917	8.89966	SBT1.9	Subtilisin-like protease SBT1.9	GO:0004252,GO:0005576,GO:0006508	serine-type endopeptidase activity|extracellular region|proteolysis
Sme2.5_01029.1_g00008.1	48.5161	75.5138	21.5184	0.28496	-1.81117	0.00198654	0.0588474	Down	3.62867	2.97728	0.932563	0.956689	HSFB4	Heat stress transcription factor B-4	GO:0000978,GO:0003700,GO:0005634,GO:0005737,GO:0008356,GO:0034605,GO:0043565,GO:0061408	RNA polymerase II proximal promoter sequence-specific DNA binding|DNA-binding transcription factor activity|nucleus|cytoplasm|asymmetric cell division|cellular response to heat|sequence-specific DNA binding|positive regulation of transcription from RNA polymerase II promoter in response to heat stress
Sme2.5_01033.1_g00007.1	90.3904	26.6071	154.174	5.79447	2.53468	6.58e-07	6.42e-05	Up	0.183442	3.11112	7.46825	8.00657	ATHB-13	Homeobox-leucine zipper protein ATHB-13	GO:0003700,GO:0005634,GO:0009744,GO:0009965,GO:0043565,GO:0048826,GO:0080022	DNA-binding transcription factor activity|nucleus|response to sucrose|leaf morphogenesis|sequence-specific DNA binding|cotyledon morphogenesis|primary root development
Sme2.5_01039.1_g00008.1	153.344	21.4245	285.264	13.3148	3.73496	1.83e-13	6.37e-11	Up	1.37383	0	6.60361	7.65031	VAMP725	Vesicle-associated membrane protein 725	GO:0000149,GO:0005484,GO:0005768,GO:0005886,GO:0006887,GO:0006906,GO:0015031,GO:0016021,GO:0031201,GO:0031901	SNARE binding|SNAP receptor activity|endosome|plasma membrane|exocytosis|vesicle fusion|protein transport|integral component of membrane|SNARE complex|early endosome membrane
Sme2.5_01040.1_g00001.1	626.143	209.283	1043	4.98368	2.31721	1.4e-05	0.000940601	Up	1.32942	8.94224	30.1104	23.0169	GH3.6	Indole-3-acetic acid-amido synthetase GH3.6	GO:0005737,GO:0009507,GO:0009733,GO:0009734,GO:0009826,GO:0010252,GO:0010279	cytoplasm|chloroplast|response to auxin|auxin-activated signaling pathway|unidimensional cell growth|auxin homeostasis|indole-3-acetic acid amido synthetase activity	ko04075	Plant hormone signal transduction
Sme2.5_01040.1_g00004.1	100.721	52.4371	149.005	2.84159	1.5067	0.00204923	0.0602482	Up	0.770561	0.352712	1.57498	1.51843	At4g27290	G-type lectin S-receptor-like serine/threonine-protein kinase At4g27290
Sme2.5_01040.1_g00005.1	35.1895	14.8818	55.4971	3.72919	1.89886	0.00378375	0.0962303	Up	0.143435	0.0557795	0.296743	0.419597	At4g27290	G-type lectin S-receptor-like serine/threonine-protein kinase At4g27290
Sme2.5_01040.1_g00006.1	13.4478	4.77268	22.1229	4.63531	2.21267	0.0223724	0.342618	Up	0.0216646	0.126576	0.337207	0.457846	At4g27290	G-type lectin S-receptor-like serine/threonine-protein kinase At4g27290
Sme2.5_01050.1_g00002.1	7.9327	14.8458	1.01964	0.0686821	-3.86392	0.00736414	0.159477	Down	0.267079	0.198236	0	0	RE1	Retrovirus-related Pol polyprotein from transposon RE1	GO:0000943,GO:0003676,GO:0003964,GO:0004190,GO:0004519,GO:0006310,GO:0015074,GO:0046872	retrotransposon nucleocapsid|nucleic acid binding|RNA-directed DNA polymerase activity|aspartic-type endopeptidase activity|endonuclease activity|DNA recombination|DNA integration|metal ion binding
Sme2.5_01054.1_g00001.1	518.88	770.813	266.947	0.346319	-1.52983	9.73e-05	0.00497984	Down	35.4694	28.7169	11.199	10.8024	PDCB2	PLASMODESMATA CALLOSE-BINDING PROTEIN 2	GO:0001872,GO:0009408,GO:0009506,GO:0030247,GO:0031225,GO:0046658	(1->3)-beta-D-glucan binding|response to heat|plasmodesma|polysaccharide binding|anchored component of membrane|anchored component of plasma membrane
Sme2.5_01054.1_g00003.1	71.5882	101.55	41.626	0.409904	-1.28664	0.0133795	0.240522	Down	1.04196	1.4783	0.432344	0.39625					ko03430,ko03030,ko03460,ko03440,ko03420	Mismatch repair|DNA replication|Fanconi anemia pathway|Homologous recombination|Nucleotide excision repair
Sme2.5_01054.1_g00019.1	44.2017	62.4152	25.9882	0.416376	-1.26404	0.0321367	0.443645	Down	0.0118809	0.152687	0.0228243	0.0104433
Sme2.5_01055.1_g00001.1	19.7484	6.08712	33.4096	5.48857	2.45643	0.00377859	0.0961773	Up	0.0273215	0	0.609468	1.10208	At3g23880	F-box/kelch-repeat protein At3g23880	GO:0005634	nucleus
Sme2.5_01056.1_g00008.1	153.082	65.3228	240.84	3.68693	1.88242	0.000382703	0.0155275	Up	0.287672	3.4846	7.38042	6.91905	CYP81E8	Cytochrome P450 81E8	GO:0004497,GO:0005506,GO:0016021,GO:0016705,GO:0020037	monooxygenase activity|iron ion binding|integral component of membrane|oxidoreductase activity, acting on paired donors, with incorporation or reduction of molecular oxygen|heme binding
Sme2.5_01058.1_g00009.1	155.467	233.35	77.5847	0.332482	-1.58865	0.000388338	0.0156345	Down	7.29086	7.10996	2.22386	2.72524
Sme2.5_01059.1_g00002.1	76.2936	118.015	34.5718	0.292943	-1.77131	0.00446188	0.108874	Down	3.57891	1.44484	0.453571	0.909655	PHM8	Phosphate metabolism protein 8	GO:0006206,GO:0008252,GO:0009166,GO:0016036,GO:0052642,GO:0070328,GO:0090549	pyrimidine nucleobase metabolic process|nucleotidase activity|nucleotide catabolic process|cellular response to phosphate starvation|lysophosphatidic acid phosphatase activity|triglyceride homeostasis|response to carbon starvation	ko00760	Nicotinate and nicotinamide metabolism
Sme2.5_01059.1_g00007.1	10.8395	18.0155	3.66338	0.203346	-2.29799	0.0410684	0.520333	Down	0.189304	0.24171	0	0.0276682
Sme2.5_01062.1_g00004.1	75.6782	49.1591	102.197	2.07891	1.05583	0.0482156	0.575241	Up	1.94477	0.504141	1.91976	3.37962	TIC32	Short-chain dehydrogenase TIC 32, chloroplastic	GO:0005516,GO:0009706,GO:0015031,GO:0016491	calmodulin binding|chloroplast inner membrane|protein transport|oxidoreductase activity
Sme2.5_01070.1_g00005.1	103.174	36.5359	169.812	4.6478	2.21655	6.18e-06	0.000453464	Up	0.214102	0.324683	1.39091	1.47331	WIP4	Zinc finger protein WIP4	GO:0003676,GO:0003700,GO:0005634,GO:0006355,GO:0010468,GO:0046872	nucleic acid binding|DNA-binding transcription factor activity|nucleus|regulation of transcription, DNA-templated|regulation of gene expression|metal ion binding
Sme2.5_01071.1_g00002.1	7.42255	1.06861	13.7765	12.892	3.6884	0.0135523	0.242392	Up	0	0.0253514	0.195243	0.198485	DRIP1	E3 ubiquitin protein ligase DRIP1	GO:0004842,GO:0005634,GO:0009414,GO:0016567,GO:0046872,GO:0051865	ubiquitin-protein transferase activity|nucleus|response to water deprivation|protein ubiquitination|metal ion binding|protein autoubiquitination
Sme2.5_01073.1_g00011.1	35.7967	71.5934	0	0	#NAME?	4.83e-11	1.09e-08	Down	1.93246	1.97818	0	0
Sme2.5_01074.1_g00002.1	948.399	547.593	1349.21	2.46388	1.30093	0.0220568	0.339057	Up	26.9418	83.1461	167.348	127.154		Chemocyanin	GO:0009055,GO:0046872	electron transfer activity|metal ion binding
Sme2.5_01074.1_g00012.1	46.0701	74.9729	17.1673	0.22898	-2.12671	0.00771706	0.163887	Down	3.06782	1.65629	0.529777	0.711956	At1g75040	Pathogenesis-related protein 5	GO:0005618,GO:0005773,GO:0009615,GO:0009627,GO:0010224,GO:0031540,GO:0046686,GO:0048046	cell wall|vacuole|response to virus|systemic acquired resistance|response to UV-B|regulation of anthocyanin biosynthetic process|response to cadmium ion|apoplast
Sme2.5_01078.1_g00015.1	145.089	69.2661	220.912	3.18932	1.67325	0.00445895	0.108874	Up	1.00046	2.96879	8.71675	5.40072	At1g15680	Putative F-box/kelch-repeat protein At1g15680
Sme2.5_01080.1_g00003.1	9.78255	3.06159	16.5035	5.3905	2.43042	0.0417567	0.526283	Up	0	0.0135655	0.174096	0.145682	ABCC4	ABC transporter C family member 4	GO:0000325,GO:0005524,GO:0005773,GO:0005774,GO:0005794,GO:0005886,GO:0006855,GO:0008559,GO:0009414,GO:0009506,GO:0009611,GO:0009624,GO:0010118,GO:0016020,GO:0016021,GO:0042626,GO:0055085	plant-type vacuole|ATP binding|vacuole|vacuolar membrane|Golgi apparatus|plasma membrane|drug transmembrane transport|xenobiotic transmembrane transporting ATPase activity|response to water deprivation|plasmodesma|response to wounding|response to nematode|stomatal movement|membrane|integral component of membrane|ATPase activity, coupled to transmembrane movement of substances|transmembrane transp…
Sme2.5_01080.1_g00010.1	11.1056	21.2508	0.960328	0.0451901	-4.46785	0.0292388	0.414807	Down	0.404138	0.0983083	0.0138903	0.0126395	RE1	Retrovirus-related Pol polyprotein from transposon RE1	GO:0000943,GO:0003676,GO:0003964,GO:0004190,GO:0004519,GO:0006310,GO:0015074,GO:0046872	retrotransposon nucleocapsid|nucleic acid binding|RNA-directed DNA polymerase activity|aspartic-type endopeptidase activity|endonuclease activity|DNA recombination|DNA integration|metal ion binding
Sme2.5_01082.1_g00003.1	649.272	877.339	421.204	0.480093	-1.05862	0.00566595	0.131583	Down	48.0701	42.6017	21.1557	20.6727
Sme2.5_01082.1_g00009.1	923.155	237.486	1608.82	6.77438	2.76009	7.24e-12	1.9e-09	Up	19.3206	17.9165	133.226	117.538
Sme2.5_01095.1_g00008.1	32.8407	50.1622	15.5192	0.30938	-1.69255	0.0114849	0.216689	Down	2.01111	1.11977	0.29669	0.531787	YUC4	Probable indole-3-pyruvate monooxygenase YUCCA4	GO:0000139,GO:0004499,GO:0005654,GO:0005783,GO:0005789,GO:0005794,GO:0005829,GO:0009851,GO:0009911,GO:0010229,GO:0047434,GO:0048825,GO:0048827,GO:0050660,GO:0050661,GO:0103075	Golgi membrane|N,N-dimethylaniline monooxygenase activity|nucleoplasm|endoplasmic reticulum|endoplasmic reticulum membrane|Golgi apparatus|cytosol|auxin biosynthetic process|positive regulation of flower development|inflorescence development|indolepyruvate decarboxylase activity|cotyledon development|phyllome development|flavin adenine dinucleotide binding|NADP binding|indole-3-pyruvate monooxyge…	ko00380	Tryptophan metabolism
Sme2.5_01095.1_g00010.1	263.638	385.397	141.88	0.36814	-1.44167	0.0226005	0.345042	Down	13.8502	19.992	7.40482	6.64685	EIF6-2	Eukaryotic translation initiation factor 6-2	GO:0000054,GO:0003743,GO:0005634,GO:0005730,GO:0005829,GO:0009793,GO:0030687,GO:0042256,GO:0042273,GO:0043022,GO:0043023,GO:0071215,GO:1902626	ribosomal subunit export from nucleus|translation initiation factor activity|nucleus|nucleolus|cytosol|embryo development ending in seed dormancy|preribosome, large subunit precursor|mature ribosome assembly|ribosomal large subunit biogenesis|ribosome binding|ribosomal large subunit binding|cellular response to abscisic acid stimulus|assembly of large subunit precursor of preribosome	ko03008	Ribosome biogenesis in eukaryotes
Sme2.5_01098.1_g00003.1	21.0969	39.1942	2.9996	0.0765317	-3.7078	0.00226488	0.0653598	Down	0.734039	0.314914	0.0896235	0.0268092	GLIP5	GDSL esterase/lipase 5	GO:0005576,GO:0016042,GO:0016298	extracellular region|lipid catabolic process|lipase activity
Sme2.5_01098.1_g00005.1	70.758	99.5936	41.9225	0.420936	-1.24833	0.0159649	0.269517	Down	0	0.663321	0	0.198202
Sme2.5_01098.1_g00008.1	817.168	1129.45	504.881	0.447013	-1.16161	0.00559494	0.130127	Down	42.0388	27.099	15.1328	16.1819	KINB2	SNF1-related protein kinase regulatory subunit beta-2	GO:0005524,GO:0005886,GO:0005975,GO:0006633,GO:0042128	ATP binding|plasma membrane|carbohydrate metabolic process|fatty acid biosynthetic process|nitrate assimilation	ko04152,ko04068	AMPK signaling pathway|FoxO signaling pathway
Sme2.5_01098.1_g00014.1	12.0425	4.70056	19.3845	4.12387	2.044	0.0493144	0.582133	Up	0.132539	0.261373	1.26538	0.525602	NFYB6	Nuclear transcription factor Y subunit B-6	GO:0003700,GO:0005634,GO:0006355,GO:0009738,GO:0033613,GO:0043565,GO:0045893,GO:0046982	DNA-binding transcription factor activity|nucleus|regulation of transcription, DNA-templated|abscisic acid-activated signaling pathway|activating transcription factor binding|sequence-specific DNA binding|positive regulation of transcription, DNA-templated|protein heterodimerization activity
Sme2.5_01099.1_g00007.1	210.568	132.304	288.833	2.1831	1.12638	0.00778908	0.16508	Up	1.97847	1.83585	4.28696	4.24143	NTMC2T6.1	C2 domain-containing protein At1g53590	GO:0005773,GO:0005886,GO:0006869,GO:0008289,GO:0016021	vacuole|plasma membrane|lipid transport|lipid binding|integral component of membrane
Sme2.5_01099.1_g00008.1	34.7165	53.7713	15.6618	0.291267	-1.77959	0.0424126	0.531389	Down	2.89604	5.98141	1.62507	0.591303	GLY3	Persulfide dioxygenase ETHE1 homolog, mitochondrial	GO:0005739,GO:0006749,GO:0009651,GO:0009793,GO:0009960,GO:0016788,GO:0046872,GO:0048316,GO:0050313,GO:0070813	mitochondrion|glutathione metabolic process|response to salt stress|embryo development ending in seed dormancy|endosperm development|hydrolase activity, acting on ester bonds|metal ion binding|seed development|sulfur dioxygenase activity|hydrogen sulfide metabolic process	ko00920	Sulfur metabolism
Sme2.5_01102.1_g00003.1	508.067	880.587	135.548	0.153929	-2.69967	0.020721	0.325725	Down	37.5877	14.7077	3.4053	4.54873	NPF4.3	Protein NRT1/ PTR FAMILY 4.3	GO:0005886,GO:0009624,GO:0015333,GO:0016021,GO:0035673,GO:1904680	plasma membrane|response to nematode|peptide:proton symporter activity|integral component of membrane|oligopeptide transmembrane transporter activity|peptide transmembrane transporter activity
Sme2.5_01104.1_g00006.1	116.655	64.1984	169.112	2.63422	1.39737	0.00268637	0.0750984	Up	4.90817	4.23121	12.0797	10.9597	COPT1	Copper transporter 1	GO:0005375,GO:0006825,GO:0016020,GO:0016021,GO:0048235,GO:0048364	copper ion transmembrane transporter activity|copper ion transport|membrane|integral component of membrane|pollen sperm cell differentiation|root development
Sme2.5_01105.1_g00006.1	236.694	322.995	150.393	0.46562	-1.10277	0.00683847	0.151629	Down	10.8459	8.44271	5.43223	3.47847
Sme2.5_01105.1_g00010.1	4.05808	8.11616	0	0	#NAME?	0.0205319	0.323893	Down	0.252156	0.0616425	0	0	hxnY	2-oxoglutarate-Fe(II) type oxidoreductase hxnY	GO:0005622,GO:0031929,GO:0046872,GO:0051213,GO:1905589,GO:1905736	intracellular|TOR signaling|metal ion binding|dioxygenase activity|positive regulation of L-arginine import across plasma membrane|negative regulation of L-proline import across plasma membrane
Sme2.5_01117.1_g00005.1	100.171	58.321	142.021	2.43516	1.28402	0.00712388	0.156166	Up	0.728091	0.688162	2.11274	1.74728	At1g16350	Inosine-5'-monophosphate dehydrogenase 2	GO:0000166,GO:0003938,GO:0005737,GO:0005829,GO:0006177,GO:0006183,GO:0009735,GO:0046872	nucleotide binding|IMP dehydrogenase activity|cytoplasm|cytosol|GMP biosynthetic process|GTP biosynthetic process|response to cytokinin|metal ion binding
Sme2.5_01118.1_g00004.1	198.228	87.6586	308.798	3.52274	1.8167	2.89e-05	0.00175948	Up	4.105	2.69748	12.3973	13.8967
Sme2.5_01130.1_g00011.1	928.101	260.494	1595.71	6.12569	2.61487	0.000301276	0.0126673	Up	8.57008	19.4768	105.351	62.4652
Sme2.5_01133.1_g00006.1	77.6244	13.8559	141.393	10.2046	3.35114	2.15e-09	3.57e-07	Up	0.0119617	0.256082	1.10424	1.26341	PDR2	Pleiotropic drug resistance protein 2	GO:0005524,GO:0016021,GO:0016887	ATP binding|integral component of membrane|ATPase activity
Sme2.5_01133.1_g00008.1	414.329	633.736	194.921	0.307575	-1.70099	0.0375113	0.490769	Down	28.8749	12.55	5.1215	7.48174	UGT94E5	Beta-D-glucosyl crocetin beta-1,6-glucosyltransferase	GO:0016758	transferase activity, transferring hexosyl groups
Sme2.5_01135.1_g00012.1	10.0013	1.06861	18.934	17.7183	4.14717	0.00213288	0.0623073	Up	0	0.0341971	0.251063	0.182267
Sme2.5_01140.1_g00007.1	18.4052	30.0882	6.7223	0.22342	-2.16217	0.0116837	0.218101	Down	0.419773	0.602589	0.11744	0.107293
Sme2.5_01146.1_g00003.1	820.885	1426.54	215.233	0.150878	-2.72854	0.0028562	0.0785819	Down	40.0158	17.7175	5.07771	3.25262	CYP75B2	Flavonoid 3'-monooxygenase	GO:0004497,GO:0005506,GO:0005789,GO:0009813,GO:0016021,GO:0016705,GO:0020037	monooxygenase activity|iron ion binding|endoplasmic reticulum membrane|flavonoid biosynthetic process|integral component of membrane|oxidoreductase activity, acting on paired donors, with incorporation or reduction of molecular oxygen|heme binding
Sme2.5_01146.1_g00006.1	107.375	159.691	55.0592	0.344786	-1.53623	0.00106429	0.0361882	Down	14.7276	14.5924	6.59431	3.38747
Sme2.5_01146.1_g00007.1	81.6857	5.76917	157.602	27.318	4.77178	0.00103579	0.035366	Up	0.148546	0.400284	10.4571	4.42847
Sme2.5_01146.1_g00009.1	28.5682	2.10116	55.0352	26.1928	4.7111	1.12e-07	1.36e-05	Up	0.173947	0	4.71087	4.75377
Sme2.5_01150.1_g00005.1	245.331	328	162.663	0.495923	-1.01181	0.0135953	0.242763	Down	4.34427	2.81994	1.85227	1.82836	ABCG3	ABC transporter G family member 3	GO:0005524,GO:0005886,GO:0016021,GO:0042626,GO:0055085	ATP binding|plasma membrane|integral component of membrane|ATPase activity, coupled to transmembrane movement of substances|transmembrane transport
Sme2.5_01150.1_g00007.1	3.86305	7.72609	0	0	#NAME?	0.0258147	0.379659	Down	0.156528	0.164958	0	0	RE1	Retrovirus-related Pol polyprotein from transposon RE1	GO:0000943,GO:0003676,GO:0003964,GO:0004190,GO:0004519,GO:0006310,GO:0015074,GO:0046872	retrotransposon nucleocapsid|nucleic acid binding|RNA-directed DNA polymerase activity|aspartic-type endopeptidase activity|endonuclease activity|DNA recombination|DNA integration|metal ion binding
Sme2.5_01150.1_g00010.1	30.7014	57.3835	4.01924	0.0700418	-3.83564	0.00729512	0.158807	Down	1.16802	0.757241	0	0	UGT85A24	7-deoxyloganetin glucosyltransferase	GO:0035251	UDP-glucosyltransferase activity
Sme2.5_01155.1_g00007.1	36.6373	55.325	17.9497	0.324441	-1.62397	0.011312	0.214856	Down	5.54684	2.05892	1.1143	1.52203
Sme2.5_01155.1_g00008.1	150.65	52.3847	248.915	4.75168	2.24844	4.2e-06	0.000333731	Up	0.41937	0.999232	4.05736	3.26029	At1g73020	Anoctamin-like protein At1g73020	GO:0005254,GO:0034707	chloride channel activity|chloride channel complex
Sme2.5_01159.1_g00009.1	56.826	25.7056	87.9464	3.4213	1.77454	0.00145888	0.0464259	Up	0.680298	0.436894	1.62204	2.06996	BZIP23	Basic leucine zipper 23	GO:0003677,GO:0003700,GO:0005634,GO:0010043	DNA binding|DNA-binding transcription factor activity|nucleus|response to zinc ion
Sme2.5_01170.1_g00012.1	111.932	57.6917	166.172	2.88035	1.52624	0.00105144	0.0358292	Up	0.136656	0.432925	1.06895	0.839934	At4g33820	Endo-1,4-beta-xylanase 5-like	GO:0031176,GO:0045493	endo-1,4-beta-xylanase activity|xylan catabolic process
Sme2.5_01171.1_g00006.1	281.815	128.22	435.41	3.3958	1.76375	0.00844003	0.174869	Up	0.402132	2.52053	4.16035	3.16816
Sme2.5_01173.1_g00008.1	144.572	70.1184	219.025	3.12365	1.64323	0.000240598	0.0106455	Up	1.34736	3.41129	7.14999	7.50927	HAT14	Homeobox-leucine zipper protein HAT14	GO:0003700,GO:0005634,GO:0043565	DNA-binding transcription factor activity|nucleus|sequence-specific DNA binding
Sme2.5_01173.1_g00012.1	57.2799	91.002	23.5577	0.25887	-1.9497	0.000495235	0.0192926	Down	3.59063	2.62047	0.78519	0.64944
Sme2.5_01175.1_g00013.1	10.144	2.10116	18.1869	8.65566	3.11364	0.0100412	0.196934	Up	0	0.0156277	0.138886	0.139835	RE1	Retrovirus-related Pol polyprotein from transposon RE1	GO:0000943,GO:0003676,GO:0003964,GO:0004190,GO:0004519,GO:0006310,GO:0015074,GO:0046872	retrotransposon nucleocapsid|nucleic acid binding|RNA-directed DNA polymerase activity|aspartic-type endopeptidase activity|endonuclease activity|DNA recombination|DNA integration|metal ion binding
Sme2.5_01175.1_g00014.1	25.7949	11.6826	39.9072	3.41596	1.77229	0.0454244	0.555741	Up	0.274782	2.92	6.77582	3.85914
Sme2.5_01181.1_g00008.1	262.63	379.231	146.029	0.385067	-1.37682	0.000785042	0.0281948	Down	11.4222	7.08069	3.61449	3.58199	DTX40	Protein DETOXIFICATION 40	GO:0005773,GO:0005774,GO:0006855,GO:0015238,GO:0015297,GO:0016021	vacuole|vacuolar membrane|drug transmembrane transport|drug transmembrane transporter activity|antiporter activity|integral component of membrane
Sme2.5_01185.1_g00006.1	85.3338	136.428	34.2399	0.250975	-1.99438	7.68e-05	0.00408576	Down	4.625	3.38337	1.21369	0.867192	bem46	Protein bem46	GO:0005783,GO:0016021,GO:0016788	endoplasmic reticulum|integral component of membrane|hydrolase activity, acting on ester bonds
Sme2.5_01185.1_g00007.1	454.675	612.407	296.942	0.484877	-1.04431	0.00850351	0.175814	Down	9.29458	11.7957	4.93921	5.33022	UGT89A2	UDP-glycosyltransferase 89A2	GO:0008194,GO:0035251,GO:0043231,GO:0080043,GO:0080044	UDP-glycosyltransferase activity|UDP-glucosyltransferase activity|intracellular membrane-bounded organelle|quercetin 3-O-glucosyltransferase activity|quercetin 7-O-glucosyltransferase activity
Sme2.5_01186.1_g00006.1	2132.29	1288.43	2976.16	2.30992	1.20784	0.00126993	0.0414244	Up	38.1414	31.9575	89.4618	83.468	At1g06550	3-hydroxyisobutyryl-CoA hydrolase-like protein 5	GO:0003860,GO:0006635,GO:0080167	3-hydroxyisobutyryl-CoA hydrolase activity|fatty acid beta-oxidation|response to karrikin	ko01200,ko00640,ko00410,ko00280	Carbon metabolism|Propanoate metabolism|beta-Alanine metabolism|Valine, leucine and isoleucine degradation
Sme2.5_01186.1_g00007.1	53.2885	73.2029	33.3742	0.455914	-1.13316	0.0432953	0.537232	Down	1.3046	1.21129	0.524152	0.637813	PLD1	Phospholipase D alpha 1	GO:0004630,GO:0005509,GO:0016020,GO:0034638,GO:0070290	phospholipase D activity|calcium ion binding|membrane|phosphatidylcholine catabolic process|N-acylphosphatidylethanolamine-specific phospholipase D activity	ko00564,ko04024,ko04144,ko00565,ko04072,ko04014,ko04071	Glycerophospholipid metabolism|cAMP signaling pathway|Endocytosis|Ether lipid metabolism|Phospholipase D signaling pathway|Ras signaling pathway|Sphingolipid signaling pathway
Sme2.5_01191.1_g00003.1	123.975	82.0992	165.852	2.02014	1.01445	0.0267099	0.388623	Up	1.77213	1.31969	2.98848	3.67093	CYP76B10	Geraniol 8-hydroxylase	GO:0005506,GO:0005789,GO:0016021,GO:0016099,GO:0016709,GO:0020037	iron ion binding|endoplasmic reticulum membrane|integral component of membrane|monoterpenoid biosynthetic process|oxidoreductase activity, acting on paired donors, with incorporation or reduction of molecular oxygen, NAD(P)H as one donor, and incorporation of one atom of oxygen|heme binding
Sme2.5_01191.1_g00008.1	87.246	39.1942	135.298	3.45198	1.78742	0.0399216	0.511186	Up	2.22339	1.10871	3.61681	7.76496	DOF3.4	Dof zinc finger protein DOF3.4	GO:0003677,GO:0003700,GO:0005634,GO:0009733,GO:0009751,GO:0042545,GO:0044212,GO:0045787,GO:0045893,GO:0046872	DNA binding|DNA-binding transcription factor activity|nucleus|response to auxin|response to salicylic acid|cell wall modification|transcription regulatory region DNA binding|positive regulation of cell cycle|positive regulation of transcription, DNA-templated|metal ion binding
Sme2.5_01193.1_g00003.1	612.662	367.948	857.375	2.33015	1.22042	0.042397	0.531389	Up	27.1553	11.8502	31.7493	50.4716
Sme2.5_01193.1_g00012.1	22.5143	9.43719	35.5914	3.7714	1.9151	0.013414	0.24086	Up	0.229313	0.507929	1.17375	0.909256	At1g13570	F-box/FBD/LRR-repeat protein At1g13570
Sme2.5_01208.1_g00002.1	14.9957	5.80523	24.1861	4.16626	2.05875	0.0270547	0.391454	Up	0.067546	0.10204	0.904673	0.623339	ATL4	E3 ubiquitin-protein ligase ATL4	GO:0004842,GO:0016021,GO:0016567,GO:0031625,GO:0046872	ubiquitin-protein transferase activity|integral component of membrane|protein ubiquitination|ubiquitin protein ligase binding|metal ion binding
Sme2.5_01216.1_g00002.1	442.123	620.274	263.972	0.425572	-1.23252	0.039077	0.504502	Down	45.6151	80.3865	28.3963	23.9038
Sme2.5_01218.1_g00007.1	67.0024	10.1452	123.86	12.2087	3.60984	0.000226945	0.0101564	Up	0.953823	0	8.21092	5.34991
Sme2.5_01223.1_g00010.1	831.529	485.688	1177.37	2.42413	1.27747	0.000938777	0.0326298	Up	19.7936	9.40856	33.8909	37.5884	spb1	AdoMet-dependent rRNA methyltransferase spb1	GO:0000453,GO:0000463,GO:0000466,GO:0005730,GO:0008650,GO:0016435,GO:0030687,GO:0031167,GO:0070039	enzyme-directed rRNA 2'-O-methylation|maturation of LSU-rRNA from tricistronic rRNA transcript (SSU-rRNA, 5.8S rRNA, LSU-rRNA)|maturation of 5.8S rRNA from tricistronic rRNA transcript (SSU-rRNA, 5.8S rRNA, LSU-rRNA)|nucleolus|rRNA (uridine-2'-O-)-methyltransferase activity|rRNA (guanine) methyltransferase activity|preribosome, large subunit precursor|rRNA methylation|rRNA (guanosine-2'-O-)-methy…
Sme2.5_01223.1_g00014.1	23.9338	12.2169	35.6508	2.91815	1.54506	0.0355711	0.474941	Up	0.0547072	0.542895	0.9131	0.69641	rglC	Probable rhamnogalacturonate lyase C	GO:0000272,GO:0005576,GO:0016787,GO:0030246,GO:0071555,GO:0102210	polysaccharide catabolic process|extracellular region|hydrolase activity|carbohydrate binding|cell wall organization|rhamnogalacturonan endolyase activity
Sme2.5_01226.1_g00004.1	18.1597	35.3591	0.960328	0.0271593	-5.20241	3.69e-06	0.000296845	Down	0.534202	1.1385	0.0434091	0.039098		Ras-related protein Rab7	GO:0003924,GO:0005525,GO:0005774,GO:0005886,GO:0006886,GO:0032482	GTPase activity|GTP binding|vacuolar membrane|plasma membrane|intracellular protein transport|Rab protein signal transduction	ko04144,ko04145	Endocytosis|Phagosome
Sme2.5_01232.1_g00023.1	315.194	475.028	155.359	0.327051	-1.61241	0.000995469	0.0342954	Down	8.61392	5.4312	1.94543	2.78671	ELF3-2	ELF3-like protein 2	GO:0005634,GO:0009908,GO:2000028	nucleus|flower development|regulation of photoperiodism, flowering
Sme2.5_01238.1_g00002.1	342.652	164.474	520.83	3.16665	1.66296	5.5e-05	0.00307136	Up	6.00512	2.90537	16.1865	14.9068	PILS5	Protein PIN-LIKES 5	GO:0005789,GO:0009733,GO:0009734,GO:0010252,GO:0010311,GO:0010329,GO:0016021,GO:0040009	endoplasmic reticulum membrane|response to auxin|auxin-activated signaling pathway|auxin homeostasis|lateral root formation|auxin efflux transmembrane transporter activity|integral component of membrane|regulation of growth rate
Sme2.5_01238.1_g00005.1	33.0948	17.3075	48.8821	2.82433	1.49791	0.0228761	0.347722	Up	0.129163	0.351702	0.803263	0.682721	MSSP2	Monosaccharide-sensing protein 2	GO:0005351,GO:0005355,GO:0005773,GO:0005774,GO:0005794,GO:0005887,GO:0008645	carbohydrate:proton symporter activity|glucose transmembrane transporter activity|vacuole|vacuolar membrane|Golgi apparatus|integral component of plasma membrane|hexose transmembrane transport
Sme2.5_01247.1_g00004.1	85.1063	138.273	31.9394	0.230988	-2.11411	0.0166726	0.27914	Down	1.09272	1.71531	0.265564	0.314841	RE1	Retrovirus-related Pol polyprotein from transposon RE1	GO:0000943,GO:0003676,GO:0003964,GO:0004190,GO:0004519,GO:0006310,GO:0015074,GO:0046872	retrotransposon nucleocapsid|nucleic acid binding|RNA-directed DNA polymerase activity|aspartic-type endopeptidase activity|endonuclease activity|DNA recombination|DNA integration|metal ion binding
Sme2.5_01247.1_g00005.1	8.88485	17.7697	0	0	#NAME?	0.000441224	0.0174493	Down	0.369216	0.769536	0	0	CDF2	Cyclic dof factor 2	GO:0003677,GO:0003700,GO:0005634,GO:0006355,GO:0009908,GO:0043565,GO:0046872	DNA binding|DNA-binding transcription factor activity|nucleus|regulation of transcription, DNA-templated|flower development|sequence-specific DNA binding|metal ion binding
Sme2.5_01254.1_g00003.1	94.015	50.3359	137.694	2.7355	1.45181	0.00335211	0.0882666	Up	0.925089	0.334446	1.42029	1.58879	ACR4	ACT domain-containing protein ACR4	GO:0009506	plasmodesma
Sme2.5_01260.1_g00005.1	42.9258	67.3682	18.4835	0.274365	-1.86583	0.00213478	0.0623073	Down	7.38411	8.16806	2.60524	0.944328
Sme2.5_01260.1_g00006.1	75.16	107.343	42.9775	0.400377	-1.32057	0.00963447	0.191113	Down	1.13802	1.13407	0.462792	0.441775	ALKBH10B	RNA demethylase ALKBH10B	GO:0003729,GO:0006402,GO:0010228,GO:0032451,GO:0046872,GO:0051213,GO:0080167,GO:1990931	mRNA binding|mRNA catabolic process|vegetative to reproductive phase transition of meristem|demethylase activity|metal ion binding|dioxygenase activity|response to karrikin|RNA N6-methyladenosine dioxygenase activity
Sme2.5_01268.1_g00008.1	64.7149	105.422	24.0082	0.227735	-2.13457	9.47e-05	0.00486389	Down	3.0369	2.46834	0.780294	0.622381	HLS1	Probable N-acetyltransferase HLS1	GO:0008080,GO:0009640,GO:0009723,GO:0009734,GO:0009826,GO:0016747,GO:0040008	N-acetyltransferase activity|photomorphogenesis|response to ethylene|auxin-activated signaling pathway|unidimensional cell growth|transferase activity, transferring acyl groups other than amino-acyl groups|regulation of growth
Sme2.5_01273.1_g00008.1	311.281	488.685	133.877	0.273953	-1.868	6.37e-06	0.000465138	Down	11.3998	12.1872	3.41743	3.58085	At3g17090	Probable protein phosphatase 2C 42	GO:0004722,GO:0046872	protein serine/threonine phosphatase activity|metal ion binding
Sme2.5_01284.1_g00006.1	172.807	252.962	92.6534	0.366275	-1.449	0.000958204	0.033121	Down	8.33763	6.33123	2.41983	3.05815	DTX48	Protein DETOXIFICATION 48	GO:0000139,GO:0005381,GO:0005770,GO:0005794,GO:0006826,GO:0006855,GO:0006970,GO:0009408,GO:0009624,GO:0009646,GO:0009737,GO:0010015,GO:0015238,GO:0015297,GO:0015893,GO:0016021,GO:0017119,GO:0031902,GO:0043226,GO:0055072,GO:1905428	Golgi membrane|iron ion transmembrane transporter activity|late endosome|Golgi apparatus|iron ion transport|drug transmembrane transport|response to osmotic stress|response to heat|response to nematode|response to absence of light|response to abscisic acid|root morphogenesis|drug transmembrane transporter activity|antiporter activity|drug transport|integral component of membrane|Golgi transport c…
Sme2.5_01284.1_g00016.1	208.228	91.9264	324.53	3.53033	1.8198	2.58e-05	0.00159373	Up	1.64989	1.08711	4.2657	4.76068	WAV3	E3 ubiquitin-protein ligase WAV3	GO:0005886,GO:0009630,GO:0016567,GO:0046872,GO:0048364,GO:0061630	plasma membrane|gravitropism|protein ubiquitination|metal ion binding|root development|ubiquitin protein ligase activity
Sme2.5_01294.1_g00003.1	34.4781	57.4917	11.4646	0.199414	-2.32616	0.022386	0.342618	Down	2.46254	1.02192	0.416364	0.208972	CIMG_08188	Very-long-chain 3-oxoacyl-CoA reductase	GO:0005789,GO:0016021,GO:0030497,GO:0045703,GO:0102339,GO:0102340,GO:0102341,GO:0102342	endoplasmic reticulum membrane|integral component of membrane|fatty acid elongation|ketoreductase activity|3-oxo-arachidoyl-CoA reductase activity|3-oxo-behenoyl-CoA reductase activity|3-oxo-lignoceroyl-CoA reductase activity|3-oxo-cerotoyl-CoA reductase activity
Sme2.5_01301.1_g00008.1	768.085	509.827	1026.34	2.01312	1.00943	0.00985389	0.194807	Up	17.3387	8.70951	28.2871	23.3603	CYP76A2	Cytochrome P450 76A2	GO:0004497,GO:0005506,GO:0016705,GO:0020037	monooxygenase activity|iron ion binding|oxidoreductase activity, acting on paired donors, with incorporation or reduction of molecular oxygen|heme binding
Sme2.5_01301.1_g00012.1	63.6593	24.3617	102.957	4.22619	2.07936	0.000650269	0.0240604	Up	0.155045	0.822873	2.74545	1.73341	CYP76A2	Cytochrome P450 76A2	GO:0004497,GO:0005506,GO:0016705,GO:0020037	monooxygenase activity|iron ion binding|oxidoreductase activity, acting on paired donors, with incorporation or reduction of molecular oxygen|heme binding
Sme2.5_01314.1_g00006.1	36.4043	54.0171	18.7914	0.347878	-1.52334	0.0196155	0.31419	Down	0.928942	1.99426	0.717119	1.03527
Sme2.5_01331.1_g00008.1	143.243	207.775	78.7116	0.37883	-1.40038	0.00157635	0.049164	Down	7.03383	5.10684	2.76087	1.7015
Sme2.5_01332.1_g00006.1	4.65956	0.498245	8.82088	17.7039	4.146	0.0495755	0.583257	Up	0.0268475	0	0.311384	0.141739	SLAC1	Guard cell S-type anion channel SLAC1	GO:0005886,GO:0006820,GO:0006873,GO:0008308,GO:0008509,GO:0009270,GO:0009737,GO:0009738,GO:0010037,GO:0010118,GO:0010193,GO:0015698,GO:0015711,GO:0016021,GO:0019901,GO:0019903,GO:0050891,GO:0090332,GO:1902456	plasma membrane|anion transport|cellular ion homeostasis|voltage-gated anion channel activity|anion transmembrane transporter activity|response to humidity|response to abscisic acid|abscisic acid-activated signaling pathway|response to carbon dioxide|stomatal movement|response to ozone|inorganic anion transport|organic anion transport|integral component of membrane|protein kinase binding|protein …
Sme2.5_01332.1_g00009.1	305.583	158.079	453.087	2.86621	1.51915	0.00267883	0.0750984	Up	1.40645	3.64563	8.94634	6.36118	At1g12460	Probable LRR receptor-like serine/threonine-protein kinase At1g12460
Sme2.5_01334.1_g00006.1	68.8713	10.3976	127.345	12.2475	3.61442	7.29e-06	0.000520577	Up	0.240805	0.4319	3.97146	2.99627
Sme2.5_01346.1_g00004.1	50.126	16.8814	83.3706	4.93861	2.30411	9.84e-05	0.00503152	Up	0.119467	0.4405	1.73166	1.52022	PDR2	Pleiotropic drug resistance protein 2	GO:0005524,GO:0016021,GO:0016887	ATP binding|integral component of membrane|ATPase activity
Sme2.5_01346.1_g00006.1	113.628	180.011	47.2454	0.262458	-1.92984	5.94e-05	0.00327813	Down	6.49286	5.6267	1.34716	1.66338
Sme2.5_01346.1_g00008.1	2131.59	3528.89	734.294	0.208081	-2.26479	4.31e-09	6.71e-07	Down	381.817	345.486	77.1277	77.0227	At5g22580	Stress-response A/B barrel domain-containing protein At5g22580	GO:0009507,GO:0046872	chloroplast|metal ion binding
Sme2.5_01346.1_g00009.1	19.3714	29.5899	9.15277	0.30932	-1.69283	0.0389028	0.50329	Down	2.63385	3.50847	1.12892	0.908032	At5g22580	Stress-response A/B barrel domain-containing protein At5g22580	GO:0009507,GO:0046872	chloroplast|metal ion binding
Sme2.5_01347.1_g00002.1	12.5146	1.53079	23.4984	15.3504	3.94021	0.000904351	0.0316088	Up	0.0833772	0.0451464	0.723222	0.661657
Sme2.5_01347.1_g00006.1	249.368	389.806	108.931	0.27945	-1.83934	1.72e-05	0.00111283	Down	8.96429	7.68004	1.96322	3.03592	CIPK7	CBL-interacting serine/threonine-protein kinase 7	GO:0004674,GO:0005524,GO:0005634,GO:0005737,GO:0006468,GO:0009409,GO:0035556	protein serine/threonine kinase activity|ATP binding|nucleus|cytoplasm|protein phosphorylation|response to cold|intracellular signal transduction
Sme2.5_01347.1_g00009.1	98.4884	155.41	41.5667	0.267464	-1.90258	0.000105769	0.00531939	Down	7.74393	5.65756	1.25557	1.97595	AUX22D	Auxin-induced protein 22D	GO:0005634,GO:0006355,GO:0009734	nucleus|regulation of transcription, DNA-templated|auxin-activated signaling pathway	ko04075	Plant hormone signal transduction
Sme2.5_01351.1_g00006.1	662.053	134.651	1189.46	8.83362	3.143	5.71e-06	0.000425075	Up	5.2008	4.21769	29.7454	50.2565	IDD7	Protein indeterminate-domain 7	GO:0003677,GO:0003700,GO:0005634,GO:0006355,GO:0046872	DNA binding|DNA-binding transcription factor activity|nucleus|regulation of transcription, DNA-templated|metal ion binding
Sme2.5_01352.1_g00003.1	132.299	198.538	66.0607	0.332736	-1.58755	0.000590425	0.0222813	Down	2.05785	2.38303	0.577153	1.1267
Sme2.5_01361.1_g00006.1	1127.53	729.639	1525.41	2.09064	1.06395	0.00487288	0.116127	Up	20.601	17.9737	40.6761	41.0101	UGT71K1	UDP-glycosyltransferase 71K1	GO:0035251	UDP-glucosyltransferase activity
Sme2.5_01363.1_g00006.1	49.5113	2.56334	96.4593	37.6303	5.23382	7.54e-12	1.97e-09	Up	0.130415	0.0852536	3.60569	3.94348		Endoglucanase	GO:0008810,GO:0009835,GO:0030245	cellulase activity|fruit ripening|cellulose catabolic process
Sme2.5_01365.1_g00002.1	40.9862	11.8924	70.08	5.89286	2.55897	7.45e-05	0.00399285	Up	0.311377	0.340238	1.78311	2.02374	GT4	Putative UDP-rhamnose:rhamnosyltransferase 1	GO:0016021,GO:0016758	integral component of membrane|transferase activity, transferring hexosyl groups
Sme2.5_01365.1_g00004.1	10.4838	19.4381	1.52946	0.0786833	-3.6678	0.00268581	0.0750984	Down	0.880178	0.501464	0.107655	0	GT4	Putative UDP-rhamnose:rhamnosyltransferase 1	GO:0016021,GO:0016758	integral component of membrane|transferase activity, transferring hexosyl groups
Sme2.5_01365.1_g00007.1	736.164	356.272	1116.06	3.1326	1.64736	0.00591046	0.136552	Up	8.72191	3.8542	15.0035	24.7718	Os07g0190000	Probable 1-deoxy-D-xylulose-5-phosphate synthase 2, chloroplastic	GO:0008661,GO:0009228,GO:0009507,GO:0016114,GO:0046872,GO:0052865	1-deoxy-D-xylulose-5-phosphate synthase activity|thiamine biosynthetic process|chloroplast|terpenoid biosynthetic process|metal ion binding|1-deoxy-D-xylulose 5-phosphate biosynthetic process	ko00730,ko00900	Thiamine metabolism|Terpenoid backbone biosynthesis
Sme2.5_01368.1_g00005.1	13.237	0	26.474	Inf	Inf	6.08e-06	0.000448908	Up	0	0	0.146088	0.184302	RE1	Retrovirus-related Pol polyprotein from transposon RE1	GO:0000943,GO:0003676,GO:0003964,GO:0004190,GO:0004519,GO:0006310,GO:0015074,GO:0046872	retrotransposon nucleocapsid|nucleic acid binding|RNA-directed DNA polymerase activity|aspartic-type endopeptidase activity|endonuclease activity|DNA recombination|DNA integration|metal ion binding
Sme2.5_01368.1_g00006.1	83.4129	11.004	155.822	14.1604	3.82379	2.72e-11	6.5e-09	Up	0.0380085	0.038468	2.61087	3.06361		Retrovirus-related Pol polyprotein from transposon TNT 1-94	GO:0000943,GO:0003676,GO:0003964,GO:0004190,GO:0004519,GO:0008270,GO:0015074	retrotransposon nucleocapsid|nucleic acid binding|RNA-directed DNA polymerase activity|aspartic-type endopeptidase activity|endonuclease activity|zinc ion binding|DNA integration	ko03430,ko03030,ko03460,ko03440,ko03420	Mismatch repair|DNA replication|Fanconi anemia pathway|Homologous recombination|Nucleotide excision repair
Sme2.5_01369.1_g00003.1	160.095	58.4947	261.695	4.47382	2.16151	2.27e-06	0.000192831	Up	0.655812	0.391681	2.10956	1.56561
Sme2.5_01369.1_g00005.1	68.8914	137.332	0.450509	0.00328043	-8.2519	0.000386944	0.0156345	Down	5.31422	1.44593	0	0.0275974
Sme2.5_01369.1_g00009.1	2271.39	3221.85	1320.92	0.409989	-1.28634	0.000583274	0.0220896	Down	214.905	241.228	92.9764	90.6439
Sme2.5_01372.1_g00006.1	88.2355	151.716	24.7553	0.163169	-2.61556	0.039314	0.505665	Down	16.2185	5.87954	1.87327	1.27001		Hydroxyproline-rich systemin	GO:0005102,GO:0005179,GO:0005576,GO:0005622,GO:0006952	signaling receptor binding|hormone activity|extracellular region|intracellular|defense response
Sme2.5_01372.1_g00009.1	2423.69	1450.52	3396.85	2.34181	1.22762	0.00337434	0.0887771	Up	89.4644	76.7664	231.737	155.386	ATJ8	Chaperone protein dnaJ 8, chloroplastic	GO:0005634,GO:0009416,GO:0009507,GO:0009570	nucleus|response to light stimulus|chloroplast|chloroplast stroma
Sme2.5_01376.1_g00010.1	112.511	5.76917	219.253	38.0042	5.24809	2.26e-08	3.16e-06	Up	0.170554	0.336933	11.3221	6.53754	TP7	Isoflavone reductase homolog TP7	GO:0009807,GO:0050664	lignan biosynthetic process|oxidoreductase activity, acting on NAD(P)H, oxygen as acceptor
Sme2.5_01376.1_g00013.1	278.987	446.743	111.231	0.248983	-2.00588	1.92e-06	0.000167428	Down	8.64357	6.65792	1.62381	2.05238
Sme2.5_01376.1_g00014.1	20.9197	34.9985	6.84092	0.195463	-2.35503	0.00363558	0.0931435	Down	1.35	0.908249	0.413441	0.188361	CBSX3	CBS domain-containing protein CBSX3, mitochondrial	GO:0005739,GO:0009651,GO:0045454,GO:0050897	mitochondrion|response to salt stress|cell redox homeostasis|cobalt ion binding
Sme2.5_01379.1_g00003.1	2969.96	1885.56	4054.36	2.15022	1.10448	0.00296078	0.080727	Up	36.7807	38.0023	83.5487	75.1833	ISPH	4-hydroxy-3-methylbut-2-enyl diphosphate reductase, chloroplastic	GO:0009507,GO:0009570,GO:0019288,GO:0046429,GO:0046872,GO:0050992,GO:0051538,GO:0051745	chloroplast|chloroplast stroma|isopentenyl diphosphate biosynthetic process, methylerythritol 4-phosphate pathway|4-hydroxy-3-methylbut-2-en-1-yl diphosphate synthase activity|metal ion binding|dimethylallyl diphosphate biosynthetic process|3 iron, 4 sulfur cluster binding|4-hydroxy-3-methylbut-2-en-1-yl diphosphate reductase activity	ko00900	Terpenoid backbone biosynthesis
Sme2.5_01379.1_g00011.1	22.7022	6.30348	39.1009	6.20306	2.63298	0.00113152	0.0379381	Up	0.0760055	0.44452	2.83821	1.67926	COR413PM2	Cold-regulated 413 plasma membrane protein 2	GO:0005774,GO:0005886,GO:0016021	vacuolar membrane|plasma membrane|integral component of membrane
Sme2.5_01383.1_g00004.1	3.64571	0	7.29142	Inf	Inf	0.037011	0.486053	Up	0	0	0.0396372	0	AtMg00860	Uncharacterized mitochondrial protein AtMg00860	GO:0005739	mitochondrion
Sme2.5_01383.1_g00007.1	198.435	89.0649	307.805	3.45596	1.78909	0.00508173	0.120156	Up	6.37152	13.1923	42.6393	31.4271		Non-specific lipid-transfer protein	GO:0006869,GO:0008289	lipid transport|lipid binding
Sme2.5_01385.1_g00007.1	497.202	252.981	741.422	2.93074	1.55127	9.42e-05	0.00486241	Up	6.40824	6.92641	24.8261	18.1984	3BETAHSD/D1	3beta-hydroxysteroid-dehydrogenase/decarboxylase isoform 1	GO:0003854,GO:0005789,GO:0016020,GO:0016021,GO:0016126,GO:0016491,GO:0016616,GO:0047012,GO:0103066,GO:0103067	3-beta-hydroxy-delta5-steroid dehydrogenase activity|endoplasmic reticulum membrane|membrane|integral component of membrane|sterol biosynthetic process|oxidoreductase activity|oxidoreductase activity, acting on the CH-OH group of donors, NAD or NADP as acceptor|sterol-4-alpha-carboxylate 3-dehydrogenase (decarboxylating) activity|4alpha-carboxy-4beta-methyl-5alpha-cholesta-8-en-3beta-ol:NAD(P)+ 3…	ko00100	Steroid biosynthesis
Sme2.5_01388.1_g00008.1	59.835	15.7767	103.893	6.58523	2.71923	2.64e-06	0.000221723	Up	0.158987	0.595683	2.7702	2.37587
Sme2.5_01393.1_g00008.1	12.8175	1.60291	24.0322	14.9928	3.9062	0.00600167	0.137947	Up	0	0.0188231	0.562957	0.148057	FH1	Formin-like protein 1	GO:0003779,GO:0005618,GO:0005886,GO:0016020,GO:0016021,GO:0030036,GO:0045010,GO:0051015,GO:0051016	actin binding|cell wall|plasma membrane|membrane|integral component of membrane|actin cytoskeleton organization|actin nucleation|actin filament binding|barbed-end actin filament capping
Sme2.5_01395.1_g00005.1	12.0486	4.73662	19.3605	4.08741	2.03119	0.0453343	0.555523	Up	0.0317721	0.0777242	0.199579	0.349739	PLDDELTA	Phospholipase D delta	GO:0004630,GO:0005509,GO:0005773,GO:0005886,GO:0009409,GO:0009506,GO:0009789,GO:0012501,GO:0016020,GO:0016042,GO:0046470,GO:0046473,GO:0070290,GO:0090333	phospholipase D activity|calcium ion binding|vacuole|plasma membrane|response to cold|plasmodesma|positive regulation of abscisic acid-activated signaling pathway|programmed cell death|membrane|lipid catabolic process|phosphatidylcholine metabolic process|phosphatidic acid metabolic process|N-acylphosphatidylethanolamine-specific phospholipase D activity|regulation of stomatal closure	ko00564,ko04024,ko04144,ko00565,ko04072,ko04014,ko04071	Glycerophospholipid metabolism|cAMP signaling pathway|Endocytosis|Ether lipid metabolism|Phospholipase D signaling pathway|Ras signaling pathway|Sphingolipid signaling pathway
Sme2.5_01399.1_g00007.1	1521.94	2341.18	702.695	0.300146	-1.73626	2.38e-05	0.00149023	Down	94.6136	65.0372	20.9676	25.6161	At2g02240	F-box protein At2g02240	GO:0009793	embryo development ending in seed dormancy
Sme2.5_01404.1_g00005.1	47.7416	15.7407	79.7426	5.06602	2.34085	0.000102336	0.00519687	Up	0.172609	0.462887	1.51112	1.62215
Sme2.5_01411.1_g00008.1	1621.89	950.178	2293.6	2.41386	1.27134	0.000694728	0.0254479	Up	11.0224	8.93288	26.3437	27.9425	CAT2	Catalase isozyme 2	GO:0004096,GO:0005777,GO:0020037,GO:0042542,GO:0042744,GO:0046872	catalase activity|peroxisome|heme binding|response to hydrogen peroxide|hydrogen peroxide catabolic process|metal ion binding
Sme2.5_01420.1_g00005.1	40.6829	21.6475	59.7183	2.75867	1.46397	0.0180478	0.295897	Up	0.185197	0.155003	0.547103	0.429799	RE1	Retrovirus-related Pol polyprotein from transposon RE1	GO:0000943,GO:0003676,GO:0003964,GO:0004190,GO:0004519,GO:0006310,GO:0015074,GO:0046872	retrotransposon nucleocapsid|nucleic acid binding|RNA-directed DNA polymerase activity|aspartic-type endopeptidase activity|endonuclease activity|DNA recombination|DNA integration|metal ion binding
Sme2.5_01424.1_g00005.1	37.3113	62.5889	12.0338	0.192267	-2.37882	0.000277447	0.0119055	Down	6.50426	4.78512	1.23637	0.92574	At3g13560	Glucan endo-1,3-beta-glucosidase 4	GO:0005886,GO:0005975,GO:0006952,GO:0031225,GO:0042973,GO:0046658	plasma membrane|carbohydrate metabolic process|defense response|anchored component of membrane|glucan endo-1,3-beta-D-glucosidase activity|anchored component of plasma membrane
Sme2.5_01433.1_g00002.1	288.82	414.836	162.805	0.392457	-1.34939	0.000890153	0.0311823	Down	8.16081	5.35352	2.84937	2.5383	R1A-10	Putative late blight resistance protein homolog R1A-10	GO:0005524,GO:0005737,GO:0009626,GO:0016020,GO:0043531	ATP binding|cytoplasm|plant-type hypersensitive response|membrane|ADP binding
Sme2.5_01439.1_g00003.1	9406.2	4211.15	14601.2	3.46728	1.7938	0.00296255	0.080727	Up	2.30656	30.0172	66.6802	60.12		Miraculin
Sme2.5_01441.1_g00006.1	6162.35	2041.42	10283.3	5.0373	2.33265	8.91e-10	1.62e-07	Up	33.6822	54.5752	228.36	218.169		Catechol oxidase B, chloroplastic (Fragment)	GO:0004097,GO:0009543,GO:0046148,GO:0046872	catechol oxidase activity|chloroplast thylakoid lumen|pigment biosynthetic process|metal ion binding	ko00950,ko00350	Isoquinoline alkaloid biosynthesis|Tyrosine metabolism
Sme2.5_01442.1_g00001.1	90.4965	142.485	38.5078	0.270258	-1.88759	0.000165008	0.00769267	Down	7.10907	5.13782	1.27095	2.20032	At1g75040	Pathogenesis-related protein 5	GO:0005618,GO:0005773,GO:0009615,GO:0009627,GO:0010224,GO:0031540,GO:0046686,GO:0048046	cell wall|vacuole|response to virus|systemic acquired resistance|response to UV-B|regulation of anthocyanin biosynthetic process|response to cadmium ion|apoplast
Sme2.5_01446.1_g00001.1	333.337	99.8363	566.838	5.67768	2.5053	9.82e-06	0.000678024	Up	0.272244	2.47481	7.68662	10.5605		Alcohol-forming fatty acyl-CoA reductase	GO:0006629,GO:0080019,GO:0102965	lipid metabolic process|fatty-acyl-CoA reductase (alcohol-forming) activity|alcohol-forming fatty acyl-CoA reductase activity	ko00073,ko04146	Cutin, suberine and wax biosynthesis|Peroxisome
Sme2.5_01446.1_g00007.1	3.36115	0	6.7223	Inf	Inf	0.0478723	0.572674	Up	0	0	0.275116	0.248288	ASAT3	Acylsugar acyltransferase 3	GO:0005985,GO:0016746,GO:0016747	sucrose metabolic process|transferase activity, transferring acyl groups|transferase activity, transferring acyl groups other than amino-acyl groups
Sme2.5_01447.1_g00009.1	119.789	184.092	55.4858	0.301402	-1.73024	0.00192393	0.0574826	Down	8.38497	4.78972	1.5874	1.68525
Sme2.5_01447.1_g00011.1	189.994	328.58	51.4072	0.156452	-2.6762	3.98e-09	6.22e-07	Down	6.95626	9.22912	1.35457	1.47599	GYP7	GTPase-activating protein GYP7	GO:0005096,GO:0005622,GO:0006886,GO:0017137,GO:0090630	GTPase activator activity|intracellular|intracellular protein transport|Rab GTPase binding|activation of GTPase activity
Sme2.5_01452.1_g00011.1	5.14551	0	10.291	Inf	Inf	0.00895909	0.183151	Up	0	0	0.254923	0
Sme2.5_01455.1_g00012.1	383.621	50.4933	716.749	14.1949	3.8273	1.29e-17	7.34e-15	Up	1.14721	2.04973	24.8261	19.8081	TMK2	Receptor-like kinase TMK2	GO:0004675,GO:0005524,GO:0005886,GO:0006468,GO:0016021	transmembrane receptor protein serine/threonine kinase activity|ATP binding|plasma membrane|protein phosphorylation|integral component of membrane
Sme2.5_01458.1_g00004.1	83.3994	39.4664	127.332	3.22635	1.6899	0.0140379	0.248519	Up	0.0620394	2.14009	3.99496	3.39557	BLUS1	Serine/threonine-protein kinase BLUS1	GO:0004674,GO:0005524,GO:0005737,GO:0005829,GO:0023014,GO:0031098,GO:0032147,GO:0046872,GO:1902456	protein serine/threonine kinase activity|ATP binding|cytoplasm|cytosol|signal transduction by protein phosphorylation|stress-activated protein kinase signaling cascade|activation of protein kinase activity|metal ion binding|regulation of stomatal opening
Sme2.5_01459.1_g00008.1	45.3857	25.7416	65.0297	2.52625	1.337	0.0249721	0.370899	Up	0.64852	0.562002	1.37881	1.10624	HSP17.4B	17.4 kDa class III heat shock protein	GO:0000302,GO:0005737,GO:0006457,GO:0009408,GO:0009644,GO:0009651,GO:0042542,GO:0043621,GO:0051082,GO:0051259	response to reactive oxygen species|cytoplasm|protein folding|response to heat|response to high light intensity|response to salt stress|response to hydrogen peroxide|protein self-association|unfolded protein binding|protein complex oligomerization	ko04141	Protein processing in endoplasmic reticulum
Sme2.5_01465.1_g00012.1	6.33755	1.03255	11.6426	11.2755	3.49512	0.0318942	0.441466	Up	0.0480358	0.0472452	0.557922	0.337882	XTH23	Probable xyloglucan endotransglucosylase/hydrolase protein 23	GO:0004553,GO:0005618,GO:0005794,GO:0010411,GO:0016762,GO:0042546,GO:0048046,GO:0071555	hydrolase activity, hydrolyzing O-glycosyl compounds|cell wall|Golgi apparatus|xyloglucan metabolic process|xyloglucan:xyloglucosyl transferase activity|cell wall biogenesis|apoplast|cell wall organization
Sme2.5_01482.1_g00009.1	3.57786	7.15573	0	0	#NAME?	0.0339015	0.459094	Down	0.191915	0.124403	0	0	RE2	Retrovirus-related Pol polyprotein from transposon RE2	GO:0000943,GO:0003676,GO:0003964,GO:0004190,GO:0004519,GO:0006310,GO:0015074,GO:0046872	retrotransposon nucleocapsid|nucleic acid binding|RNA-directed DNA polymerase activity|aspartic-type endopeptidase activity|endonuclease activity|DNA recombination|DNA integration|metal ion binding
Sme2.5_01484.1_g00001.1	15.3179	0	30.6358	Inf	Inf	1.32e-06	0.000120582	Up	0	0	0.681497	0.609922	TR1	Tropinone reductase 1	GO:0009710,GO:0050356	tropane alkaloid biosynthetic process|tropine dehydrogenase activity	ko00960	Tropane, piperidine and pyridine alkaloid biosynthesis
Sme2.5_01486.1_g00010.1	81.6419	28.1968	135.087	4.79086	2.26029	0.000685689	0.0251757	Up	1.28866	0.865763	6.71695	4.01069	At1g54200	Protein BIG GRAIN 1-like B	GO:0005886,GO:0009734,GO:0010929,GO:0060918	plasma membrane|auxin-activated signaling pathway|positive regulation of auxin mediated signaling pathway|auxin transport
Sme2.5_01488.1_g00002.1	528.488	330.662	726.315	2.19655	1.13524	0.00355645	0.0920968	Up	4.73555	4.11502	10.7926	12.2265	GSTL2	Glutathione S-transferase L2, chloroplastic	GO:0004364,GO:0009507,GO:0009570,GO:0009636,GO:0010731	glutathione transferase activity|chloroplast|chloroplast stroma|response to toxic substance|protein glutathionylation	ko00982,ko00480,ko00980	Drug metabolism - cytochrome P450|Glutathione metabolism|Metabolism of xenobiotics by cytochrome P450
Sme2.5_01489.1_g00005.1	24.995	12.7151	37.2749	2.93154	1.55166	0.0309255	0.431495	Up	0.0590941	0.312056	0.610111	0.519094	HDG11	Homeobox-leucine zipper protein HDG11	GO:0000976,GO:0003700,GO:0005634,GO:0008289,GO:0009828,GO:0010091	transcription regulatory region sequence-specific DNA binding|DNA-binding transcription factor activity|nucleus|lipid binding|plant-type cell wall loosening|trichome branching
Sme2.5_01489.1_g00008.1	24.4903	6.05106	42.9296	7.09455	2.82671	0.0194164	0.311798	Up	0.85106	0.168033	1.90868	4.5949	RCOM_1206790	CASP-like protein 4D1	GO:0005886,GO:0016021	plasma membrane|integral component of membrane
Sme2.5_01490.1_g00005.1	592.555	883.414	301.697	0.341513	-1.54999	0.00667243	0.148878	Down	41.0549	62.3967	17.1748	16.444	ncb2	Negative cofactor 2 complex subunit beta	GO:0000122,GO:0001047,GO:0003714,GO:0005634,GO:0005671,GO:0005829,GO:0006338,GO:0017025,GO:0017054,GO:0045898,GO:0045944,GO:0046982,GO:0051123	negative regulation of transcription by RNA polymerase II|core promoter binding|transcription corepressor activity|nucleus|Ada2/Gcn5/Ada3 transcription activator complex|cytosol|chromatin remodeling|TBP-class protein binding|negative cofactor 2 complex|regulation of RNA polymerase II transcriptional preinitiation complex assembly|positive regulation of transcription by RNA polymerase II|protein h…	ko03030,ko03420,ko00230,ko00240,ko03410	DNA replication|Nucleotide excision repair|Purine metabolism|Pyrimidine metabolism|Base excision repair
Sme2.5_01490.1_g00009.1	13.9288	22.4276	5.43008	0.242116	-2.04623	0.029029	0.413141	Down	0.209586	0.0715019	0.0529132	0.0160267	TY3B-G	Transposon Ty3-G Gag-Pol polyprotein	GO:0000943,GO:0003677,GO:0003723,GO:0003887,GO:0003964,GO:0004190,GO:0004523,GO:0004540,GO:0005524,GO:0005634,GO:0005737,GO:0006310,GO:0008233,GO:0008270,GO:0015074,GO:0032197	retrotransposon nucleocapsid|DNA binding|RNA binding|DNA-directed DNA polymerase activity|RNA-directed DNA polymerase activity|aspartic-type endopeptidase activity|RNA-DNA hybrid ribonuclease activity|ribonuclease activity|ATP binding|nucleus|cytoplasm|DNA recombination|peptidase activity|zinc ion binding|DNA integration|transposition, RNA-mediated
Sme2.5_01505.1_g00010.1	250.733	350.398	151.068	0.431133	-1.2138	0.00303484	0.0821777	Down	15.3773	10.2129	5.96454	5.01736	TBL39	Protein trichome birefringence-like 39	GO:0005773,GO:0005794,GO:0009506,GO:0016021,GO:0016413	vacuole|Golgi apparatus|plasmodesma|integral component of membrane|O-acetyltransferase activity
Sme2.5_01515.1_g00005.1	117.922	63.2806	172.562	2.72694	1.44728	0.00170072	0.0521589	Up	0.880883	1.8797	3.62155	3.35597	HAT3	Homeobox-leucine zipper protein HAT3	GO:0003700,GO:0005634,GO:0043565	DNA-binding transcription factor activity|nucleus|sequence-specific DNA binding
Sme2.5_01521.1_g00009.1	87.7279	133.972	41.4834	0.309641	-1.69133	0.000773478	0.0279076	Down	10.4896	7.28513	1.47947	3.1019		Mannose/glucose-specific lectin (Fragment)	GO:0000771,GO:0005536,GO:0005537	agglutination involved in conjugation|glucose binding|mannose binding
Sme2.5_01525.1_g00001.1	21.8637	41.8068	1.92066	0.0459412	-4.44407	0.00109478	0.0369838	Down	2.22421	4.36669	0.0866208	0.155518	NCS2	S-norcoclaurine synthase 2	GO:0002238,GO:0005774,GO:0005789,GO:0006952,GO:0016021,GO:0050474,GO:1901010	response to molecule of fungal origin|vacuolar membrane|endoplasmic reticulum membrane|defense response|integral component of membrane|(S)-norcoclaurine synthase activity|(S)-reticuline metabolic process
Sme2.5_01530.1_g00006.1	6.97721	0	13.9544	Inf	Inf	0.00154952	0.0485495	Up	0	0	1.51635	1.17855	AAP7	Probable amino acid permease 7	GO:0003333,GO:0005886,GO:0006865,GO:0015171,GO:0015293,GO:0016020,GO:0016021	amino acid transmembrane transport|plasma membrane|amino acid transport|amino acid transmembrane transporter activity|symporter activity|membrane|integral component of membrane
Sme2.5_01530.1_g00008.1	307.058	141.685	472.431	3.33437	1.73741	2.73e-05	0.00167221	Up	10.6304	5.06766	23.1897	32.0541		Secoisolariciresinol dehydrogenase (Fragment)	GO:0009807,GO:0102911	lignan biosynthetic process|(-)-secoisolariciresinol dehydrogenase activity
Sme2.5_01534.1_g00007.1	50.3778	100.246	0.509819	0.00508569	-7.61934	1.05e-05	0.000718456	Down	0.973682	0.360692	0	0	Tf2-9	Transposon Tf2-9 polyprotein	GO:0003677,GO:0003723,GO:0003887,GO:0003964,GO:0004190,GO:0004519,GO:0005634,GO:0005737,GO:0006310,GO:0015074,GO:0046872	DNA binding|RNA binding|DNA-directed DNA polymerase activity|RNA-directed DNA polymerase activity|aspartic-type endopeptidase activity|endonuclease activity|nucleus|cytoplasm|DNA recombination|DNA integration|metal ion binding
Sme2.5_01534.1_g00008.1	30.2067	51.2014	9.21208	0.179919	-2.47458	0.000501327	0.0195056	Down	1.55917	1.61138	0.292767	0.0666197
Sme2.5_01540.1_g00001.1	1493.84	2646.52	341.149	0.128905	-2.95563	2.31e-13	7.7e-11	Down	93.3379	72.1793	6.82301	14.6428	AAP3	Amino acid permease 3	GO:0003333,GO:0005886,GO:0015171,GO:0015293,GO:0015802,GO:0016021,GO:0031965	amino acid transmembrane transport|plasma membrane|amino acid transmembrane transporter activity|symporter activity|basic amino acid transport|integral component of membrane|nuclear membrane
Sme2.5_01540.1_g00007.1	281.239	173.57	388.909	2.24065	1.16391	0.00465435	0.111998	Up	1.72617	1.63121	3.58484	3.01429	KIN7E	Kinesin-like protein KIN-7E, chloroplastic	GO:0003777,GO:0005524,GO:0005871,GO:0005874,GO:0007018,GO:0008017,GO:0009507,GO:0016887	microtubule motor activity|ATP binding|kinesin complex|microtubule|microtubule-based movement|microtubule binding|chloroplast|ATPase activity
Sme2.5_01540.1_g00008.1	62.0427	28.0526	96.0328	3.42332	1.7754	0.00134778	0.0435099	Up	0.357939	0.288417	1.27158	1.16933	KIN7E	Kinesin-like protein KIN-7E, chloroplastic	GO:0003777,GO:0005524,GO:0005871,GO:0005874,GO:0007018,GO:0008017,GO:0009507,GO:0016887	microtubule motor activity|ATP binding|kinesin complex|microtubule|microtubule-based movement|microtubule binding|chloroplast|ATPase activity
Sme2.5_01542.1_g00011.1	351.075	166.146	536.004	3.22611	1.6898	3.06e-05	0.00184897	Up	8.56976	12.3163	36.5544	36.5955
Sme2.5_01546.1_g00010.1	1003.65	327.187	1680.11	5.13502	2.36037	1.23e-07	1.45e-05	Up	47.3373	3.11296	121.789	124.109
Sme2.5_01556.1_g00008.1	77.4905	38.4141	116.567	3.03448	1.60145	0.00190635	0.0571213	Up	0.956741	0.691342	1.99496	1.99692	NFYA4	Nuclear transcription factor Y subunit A-4	GO:0003677,GO:0003700,GO:0005634,GO:0016602,GO:0045892,GO:0048510	DNA binding|DNA-binding transcription factor activity|nucleus|CCAAT-binding factor complex|negative regulation of transcription, DNA-templated|regulation of timing of transition from vegetative to reproductive phase
Sme2.5_01561.1_g00012.1	140.599	92.641	188.556	2.03534	1.02527	0.0227418	0.34686	Up	1.26875	1.20344	2.62189	2.65133	CYP89A9	Cytochrome P450 89A9	GO:0005506,GO:0005789,GO:0016020,GO:0016021,GO:0016709,GO:0020037	iron ion binding|endoplasmic reticulum membrane|membrane|integral component of membrane|oxidoreductase activity, acting on paired donors, with incorporation or reduction of molecular oxygen, NAD(P)H as one donor, and incorporation of one atom of oxygen|heme binding
Sme2.5_01562.1_g00007.1	19.4116	6.23136	32.5918	5.2303	2.38689	0.00498932	0.118419	Up	0.0837952	0.113183	0.501566	0.471705	SD18	Receptor-like serine/threonine-protein kinase SD1-8
Sme2.5_01562.1_g00008.1	19.7664	3.70407	35.8287	9.67278	3.27393	0.000278648	0.0119406	Up	0.0169551	0.0827046	0.590288	0.445789	At1g11410	G-type lectin S-receptor-like serine/threonine-protein kinase At1g11410
Sme2.5_01564.1_g00010.1	19.5028	8.93894	30.0667	3.36357	1.74999	0.0326773	0.448142	Up	0.134891	0.821219	1.81189	0.598403	TCP9	Transcription factor TCP9	GO:0003700,GO:0005634,GO:0006355,GO:0008361,GO:0043565,GO:0048364,GO:1900056	DNA-binding transcription factor activity|nucleus|regulation of transcription, DNA-templated|regulation of cell size|sequence-specific DNA binding|root development|negative regulation of leaf senescence
Sme2.5_01565.1_g00007.1	1610.59	2828.65	392.532	0.13877	-2.84923	1.27e-12	3.71e-10	Down	89.2454	85.7088	9.42539	17.9853	NUDT17	Nudix hydrolase 17, mitochondrial	GO:0005634,GO:0005737,GO:0005739,GO:0016787,GO:0046872	nucleus|cytoplasm|mitochondrion|hydrolase activity|metal ion binding
Sme2.5_01570.1_g00008.1	811.178	1465.01	157.348	0.107404	-3.21888	1.86e-14	7.35e-12	Down	60.9989	52.5403	2.02789	10.7257
Sme2.5_01575.1_g00001.1	3698.79	5226.77	2170.81	0.415325	-1.26769	0.000852148	0.0300529	Down	87.2102	69.7479	20.5354	47.3825	NAC062	NAC domain-containing protein 62	GO:0003677,GO:0003700,GO:0005634,GO:0005886,GO:0009814,GO:0010200,GO:0016021,GO:0043621,GO:0070417,GO:1900103	DNA binding|DNA-binding transcription factor activity|nucleus|plasma membrane|defense response, incompatible interaction|response to chitin|integral component of membrane|protein self-association|cellular response to cold|positive regulation of endoplasmic reticulum unfolded protein response
Sme2.5_01575.1_g00002.1	196.757	17.6255	375.888	21.3264	4.41457	1.48e-12	4.22e-10	Up	2.32211	2.3898	47.6033	69.3341	OFP14	Transcription repressor OFP14	GO:0005634,GO:0045892	nucleus|negative regulation of transcription, DNA-templated
Sme2.5_01578.1_g00001.1	232.464	0	464.928	Inf	Inf	3.48e-37	1.82e-33	Up	0	0	5.27242	5.50811	RE1	Retrovirus-related Pol polyprotein from transposon RE1	GO:0000943,GO:0003676,GO:0003964,GO:0004190,GO:0004519,GO:0006310,GO:0015074,GO:0046872	retrotransposon nucleocapsid|nucleic acid binding|RNA-directed DNA polymerase activity|aspartic-type endopeptidase activity|endonuclease activity|DNA recombination|DNA integration|metal ion binding
Sme2.5_01578.1_g00004.1	175.173	108.936	241.41	2.21607	1.14801	0.00701499	0.154537	Up	0.937822	2.31962	3.95429	4.01224	ENT3	Equilibrative nucleotide transporter 3	GO:0005337,GO:0005886,GO:0015858,GO:0016021	nucleoside transmembrane transporter activity|plasma membrane|nucleoside transport|integral component of membrane
Sme2.5_01582.1_g00009.1	21.4879	34.3921	8.58364	0.249582	-2.00241	0.0116127	0.217626	Down	1.37745	1.0923	0.247185	0.339755	CBSX5	CBS domain-containing protein CBSX5
Sme2.5_01584.1_g00011.1	613.91	408.447	819.372	2.00607	1.00437	0.00873805	0.179714	Up	6.13749	7.30292	12.6953	12.9496
Sme2.5_01588.1_g00001.1	672.248	290.379	1054.12	3.63013	1.86002	1.58e-06	0.000141036	Up	3.63887	8.53009	21.95	25.9655	At2g19810	Zinc finger CCCH domain-containing protein 20	GO:0003677,GO:0003700,GO:0003727,GO:0005886,GO:0006355,GO:0006979,GO:0046872	DNA binding|DNA-binding transcription factor activity|single-stranded RNA binding|plasma membrane|regulation of transcription, DNA-templated|response to oxidative stress|metal ion binding
Sme2.5_01595.1_g00006.1	7.83093	14.7015	0.960328	0.0653217	-3.93629	0.0265132	0.38648	Down	0.406044	0.149877	0	0.0198612
Sme2.5_01597.1_g00001.1	280.562	452.821	108.303	0.239173	-2.06387	1.25e-06	0.000115792	Down	22.0351	21.4889	3.74638	6.38546	RTM2	Protein RESTRICTED TEV MOVEMENT 2	GO:0005886,GO:0006952,GO:0009615,GO:0016021,GO:0046741	plasma membrane|defense response|response to virus|integral component of membrane|transport of virus in host, tissue to tissue
Sme2.5_01597.1_g00003.1	93.2347	148.507	37.9626	0.255629	-1.96788	7.49e-05	0.0040038	Down	6.09364	5.83475	1.59672	1.32944	RTM2	Protein RESTRICTED TEV MOVEMENT 2	GO:0005886,GO:0006952,GO:0009615,GO:0016021,GO:0046741	plasma membrane|defense response|response to virus|integral component of membrane|transport of virus in host, tissue to tissue
Sme2.5_01597.1_g00016.1	45.6347	9.61748	81.6519	8.48994	3.08575	1.62e-06	0.000143951	Up	0	0.618906	3.10544	2.26389	ACT-2	Agmatine coumaroyltransferase-2	GO:0047634	agmatine N4-coumaroyltransferase activity	ko00940,ko00945,ko00941	Phenylpropanoid biosynthesis|Stilbenoid, diarylheptanoid and gingerol biosynthesis|Flavonoid biosynthesis
Sme2.5_01601.1_g00001.1	4.64794	0.534305	8.76157	16.3981	4.03546	0.0497867	0.584274	Up	0	0.0582713	0.57798	0.259325	GALUR	D-galacturonate reductase	GO:0019853,GO:0102098	L-ascorbic acid biosynthetic process|D-galacturonate reductase activity	ko00053	Ascorbate and aldarate metabolism
Sme2.5_01603.1_g00010.1	20.2836	32.8252	7.74193	0.235853	-2.08404	0.00997056	0.195916	Down	1.68003	1.60045	0.545503	0.295851	PSAH	Photosystem I reaction center subunit VI, chloroplastic	GO:0009535,GO:0009538,GO:0015979,GO:0016021	chloroplast thylakoid membrane|photosystem I reaction center|photosynthesis|integral component of membrane	ko00195	Photosynthesis
Sme2.5_01603.1_g00012.1	130.001	196.987	63.0144	0.31989	-1.64435	0.000290467	0.0123122	Down	15.6822	9.41986	4.89537	3.36099	PCR8	Protein PLANT CADMIUM RESISTANCE 8	GO:0005886,GO:0006979,GO:0016021	plasma membrane|response to oxidative stress|integral component of membrane
Sme2.5_01607.1_g00015.1	137.09	274.18	0	0	#NAME?	6.81e-20	4.67e-17	Down	1.74048	1.97905	0	0
Sme2.5_01607.1_g00017.1	40.4092	73.5863	7.23212	0.0982807	-3.34695	2.31e-05	0.00144828	Down	3.38493	1.96492	0.170903	0.154237	YHI9	Uncharacterized isomerase YHI9	GO:0009058,GO:0016853,GO:0030968	biosynthetic process|isomerase activity|endoplasmic reticulum unfolded protein response
Sme2.5_01610.1_g00002.1	95.2564	136.818	53.6951	0.392457	-1.34939	0.00536275	0.125567	Down	3.10694	1.94559	0.943367	1.11388
Sme2.5_01610.1_g00010.1	63.7058	106.166	21.2458	0.20012	-2.32107	2.62e-05	0.00161818	Down	1.21959	0.657554	0.138197	0.0470901	LHT1	Lysine histidine transporter 1	GO:0003333,GO:0005886,GO:0015171,GO:0015293,GO:0016021,GO:0043090,GO:0080167	amino acid transmembrane transport|plasma membrane|amino acid transmembrane transporter activity|symporter activity|integral component of membrane|amino acid import|response to karrikin
Sme2.5_01618.1_g00011.1	262.357	104.471	420.244	4.02259	2.00812	3.1e-06	0.000254291	Up	3.00272	0.721004	7.683	7.36128	GUX1	UDP-glucuronate:xylan alpha-glucuronosyltransferase 1	GO:0000139,GO:0005794,GO:0009834,GO:0010417,GO:0015020,GO:0016021,GO:0045492,GO:0046872,GO:0071555,GO:0080116	Golgi membrane|Golgi apparatus|plant-type secondary cell wall biogenesis|glucuronoxylan biosynthetic process|glucuronosyltransferase activity|integral component of membrane|xylan biosynthetic process|metal ion binding|cell wall organization|glucuronoxylan glucuronosyltransferase activity
Sme2.5_01618.1_g00018.1	297.243	93.4933	500.993	5.35861	2.42186	1.36e-08	1.99e-06	Up	1.73359	1.33502	8.6489	9.73484	SPBC18H10.05	Uncharacterized WD repeat-containing protein C18H10.05	GO:0005634,GO:0005829,GO:0017137,GO:0032153,GO:0051286	nucleus|cytosol|Rab GTPase binding|cell division site|cell tip
Sme2.5_01633.1_g00006.1	41.5369	17.4157	65.6582	3.77006	1.91459	0.0019028	0.0570694	Up	0.0942124	0.415709	0.957272	0.772652
Sme2.5_01633.1_g00009.1	53.0839	82.0763	24.0915	0.293526	-1.76844	0.00217947	0.0633038	Down	1.00665	1.56808	0.767582	0.163941
Sme2.5_01643.1_g00012.1	45.8989	27.6691	64.1287	2.3177	1.2127	0.0378693	0.494625	Up	0.531239	1.09861	2.25109	1.75369		Flavonol synthase/flavanone 3-hydroxylase	GO:0005737,GO:0009813,GO:0031418,GO:0045486,GO:0046872	cytoplasm|flavonoid biosynthetic process|L-ascorbic acid binding|naringenin 3-dioxygenase activity|metal ion binding	ko00941	Flavonoid biosynthesis
Sme2.5_01645.1_g00003.1	25.9747	6.33954	45.6099	7.19452	2.8469	0.000255691	0.0112181	Up	0.0726092	0.628918	2.68924	1.79736	STR15	Rhodanese-like domain-containing protein 15, chloroplastic	GO:0006979,GO:0007568,GO:0009507,GO:0009579,GO:0009611,GO:0009753	response to oxidative stress|aging|chloroplast|thylakoid|response to wounding|response to jasmonic acid
Sme2.5_01649.1_g00003.1	172.428	231.003	113.852	0.492862	-1.02074	0.0170568	0.284116	Down	11.4995	10.454	5.98059	4.59692
Sme2.5_01649.1_g00013.1	26.6331	7.83427	45.432	5.79913	2.53584	0.000796877	0.0285543	Up	0.609568	1.07033	5.27842	4.07251	VIT_17s0000g00560	CASP-like protein 1F1	GO:0005886,GO:0016021,GO:0051539	plasma membrane|integral component of membrane|4 iron, 4 sulfur cluster binding
Sme2.5_01657.1_g00001.1	392.012	202.898	581.127	2.86414	1.5181	0.000135611	0.00656685	Up	1.87931	2.87316	6.65929	7.13354	ABCC10	ABC transporter C family member 10	GO:0000325,GO:0005524,GO:0005774,GO:0008559,GO:0016020,GO:0016021,GO:0042626,GO:0055085	plant-type vacuole|ATP binding|vacuolar membrane|xenobiotic transmembrane transporting ATPase activity|membrane|integral component of membrane|ATPase activity, coupled to transmembrane movement of substances|transmembrane transport
Sme2.5_01666.1_g00003.1	5.30369	10.6074	0	0	#NAME?	0.0321781	0.443825	Down	0.628412	0.0621215	0	0
Sme2.5_01670.1_g00005.1	3.3908	0	6.78161	Inf	Inf	0.0471658	0.568032	Up	0	0	0.129439	0.0789616
Sme2.5_01683.1_g00004.1	12.2249	2.5994	21.8503	8.40589	3.0714	0.00518444	0.122123	Up	0	0	0.264105	0.318197
Sme2.5_01688.1_g00003.1	120.707	163.425	77.9885	0.477213	-1.06729	0.0181824	0.297636	Down	5.64871	5.3343	2.72964	2.19967	MND1	Meiotic nuclear division protein 1 homolog	GO:0003690,GO:0005730,GO:0006302,GO:0007131,GO:0009553,GO:0009555,GO:0010212	double-stranded DNA binding|nucleolus|double-strand break repair|reciprocal meiotic recombination|embryo sac development|pollen development|response to ionizing radiation
Sme2.5_01689.1_g00009.1	2595.84	3860.3	1331.37	0.344889	-1.5358	4.37e-05	0.00248651	Down	186.465	110.328	46.8262	61.4933		Desiccation protectant protein Lea14 homolog	GO:0005829,GO:0009269	cytosol|response to desiccation
Sme2.5_01694.1_g00003.1	855.434	485.125	1225.74	2.52665	1.33723	0.000383278	0.0155307	Up	11.2275	24.0264	43.9606	48.2359	UAM1	UDP-arabinopyranose mutase 1	GO:0005794,GO:0005829,GO:0009832,GO:0016866,GO:0033356,GO:0052691,GO:0071555	Golgi apparatus|cytosol|plant-type cell wall biogenesis|intramolecular transferase activity|UDP-L-arabinose metabolic process|UDP-arabinopyranose mutase activity|cell wall organization	ko00520	Amino sugar and nucleotide sugar metabolism
Sme2.5_01694.1_g00007.1	8.5724	14.7736	2.37117	0.1605	-2.63936	0.0365488	0.483118	Down	0.530218	0.190233	0.0603914	0.0273797	COBL4	COBRA-like protein 4	GO:0005774,GO:0005886,GO:0009664,GO:0009832,GO:0009834,GO:0010215,GO:0031225,GO:0046658,GO:0052324	vacuolar membrane|plasma membrane|plant-type cell wall organization|plant-type cell wall biogenesis|plant-type secondary cell wall biogenesis|cellulose microfibril organization|anchored component of membrane|anchored component of plasma membrane|plant-type cell wall cellulose biosynthetic process
Sme2.5_01696.1_g00007.1	371.848	192.799	550.896	2.85737	1.51469	0.0196856	0.31482	Up	0.877127	8.9763	15.4921	14.3275	CAT7	Cationic amino acid transporter 7, chloroplastic	GO:0006865,GO:0016021,GO:0022857,GO:0031969	amino acid transport|integral component of membrane|transmembrane transporter activity|chloroplast membrane
Sme2.5_01699.1_g00001.1	128.436	51.244	205.629	4.01274	2.00459	1.71e-05	0.00111283	Up	0.972505	2.17116	6.46925	5.71295	At1g28695	Uncharacterized protein At1g28695
Sme2.5_01699.1_g00007.1	101.234	61.7498	140.718	2.27884	1.1883	0.0116738	0.218101	Up	2.794	6.78298	11.1251	10.3091	CYCU4-1	Cyclin-U4-1	GO:0000079,GO:0007049,GO:0019901,GO:0051301	regulation of cyclin-dependent protein serine/threonine kinase activity|cell cycle|protein kinase binding|cell division
Sme2.5_01700.1_g00005.1	140.187	91.225	189.149	2.07344	1.05202	0.0188713	0.305747	Up	2.0903	2.57585	5.55532	4.87137	At5g09300	2-oxoisovalerate dehydrogenase subunit alpha 2, mitochondrial	GO:0003826,GO:0003863,GO:0005739,GO:0005947,GO:0009083,GO:0046872	alpha-ketoacid dehydrogenase activity|3-methyl-2-oxobutanoate dehydrogenase (2-methylpropanoyl-transferring) activity|mitochondrion|mitochondrial alpha-ketoglutarate dehydrogenase complex|branched-chain amino acid catabolic process|metal ion binding	ko00640,ko00280	Propanoate metabolism|Valine, leucine and isoleucine degradation
Sme2.5_01707.1_g00009.1	95.767	58.321	133.213	2.28413	1.19165	0.0140879	0.249123	Up	1.3543	1.39825	3.5821	2.99983	ZOX1	Zeatin O-xylosyltransferase	GO:0006486,GO:0009690,GO:0016758,GO:0050404	protein glycosylation|cytokinin metabolic process|transferase activity, transferring hexosyl groups|zeatin O-beta-D-xylosyltransferase activity	ko00908	Zeatin biosynthesis
Sme2.5_01707.1_g00011.1	24.6811	12.7512	36.6111	2.87119	1.52165	0.0358472	0.476497	Up	0.0858931	0.916432	1.63341	1.20543	ZOX1	Zeatin O-xylosyltransferase	GO:0006486,GO:0009690,GO:0016758,GO:0050404	protein glycosylation|cytokinin metabolic process|transferase activity, transferring hexosyl groups|zeatin O-beta-D-xylosyltransferase activity	ko00908	Zeatin biosynthesis
Sme2.5_01711.1_g00002.1	140.876	69.7349	212.018	3.04034	1.60423	0.00326926	0.0866686	Up	0.562342	2.48103	3.9205	4.96506
Sme2.5_01714.1_g00001.1	21.6597	8.33252	34.987	4.19885	2.06999	0.00991344	0.195048	Up	0.154369	0.0741052	1.10718	1.08165	AGL66	Agamous-like MADS-box protein AGL66	GO:0000977,GO:0000982,GO:0003700,GO:0005634,GO:0006355,GO:0007275,GO:0008134,GO:0009555,GO:0009909,GO:0010048,GO:0010152,GO:0043565,GO:0044212,GO:0045944,GO:0046983,GO:0080092	RNA polymerase II regulatory region sequence-specific DNA binding|transcription factor activity, RNA polymerase II proximal promoter sequence-specific DNA binding|DNA-binding transcription factor activity|nucleus|regulation of transcription, DNA-templated|multicellular organism development|transcription factor binding|pollen development|regulation of flower development|vernalization response|poll…	ko04010,ko04022	MAPK signaling pathway|cGMP-PKG signaling pathway
Sme2.5_01720.1_g00001.1	4.37932	8.75864	0	0	#NAME?	0.0154091	0.264013	Down	0.0374445	0.109344	0	0	PNG1	Peptide-N(4)-(N-acetyl-beta-glucosaminyl)asparagine amidase	GO:0000224,GO:0005634,GO:0005829,GO:0006515,GO:0006516,GO:0006517,GO:0009751,GO:0010188,GO:0010193,GO:0046872	peptide-N4-(N-acetyl-beta-glucosaminyl)asparagine amidase activity|nucleus|cytosol|protein quality control for misfolded or incompletely synthesized proteins|glycoprotein catabolic process|protein deglycosylation|response to salicylic acid|response to microbial phytotoxin|response to ozone|metal ion binding	ko04141	Protein processing in endoplasmic reticulum
Sme2.5_01722.1_g00007.1	206.364	278.887	133.841	0.479913	-1.05916	0.0438274	0.541259	Down	13.5089	21.3766	8.85574	7.16261
Sme2.5_01730.1_g00001.1	84.718	39.981	129.455	3.23792	1.69507	0.000908729	0.031691	Up	3.25818	2.10505	9.19864	7.39155	RBCS	Ribulose bisphosphate carboxylase small chain, chloroplastic	GO:0004497,GO:0009507,GO:0009853,GO:0016984,GO:0019253	monooxygenase activity|chloroplast|photorespiration|ribulose-bisphosphate carboxylase activity|reductive pentose-phosphate cycle	ko00710,ko01200,ko00630	Carbon fixation in photosynthetic organisms|Carbon metabolism|Glyoxylate and dicarboxylate metabolism
Sme2.5_01730.1_g00020.1	43.1324	65.8013	20.4634	0.310988	-1.68507	0.005021	0.11908	Down	0.275973	0.318288	0.249349	0.0301511		Retrovirus-related Pol polyprotein from transposon TNT 1-94	GO:0000943,GO:0003676,GO:0003964,GO:0004190,GO:0004519,GO:0008270,GO:0015074	retrotransposon nucleocapsid|nucleic acid binding|RNA-directed DNA polymerase activity|aspartic-type endopeptidase activity|endonuclease activity|zinc ion binding|DNA integration
Sme2.5_01731.1_g00001.1	26841	4866.74	48815.3	10.0304	3.32631	2.6e-17	1.36e-14	Up	19.3151	139.536	933.528	840.135	Os01g0651100	Phospholipase A1-II 1	GO:0005737,GO:0008970,GO:0016042	cytoplasm|phospholipase A1 activity|lipid catabolic process
Sme2.5_01731.1_g00002.1	8.69709	1.06861	16.3256	15.2774	3.93333	0.00540112	0.126104	Up	0	0.0694642	0.517073	0.466862	DSEL	Phospholipase A1-IIgamma	GO:0005737,GO:0008970,GO:0010187,GO:0019915,GO:0046340,GO:0047372,GO:0052651	cytoplasm|phospholipase A1 activity|negative regulation of seed germination|lipid storage|diacylglycerol catabolic process|acylglycerol lipase activity|monoacylglycerol catabolic process
Sme2.5_01731.1_g00003.1	7509.24	48.3332	14970.1	309.728	8.27486	8.25e-19	4.87e-16	Up	0.252173	2.91443	624.539	394.659	DSEL	Phospholipase A1-IIgamma	GO:0005737,GO:0008970,GO:0010187,GO:0019915,GO:0046340,GO:0047372,GO:0052651	cytoplasm|phospholipase A1 activity|negative regulation of seed germination|lipid storage|diacylglycerol catabolic process|acylglycerol lipase activity|monoacylglycerol catabolic process
Sme2.5_01734.1_g00010.1	26.3241	6.76566	45.8825	6.78167	2.76164	0.000349886	0.0143826	Up	0.56203	0.28837	0.968481	0.86905	GH3.6	Indole-3-acetic acid-amido synthetase GH3.6	GO:0005737,GO:0009507,GO:0009733,GO:0009734,GO:0009826,GO:0010252,GO:0010279	cytoplasm|chloroplast|response to auxin|auxin-activated signaling pathway|unidimensional cell growth|auxin homeostasis|indole-3-acetic acid amido synthetase activity	ko04075	Plant hormone signal transduction
Sme2.5_01734.1_g00011.1	131.185	44.6947	217.675	4.87027	2.284	2.8e-05	0.00171106	Up	0.889616	2.58135	9.00122	6.40164	GH3.6	Indole-3-acetic acid-amido synthetase GH3.6	GO:0005737,GO:0009507,GO:0009733,GO:0009734,GO:0009826,GO:0010252,GO:0010279	cytoplasm|chloroplast|response to auxin|auxin-activated signaling pathway|unidimensional cell growth|auxin homeostasis|indole-3-acetic acid amido synthetase activity	ko04075	Plant hormone signal transduction
Sme2.5_01735.1_g00001.1	8.89954	16.8387	0.960328	0.0570309	-4.13211	0.00338036	0.0888609	Down	0.132646	0	0	0
Sme2.5_01739.1_g00004.1	189.972	293.48	86.4649	0.294619	-1.76308	0.0280235	0.402767	Down	2.32235	1.13464	0.433832	0.507338	Tf2-9	Transposon Tf2-9 polyprotein	GO:0003677,GO:0003723,GO:0003887,GO:0003964,GO:0004190,GO:0004519,GO:0005634,GO:0005737,GO:0006310,GO:0015074,GO:0046872	DNA binding|RNA binding|DNA-directed DNA polymerase activity|RNA-directed DNA polymerase activity|aspartic-type endopeptidase activity|endonuclease activity|nucleus|cytoplasm|DNA recombination|DNA integration|metal ion binding
Sme2.5_01745.1_g00010.1	6.49784	11.4662	1.52946	0.133388	-2.9063	0.0491342	0.581542	Down	0.182339	0.355536	0	0
Sme2.5_01746.1_g00006.1	3746.35	1609.61	5883.09	3.65498	1.86986	8.7e-05	0.00456082	Up	39.3268	42.1036	180.205	124.473		Cytochrome P450 CYP72A219	GO:0004497,GO:0005506,GO:0016021,GO:0016705,GO:0020037	monooxygenase activity|iron ion binding|integral component of membrane|oxidoreductase activity, acting on paired donors, with incorporation or reduction of molecular oxygen|heme binding
Sme2.5_01750.1_g00007.1	357.542	598.255	116.828	0.195281	-2.35637	0.0391732	0.505118	Down	28.5293	10.518	3.96036	3.38779
Sme2.5_01758.1_g00009.1	16.0247	25.7777	6.27179	0.243303	-2.03917	0.0232535	0.35141	Down	1.09145	0.909925	0.33336	0.086109
Sme2.5_01759.1_g00001.1	19.3878	6.69354	32.082	4.79298	2.26092	0.00761035	0.162791	Up	0.221149	0.26533	1.46235	1.16727	CCD1	Carotenoid 9,10(9',10')-cleavage dioxygenase 1	GO:0016702,GO:0046872	oxidoreductase activity, acting on single donors with incorporation of molecular oxygen, incorporation of two atoms of oxygen|metal ion binding
Sme2.5_01764.1_g00007.1	700.345	240.85	1159.84	4.81561	2.26772	6.38e-06	0.000465138	Up	1.24438	17.2918	49.3262	41.4207	APG	GDSL esterase/lipase APG	GO:0016042,GO:0016788,GO:0048046	lipid catabolic process|hydrolase activity, acting on ester bonds|apoplast
Sme2.5_01764.1_g00010.1	107.861	67.037	148.684	2.21794	1.14922	0.0151068	0.260778	Up	4.02779	2.2479	6.91947	7.72468
Sme2.5_01766.1_g00003.1	14.5923	6.23136	22.9532	3.6835	1.88108	0.0479857	0.573486	Up	0.151083	0.149932	0.877255	0.316549	MYB101	Transcription factor MYB101	GO:0003700,GO:0005634,GO:0009555,GO:0009739,GO:0009740,GO:0009789,GO:0010468,GO:0030154,GO:0043068,GO:0043565,GO:0044212,GO:0045893,GO:0048235,GO:0080092,GO:0090406,GO:1901371,GO:1990019	DNA-binding transcription factor activity|nucleus|pollen development|response to gibberellin|gibberellic acid mediated signaling pathway|positive regulation of abscisic acid-activated signaling pathway|regulation of gene expression|cell differentiation|positive regulation of programmed cell death|sequence-specific DNA binding|transcription regulatory region DNA binding|positive regulation of tran…
Sme2.5_01795.1_g00007.1	50.0981	1.03255	99.1636	96.0376	6.58553	3.72e-06	0.000297797	Up	0	0	3.48728	1.76128	At4g17830	Acetylornithine deacetylase	GO:0006526,GO:0008777,GO:0046872	arginine biosynthetic process|acetylornithine deacetylase activity|metal ion binding	ko01230,ko00220,ko01210	Biosynthesis of amino acids|Arginine biosynthesis|2-Oxocarboxylic acid metabolism
Sme2.5_01797.1_g00002.1	21.6918	2.5994	40.7843	15.6899	3.97176	1.71e-05	0.00111283	Up	0.18956	0.181842	3.70093	3.54558	At5g59910	Histone H2B.11	GO:0000786,GO:0003677,GO:0005730,GO:0009534,GO:0009570,GO:0046982	nucleosome|DNA binding|nucleolus|chloroplast thylakoid|chloroplast stroma|protein heterodimerization activity
Sme2.5_01799.1_g00004.1	687.73	989.136	386.324	0.390567	-1.35636	0.00643149	0.145159	Down	23.2695	13.9034	7.2101	6.52096	IQD14	Protein IQ-DOMAIN 14
Sme2.5_01799.1_g00010.1	40.1263	8.975	71.2775	7.94179	2.98946	7.27e-06	0.000520577	Up	0.0537831	0.194436	0.982917	0.897351	cao1	Copper amine oxidase 1	GO:0005507,GO:0005737,GO:0005829,GO:0006878,GO:0008131,GO:0009308,GO:0009310,GO:0042764,GO:0048038,GO:0052593,GO:0052594,GO:0052595,GO:0052596,GO:1990748	copper ion binding|cytoplasm|cytosol|cellular copper ion homeostasis|primary amine oxidase activity|amine metabolic process|amine catabolic process|ascospore-type prospore|quinone binding|tryptamine:oxygen oxidoreductase (deaminating) activity|aminoacetone:oxygen oxidoreductase(deaminating) activity|aliphatic-amine oxidase activity|phenethylamine:oxygen oxidoreductase (deaminating) activity|cellu…	ko00260,ko00950,ko00350,ko00410,ko00960,ko00360	Glycine, serine and threonine metabolism|Isoquinoline alkaloid biosynthesis|Tyrosine metabolism|beta-Alanine metabolism|Tropane, piperidine and pyridine alkaloid biosynthesis|Phenylalanine metabolism
Sme2.5_01800.1_g00002.1	13.5872	24.1748	2.9996	0.12408	-3.01066	0.00318805	0.0848755	Down	0.408384	0.293768	0.0878442	0.019903	OFUT19	O-fucosyltransferase 19
Sme2.5_01800.1_g00005.1	34.9432	49.7787	20.1076	0.403939	-1.30779	0.0431199	0.535802	Down	1.24131	2.25768	0.76718	0.822465
Sme2.5_01804.1_g00011.1	37.0954	69.8396	4.35113	0.0623018	-4.00458	0.0258784	0.38006	Down	3.704	0.979378	0.142515	0.128476
Sme2.5_01810.1_g00003.1	645.629	929.465	361.794	0.38925	-1.36123	0.00902339	0.183538	Down	27.9143	15.5032	8.29844	8.99368	PIX13	Probable serine/threonine-protein kinase PIX13
Sme2.5_01810.1_g00006.1	36.6663	20.7165	52.6161	2.53981	1.34472	0.03611	0.478844	Up	0.224695	0.0105419	0.176436	0.292592	TY3B-G	Transposon Ty3-G Gag-Pol polyprotein	GO:0000943,GO:0003677,GO:0003723,GO:0003887,GO:0003964,GO:0004190,GO:0004523,GO:0004540,GO:0005524,GO:0005634,GO:0005737,GO:0006310,GO:0008233,GO:0008270,GO:0015074,GO:0032197	retrotransposon nucleocapsid|DNA binding|RNA binding|DNA-directed DNA polymerase activity|RNA-directed DNA polymerase activity|aspartic-type endopeptidase activity|RNA-DNA hybrid ribonuclease activity|ribonuclease activity|ATP binding|nucleus|cytoplasm|DNA recombination|peptidase activity|zinc ion binding|DNA integration|transposition, RNA-mediated
Sme2.5_01826.1_g00001.1	12.841	21.8999	3.782	0.172695	-2.5337	0.0150774	0.260725	Down	0.0423688	0.200995	0	0.0741656		ATP synthase subunit delta', mitochondrial	GO:0005743,GO:0015986,GO:0045261,GO:0046933	mitochondrial inner membrane|ATP synthesis coupled proton transport|proton-transporting ATP synthase complex, catalytic core F(1)|proton-transporting ATP synthase activity, rotational mechanism	ko00190	Oxidative phosphorylation
Sme2.5_01832.1_g00005.1	4.91447	0.498245	9.3307	18.7271	4.22706	0.040435	0.514391	Up	0.0376379	0	0.473522	0.19757	NAC021	NAC domain-containing protein 21/22	GO:0003677,GO:0003700,GO:0005634,GO:0009734,GO:0010072,GO:0048527	DNA binding|DNA-binding transcription factor activity|nucleus|auxin-activated signaling pathway|primary shoot apical meristem specification|lateral root development
Sme2.5_01832.1_g00007.1	129.552	81.2306	177.874	2.18974	1.13076	0.01136	0.215372	Up	1.15246	3.14836	4.23804	4.60312
Sme2.5_01840.1_g00007.1	17.2105	28.659	5.76197	0.201053	-2.31435	0.00870613	0.179436	Down	0.683542	0.174563	0.0572762	0.0518479	RPP13	Disease resistance protein RPP13
Sme2.5_01841.1_g00010.1	43.8791	61.1302	26.628	0.435594	-1.19894	0.0482812	0.575804	Down	1.07147	0.297544	0.185778	0.470739	N	TMV resistance protein N	GO:0005524,GO:0005737,GO:0007165,GO:0009626,GO:0043531	ATP binding|cytoplasm|signal transduction|plant-type hypersensitive response|ADP binding
Sme2.5_01842.1_g00009.1	235.286	313.803	156.769	0.499579	-1.00122	0.0168297	0.281083	Down	5.15759	3.47021	1.79082	2.31561	Os11g0104900	Clathrin heavy chain 1	GO:0005198,GO:0005794,GO:0005829,GO:0005886,GO:0006886,GO:0006898,GO:0009506,GO:0009507,GO:0030130,GO:0030132,GO:0032051,GO:0042802,GO:0048268,GO:0071439	structural molecule activity|Golgi apparatus|cytosol|plasma membrane|intracellular protein transport|receptor-mediated endocytosis|plasmodesma|chloroplast|clathrin coat of trans-Golgi network vesicle|clathrin coat of coated pit|clathrin light chain binding|identical protein binding|clathrin coat assembly|clathrin complex	ko04144,ko04142	Endocytosis|Lysosome
Sme2.5_01845.1_g00001.1	89.2107	23.7847	154.637	6.50152	2.70078	2.79e-07	3e-05	Up	0.375232	0.557468	3.41016	2.64059	OFUT6	O-fucosyltransferase 6
Sme2.5_01854.1_g00008.1	3.52709	0	7.05419	Inf	Inf	0.0392899	0.505665	Up	0	0	0.0447054	0.010092		Retrovirus-related Pol polyprotein from transposon TNT 1-94	GO:0000943,GO:0003676,GO:0003964,GO:0004190,GO:0004519,GO:0008270,GO:0015074	retrotransposon nucleocapsid|nucleic acid binding|RNA-directed DNA polymerase activity|aspartic-type endopeptidase activity|endonuclease activity|zinc ion binding|DNA integration
Sme2.5_01873.1_g00007.1	25.7911	7.79821	43.7839	5.61461	2.48918	0.00110474	0.0372399	Up	0.175948	0.262707	1.33052	1.05598	NPR6	Regulatory protein NPR6	GO:0005634,GO:0005737,GO:0009864,GO:0009944,GO:0009954,GO:0009965,GO:0010022,GO:0010227,GO:0010254,GO:0010434,GO:0010582,GO:0016567,GO:0048439	nucleus|cytoplasm|induced systemic resistance, jasmonic acid mediated signaling pathway|polarity specification of adaxial/abaxial axis|proximal/distal pattern formation|leaf morphogenesis|meristem determinacy|floral organ abscission|nectary development|bract formation|floral meristem determinacy|protein ubiquitination|flower morphogenesis	ko04075	Plant hormone signal transduction
Sme2.5_01887.1_g00010.1	133.597	232.078	35.117	0.151315	-2.72437	1.85e-08	2.64e-06	Down	12.3014	11.4656	1.59184	1.90743
Sme2.5_01889.1_g00005.1	7.65971	13.8493	1.47015	0.106153	-3.23578	0.020383	0.322683	Down	0.283525	0.353669	0.0670348	0		Histone H1	GO:0000786,GO:0003690,GO:0005634,GO:0006334,GO:0006355,GO:0016584,GO:0030261,GO:0031492,GO:0031936,GO:0045910	nucleosome|double-stranded DNA binding|nucleus|nucleosome assembly|regulation of transcription, DNA-templated|nucleosome positioning|chromosome condensation|nucleosomal DNA binding|negative regulation of chromatin silencing|negative regulation of DNA recombination
Sme2.5_01894.1_g00006.1	23.4064	5.16275	41.65	8.0674	3.0121	0.000276536	0.011899	Up	0.0220888	0.0559383	0.420593	0.241477	HMGB9	High mobility group B protein 9	GO:0000741,GO:0003677,GO:0003700,GO:0005634,GO:0006355,GO:0010197	karyogamy|DNA binding|DNA-binding transcription factor activity|nucleus|regulation of transcription, DNA-templated|polar nucleus fusion
Sme2.5_01897.1_g00008.1	42.2546	64.4016	20.1076	0.312222	-1.67936	0.00550743	0.128421	Down	2.50218	1.63327	0.721509	0.576003	HIPP41	Heavy metal-associated isoprenylated plant protein 41	GO:0005737,GO:0046872,GO:0070042,GO:0070475	cytoplasm|metal ion binding|rRNA (uridine-N3-)-methyltransferase activity|rRNA base methylation
Sme2.5_01898.1_g00011.1	17.9518	4.09414	31.8094	7.76951	2.95782	0.00136433	0.0439374	Up	0.338067	0.204164	2.01768	1.7238	ERF4	Ethylene-responsive transcription factor 4	GO:0003677,GO:0003700,GO:0005634,GO:0006952,GO:0009873	DNA binding|DNA-binding transcription factor activity|nucleus|defense response|ethylene-activated signaling pathway
Sme2.5_01905.1_g00009.1	77.4249	114.066	40.7843	0.357551	-1.48378	0.00363555	0.0931435	Down	6.84628	4.10019	2.01395	1.87434	HAT22	Homeobox-leucine zipper protein HAT22	GO:0003700,GO:0005634,GO:0009414,GO:0009735,GO:0009737,GO:0009738,GO:0043565	DNA-binding transcription factor activity|nucleus|response to water deprivation|response to cytokinin|response to abscisic acid|abscisic acid-activated signaling pathway|sequence-specific DNA binding
Sme2.5_01906.1_g00002.1	5140.84	6934.4	3347.28	0.482706	-1.05078	0.00504696	0.119515	Down	255.385	274.442	108.256	148.235	TET8	Tetraspanin-8	GO:0005794,GO:0005886,GO:0009506,GO:0016020,GO:0016021,GO:0050829	Golgi apparatus|plasma membrane|plasmodesma|membrane|integral component of membrane|defense response to Gram-negative bacterium
Sme2.5_01907.1_g00008.1	19.335	35.6705	2.9996	0.0840921	-3.57189	0.00120881	0.0400652	Down	0.430064	0.217387	0	0
Sme2.5_01907.1_g00017.1	399.033	119.386	678.679	5.68476	2.5071	1.83e-09	3.1e-07	Up	3.05452	3.12777	17.965	15.1895	GLO1	(S)-2-hydroxy-acid oxidase GLO1	GO:0005634,GO:0005777,GO:0008891,GO:0009506,GO:0009507,GO:0009570,GO:0009735,GO:0009854,GO:0010181,GO:0016020,GO:0022626,GO:0042742,GO:0048046,GO:0050665,GO:0052852,GO:0052853,GO:0052854	nucleus|peroxisome|glycolate oxidase activity|plasmodesma|chloroplast|chloroplast stroma|response to cytokinin|oxidative photosynthetic carbon pathway|FMN binding|membrane|cytosolic ribosome|defense response to bacterium|apoplast|hydrogen peroxide biosynthetic process|very-long-chain-(S)-2-hydroxy-acid oxidase activity|long-chain-(S)-2-hydroxy-long-chain-acid oxidase activity|medium-chain-(S)-2-h…	ko01200,ko00630,ko04146	Carbon metabolism|Glyoxylate and dicarboxylate metabolism|Peroxisome
Sme2.5_01916.1_g00011.1	1317.68	424.608	2210.75	5.20657	2.38033	3.76e-09	5.94e-07	Up	18.3507	51.7455	202.311	163	CYS5	Cysteine proteinase inhibitor 5	GO:0004869,GO:0005576,GO:0005618,GO:0006952,GO:0010030,GO:0034605	cysteine-type endopeptidase inhibitor activity|extracellular region|cell wall|defense response|positive regulation of seed germination|cellular response to heat
Sme2.5_01917.1_g00008.1	36.7278	13.8559	59.5996	4.3014	2.10481	0.00108639	0.03674	Up	0	0.406034	0.733724	0.791739	LACS8	Long chain acyl-CoA synthetase 8	GO:0004467,GO:0005524,GO:0005783,GO:0005794,GO:0006631,GO:0009941,GO:0102391	long-chain fatty acid-CoA ligase activity|ATP binding|endoplasmic reticulum|Golgi apparatus|fatty acid metabolic process|chloroplast envelope|decanoate-CoA ligase activity	ko00071,ko00061,ko04146,ko02024,ko01212	Fatty acid degradation|Fatty acid biosynthesis|Peroxisome|Quorum sensing|Fatty acid metabolism
Sme2.5_01920.1_g00003.1	75.6625	116.16	35.1649	0.302728	-1.72391	0.0370376	0.486198	Down	2.14326	0.906672	0.611529	0.354616	HMA5	Probable copper-transporting ATPase HMA5	GO:0005507,GO:0005524,GO:0006825,GO:0010273,GO:0016021,GO:0019829,GO:0046688	copper ion binding|ATP binding|copper ion transport|detoxification of copper ion|integral component of membrane|cation-transporting ATPase activity|response to copper ion
Sme2.5_01975.1_g00006.1	62.8626	96.9154	28.8098	0.297268	-1.75016	0.00124506	0.0408259	Down	6.988	6.11879	2.4203	2.07251
Sme2.5_01976.1_g00005.1	14.6438	3.59589	25.6916	7.14471	2.83688	0.00436244	0.107454	Up	0.117319	0	0.426724	0.643093	WAKL1	Wall-associated receptor kinase-like 1
Sme2.5_01976.1_g00009.1	869.623	284.532	1454.71	5.11266	2.35407	2.58e-05	0.00159373	Up	35.4377	78.2863	364.431	246.049
Sme2.5_01978.1_g00006.1	2023.81	1096.08	2951.55	2.69283	1.42912	0.000157234	0.00740753	Up	31.9327	16.2843	60.0542	70.2916	NPF6.3	Protein NRT1/ PTR FAMILY 6.3	GO:0005886,GO:0006857,GO:0009414,GO:0009635,GO:0009734,GO:0010167,GO:0015112,GO:0015293,GO:0015706,GO:0016021,GO:0042128	plasma membrane|oligopeptide transport|response to water deprivation|response to herbicide|auxin-activated signaling pathway|response to nitrate|nitrate transmembrane transporter activity|symporter activity|nitrate transport|integral component of membrane|nitrate assimilation
Sme2.5_01979.1_g00001.1	102.126	176.995	27.2564	0.153995	-2.69904	0.014633	0.255823	Down	6.77801	2.34369	0.534207	0.993459	RPPL1	Putative disease resistance RPP13-like protein 1
Sme2.5_01979.1_g00004.1	67.2399	18.304	116.176	6.34701	2.66608	1.79e-06	0.00015712	Up	0.100511	0.197573	1.10063	1.14022	AAO1	Indole-3-acetaldehyde oxidase	GO:0004031,GO:0005506,GO:0005737,GO:0009055,GO:0009688,GO:0009851,GO:0050302,GO:0051537,GO:0071949	aldehyde oxidase activity|iron ion binding|cytoplasm|electron transfer activity|abscisic acid biosynthetic process|auxin biosynthetic process|indole-3-acetaldehyde oxidase activity|2 iron, 2 sulfur cluster binding|FAD binding	ko00906	Carotenoid biosynthesis
Sme2.5_01979.1_g00007.1	287.173	137.811	436.535	3.16764	1.66341	5.67e-05	0.00314067	Up	0.894254	1.69597	4.69662	3.59039	AAO4	Benzaldehyde dehydrogenase (NAD(+))	GO:0005506,GO:0005829,GO:0009055,GO:0009688,GO:0009851,GO:0018479,GO:0018488,GO:0019760,GO:0050302,GO:0051537,GO:0071949	iron ion binding|cytosol|electron transfer activity|abscisic acid biosynthetic process|auxin biosynthetic process|benzaldehyde dehydrogenase (NAD+) activity|aryl-aldehyde oxidase activity|glucosinolate metabolic process|indole-3-acetaldehyde oxidase activity|2 iron, 2 sulfur cluster binding|FAD binding	ko00906	Carotenoid biosynthesis
Sme2.5_01982.1_g00010.1	180.638	105.284	255.992	2.43145	1.28181	0.00310633	0.0832015	Up	1.94992	1.92668	4.79038	4.75434	HIPL1	HIPL1 protein	GO:0005886,GO:0016491,GO:0031225,GO:0046658	plasma membrane|oxidoreductase activity|anchored component of membrane|anchored component of plasma membrane
Sme2.5_01984.1_g00012.1	2223.17	1446.25	3000.08	2.07438	1.05268	0.00452331	0.109519	Up	38.58	36.2384	79.9101	81.8659	PHR2	Blue-light photoreceptor PHR2	GO:0009881,GO:0018298,GO:0050896	photoreceptor activity|protein-chromophore linkage|response to stimulus
Sme2.5_01990.1_g00004.1	8.17025	16.3405	0	0	#NAME?	0.000387419	0.0156345	Down	0.574022	0.281584	0	0	ACS3	1-aminocyclopropane-1-carboxylate synthase 3	GO:0009693,GO:0009835,GO:0016847,GO:0030170	ethylene biosynthetic process|fruit ripening|1-aminocyclopropane-1-carboxylate synthase activity|pyridoxal phosphate binding	ko00270	Cysteine and methionine metabolism
Sme2.5_01994.1_g00004.1	31.0848	51.3095	10.8602	0.21166	-2.24018	0.00112781	0.0378949	Down	0.646644	0.879381	0.108059	0.0982848	AGPS3	Glucose-1-phosphate adenylyltransferase large subunit 3, chloroplastic/amyloplastic	GO:0005524,GO:0005978,GO:0008878,GO:0009501,GO:0009507,GO:0019252	ATP binding|glycogen biosynthetic process|glucose-1-phosphate adenylyltransferase activity|amyloplast|chloroplast|starch biosynthetic process	ko00520,ko00500	Amino sugar and nucleotide sugar metabolism|Starch and sucrose metabolism
Sme2.5_02005.1_g00002.1	86.4117	144.701	28.1221	0.194346	-2.3633	5.16e-06	0.000391132	Down	5.26551	5.28105	0.979566	0.964392	SPX3	SPX domain-containing protein 3	GO:0016036,GO:0080040	cellular response to phosphate starvation|positive regulation of cellular response to phosphate starvation
Sme2.5_02025.1_g00002.1	44.5455	86.1506	2.94029	0.0341297	-4.87283	3.45e-05	0.00203653	Down	3.76328	2.06767	0.179369	0.107854
Sme2.5_02028.1_g00003.1	257.892	166.319	349.465	2.10117	1.07119	0.00935722	0.187877	Up	2.16231	2.69678	5.4231	4.55287	LHY	Protein LHY	GO:0003700,GO:0005634,GO:0006355,GO:0007623,GO:0009409,GO:0009651,GO:0009723,GO:0009733,GO:0009737,GO:0009739,GO:0009751,GO:0009753,GO:0042752,GO:0042754,GO:0043433,GO:0044212,GO:0046686,GO:0048574	DNA-binding transcription factor activity|nucleus|regulation of transcription, DNA-templated|circadian rhythm|response to cold|response to salt stress|response to ethylene|response to auxin|response to abscisic acid|response to gibberellin|response to salicylic acid|response to jasmonic acid|regulation of circadian rhythm|negative regulation of circadian rhythm|negative regulation of DNA-binding …
Sme2.5_02028.1_g00012.1	7.39318	13.8853	0.901018	0.0648899	-3.94586	0.0110546	0.212024	Down	0.370884	0.331558	0	0.0500677	LRK10	Rust resistance kinase Lr10	GO:0004674,GO:0005524,GO:0005886,GO:0016021	protein serine/threonine kinase activity|ATP binding|plasma membrane|integral component of membrane
Sme2.5_02028.1_g00014.1	19.3005	38.601	0	0	#NAME?	4.4e-06	0.000347059	Down	0.108783	0.133758	0	0	PR5K	PR5-like receptor kinase	GO:0004672,GO:0004675,GO:0005524,GO:0009506,GO:0009620,GO:0016021	protein kinase activity|transmembrane receptor protein serine/threonine kinase activity|ATP binding|plasmodesma|response to fungus|integral component of membrane
Sme2.5_02030.1_g00002.1	7.81374	1.06861	14.5589	13.6241	3.76809	0.00975545	0.193146	Up	0	0.0799743	0.363888	0.730374	ROMT	Trans-resveratrol di-O-methyltransferase	GO:0008171,GO:0008757,GO:0019438,GO:0046983,GO:0102303	O-methyltransferase activity|S-adenosylmethionine-dependent methyltransferase activity|aromatic compound biosynthetic process|protein dimerization activity|resveratrol 3,5-O-dimethyltransferase activity
Sme2.5_02030.1_g00003.1	36.116	69.4104	2.82167	0.0406521	-4.62053	0.0208535	0.327315	Down	1.26492	3.71769	0.0819307	0.148643	ROMT	Trans-resveratrol di-O-methyltransferase	GO:0008171,GO:0008757,GO:0019438,GO:0046983,GO:0102303	O-methyltransferase activity|S-adenosylmethionine-dependent methyltransferase activity|aromatic compound biosynthetic process|protein dimerization activity|resveratrol 3,5-O-dimethyltransferase activity
Sme2.5_02030.1_g00005.1	48.2613	22.9685	73.5541	3.20239	1.67915	0.0040136	0.100684	Up	0.216048	0.437526	1.11988	0.88173	ROMT	Trans-resveratrol di-O-methyltransferase	GO:0008171,GO:0008757,GO:0019438,GO:0046983,GO:0102303	O-methyltransferase activity|S-adenosylmethionine-dependent methyltransferase activity|aromatic compound biosynthetic process|protein dimerization activity|resveratrol 3,5-O-dimethyltransferase activity
Sme2.5_02033.1_g00001.1	625.215	219.622	1030.81	4.69355	2.23068	1.68e-06	0.000147604	Up	0.462869	6.06225	16.1845	17.5935	PDF2	Homeobox-leucine zipper protein PROTODERMAL FACTOR 2	GO:0003677,GO:0003700,GO:0005634,GO:0008289,GO:0009845,GO:0009913,GO:0043565,GO:0048825	DNA binding|DNA-binding transcription factor activity|nucleus|lipid binding|seed germination|epidermal cell differentiation|sequence-specific DNA binding|cotyledon development
Sme2.5_02047.1_g00011.1	13.4391	1.03255	25.8456	25.0308	4.64563	0.000145118	0.00694123	Up	0.0399384	0.0399339	0.664378	1.30472		Probable serine protease inhibitor 6	GO:0004867,GO:0005773	serine-type endopeptidase inhibitor activity|vacuole
Sme2.5_02049.1_g00004.1	20.5684	6.3756	34.7611	5.45221	2.44684	0.00652036	0.146425	Up	0	0.317797	0.907923	1.34152	At1g71691	GDSL esterase/lipase At1g71691	GO:0005576,GO:0016042,GO:0016788	extracellular region|lipid catabolic process|hydrolase activity, acting on ester bonds
Sme2.5_02062.1_g00003.1	14.5181	0.534305	28.5019	53.344	5.73725	0.00203976	0.0601125	Up	0	0.0374142	1.51891	0.579431	GAT1_2.1	Putative glutamine amidotransferase GAT1_2.1	GO:0006541,GO:0016740,GO:0016787,GO:2000032	glutamine metabolic process|transferase activity|hydrolase activity|regulation of secondary shoot formation
Sme2.5_02062.1_g00007.1	127.767	182.335	73.1982	0.401449	-1.31671	0.00405346	0.101521	Down	15.4908	16.105	6.77213	5.94916	RTNLB14	Reticulon-like protein B14	GO:0005789,GO:0016021	endoplasmic reticulum membrane|integral component of membrane
Sme2.5_02073.1_g00001.1	23.7341	6.83778	40.6303	5.94203	2.57096	0.001156	0.0385934	Up	0.109013	0.322051	1.51485	1.18206
Sme2.5_02073.1_g00002.1	173.908	87.2948	260.52	2.98437	1.57743	0.00617763	0.140749	Up	0.667564	3.85843	6.1214	7.70173	BHLH14	Transcription factor bHLH14	GO:0003677,GO:0003700,GO:0005634,GO:0005737,GO:0006355,GO:0010629,GO:0046983	DNA binding|DNA-binding transcription factor activity|nucleus|cytoplasm|regulation of transcription, DNA-templated|negative regulation of gene expression|protein dimerization activity
Sme2.5_02075.1_g00007.1	35.2263	52.4437	18.009	0.343397	-1.54205	0.0174623	0.28879	Down	1.24356	1.00378	0.283235	0.487484	EFR	LRR receptor-like serine/threonine-protein kinase EFR
Sme2.5_02096.1_g00009.1	149.766	54.6464	244.885	4.48126	2.1639	0.000202259	0.00918297	Up	4.22293	2.3502	16.9156	11.7741	MATP6-A	Oleosin 18.2 kDa	GO:0012511,GO:0016021	monolayer-surrounded lipid storage body|integral component of membrane
Sme2.5_02098.1_g00007.1	354.04	144.272	563.807	3.90795	1.96641	1.3e-06	0.000119157	Up	2.78097	11.8398	29.3154	33.1446
Sme2.5_02106.1_g00012.1	80.0308	14.1738	145.888	10.2928	3.36356	3.38e-05	0.00200874	Up	0.117826	0.248121	2.89791	1.22671	TTS1	Beta-amyrin synthase	GO:0016104,GO:0042300	triterpenoid biosynthetic process|beta-amyrin synthase activity	ko00909	Sesquiterpenoid and triterpenoid biosynthesis
Sme2.5_02109.1_g00005.1	38.561	61.4842	15.6378	0.254339	-1.97518	0.00195845	0.0582359	Down	3.01818	1.88872	0.546985	0.789377	NHL13	NDR1/HIN1-like protein 13	GO:0005886,GO:0009506,GO:0016021,GO:0042742	plasma membrane|plasmodesma|integral component of membrane|defense response to bacterium
Sme2.5_02111.1_g00008.1	78.7731	136.182	21.3645	0.156882	-2.67225	5.37e-07	5.36e-05	Down	5.47536	4.12517	0.99291	0.556198	PER51	Peroxidase 51	GO:0004601,GO:0005576,GO:0006979,GO:0009651,GO:0020037,GO:0042744,GO:0046872	peroxidase activity|extracellular region|response to oxidative stress|response to salt stress|heme binding|hydrogen peroxide catabolic process|metal ion binding	ko00940	Phenylpropanoid biosynthesis
Sme2.5_02115.1_g00007.1	17.5679	6.23136	28.9045	4.63855	2.21368	0.0110903	0.212317	Up	0.105276	0.0625937	0.264493	0.38706	PHO1-H10	Phosphate transporter PHO1 homolog 10	GO:0005794,GO:0005802,GO:0005886,GO:0006817,GO:0015114,GO:0016021,GO:0016036	Golgi apparatus|trans-Golgi network|plasma membrane|phosphate ion transport|phosphate ion transmembrane transporter activity|integral component of membrane|cellular response to phosphate starvation
Sme2.5_02117.1_g00004.1	1392.99	595.044	2190.93	3.68196	1.88047	7.44e-07	7.2e-05	Up	3.09445	6.40364	14.8769	16.6615
Sme2.5_02123.1_g00001.1	93.494	149.713	37.2749	0.248975	-2.00593	5.7e-05	0.00315067	Down	13.7515	10.8375	2.96476	3.13524	SLAH1	S-type anion channel SLAH1	GO:0005886,GO:0006821,GO:0006873,GO:0008308,GO:0009414,GO:0009651,GO:0016021,GO:1901529	plasma membrane|chloride transport|cellular ion homeostasis|voltage-gated anion channel activity|response to water deprivation|response to salt stress|integral component of membrane|positive regulation of anion channel activity
Sme2.5_02132.1_g00003.1	10.6429	3.66801	17.6178	4.80309	2.26396	0.0402515	0.51289	Up	0.0854339	0.214567	0.628652	0.643268	GPAT5	Glycerol-3-phosphate acyltransferase 5	GO:0004366,GO:0010143,GO:0010345,GO:0016020,GO:0016021,GO:0016024,GO:0016791,GO:0090447,GO:0102420	glycerol-3-phosphate O-acyltransferase activity|cutin biosynthetic process|suberin biosynthetic process|membrane|integral component of membrane|CDP-diacylglycerol biosynthetic process|phosphatase activity|glycerol-3-phosphate 2-O-acyltransferase activity|sn-1-glycerol-3-phosphate C16:0-DCA-CoA acyl transferase activity	ko00564,ko00561	Glycerophospholipid metabolism|Glycerolipid metabolism
Sme2.5_02132.1_g00004.1	3.90062	0	7.80124	Inf	Inf	0.0290721	0.413191	Up	0	0	0.887958	0.475085	GPAT5	Glycerol-3-phosphate acyltransferase 5	GO:0004366,GO:0010143,GO:0010345,GO:0016020,GO:0016021,GO:0016024,GO:0016791,GO:0090447,GO:0102420	glycerol-3-phosphate O-acyltransferase activity|cutin biosynthetic process|suberin biosynthetic process|membrane|integral component of membrane|CDP-diacylglycerol biosynthetic process|phosphatase activity|glycerol-3-phosphate 2-O-acyltransferase activity|sn-1-glycerol-3-phosphate C16:0-DCA-CoA acyl transferase activity	ko00564,ko00561	Glycerophospholipid metabolism|Glycerolipid metabolism
Sme2.5_02134.1_g00003.1	127.316	19.979	234.653	11.745	3.55397	1.43e-07	1.66e-05	Up	0.433117	1.57752	13.8462	8.37079	PR2	Glucan endo-1,3-beta-glucosidase, acidic isoform GI9	GO:0005615,GO:0005975,GO:0006952,GO:0042973	extracellular space|carbohydrate metabolic process|defense response|glucan endo-1,3-beta-D-glucosidase activity
Sme2.5_02138.1_g00006.1	26.3846	44.3636	8.40571	0.189473	-2.39993	0.00153493	0.048257	Down	2.42444	1.70284	0.090798	0.656464	DHAR1	Glutathione S-transferase DHAR1, mitochondrial	GO:0004364,GO:0005244,GO:0005507,GO:0005739,GO:0005773,GO:0005777,GO:0005829,GO:0005886,GO:0006952,GO:0009507,GO:0009570,GO:0009610,GO:0009753,GO:0010043,GO:0010193,GO:0010731,GO:0034765,GO:0043903,GO:0045174,GO:0048046,GO:0070301,GO:0080151	glutathione transferase activity|voltage-gated ion channel activity|copper ion binding|mitochondrion|vacuole|peroxisome|cytosol|plasma membrane|defense response|chloroplast|chloroplast stroma|response to symbiotic fungus|response to jasmonic acid|response to zinc ion|response to ozone|protein glutathionylation|regulation of ion transmembrane transport|regulation of symbiosis, encompassing mutuali…
Sme2.5_02140.1_g00011.1	13.8155	5.27093	22.3601	4.24216	2.0848	0.0295927	0.417744	Up	0.0635435	0.250857	0.582179	0.723428	PBL23	Probable serine/threonine-protein kinase PBL23			ko04064	NF-kappa B signaling pathway
Sme2.5_02140.1_g00012.1	16.3849	0	32.7698	Inf	Inf	5.4e-07	5.36e-05	Up	0	0	2.48273	2.04741	CYP79A1	Tyrosine N-monooxygenase	GO:0004497,GO:0005506,GO:0005789,GO:0010132,GO:0016021,GO:0016705,GO:0020037	monooxygenase activity|iron ion binding|endoplasmic reticulum membrane|dhurrin biosynthetic process|integral component of membrane|oxidoreductase activity, acting on paired donors, with incorporation or reduction of molecular oxygen|heme binding	ko00460,ko00966,ko01210	Cyanoamino acid metabolism|Glucosinolate biosynthesis|2-Oxocarboxylic acid metabolism
Sme2.5_02147.1_g00004.1	4559.2	7491.57	1626.82	0.217153	-2.20322	0.00632142	0.143191	Down	147.312	70.0945	23.5813	22.3025	SEOB	Protein SIEVE ELEMENT OCCLUSION B	GO:0010088,GO:0042803,GO:0043621	phloem development|protein homodimerization activity|protein self-association
Sme2.5_02150.1_g00001.1	387.065	614.432	159.698	0.259912	-1.9439	0.00122181	0.0402323	Down	10.4506	5.75737	2.06125	2.30916	SMXL4	Protein SMAX1-LIKE 4	GO:0005634,GO:0009507,GO:0010233,GO:0016787,GO:0019538,GO:0033500	nucleus|chloroplast|phloem transport|hydrolase activity|protein metabolic process|carbohydrate homeostasis
Sme2.5_02152.1_g00001.1	50.8955	28.5574	73.2335	2.56443	1.35864	0.0159064	0.269218	Up	0.0600198	0.113989	0.332557	0.422168
Sme2.5_02154.1_g00002.1	4.99724	0	9.99448	Inf	Inf	0.00963326	0.191113	Up	0	0	0.0995804	0.116639	CSLD1	Cellulose synthase-like protein D1	GO:0000139,GO:0005794,GO:0005802,GO:0005886,GO:0009833,GO:0009846,GO:0016021,GO:0016760,GO:0030244,GO:0051753,GO:0071555	Golgi membrane|Golgi apparatus|trans-Golgi network|plasma membrane|plant-type primary cell wall biogenesis|pollen germination|integral component of membrane|cellulose synthase (UDP-forming) activity|cellulose biosynthetic process|mannan synthase activity|cell wall organization
Sme2.5_02156.1_g00005.1	29.9868	6.1953	53.7784	8.68051	3.11778	3.6e-05	0.00211397	Up	0.34961	0.350966	3.12868	2.87163	LSH4	Protein LIGHT-DEPENDENT SHORT HYPOCOTYLS 4	GO:0003677,GO:0005634,GO:0007275,GO:0009299,GO:0009416,GO:0090698	DNA binding|nucleus|multicellular organism development|mRNA transcription|response to light stimulus|post-embryonic plant morphogenesis
Sme2.5_02159.1_g00003.1	21.3323	6.23136	36.4332	5.84674	2.54763	0.00203758	0.0601125	Up	0.0623842	0.0726175	0.395835	0.404565	ABCB11	ABC transporter B family member 11	GO:0005524,GO:0005886,GO:0009506,GO:0010329,GO:0010540,GO:0016021,GO:0042626	ATP binding|plasma membrane|plasmodesma|auxin efflux transmembrane transporter activity|basipetal auxin transport|integral component of membrane|ATPase activity, coupled to transmembrane movement of substances	ko02010	ABC transporters
Sme2.5_02165.1_g00001.1	117.069	218.133	16.0051	0.0733728	-3.76861	0.0316861	0.439753	Down	11.1071	3.13506	0.0778795	0.780058	GA2OX2	Gibberellin 2-beta-dioxygenase 2	GO:0009686,GO:0045543,GO:0046872	gibberellin biosynthetic process|gibberellin 2-beta-dioxygenase activity|metal ion binding	ko00904	Diterpenoid biosynthesis
Sme2.5_02174.1_g00001.1	33.0326	11.6105	54.4547	4.69014	2.22963	0.0478235	0.572674	Up	0.110247	0.385693	1.73963	0.847574	CYP86B1	Cytochrome P450 86B1	GO:0004497,GO:0005506,GO:0005783,GO:0005789,GO:0010345,GO:0016021,GO:0016705,GO:0020037,GO:0042761,GO:0071555	monooxygenase activity|iron ion binding|endoplasmic reticulum|endoplasmic reticulum membrane|suberin biosynthetic process|integral component of membrane|oxidoreductase activity, acting on paired donors, with incorporation or reduction of molecular oxygen|heme binding|very long-chain fatty acid biosynthetic process|cell wall organization	ko00073	Cutin, suberine and wax biosynthesis
Sme2.5_02175.1_g00004.1	69.3953	100.259	38.5317	0.384322	-1.37961	0.00770846	0.163879	Down	3.00504	2.2776	1.12716	1.0212	DTX31	Protein DETOXIFICATION 31	GO:0005774,GO:0006855,GO:0015238,GO:0015297,GO:0016021,GO:0048767	vacuolar membrane|drug transmembrane transport|drug transmembrane transporter activity|antiporter activity|integral component of membrane|root hair elongation
Sme2.5_02176.1_g00010.1	139.396	64.1394	214.652	3.34664	1.74271	0.00038768	0.0156345	Up	1.3258	3.7753	9.53701	7.59771		Carbonic anhydrase, chloroplastic	GO:0004089,GO:0008270,GO:0009570,GO:0015976	carbonate dehydratase activity|zinc ion binding|chloroplast stroma|carbon utilization	ko00910	Nitrogen metabolism
Sme2.5_02180.1_g00001.1	74.4008	47.2088	101.593	2.15199	1.10567	0.0308935	0.431289	Up	13.6856	9.70018	24.5677	28.7311	TDR4	Agamous-like MADS-box protein AGL8 homolog	GO:0000977,GO:0000982,GO:0005634,GO:0007275,GO:0008134,GO:0043565,GO:0044212,GO:0045944,GO:0046983	RNA polymerase II regulatory region sequence-specific DNA binding|transcription factor activity, RNA polymerase II proximal promoter sequence-specific DNA binding|nucleus|multicellular organism development|transcription factor binding|sequence-specific DNA binding|transcription regulatory region DNA binding|positive regulation of transcription by RNA polymerase II|protein dimerization activity
Sme2.5_02195.1_g00011.1	532.144	354.63	709.657	2.00112	1.00081	0.0089696	0.183151	Up	5.80342	9.03228	15.2393	15.6351		3-phosphoshikimate 1-carboxyvinyltransferase, chloroplastic	GO:0003866,GO:0009073,GO:0009423,GO:0009507,GO:0009635	3-phosphoshikimate 1-carboxyvinyltransferase activity|aromatic amino acid family biosynthetic process|chorismate biosynthetic process|chloroplast|response to herbicide	ko01230,ko00400	Biosynthesis of amino acids|Phenylalanine, tyrosine and tryptophan biosynthesis
Sme2.5_02201.1_g00005.1	98.9781	59.6223	138.334	2.32017	1.21423	0.0359345	0.477123	Up	2.91899	0.500619	3.53315	3.95534	CHLH	Magnesium-chelatase subunit ChlH, chloroplastic	GO:0005524,GO:0005739,GO:0009507,GO:0009570,GO:0009706,GO:0010007,GO:0015979,GO:0015995,GO:0016851	ATP binding|mitochondrion|chloroplast|chloroplast stroma|chloroplast inner membrane|magnesium chelatase complex|photosynthesis|chlorophyll biosynthetic process|magnesium chelatase activity	ko00860	Porphyrin and chlorophyll metabolism
Sme2.5_02208.1_g00006.1	72.6789	2.67152	142.686	53.4101	5.73904	2.94e-15	1.33e-12	Up	0	0.184568	4.98254	3.35465	TIC32	Short-chain dehydrogenase TIC 32, chloroplastic	GO:0005516,GO:0009706,GO:0015031,GO:0016491	calmodulin binding|chloroplast inner membrane|protein transport|oxidoreductase activity
Sme2.5_02209.1_g00007.1	177.013	255.325	98.7005	0.386568	-1.3712	0.0222878	0.342104	Down	7.03176	3.76102	2.32126	1.86791	At5g48800	BTB/POZ domain-containing protein At5g48800	GO:0005886,GO:0016567	plasma membrane|protein ubiquitination
Sme2.5_02214.1_g00001.1	155.011	74.3141	235.708	3.17178	1.66529	0.000336341	0.0139357	Up	0.697479	1.13319	3.5467	2.43054	IDN2	Protein INVOLVED IN DE NOVO 2	GO:0003723,GO:0006306,GO:0006342,GO:0010569,GO:0031047,GO:0046686	RNA binding|DNA methylation|chromatin silencing|regulation of double-strand break repair via homologous recombination|gene silencing by RNA|response to cadmium ion
Sme2.5_02219.1_g00008.1	87.4265	19.0186	155.834	8.19378	3.03453	1.45e-08	2.11e-06	Up	0.0848868	0.381589	2.75738	2.1093	DCP5	Protein decapping 5	GO:0000932,GO:0003729,GO:0005829,GO:0006397,GO:0010606,GO:0017148,GO:0031087,GO:0033962,GO:0042803	P-body|mRNA binding|cytosol|mRNA processing|positive regulation of cytoplasmic mRNA processing body assembly|negative regulation of translation|deadenylation-independent decapping of nuclear-transcribed mRNA|cytoplasmic mRNA processing body assembly|protein homodimerization activity
Sme2.5_02228.1_g00002.1	2831.19	4950.81	711.567	0.143727	-2.79859	9.82e-13	2.98e-10	Down	658.65	609.255	94.9933	92.461		14 kDa proline-rich protein DC2.15	GO:0016021	integral component of membrane
Sme2.5_02228.1_g00006.1	446.089	719.864	172.314	0.23937	-2.06268	0.00600402	0.137947	Down	40.5519	21.1232	7.69086	6.51121	TPRP-F1	36.4 kDa proline-rich protein
Sme2.5_02230.1_g00007.1	334.222	195.844	472.6	2.41315	1.27092	0.00158957	0.0493304	Up	22.5781	31.2075	69.5022	62.8558
Sme2.5_02230.1_g00008.1	86.2987	40.5579	132.039	3.25558	1.70291	0.000696836	0.0254658	Up	1.12818	1.60907	4.88974	4.21895	UGT83A1	UDP-glycosyltransferase 83A1	GO:0008194,GO:0043231,GO:0080043,GO:0080044	UDP-glycosyltransferase activity|intracellular membrane-bounded organelle|quercetin 3-O-glucosyltransferase activity|quercetin 7-O-glucosyltransferase activity
Sme2.5_02231.1_g00005.1	216.549	385.757	47.34	0.12272	-3.02656	3.79e-11	8.72e-09	Down	14.557	10.6406	1.01886	1.96475	HIPP33	Heavy metal-associated isoprenylated plant protein 33	GO:0009506,GO:0030001,GO:0046872	plasmodesma|metal ion transport|metal ion binding
Sme2.5_02233.1_g00004.1	568.016	801.757	334.276	0.41693	-1.26212	0.00112277	0.0378067	Down	16.1144	9.75544	4.91753	5.78906	TMK3	Receptor-like kinase TMK3	GO:0004675,GO:0005524,GO:0005886,GO:0006468,GO:0009505,GO:0009506,GO:0009555,GO:0016021	transmembrane receptor protein serine/threonine kinase activity|ATP binding|plasma membrane|protein phosphorylation|plant-type cell wall|plasmodesma|pollen development|integral component of membrane
Sme2.5_02233.1_g00009.1	202.652	280.555	124.748	0.444647	-1.16927	0.0098643	0.194807	Down	6.59458	8.93711	3.94733	3.36193
Sme2.5_02233.1_g00011.1	796.626	1361.21	232.044	0.170469	-2.55242	0.0178102	0.293231	Down	105.135	43.8759	12.5602	12.0974	NHL1	NDR1/HIN1-like protein 1	GO:0009506,GO:0016021,GO:0046658,GO:0051607	plasmodesma|integral component of membrane|anchored component of plasma membrane|defense response to virus
Sme2.5_02261.1_g00003.1	15.123	1.53079	28.7152	18.7584	4.22946	0.000164713	0.00769039	Up	0	0	0.634601	0.462629	Os01g0367900	Probable chromatin-remodeling complex ATPase chain	GO:0003677,GO:0004386,GO:0005524,GO:0016589,GO:0016887,GO:0031491,GO:0043044	DNA binding|helicase activity|ATP binding|NURF complex|ATPase activity|nucleosome binding|ATP-dependent chromatin remodeling
Sme2.5_02262.1_g00002.1	272.129	503.569	40.6896	0.0808025	-3.62946	0.00502868	0.119172	Down	50.6312	20.6886	3.2265	2.23159
Sme2.5_02266.1_g00002.1	14.2054	3.16977	25.2411	7.96308	2.99333	0.00310656	0.0832015	Up	0	0.135806	0.62841	0.691247
Sme2.5_02266.1_g00004.1	34.6279	4.70056	64.5552	13.7335	3.77963	5.07e-07	5.12e-05	Up	0.0619262	0.30665	1.14529	1.84117	SWEET3	Bidirectional sugar transporter SWEET3	GO:0005887,GO:0051119	integral component of plasma membrane|sugar transmembrane transporter activity
Sme2.5_02274.1_g00006.1	53.3647	2.0651	104.664	50.6825	5.66342	1.83e-11	4.4e-09	Up	0.0382598	0.0767858	3.99797	2.80137	TOGT1	Scopoletin glucosyltransferase	GO:0042802,GO:0050275	identical protein binding|scopoletin glucosyltransferase activity
Sme2.5_02274.1_g00008.1	1313.42	378.972	2247.87	5.93148	2.56839	1.98e-06	0.000171779	Up	8.11655	10.793	66.7822	46.1144		Cytochrome P450 CYP72A219	GO:0004497,GO:0005506,GO:0016021,GO:0016705,GO:0020037	monooxygenase activity|iron ion binding|integral component of membrane|oxidoreductase activity, acting on paired donors, with incorporation or reduction of molecular oxygen|heme binding
Sme2.5_02282.1_g00005.1	53.9584	78.8344	29.0824	0.368905	-1.43868	0.0110862	0.212317	Down	0.580403	0.791338	0.193647	0.273093	TY3B-I	Transposon Ty3-I Gag-Pol polyprotein	GO:0000943,GO:0003677,GO:0003723,GO:0003887,GO:0003964,GO:0004190,GO:0004523,GO:0004540,GO:0005524,GO:0005634,GO:0005737,GO:0006310,GO:0008233,GO:0008270,GO:0015074,GO:0032197	retrotransposon nucleocapsid|DNA binding|RNA binding|DNA-directed DNA polymerase activity|RNA-directed DNA polymerase activity|aspartic-type endopeptidase activity|RNA-DNA hybrid ribonuclease activity|ribonuclease activity|ATP binding|nucleus|cytoplasm|DNA recombination|peptidase activity|zinc ion binding|DNA integration|transposition, RNA-mediated
Sme2.5_02286.1_g00003.1	198.431	268.286	128.577	0.479253	-1.06114	0.0410509	0.520333	Down	7.21794	3.79534	2.35732	3.00533	PCS1	Glutathione gamma-glutamylcysteinyltransferase 1	GO:0010038,GO:0016756,GO:0046872,GO:0046938	response to metal ion|glutathione gamma-glutamylcysteinyltransferase activity|metal ion binding|phytochelatin biosynthetic process
Sme2.5_02289.1_g00005.1	218.35	75.4025	361.297	4.79157	2.2605	5.4e-07	5.36e-05	Up	0.1896	2.35354	6.58972	6.0855	ABCG11	ABC transporter G family member 11	GO:0005524,GO:0005886,GO:0009611,GO:0009651,GO:0009737,GO:0009897,GO:0010222,GO:0010588,GO:0015245,GO:0015908,GO:0016021,GO:0042626,GO:0042803,GO:0055085,GO:0080051	ATP binding|plasma membrane|response to wounding|response to salt stress|response to abscisic acid|external side of plasma membrane|stem vascular tissue pattern formation|cotyledon vascular tissue pattern formation|fatty acid transmembrane transporter activity|fatty acid transport|integral component of membrane|ATPase activity, coupled to transmembrane movement of substances|protein homodimerizat…
Sme2.5_02289.1_g00008.1	150.073	238.673	61.4724	0.257559	-1.95703	5.51e-05	0.00307136	Down	6.91053	4.55965	1.32995	1.492		Alpha-galactosidase	GO:0005975,GO:0052692	carbohydrate metabolic process|raffinose alpha-galactosidase activity	ko00603,ko00561,ko00052,ko00600	Glycosphingolipid biosynthesis - globo series|Glycerolipid metabolism|Galactose metabolism|Sphingolipid metabolism
Sme2.5_02298.1_g00001.1	358.319	231.698	484.94	2.09299	1.06556	0.0323674	0.44565	Up	0.890436	2.4388	3.42093	4.04749	ARF9	Auxin response factor 9	GO:0003700,GO:0005634,GO:0009734,GO:0043565	DNA-binding transcription factor activity|nucleus|auxin-activated signaling pathway|sequence-specific DNA binding	ko04075	Plant hormone signal transduction
Sme2.5_02301.1_g00006.1	14.3541	5.62493	23.0832	4.10373	2.03694	0.0318809	0.441466	Up	0.205359	0	0.199186	0.358902
Sme2.5_02309.1_g00001.1	92.0832	135.605	48.5616	0.358111	-1.48152	0.00243098	0.0694483	Down	14.0915	8.35473	3.49821	4.28448	NTF2B	Nuclear transport factor 2B	GO:0005634,GO:0005635,GO:0005737,GO:0006606,GO:0006913,GO:0044613	nucleus|nuclear envelope|cytoplasm|protein import into nucleus|nucleocytoplasmic transport|nuclear pore central transport channel
Sme2.5_02309.1_g00006.1	277.952	151.441	404.463	2.67077	1.41725	0.0173033	0.287	Up	0.636789	4.31738	6.87963	6.78169	PDF2	Homeobox-leucine zipper protein PROTODERMAL FACTOR 2	GO:0003677,GO:0003700,GO:0005634,GO:0008289,GO:0009845,GO:0009913,GO:0043565,GO:0048825	DNA binding|DNA-binding transcription factor activity|nucleus|lipid binding|seed germination|epidermal cell differentiation|sequence-specific DNA binding|cotyledon development
Sme2.5_02309.1_g00012.1	40.216	11.4662	68.9657	6.01468	2.58849	6.94e-05	0.00375339	Up	0.188397	0.327092	1.62105	1.56532	CYP77A4	Cytochrome P450 77A4	GO:0005506,GO:0016020,GO:0016021,GO:0016709,GO:0019395,GO:0020037	iron ion binding|membrane|integral component of membrane|oxidoreductase activity, acting on paired donors, with incorporation or reduction of molecular oxygen, NAD(P)H as one donor, and incorporation of one atom of oxygen|fatty acid oxidation|heme binding
Sme2.5_02324.1_g00010.1	42.2646	70.2429	14.2863	0.203384	-2.29772	0.000252	0.0110717	Down	3.13849	2.02523	0.562091	0.522495	At4g01130	GDSL esterase/lipase At4g01130	GO:0005576,GO:0016042,GO:0016788	extracellular region|lipid catabolic process|hydrolase activity, acting on ester bonds
Sme2.5_02337.1_g00001.1	33.4459	12.8888	54.003	4.1899	2.06692	0.00625927	0.142092	Up	0.260945	0.357831	1.06598	1.82805	BCAT2	Branched-chain-amino-acid aminotransferase 2, chloroplastic	GO:0004084,GO:0009097,GO:0009098,GO:0009099,GO:0009507,GO:0052654,GO:0052655,GO:0052656,GO:0071669	branched-chain-amino-acid transaminase activity|isoleucine biosynthetic process|leucine biosynthetic process|valine biosynthetic process|chloroplast|L-leucine transaminase activity|L-valine transaminase activity|L-isoleucine transaminase activity|plant-type cell wall organization or biogenesis	ko00290,ko00770,ko00280,ko01210,ko01230,ko00270	Valine, leucine and isoleucine biosynthesis|Pantothenate and CoA biosynthesis|Valine, leucine and isoleucine degradation|2-Oxocarboxylic acid metabolism|Biosynthesis of amino acids|Cysteine and methionine metabolism
Sme2.5_02337.1_g00005.1	732.152	220.743	1243.56	5.63354	2.49404	5.15e-10	9.95e-08	Up	5.20931	5.19813	28.0853	28.4549	AAP6	Amino acid permease 6	GO:0003333,GO:0005886,GO:0015171,GO:0015172,GO:0015175,GO:0015293,GO:0015810,GO:0015827,GO:0016021	amino acid transmembrane transport|plasma membrane|amino acid transmembrane transporter activity|acidic amino acid transmembrane transporter activity|neutral amino acid transmembrane transporter activity|symporter activity|aspartate transmembrane transport|tryptophan transport|integral component of membrane
Sme2.5_02343.1_g00008.1	228.436	98.6463	358.226	3.63142	1.86053	1.16e-05	0.000787519	Up	0.858225	2.4001	6.53079	5.31194	LACS1	Long chain acyl-CoA synthetase 1	GO:0004467,GO:0005524,GO:0005783,GO:0006631,GO:0010025,GO:0010143,GO:0031957,GO:0102391	long-chain fatty acid-CoA ligase activity|ATP binding|endoplasmic reticulum|fatty acid metabolic process|wax biosynthetic process|cutin biosynthetic process|very long-chain fatty acid-CoA ligase activity|decanoate-CoA ligase activity	ko00071,ko00061,ko04146,ko02024,ko01212	Fatty acid degradation|Fatty acid biosynthesis|Peroxisome|Quorum sensing|Fatty acid metabolism
Sme2.5_02346.1_g00004.1	83.1359	4.20232	162.07	38.5667	5.26928	6.48e-16	3.03e-13	Up	0.034949	0.0339799	3.72968	4.6301	CYP716A15	Beta-amyrin 28-monooxygenase	GO:0004497,GO:0005506,GO:0007275,GO:0010268,GO:0016021,GO:0016125,GO:0016132,GO:0016135,GO:0016709,GO:0020037,GO:0055114	monooxygenase activity|iron ion binding|multicellular organism development|brassinosteroid homeostasis|integral component of membrane|sterol metabolic process|brassinosteroid biosynthetic process|saponin biosynthetic process|oxidoreductase activity, acting on paired donors, with incorporation or reduction of molecular oxygen, NAD(P)H as one donor, and incorporation of one atom of oxygen|heme bind…
Sme2.5_02350.1_g00003.1	146.44	45.7796	247.101	5.39762	2.43232	2.66e-07	2.91e-05	Up	5.86119	1.78438	19.4936	16.7646	At4g25140	Oleosin 18.5 kDa	GO:0005576,GO:0009845,GO:0010344,GO:0012511,GO:0016021,GO:0019915,GO:0019953,GO:0050826	extracellular region|seed germination|seed oilbody biogenesis|monolayer-surrounded lipid storage body|integral component of membrane|lipid storage|sexual reproduction|response to freezing
Sme2.5_02351.1_g00005.1	339.062	199.194	478.931	2.40435	1.26565	0.00161831	0.0500673	Up	6.92687	11.2716	22.6148	20.3982	PUP21	Purine permease 21	GO:0005215,GO:0016021	transporter activity|integral component of membrane
Sme2.5_02351.1_g00006.1	354.696	124.732	584.661	4.68733	2.22877	2.52e-07	2.77e-05	Up	0.714819	7.46734	17.2978	18.9506	PUP10	Probable purine permease 10	GO:0005345,GO:0006863,GO:0009624,GO:0016020,GO:0016021	purine nucleobase transmembrane transporter activity|purine nucleobase transport|response to nematode|membrane|integral component of membrane
Sme2.5_02353.1_g00002.1	103.97	153.83	54.1103	0.351753	-1.50736	0.00771147	0.163879	Down	14.8656	8.60434	4.42306	3.95049	UCC1	Uclacyanin 1	GO:0009055,GO:0031225,GO:0046658,GO:0046872	electron transfer activity|anchored component of membrane|anchored component of plasma membrane|metal ion binding
Sme2.5_02353.1_g00008.1	21.619	35.4607	7.77727	0.219321	-2.18888	0.00750773	0.161414	Down	0.70963	0.647016	0.049371	0.33585	PCMP-E13	Pentatricopeptide repeat-containing protein At5g56310
Sme2.5_02353.1_g00009.1	3562.03	4787.55	2336.51	0.488038	-1.03493	0.00495493	0.117781	Down	155.74	118.662	64.2623	68.5459		B2 protein
Sme2.5_02356.1_g00002.1	89.4203	50.1328	128.708	2.56734	1.36028	0.00601991	0.13796	Up	0.935504	1.0931	3.16702	2.53168	NPF7.3	Protein NRT1/ PTR FAMILY 7.3	GO:0005886,GO:0010150,GO:0010167,GO:0015112,GO:0015293,GO:0015386,GO:0015706,GO:0016021,GO:0055075,GO:1902600	plasma membrane|leaf senescence|response to nitrate|nitrate transmembrane transporter activity|symporter activity|potassium:proton antiporter activity|nitrate transport|integral component of membrane|potassium ion homeostasis|proton transmembrane transport
Sme2.5_02357.1_g00005.1	91.0429	125.178	56.908	0.454617	-1.13728	0.0199456	0.317069	Down	2.36655	2.0751	1.14589	1.21068	R1B-12	Putative late blight resistance protein homolog R1B-12	GO:0005524,GO:0005737,GO:0009626,GO:0016020,GO:0043531	ATP binding|cytoplasm|plant-type hypersensitive response|membrane|ADP binding
Sme2.5_02370.1_g00005.1	9314.09	4606.71	14021.5	3.0437	1.60583	1.44e-05	0.000963132	Up	40.1231	45.181	119.583	136.986	XDH1	Xanthine dehydrogenase 1	GO:0000302,GO:0004854,GO:0005506,GO:0005829,GO:0006145,GO:0009055,GO:0009414,GO:0042554,GO:0046110,GO:0051537,GO:0071949	response to reactive oxygen species|xanthine dehydrogenase activity|iron ion binding|cytosol|purine nucleobase catabolic process|electron transfer activity|response to water deprivation|superoxide anion generation|xanthine metabolic process|2 iron, 2 sulfur cluster binding|FAD binding	ko00230,ko04146,ko00983,ko00232	Purine metabolism|Peroxisome|Drug metabolism - other enzymes|Caffeine metabolism
Sme2.5_02371.1_g00001.1	32.4316	12.2824	52.5808	4.28098	2.09794	0.00225313	0.0651409	Up	0.232266	0.172356	0.846821	0.866543	At3g47570	Probable LRR receptor-like serine/threonine-protein kinase At3g47570
Sme2.5_02377.1_g00010.1	94.9345	171.256	18.6135	0.108688	-3.20173	0.0370999	0.486607	Down	6.08413	0.886104	0.17833	0.290403	SRO5	Probable inactive poly [ADP-ribose] polymerase SRO5	GO:0003950,GO:0005739,GO:0007275,GO:0009651,GO:0016363,GO:0072593	NAD+ ADP-ribosyltransferase activity|mitochondrion|multicellular organism development|response to salt stress|nuclear matrix|reactive oxygen species metabolic process
Sme2.5_02381.1_g00006.1	169.137	262.313	75.9606	0.289579	-1.78797	5.21e-05	0.0029135	Down	12.32	7.86119	2.93756	2.87165
Sme2.5_02381.1_g00008.1	484.371	653.02	315.722	0.48348	-1.04847	0.00730044	0.158812	Down	16.6302	14.6841	7.99173	7.8212		Aspartic proteinase	GO:0004190,GO:0005773,GO:0006629	aspartic-type endopeptidase activity|vacuole|lipid metabolic process
Sme2.5_02381.1_g00010.1	33.4602	13.1773	53.743	4.07845	2.02802	0.00248259	0.0706645	Up	0.231621	0.876836	2.71674	1.80448	At1g14600	Putative Myb family transcription factor At1g14600	GO:0003677,GO:0003700,GO:0005634,GO:0006355	DNA binding|DNA-binding transcription factor activity|nucleus|regulation of transcription, DNA-templated
Sme2.5_02386.1_g00003.1	24.7294	5.34305	44.1158	8.25667	3.04556	0.000137844	0.00664412	Up	0	0.212036	1.06825	1.00223		Carbonic anhydrase, chloroplastic	GO:0004089,GO:0008270,GO:0009570,GO:0015976	carbonate dehydratase activity|zinc ion binding|chloroplast stroma|carbon utilization	ko00910	Nitrogen metabolism
Sme2.5_02386.1_g00004.1	82.606	40.594	124.618	3.06986	1.61817	0.00271723	0.0758255	Up	1.043	1.52211	4.28061	2.77617
Sme2.5_02390.1_g00002.1	33.229	6.15924	60.2988	9.78997	3.2913	7.36e-06	0.000523339	Up	0.294064	0.190685	1.55524	2.4669	At4g19185	WAT1-related protein At4g19185	GO:0005794,GO:0005886,GO:0016021,GO:0022857	Golgi apparatus|plasma membrane|integral component of membrane|transmembrane transporter activity
Sme2.5_02399.1_g00006.1	13.7373	3.16977	24.3047	7.66767	2.93879	0.00447854	0.10918	Up	0.0246892	0.0971585	0.0952233	0.0867434	CYP38	Peptidyl-prolyl cis-trans isomerase CYP38, chloroplastic	GO:0003755,GO:0009507,GO:0009534,GO:0009535,GO:0009543,GO:0009570,GO:0009579,GO:0031977,GO:0042742	peptidyl-prolyl cis-trans isomerase activity|chloroplast|chloroplast thylakoid|chloroplast thylakoid membrane|chloroplast thylakoid lumen|chloroplast stroma|thylakoid|thylakoid lumen|defense response to bacterium
Sme2.5_02408.1_g00008.1	63.486	99.5377	27.4343	0.275618	-1.85926	0.00892809	0.182846	Down	2.78229	1.50746	0.215945	1.46783	HIPP33	Heavy metal-associated isoprenylated plant protein 33	GO:0009506,GO:0030001,GO:0046872	plasmodesma|metal ion transport|metal ion binding
Sme2.5_02416.1_g00009.1	59.1512	21.1919	97.1105	4.58244	2.19612	0.0143943	0.252967	Up	0.12414	0.514789	0.68338	1.69218	At1g55890	Pentatricopeptide repeat-containing protein At1g55890, mitochondrial
Sme2.5_02420.1_g00002.1	148.755	291.867	5.64335	0.0193353	-5.69262	3.48e-22	3.3e-19	Down	3.00894	2.42583	0.0718141	0.0866417	SLSG	S-locus-specific glycoprotein S6	GO:0060320	rejection of self pollen
Sme2.5_02430.1_g00005.1	13.5574	0.498245	26.6166	53.4207	5.73933	3.8e-05	0.00220823	Up	0.0294297	0	0.703198	0.567415	ARF31	B3 domain-containing protein At2g36080	GO:0003677,GO:0003700,GO:0005634,GO:0045892,GO:0080167	DNA binding|DNA-binding transcription factor activity|nucleus|negative regulation of transcription, DNA-templated|response to karrikin
Sme2.5_02430.1_g00006.1	251.279	11.8563	490.702	41.3875	5.37112	1.18e-24	1.47e-21	Up	0.23349	0.179829	7.5566	9.13469	EDA2	Probable serine protease EDA2	GO:0005576,GO:0005773,GO:0006508,GO:0008236,GO:0008239,GO:0009561	extracellular region|vacuole|proteolysis|serine-type peptidase activity|dipeptidyl-peptidase activity|megagametogenesis
Sme2.5_02434.1_g00005.1	126.823	194.319	59.3271	0.305307	-1.71167	0.0127076	0.23206	Down	3.42226	5.64783	1.52925	1.28048	HSR4	Protein HYPER-SENSITIVITY-RELATED 4	GO:0002237,GO:0005524,GO:0005739,GO:0005740,GO:0005741,GO:0008219,GO:0009411,GO:0009617,GO:0009626,GO:0009863,GO:0016021,GO:0016887,GO:0042802	response to molecule of bacterial origin|ATP binding|mitochondrion|mitochondrial envelope|mitochondrial outer membrane|cell death|response to UV|response to bacterium|plant-type hypersensitive response|salicylic acid mediated signaling pathway|integral component of membrane|ATPase activity|identical protein binding
Sme2.5_02435.1_g00001.1	23.7604	1.60291	45.9178	28.6465	4.84029	5.37e-07	5.36e-05	Up	0	0	1.65717	1.81107
Sme2.5_02440.1_g00007.1	237.28	432.068	42.4917	0.0983449	-3.34601	2.37e-13	7.79e-11	Down	26.2103	24.9858	2.94249	2.04439	SWEET12	Bidirectional sugar transporter SWEET12	GO:0005886,GO:0005887,GO:0008515,GO:0009793,GO:0010431,GO:0015770,GO:0051119,GO:0051260	plasma membrane|integral component of plasma membrane|sucrose transmembrane transporter activity|embryo development ending in seed dormancy|seed maturation|sucrose transport|sugar transmembrane transporter activity|protein homooligomerization
Sme2.5_02441.1_g00001.1	117.083	168.804	65.3616	0.387205	-1.36883	0.00316577	0.0844259	Down	3.8173	4.06608	1.66761	1.44736	At4g31140	Glucan endo-1,3-beta-glucosidase 5	GO:0005773,GO:0005886,GO:0005975,GO:0006952,GO:0009505,GO:0009506,GO:0031225,GO:0042973,GO:0046658	vacuole|plasma membrane|carbohydrate metabolic process|defense response|plant-type cell wall|plasmodesma|anchored component of membrane|glucan endo-1,3-beta-D-glucosidase activity|anchored component of plasma membrane	ko00500	Starch and sucrose metabolism
Sme2.5_02443.1_g00005.1	73.8424	41.207	106.478	2.58397	1.36959	0.016488	0.276556	Up	0.0856799	0.541707	0.848146	0.701199	psbB	Photosystem II CP47 reaction center protein	GO:0009523,GO:0009535,GO:0009772,GO:0016021,GO:0016168,GO:0018298,GO:0045156	photosystem II|chloroplast thylakoid membrane|photosynthetic electron transport in photosystem II|integral component of membrane|chlorophyll binding|protein-chromophore linkage|electron transporter, transferring electrons within the cyclic electron transport pathway of photosynthesis activity	ko00195	Photosynthesis
Sme2.5_02446.1_g00010.1	234.517	145.085	323.95	2.23283	1.15888	0.00557144	0.129677	Up	3.29837	2.59828	6.22609	6.76113	CYP71P1	Tryptamine 5-hydroxylase	GO:0004497,GO:0005506,GO:0005789,GO:0006587,GO:0006952,GO:0016020,GO:0016021,GO:0016709,GO:0020037	monooxygenase activity|iron ion binding|endoplasmic reticulum membrane|serotonin biosynthetic process from tryptophan|defense response|membrane|integral component of membrane|oxidoreductase activity, acting on paired donors, with incorporation or reduction of molecular oxygen, NAD(P)H as one donor, and incorporation of one atom of oxygen|heme binding
Sme2.5_02447.1_g00004.1	67.9519	95.0601	40.8436	0.429661	-1.21873	0.0187525	0.304578	Down	0.84053	0.589745	0.275241	0.262557	TY3B-G	Transposon Ty3-G Gag-Pol polyprotein	GO:0000943,GO:0003677,GO:0003723,GO:0003887,GO:0003964,GO:0004190,GO:0004523,GO:0004540,GO:0005524,GO:0005634,GO:0005737,GO:0006310,GO:0008233,GO:0008270,GO:0015074,GO:0032197	retrotransposon nucleocapsid|DNA binding|RNA binding|DNA-directed DNA polymerase activity|RNA-directed DNA polymerase activity|aspartic-type endopeptidase activity|RNA-DNA hybrid ribonuclease activity|ribonuclease activity|ATP binding|nucleus|cytoplasm|DNA recombination|peptidase activity|zinc ion binding|DNA integration|transposition, RNA-mediated
Sme2.5_02452.1_g00005.1	12051.9	6949.49	17154.3	2.46842	1.30359	0.000399752	0.0160273	Up	201.58	231.523	535.412	520.866	UBI11	Polyubiquitin	GO:0005634,GO:0005737	nucleus|cytoplasm
Sme2.5_02455.1_g00003.1	46.855	13.315	80.395	6.03794	2.59406	3.39e-05	0.00201506	Up	0.304107	0.208321	1.3638	1.25359	GULLO6	Probable L-gulonolactone oxidase 6	GO:0003885,GO:0016020,GO:0019853,GO:0050105,GO:0071949	D-arabinono-1,4-lactone oxidase activity|membrane|L-ascorbic acid biosynthetic process|L-gulonolactone oxidase activity|FAD binding
Sme2.5_02459.1_g00006.1	249.168	147.651	350.685	2.37509	1.24798	0.00665074	0.148533	Up	1.04047	2.83458	4.88002	4.9801	KIN8B	Kinesin-like protein KIN-8B	GO:0003777,GO:0005524,GO:0005871,GO:0005874,GO:0007018,GO:0008017,GO:0008574,GO:0016887	microtubule motor activity|ATP binding|kinesin complex|microtubule|microtubule-based movement|microtubule binding|ATP-dependent microtubule motor activity, plus-end-directed|ATPase activity
Sme2.5_02462.1_g00001.1	128.299	192.648	63.9508	0.331957	-1.59093	0.000504099	0.0195648	Down	10.2523	7.39451	3.21599	2.31861	TET2	Tetraspanin-2	GO:0005886,GO:0009506,GO:0016021	plasma membrane|plasmodesma|integral component of membrane
Sme2.5_02464.1_g00004.1	19.8451	6.80172	32.8884	4.8353	2.27361	0.00663736	0.148413	Up	0	0.07493	0.401592	0.136964	At5g09550	Guanosine nucleotide diphosphate dissociation inhibitor At5g09550	GO:0005093,GO:0005096,GO:0005622,GO:0007264,GO:0015031,GO:0048046	Rab GDP-dissociation inhibitor activity|GTPase activator activity|intracellular|small GTPase mediated signal transduction|protein transport|apoplast
Sme2.5_02465.1_g00005.1	12.0338	0	24.0675	Inf	Inf	1.82e-05	0.00116949	Up	0	0	0.206584	0.229474	RE1	Retrovirus-related Pol polyprotein from transposon RE1	GO:0000943,GO:0003676,GO:0003964,GO:0004190,GO:0004519,GO:0006310,GO:0015074,GO:0046872	retrotransposon nucleocapsid|nucleic acid binding|RNA-directed DNA polymerase activity|aspartic-type endopeptidase activity|endonuclease activity|DNA recombination|DNA integration|metal ion binding
Sme2.5_02470.1_g00007.1	84.1152	11.4596	156.771	13.6802	3.77402	7.4e-11	1.57e-08	Up	0.844763	0	7.96382	4.95931	NAP1	NAC domain-containing protein 1	GO:0003677,GO:0006355	DNA binding|regulation of transcription, DNA-templated
Sme2.5_02473.1_g00001.1	21.6777	42.9049	0.450509	0.0105002	-6.57344	5.58e-08	7.16e-06	Down	2.02183	2.76235	0	0
Sme2.5_02490.1_g00004.1	9.03153	16.5929	1.47015	0.0886009	-3.49654	0.00795212	0.167217	Down	0.826059	1.03246	0.152941	0
Sme2.5_02496.1_g00008.1	248.829	164.438	333.221	2.02643	1.01894	0.0149842	0.2594	Up	6.12237	3.24513	9.34824	9.84852	CYP80B2	Probable (S)-N-methylcoclaurine 3'-hydroxylase isozyme 2	GO:0004497,GO:0005506,GO:0005789,GO:0016021,GO:0016705,GO:0020037,GO:0031090	monooxygenase activity|iron ion binding|endoplasmic reticulum membrane|integral component of membrane|oxidoreductase activity, acting on paired donors, with incorporation or reduction of molecular oxygen|heme binding|organelle membrane
Sme2.5_02511.1_g00001.1	25.2743	12.8233	37.7254	2.94194	1.55677	0.041957	0.527956	Up	0	0.581557	0.874454	0.929184	LYK2	Protein LYK2	GO:0004672,GO:0005524,GO:0005886,GO:0016021	protein kinase activity|ATP binding|plasma membrane|integral component of membrane
Sme2.5_02511.1_g00002.1	173.48	315.223	31.7375	0.100683	-3.31211	8.37e-12	2.13e-09	Down	22.8895	24.9709	0.704427	4.00134	CML19	Putative calcium-binding protein CML19	GO:0005509,GO:0005634,GO:0019722	calcium ion binding|nucleus|calcium-mediated signaling
Sme2.5_02517.1_g00004.1	107.052	152.644	61.461	0.402644	-1.31242	0.00550926	0.128421	Down	8.66123	9.75099	4.33582	3.46537	NHL1	NDR1/HIN1-like protein 1	GO:0009506,GO:0016021,GO:0046658,GO:0051607	plasmodesma|integral component of membrane|anchored component of plasma membrane|defense response to virus
Sme2.5_02517.1_g00006.1	45.0853	74.8647	15.3059	0.204448	-2.29019	0.0137446	0.244711	Down	4.39177	1.96727	0.271797	0.798636
Sme2.5_02517.1_g00008.1	161.732	225.119	98.3447	0.436857	-1.19477	0.00606286	0.138741	Down	6.23451	5.01377	2.65286	2.33989	IQD31	Protein IQ-DOMAIN 31	GO:0005829,GO:0005875,GO:0005886	cytosol|microtubule associated complex|plasma membrane
Sme2.5_02528.1_g00002.1	15.9537	31.9075	0	0	#NAME?	0.000200698	0.00912534	Down	0.213002	0.163449	0	0	RE1	Retrovirus-related Pol polyprotein from transposon RE1	GO:0000943,GO:0003676,GO:0003964,GO:0004190,GO:0004519,GO:0006310,GO:0015074,GO:0046872	retrotransposon nucleocapsid|nucleic acid binding|RNA-directed DNA polymerase activity|aspartic-type endopeptidase activity|endonuclease activity|DNA recombination|DNA integration|metal ion binding
Sme2.5_02537.1_g00008.1	29.5468	10.6861	48.4076	4.52996	2.1795	0.00179334	0.0542547	Up	0	0.910983	2.05348	1.86221	PER3	Peroxidase 3	GO:0004601,GO:0005576,GO:0005783,GO:0006979,GO:0009269,GO:0009409,GO:0009505,GO:0009506,GO:0020037,GO:0042538,GO:0042744,GO:0046872	peroxidase activity|extracellular region|endoplasmic reticulum|response to oxidative stress|response to desiccation|response to cold|plant-type cell wall|plasmodesma|heme binding|hyperosmotic salinity response|hydrogen peroxide catabolic process|metal ion binding	ko00940	Phenylpropanoid biosynthesis
Sme2.5_02545.1_g00001.1	31.7554	17.3796	46.1311	2.65432	1.40834	0.0307494	0.430189	Up	0.114892	0.656324	0.9354	1.17914	TCP2	Transcription factor TCP2	GO:0003700,GO:0005634,GO:0006355,GO:0009637,GO:0009965,GO:0030154,GO:0043565,GO:0045962,GO:0048366,GO:1903508,GO:2000306	DNA-binding transcription factor activity|nucleus|regulation of transcription, DNA-templated|response to blue light|leaf morphogenesis|cell differentiation|sequence-specific DNA binding|positive regulation of development, heterochronic|leaf development|positive regulation of nucleic acid-templated transcription|positive regulation of photomorphogenesis
Sme2.5_02556.1_g00009.1	42.2735	63.1232	21.4238	0.339396	-1.55896	0.00888683	0.182294	Down	2.52488	1.85998	0.894999	0.437801	DOF2.4	Dof zinc finger protein DOF2.4	GO:0003700,GO:0005634,GO:0006355,GO:0043565,GO:0044212,GO:0046872	DNA-binding transcription factor activity|nucleus|regulation of transcription, DNA-templated|sequence-specific DNA binding|transcription regulatory region DNA binding|metal ion binding
Sme2.5_02578.1_g00001.1	6.90668	1.03255	12.7808	12.3779	3.6297	0.0217192	0.335432	Up	0	0.0270968	0	0
Sme2.5_02580.1_g00001.1	33.3829	14.1017	52.6641	3.73459	1.90095	0.00450937	0.109389	Up	0.5848	1.1313	3.6721	2.39341	GLIP6	GDSL esterase/lipase 6	GO:0005576,GO:0016042,GO:0016298	extracellular region|lipid catabolic process|lipase activity
Sme2.5_02582.1_g00005.1	10.6827	20.4052	0.960328	0.047063	-4.40926	0.00486492	0.116083	Down	0.530412	0.875616	0.0508143	0	TLP1	Protein TWIN LOV 1	GO:0000155,GO:0005634,GO:0009881,GO:0018298	phosphorelay sensor kinase activity|nucleus|photoreceptor activity|protein-chromophore linkage
Sme2.5_02584.1_g00002.1	183.844	85.5772	282.112	3.29658	1.72097	0.000221748	0.00996655	Up	3.90668	9.53284	21.8303	18.0108	HVA22E	HVA22-like protein e	GO:0009409,GO:0009414,GO:0009737,GO:0016021,GO:0042538	response to cold|response to water deprivation|response to abscisic acid|integral component of membrane|hyperosmotic salinity response
Sme2.5_02584.1_g00003.1	51.659	24.9976	78.3204	3.13312	1.6476	0.0041439	0.10329	Up	0.819956	1.31051	3.32261	2.77956	DOF5.7	Dof zinc finger protein DOF5.7	GO:0003700,GO:0005634,GO:0006355,GO:0010052,GO:0010118,GO:0043565,GO:0045893,GO:0046872,GO:1902066	DNA-binding transcription factor activity|nucleus|regulation of transcription, DNA-templated|guard cell differentiation|stomatal movement|sequence-specific DNA binding|positive regulation of transcription, DNA-templated|metal ion binding|regulation of cell wall pectin metabolic process
Sme2.5_02584.1_g00007.1	148.416	31.3797	265.453	8.45938	3.08055	1.24e-10	2.52e-08	Up	0.0907171	2.00535	8.80938	9.20814	10HGO	8-hydroxygeraniol dehydrogenase	GO:0008270,GO:0102311	zinc ion binding|8-hydroxygeraniol dehydrogenase activity	ko00940	Phenylpropanoid biosynthesis
Sme2.5_02607.1_g00001.1	1233.95	1815.52	652.38	0.359336	-1.4766	0.0307705	0.430292	Down	156.828	74.1214	38.276	42.8863
Sme2.5_02613.1_g00001.1	188.893	0	377.786	Inf	Inf	5e-34	1.56e-30	Up	0	0	4.818	5.82966	AtMg00820	Uncharacterized mitochondrial protein AtMg00820	GO:0000943,GO:0005739	retrotransposon nucleocapsid|mitochondrion
Sme2.5_02618.1_g00007.1	1550.73	2072.98	1028.48	0.496138	-1.01119	0.0142161	0.25077	Down	35.6324	43.3194	20.4615	23.0999	At1g52360	Coatomer subunit beta'-2	GO:0000139,GO:0005198,GO:0006886,GO:0006888,GO:0006890,GO:0006891,GO:0030126	Golgi membrane|structural molecule activity|intracellular protein transport|ER to Golgi vesicle-mediated transport|retrograde vesicle-mediated transport, Golgi to ER|intra-Golgi vesicle-mediated transport|COPI vesicle coat
Sme2.5_02620.1_g00003.1	103.377	1.03255	205.722	199.237	7.63834	7.87e-23	7.69e-20	Up	0.0200323	0	1.69439	1.99771	At1g65750	Putative ribonuclease H protein At1g65750	GO:0003676,GO:0004523,GO:0046872	nucleic acid binding|RNA-DNA hybrid ribonuclease activity|metal ion binding
Sme2.5_02627.1_g00001.1	5.99947	0.534305	11.4646	21.4571	4.42338	0.0156497	0.266932	Up	0	0.0696118	0.277069	0.50452	RE1	Retrovirus-related Pol polyprotein from transposon RE1	GO:0000943,GO:0003676,GO:0003964,GO:0004190,GO:0004519,GO:0006310,GO:0015074,GO:0046872	retrotransposon nucleocapsid|nucleic acid binding|RNA-directed DNA polymerase activity|aspartic-type endopeptidase activity|endonuclease activity|DNA recombination|DNA integration|metal ion binding
Sme2.5_02627.1_g00002.1	5.1281	0.534305	9.7219	18.1954	4.1855	0.0334801	0.455587	Up	0	0.181744	1.19149	0.939991
Sme2.5_02635.1_g00005.1	569.684	938.814	200.555	0.213626	-2.22684	2.68e-08	3.71e-06	Down	13.2925	11.4156	2.6251	2.40247	FTSH8	ATP-dependent zinc metalloprotease FTSH 8, mitochondrial	GO:0004222,GO:0005524,GO:0005743,GO:0008053,GO:0008270,GO:0016021,GO:0034982,GO:0042407	metalloendopeptidase activity|ATP binding|mitochondrial inner membrane|mitochondrial fusion|zinc ion binding|integral component of membrane|mitochondrial protein processing|cristae formation
Sme2.5_02637.1_g00002.1	43.2839	23.3881	63.1798	2.70137	1.43369	0.0179655	0.295477	Up	0.804204	0.318581	1.30945	1.66878	ERECTA	LRR receptor-like serine/threonine-protein kinase ERECTA
Sme2.5_02639.1_g00002.1	52.3346	94.2242	10.445	0.110853	-3.17329	0.0393022	0.505665	Down	1.4299	0.382212	0.103423	0.094253	RE1	Retrovirus-related Pol polyprotein from transposon RE1	GO:0000943,GO:0003676,GO:0003964,GO:0004190,GO:0004519,GO:0006310,GO:0015074,GO:0046872	retrotransposon nucleocapsid|nucleic acid binding|RNA-directed DNA polymerase activity|aspartic-type endopeptidase activity|endonuclease activity|DNA recombination|DNA integration|metal ion binding
Sme2.5_02639.1_g00005.1	18.2426	7.01149	29.4736	4.20362	2.07163	0.0173358	0.287386	Up	0.304797	0	0.549676	0.447684
Sme2.5_02640.1_g00006.1	12.3445	3.20583	21.4831	6.70126	2.74443	0.0105351	0.204126	Up	0	0.453026	0.88003	0.789095	PHL7	Myb family transcription factor PHL7	GO:0003677,GO:0003700,GO:0005634,GO:0006355	DNA binding|DNA-binding transcription factor activity|nucleus|regulation of transcription, DNA-templated
Sme2.5_02644.1_g00004.1	343.711	152.801	534.62	3.4988	1.80686	6.02e-05	0.00331058	Up	3.10072	5.89349	18.1735	13.4809	CYSEP	Vignain	GO:0008234,GO:0031410	cysteine-type peptidase activity|cytoplasmic vesicle
Sme2.5_02649.1_g00005.1	1851.51	1196.59	2506.43	2.09465	1.06671	0.00433571	0.106964	Up	58.2238	43.9351	99.4067	111.323	ERF4	Ethylene-responsive transcription factor 4	GO:0003700,GO:0005634,GO:0009723,GO:0009737,GO:0009864,GO:0009873,GO:0010105,GO:0010200,GO:0016604,GO:0043565,GO:0045892	DNA-binding transcription factor activity|nucleus|response to ethylene|response to abscisic acid|induced systemic resistance, jasmonic acid mediated signaling pathway|ethylene-activated signaling pathway|negative regulation of ethylene-activated signaling pathway|response to chitin|nuclear body|sequence-specific DNA binding|negative regulation of transcription, DNA-templated
Sme2.5_02661.1_g00002.1	474.716	308.536	640.896	2.07722	1.05465	0.00724795	0.15811	Up	24.0323	32.3157	64.1217	51.6156	ATS3A	Embryo-specific protein ATS3A	GO:0005576,GO:0009506	extracellular region|plasmodesma
Sme2.5_02673.1_g00006.1	67.6719	105.336	30.0074	0.284872	-1.81161	0.0453731	0.555523	Down	1.4503	0.583073	0.411103	0.212896	RLP6	Receptor-like protein 6	GO:0005886,GO:0016020,GO:0016021	plasma membrane|membrane|integral component of membrane
Sme2.5_02675.1_g00005.1	255.38	405.077	105.683	0.260895	-1.93846	0.0365558	0.483118	Down	8.05665	3.35096	0.864038	0.943832	RPPL1	Putative disease resistance RPP13-like protein 1
Sme2.5_02682.1_g00002.1	20.6987	33.3235	8.07382	0.242286	-2.04522	0.0114465	0.216356	Down	0.965898	1.40813	0.189109	0.339345	At1g61740	Sulfite exporter TauE/SafE family protein 2	GO:0016021,GO:0016567,GO:0031464	integral component of membrane|protein ubiquitination|Cul4A-RING E3 ubiquitin ligase complex
Sme2.5_02691.1_g00004.1	101.582	141.194	61.9708	0.438906	-1.18802	0.0113508	0.215328	Down	3.76593	2.88409	2.30002	1.95386	URH1	Uridine nucleosidase 1	GO:0005829,GO:0006152,GO:0006218,GO:0008477,GO:0045437,GO:0047622,GO:0047724,GO:0072585	cytosol|purine nucleoside catabolic process|uridine catabolic process|purine nucleosidase activity|uridine nucleosidase activity|adenosine nucleosidase activity|inosine nucleosidase activity|xanthosine nucleotidase activity	ko00240,ko00760	Pyrimidine metabolism|Nicotinate and nicotinamide metabolism
Sme2.5_02691.1_g00005.1	636.378	862.648	410.108	0.475406	-1.07277	0.0047433	0.113701	Down	38.1333	26.9418	16.6975	14.454	At5g03610	GDSL esterase/lipase At5g03610	GO:0005576,GO:0016042,GO:0016788	extracellular region|lipid catabolic process|hydrolase activity, acting on ester bonds
Sme2.5_02706.1_g00004.1	24.5322	3.20583	45.8585	14.3047	3.83842	8.03e-06	0.000563376	Up	0	0.157384	0.424718	0.781232
Sme2.5_02707.1_g00006.1	6.75902	1.60291	11.9151	7.43342	2.89403	0.0473957	0.569586	Up	0	0.0859918	0.374911	0.447675	IDD14	Protein indeterminate-domain 14	GO:0003700,GO:0005634,GO:0006355,GO:0009630,GO:0009965,GO:0010601,GO:0043621,GO:0044212,GO:0046872,GO:0046982,GO:0048444,GO:2000012,GO:2000904	DNA-binding transcription factor activity|nucleus|regulation of transcription, DNA-templated|gravitropism|leaf morphogenesis|positive regulation of auxin biosynthetic process|protein self-association|transcription regulatory region DNA binding|metal ion binding|protein heterodimerization activity|floral organ morphogenesis|regulation of auxin polar transport|regulation of starch metabolic process
Sme2.5_02708.1_g00005.1	20.6227	9.82725	31.4182	3.19705	1.67674	0.0373959	0.489463	Up	0.0805093	0.0877914	0.30028	0.220126	TY3B-I	Transposon Ty3-I Gag-Pol polyprotein	GO:0000943,GO:0003677,GO:0003723,GO:0003887,GO:0003964,GO:0004190,GO:0004523,GO:0004540,GO:0005524,GO:0005634,GO:0005737,GO:0006310,GO:0008233,GO:0008270,GO:0015074,GO:0032197	retrotransposon nucleocapsid|DNA binding|RNA binding|DNA-directed DNA polymerase activity|RNA-directed DNA polymerase activity|aspartic-type endopeptidase activity|RNA-DNA hybrid ribonuclease activity|ribonuclease activity|ATP binding|nucleus|cytoplasm|DNA recombination|peptidase activity|zinc ion binding|DNA integration|transposition, RNA-mediated
Sme2.5_02723.1_g00009.1	49.9667	69.5348	30.3986	0.437171	-1.19373	0.0342949	0.462618	Down	0.869935	0.64386	0.34071	0.368918	TY3B-G	Transposon Ty3-G Gag-Pol polyprotein	GO:0000943,GO:0003677,GO:0003723,GO:0003887,GO:0003964,GO:0004190,GO:0004523,GO:0004540,GO:0005524,GO:0005634,GO:0005737,GO:0006310,GO:0008233,GO:0008270,GO:0015074,GO:0032197	retrotransposon nucleocapsid|DNA binding|RNA binding|DNA-directed DNA polymerase activity|RNA-directed DNA polymerase activity|aspartic-type endopeptidase activity|RNA-DNA hybrid ribonuclease activity|ribonuclease activity|ATP binding|nucleus|cytoplasm|DNA recombination|peptidase activity|zinc ion binding|DNA integration|transposition, RNA-mediated
Sme2.5_02724.1_g00003.1	15.6582	4.6645	26.6519	5.71378	2.51445	0.00743491	0.160621	Up	0.00938313	0.0273517	0.161623	0.156113	XI-B	Myosin-8	GO:0003774,GO:0005516,GO:0005524,GO:0005737,GO:0007015,GO:0016459,GO:0030048,GO:0051015	motor activity|calmodulin binding|ATP binding|cytoplasm|actin filament organization|myosin complex|actin filament-based movement|actin filament binding
Sme2.5_02724.1_g00006.1	13.2612	0.534305	25.9882	48.6392	5.60405	4.68e-05	0.00263529	Up	0	0	0.838966	0.616856	YUC3	Probable indole-3-pyruvate monooxygenase YUCCA3	GO:0004499,GO:0009851,GO:0050660,GO:0050661,GO:0103075	N,N-dimethylaniline monooxygenase activity|auxin biosynthetic process|flavin adenine dinucleotide binding|NADP binding|indole-3-pyruvate monooxygenase activity	ko00380	Tryptophan metabolism
Sme2.5_02728.1_g00003.1	21.927	32.5433	11.3107	0.347557	-1.52468	0.0438571	0.541412	Down	1.4575	2.44396	0.376841	0.475966
Sme2.5_02733.1_g00008.1	11.9587	3.63195	20.2855	5.58529	2.48163	0.0206176	0.324917	Up	0.0328379	0.0313734	0.322076	0.144854
Sme2.5_02733.1_g00010.1	6.20705	0.534305	11.8798	22.2341	4.4747	0.0459017	0.559149	Up	0	0	1.38617	0.0902656	GLP9	Germin-like protein subfamily 1 member 8	GO:0000325,GO:0005576,GO:0005618,GO:0005886,GO:0009651,GO:0030145,GO:0045735,GO:0048046	plant-type vacuole|extracellular region|cell wall|plasma membrane|response to salt stress|manganese ion binding|nutrient reservoir activity|apoplast
Sme2.5_02738.1_g00005.1	20.3097	9.04712	31.5722	3.48975	1.80312	0.0227925	0.347295	Up	0	0.0435599	0.172994	0.0393468	psbD	Photosystem II D2 protein	GO:0005506,GO:0009523,GO:0009535,GO:0009772,GO:0016021,GO:0016168,GO:0018298,GO:0045156	iron ion binding|photosystem II|chloroplast thylakoid membrane|photosynthetic electron transport in photosystem II|integral component of membrane|chlorophyll binding|protein-chromophore linkage|electron transporter, transferring electrons within the cyclic electron transport pathway of photosynthesis activity	ko00195	Photosynthesis
Sme2.5_02743.1_g00004.1	173.86	262.133	85.5878	0.326505	-1.61482	0.000489591	0.0190965	Down	17.1895	9.99621	4.69606	4.28394
Sme2.5_02745.1_g00008.1	288.664	425.525	151.803	0.356741	-1.48705	0.000325068	0.0135043	Down	37.5099	8.14643	14.6139	15.0549
Sme2.5_02747.1_g00007.1	101.754	67.6993	135.809	2.00606	1.00436	0.0418174	0.526623	Up	0.991699	2.49243	3.31344	3.86886	CYP716A12	Beta-amyrin 28-monooxygenase	GO:0005506,GO:0016021,GO:0016135,GO:0016709,GO:0020037	iron ion binding|integral component of membrane|saponin biosynthetic process|oxidoreductase activity, acting on paired donors, with incorporation or reduction of molecular oxygen, NAD(P)H as one donor, and incorporation of one atom of oxygen|heme binding
Sme2.5_02750.1_g00007.1	776.409	1062.93	489.886	0.460881	-1.11753	0.00318623	0.0848755	Down	27.1828	20.3608	12.6077	10.6397	NPR3	Regulatory protein NPR3	GO:0005634,GO:0009627,GO:0009816,GO:0009817,GO:0016567,GO:0042742,GO:0050832,GO:0080185,GO:1901149,GO:2000022	nucleus|systemic acquired resistance|defense response to bacterium, incompatible interaction|defense response to fungus, incompatible interaction|protein ubiquitination|defense response to bacterium|defense response to fungus|effector dependent induction by symbiont of host immune response|salicylic acid binding|regulation of jasmonic acid mediated signaling pathway	ko04075	Plant hormone signal transduction
Sme2.5_02752.1_g00004.1	18.2053	1.53079	34.8797	22.7854	4.51004	1.73e-05	0.00111446	Up	0.0689417	0.0705448	1.19434	2.6279	ATL20	RING-H2 finger protein ATL20	GO:0016021,GO:0016567,GO:0016740,GO:0046872	integral component of membrane|protein ubiquitination|transferase activity|metal ion binding
Sme2.5_02762.1_g00009.1	18.3717	1.06861	35.6747	33.3843	5.0611	0.000197965	0.00902733	Up	0	0.059108	0.697954	0.197586
Sme2.5_02762.1_g00010.1	215.654	121.418	309.889	2.55226	1.35177	0.00515566	0.121537	Up	7.49138	1.77194	8.82655	10.681
Sme2.5_02774.1_g00004.1	6.42652	1.03255	11.8205	11.4479	3.51701	0.0358528	0.476497	Up	0	0	0.132555	0.0398326	PUP4	Probable purine permease 4	GO:0005345,GO:0006863,GO:0016020,GO:0016021	purine nucleobase transmembrane transporter activity|purine nucleobase transport|membrane|integral component of membrane
Sme2.5_02777.1_g00011.1	69.1493	0	138.299	Inf	Inf	6.87e-20	4.67e-17	Up	0	0	0.742724	0.838165					ko03430,ko03030,ko03460,ko03440,ko03420	Mismatch repair|DNA replication|Fanconi anemia pathway|Homologous recombination|Nucleotide excision repair
Sme2.5_02785.1_g00005.1	73.1486	105.631	40.6657	0.384977	-1.37716	0.00722296	0.157785	Down	6.5059	4.93551	1.81229	2.16972
Sme2.5_02793.1_g00001.1	155.337	213.587	97.0878	0.454559	-1.13746	0.0096785	0.191782	Down	7.22418	5.93252	2.91899	2.87498	DOF3.7	Dof zinc finger protein DOF3.7	GO:0003677,GO:0005634,GO:0006355,GO:0046872	DNA binding|nucleus|regulation of transcription, DNA-templated|metal ion binding
Sme2.5_02798.1_g00004.1	78.5187	129.757	27.2804	0.210242	-2.24988	0.0217912	0.335965	Down	22.7256	9.4703	3.47768	3.46016	GRXS9	Monothiol glutaredoxin-S9	GO:0005634,GO:0005737,GO:0006995,GO:0009055,GO:0015035,GO:0045454,GO:0046872,GO:0051537	nucleus|cytoplasm|cellular response to nitrogen starvation|electron transfer activity|protein disulfide oxidoreductase activity|cell redox homeostasis|metal ion binding|2 iron, 2 sulfur cluster binding
Sme2.5_02824.1_g00004.1	333.577	545.501	121.654	0.223013	-2.1648	1.57e-07	1.79e-05	Down	14.0004	10.6817	2.60365	1.98823	HSR4	Protein HYPER-SENSITIVITY-RELATED 4	GO:0002237,GO:0005524,GO:0005739,GO:0005740,GO:0005741,GO:0008219,GO:0009411,GO:0009617,GO:0009626,GO:0009863,GO:0016021,GO:0016887,GO:0042802	response to molecule of bacterial origin|ATP binding|mitochondrion|mitochondrial envelope|mitochondrial outer membrane|cell death|response to UV|response to bacterium|plant-type hypersensitive response|salicylic acid mediated signaling pathway|integral component of membrane|ATPase activity|identical protein binding
Sme2.5_02836.1_g00008.1	16.0059	0.534305	31.4776	58.9131	5.88052	6.06e-06	0.000447953	Up	0	0.0655921	0.397569	0.30031	PFP-ALPHA	Pyrophosphate--fructose 6-phosphate 1-phosphotransferase subunit alpha	GO:0003872,GO:0005524,GO:0005737,GO:0046872,GO:0047334	6-phosphofructokinase activity|ATP binding|cytoplasm|metal ion binding|diphosphate-fructose-6-phosphate 1-phosphotransferase activity	ko00030,ko00051,ko00010	Pentose phosphate pathway|Fructose and mannose metabolism|Glycolysis / Gluconeogenesis
Sme2.5_02844.1_g00004.1	49.2708	23.2209	75.3208	3.24366	1.69762	0.00372037	0.0949271	Up	0.0638723	0.262305	0.845478	0.740838	ABCG32	ABC transporter G family member 32	GO:0005524,GO:0005886,GO:0006855,GO:0016021,GO:0042335,GO:0042626,GO:0055085	ATP binding|plasma membrane|drug transmembrane transport|integral component of membrane|cuticle development|ATPase activity, coupled to transmembrane movement of substances|transmembrane transport
Sme2.5_02863.1_g00001.1	160.523	253.397	67.6495	0.26697	-1.90525	0.0146889	0.256416	Down	3.68907	2.50253	0.480668	0.735539
Sme2.5_02864.1_g00002.1	11.6482	0	23.2965	Inf	Inf	0.000888818	0.0311704	Up	0	0	0.0668271	0.213467		Retrovirus-related Pol polyprotein from transposon TNT 1-94	GO:0000943,GO:0003676,GO:0003964,GO:0004190,GO:0004519,GO:0008270,GO:0015074	retrotransposon nucleocapsid|nucleic acid binding|RNA-directed DNA polymerase activity|aspartic-type endopeptidase activity|endonuclease activity|zinc ion binding|DNA integration	ko03020,ko00230,ko00240	RNA polymerase|Purine metabolism|Pyrimidine metabolism
Sme2.5_02896.1_g00006.1	805.15	226.824	1383.48	6.09935	2.60866	5.74e-11	1.28e-08	Up	5.17522	18.136	77.1819	69.5734	PER44	Peroxidase 44	GO:0004601,GO:0005576,GO:0006979,GO:0009505,GO:0009506,GO:0020037,GO:0042744,GO:0046872	peroxidase activity|extracellular region|response to oxidative stress|plant-type cell wall|plasmodesma|heme binding|hydrogen peroxide catabolic process|metal ion binding	ko00940	Phenylpropanoid biosynthesis
Sme2.5_02902.1_g00003.1	13.831	23.8208	3.84131	0.161259	-2.63255	0.00860027	0.17758	Down	0.324921	0.340452	0.0668251	0.0601432	XA21	Receptor kinase-like protein Xa21	GO:0004674,GO:0005524,GO:0005634,GO:0005789,GO:0005886,GO:0006952,GO:0016021,GO:0031349,GO:0046777,GO:1900426	protein serine/threonine kinase activity|ATP binding|nucleus|endoplasmic reticulum membrane|plasma membrane|defense response|integral component of membrane|positive regulation of defense response|protein autophosphorylation|positive regulation of defense response to bacterium
Sme2.5_02908.1_g00002.1	181.698	64.3787	299.017	4.64465	2.21557	6.49e-07	6.37e-05	Up	1.07019	1.63885	4.80638	4.89552	AP2	Floral homeotic protein APETALA 2	GO:0003677,GO:0003700,GO:0005634,GO:0009908,GO:0010073,GO:0010093,GO:0030154,GO:0048316,GO:0048481	DNA binding|DNA-binding transcription factor activity|nucleus|flower development|meristem maintenance|specification of floral organ identity|cell differentiation|seed development|plant ovule development
Sme2.5_02927.1_g00006.1	144.075	199.089	89.0619	0.447348	-1.16053	0.0079742	0.167415	Down	0	0	0.248421	0.448093
Sme2.5_02942.1_g00007.1	7.63584	13.351	1.92066	0.143858	-2.79728	0.0393304	0.505665	Down	1.05174	0.826386	0.14702	0.0658049	HSR4	Protein HYPER-SENSITIVITY-RELATED 4	GO:0002237,GO:0005524,GO:0005739,GO:0005740,GO:0005741,GO:0008219,GO:0009411,GO:0009617,GO:0009626,GO:0009863,GO:0016021,GO:0016887,GO:0042802	response to molecule of bacterial origin|ATP binding|mitochondrion|mitochondrial envelope|mitochondrial outer membrane|cell death|response to UV|response to bacterium|plant-type hypersensitive response|salicylic acid mediated signaling pathway|integral component of membrane|ATPase activity|identical protein binding
Sme2.5_02951.1_g00001.1	3774.62	6142.42	1406.83	0.229036	-2.12635	0.000777159	0.0279759	Down	537.058	885.986	82.6528	223.286
Sme2.5_02951.1_g00002.1	1357.03	2125.34	588.712	0.276996	-1.85206	1.67e-06	0.000147454	Down	272.566	254.215	53.9666	85.8092
Sme2.5_02953.1_g00006.1	9.47345	1.03255	17.9143	17.3496	4.11683	0.00309819	0.0831198	Up	0	0.0440336	0.63124	0.611276
Sme2.5_02954.1_g00002.1	732.925	1000.64	465.211	0.464914	-1.10496	0.00437162	0.10751	Down	8.26687	9.92209	4.51799	4.40752	SUF4	Protein SUPPRESSOR OF FRI 4	GO:0003677,GO:0003700,GO:0005634,GO:0006355,GO:0009908,GO:0009910,GO:0030154,GO:0046872	DNA binding|DNA-binding transcription factor activity|nucleus|regulation of transcription, DNA-templated|flower development|negative regulation of flower development|cell differentiation|metal ion binding
Sme2.5_02956.1_g00006.1	1624.02	2169.51	1078.52	0.497123	-1.00832	0.00699236	0.154227	Down	72.9569	62.3189	32.7354	35.2441	ACO	1-aminocyclopropane-1-carboxylate oxidase	GO:0009693,GO:0009815,GO:0009835,GO:0031418,GO:0046872	ethylene biosynthetic process|1-aminocyclopropane-1-carboxylate oxidase activity|fruit ripening|L-ascorbic acid binding|metal ion binding	ko00270	Cysteine and methionine metabolism
Sme2.5_02970.1_g00002.1	4.86532	9.22083	0.509819	0.0552899	-4.17684	0.0342777	0.462587	Down	0.536961	0.19261	0.0646834	0
Sme2.5_02975.1_g00007.1	73.0025	46.2255	99.7795	2.15854	1.11005	0.0438785	0.541463	Up	0.178236	1.4795	1.604	1.25637	COX5C	Cytochrome c oxidase subunit 5C	GO:0005746,GO:0016021	mitochondrial respiratory chain|integral component of membrane
Sme2.5_02977.1_g00006.1	127.986	78.005	177.967	2.28149	1.18997	0.00927172	0.187035	Up	0.788316	0.401165	1.14011	1.00322	REV	Homeobox-leucine zipper protein REVOLUTA	GO:0003700,GO:0005634,GO:0008289,GO:0009855,GO:0009944,GO:0009956,GO:0010014,GO:0010051,GO:0010089,GO:0030154,GO:0043565,GO:0044212	DNA-binding transcription factor activity|nucleus|lipid binding|determination of bilateral symmetry|polarity specification of adaxial/abaxial axis|radial pattern formation|meristem initiation|xylem and phloem pattern formation|xylem development|cell differentiation|sequence-specific DNA binding|transcription regulatory region DNA binding
Sme2.5_02984.1_g00002.1	80.284	44.7242	115.844	2.59018	1.37305	0.00615575	0.140353	Up	1.33601	1.96942	4.24068	4.47104		Polyubiquitin	GO:0005634,GO:0005737	nucleus|cytoplasm
Sme2.5_02990.1_g00001.1	208.911	306.556	111.267	0.362958	-1.46213	0.0141057	0.24925	Down	12.7652	6.86474	3.07233	4.14547	BHLH110	Transcription factor bHLH110	GO:0001228,GO:0003677,GO:0003700,GO:0005634,GO:0046983	DNA-binding transcription activator activity, RNA polymerase II-specific|DNA binding|DNA-binding transcription factor activity|nucleus|protein dimerization activity
Sme2.5_02990.1_g00005.1	109.409	69.9315	148.886	2.12903	1.0902	0.0194127	0.311798	Up	3.56974	4.28843	9.40465	8.56906
Sme2.5_03009.1_g00005.1	1275.38	754.984	1795.78	2.37856	1.25009	0.00095752	0.033121	Up	7.84756	5.94989	17.2975	17.373	GC1	Golgin candidate 1	GO:0000139,GO:0000301,GO:0005794,GO:0007030,GO:0016021,GO:0031985	Golgi membrane|retrograde transport, vesicle recycling within Golgi|Golgi apparatus|Golgi organization|integral component of membrane|Golgi cisterna
Sme2.5_03009.1_g00006.1	25.1022	48.343	1.86135	0.0385029	-4.69889	0.000704408	0.0256224	Down	5.01578	2.32194	0.0805354	0.216626
Sme2.5_03012.1_g00006.1	31.1438	14.8163	47.4712	3.20399	1.67987	0.0185657	0.30217	Up	0.161891	0.793745	1.38092	1.00067
Sme2.5_03019.1_g00007.1	97.113	52.2994	141.927	2.71373	1.44028	0.00311008	0.0832152	Up	1.23459	0.91813	2.95441	3.03206	ycf45	Uncharacterized protein ycf45	GO:0003676,GO:0005524,GO:0009507	nucleic acid binding|ATP binding|chloroplast
Sme2.5_03023.1_g00004.1	171.236	113.023	229.448	2.03009	1.02155	0.0180173	0.295674	Up	3.77395	6.33224	12.7959	9.25763	WRKY35	Probable WRKY transcription factor 35	GO:0003700,GO:0005634,GO:0009555,GO:0009793,GO:0043565,GO:0044212	DNA-binding transcription factor activity|nucleus|pollen development|embryo development ending in seed dormancy|sequence-specific DNA binding|transcription regulatory region DNA binding
Sme2.5_03037.1_g00008.1	8.34409	15.6685	1.01964	0.0650755	-3.94174	0.00576207	0.133617	Down	1.10506	2.29887	0.269089	0
Sme2.5_03039.1_g00005.1	11.0209	1.06861	20.9733	19.6267	4.29474	0.00102536	0.0351317	Up	0	0.138476	1.62239	0.975876	GIS	Zinc finger protein GIS	GO:0003676,GO:0003700,GO:0005634,GO:0006355,GO:0007275,GO:0009739,GO:0009740,GO:0010026,GO:0010091,GO:0046872	nucleic acid binding|DNA-binding transcription factor activity|nucleus|regulation of transcription, DNA-templated|multicellular organism development|response to gibberellin|gibberellic acid mediated signaling pathway|trichome differentiation|trichome branching|metal ion binding
Sme2.5_03054.1_g00002.1	118.798	167.634	69.9614	0.417347	-1.26068	0.00696098	0.153672	Down	6.84419	7.58718	2.73616	3.25848	DOF2.1	Dof zinc finger protein DOF2.1	GO:0003677,GO:0003700,GO:0005730,GO:0006355,GO:0046872	DNA binding|DNA-binding transcription factor activity|nucleolus|regulation of transcription, DNA-templated|metal ion binding
Sme2.5_03063.1_g00003.1	3479.71	5058.53	1900.89	0.375778	-1.41205	0.000721474	0.026152	Down	71.4217	43.869	25.932	17.7659
Sme2.5_03067.1_g00002.1	113.115	5.12669	221.103	43.1277	5.43054	4.21e-06	0.000333731	Up	0.410391	0.158994	16.4967	7.94602	SMO1-1	Methylsterol monooxygenase 1-1	GO:0000254,GO:0005506,GO:0005789,GO:0016020,GO:0016021,GO:0016126,GO:0080064	C-4 methylsterol oxidase activity|iron ion binding|endoplasmic reticulum membrane|membrane|integral component of membrane|sterol biosynthetic process|4,4-dimethyl-9beta,19-cyclopropylsterol oxidation	ko00100	Steroid biosynthesis
Sme2.5_03073.1_g00002.1	7.90953	2.13722	13.6818	6.4017	2.67846	0.0447141	0.549377	Up	0	0.0666166	0.388534	0.199196	AMP2-1	Vicilin-like antimicrobial peptides 2-1	GO:0005576,GO:0031640,GO:0042742,GO:0045735,GO:0050832	extracellular region|killing of cells of other organism|defense response to bacterium|nutrient reservoir activity|defense response to fungus
Sme2.5_03073.1_g00003.1	234.115	60.7564	407.473	6.70667	2.7456	1.33e-09	2.37e-07	Up	1.36687	0.158227	4.24762	5.58961	AMP2-1	Vicilin-like antimicrobial peptides 2-1	GO:0005576,GO:0031640,GO:0042742,GO:0045735,GO:0050832	extracellular region|killing of cells of other organism|defense response to bacterium|nutrient reservoir activity|defense response to fungus
Sme2.5_03080.1_g00006.1	3853.99	5526.5	2181.48	0.394731	-1.34106	0.00243815	0.0695896	Down	227.533	128.779	67.4762	73.2676	At4g17280	Cytochrome b561 and DOMON domain-containing protein At4g17280	GO:0016021,GO:0046872,GO:0055114	integral component of membrane|metal ion binding|oxidation-reduction process
Sme2.5_03083.1_g00004.1	4.29182	0	8.58364	Inf	Inf	0.0190812	0.307622	Up	0	0	0.816742	0.533176	TY3B-G	Transposon Ty3-G Gag-Pol polyprotein	GO:0000943,GO:0003677,GO:0003723,GO:0003887,GO:0003964,GO:0004190,GO:0004523,GO:0004540,GO:0005524,GO:0005634,GO:0005737,GO:0006310,GO:0008233,GO:0008270,GO:0015074,GO:0032197	retrotransposon nucleocapsid|DNA binding|RNA binding|DNA-directed DNA polymerase activity|RNA-directed DNA polymerase activity|aspartic-type endopeptidase activity|RNA-DNA hybrid ribonuclease activity|ribonuclease activity|ATP binding|nucleus|cytoplasm|DNA recombination|peptidase activity|zinc ion binding|DNA integration|transposition, RNA-mediated
Sme2.5_03086.1_g00001.1	449.887	614.711	285.063	0.463735	-1.10863	0.00482397	0.115369	Down	25.6456	29.9452	13.6859	12.2646	At5g42850	Thioredoxin-like protein Clot	GO:0005829,GO:0045454,GO:0047134	cytosol|cell redox homeostasis|protein-disulfide reductase activity
Sme2.5_03087.1_g00003.1	128.236	36.4506	220.021	6.03615	2.59363	1.01e-07	1.24e-05	Up	0.795588	0.209992	2.54646	3.15304	AIR3	Subtilisin-like protease SBT5.3	GO:0004252,GO:0005576,GO:0005618,GO:0009733,GO:0010102	serine-type endopeptidase activity|extracellular region|cell wall|response to auxin|lateral root morphogenesis
Sme2.5_03087.1_g00004.1	128.026	187.881	68.1707	0.362839	-1.4626	0.00168341	0.0517803	Down	5.871	5.22264	1.39296	2.71753	CYP724B1	Cytochrome P450 724B1	GO:0004497,GO:0005623,GO:0006826,GO:0006879,GO:0007275,GO:0008199,GO:0009647,GO:0010268,GO:0016021,GO:0016125,GO:0016132,GO:0016705,GO:0020037,GO:0055114	monooxygenase activity|cell|iron ion transport|cellular iron ion homeostasis|multicellular organism development|ferric iron binding|skotomorphogenesis|brassinosteroid homeostasis|integral component of membrane|sterol metabolic process|brassinosteroid biosynthetic process|oxidoreductase activity, acting on paired donors, with incorporation or reduction of molecular oxygen|heme binding|oxidation-re…	ko00905	Brassinosteroid biosynthesis
Sme2.5_03092.1_g00004.1	46.8365	16.9175	76.7556	4.53706	2.18176	0.00360664	0.0927819	Up	0.0623447	0.800309	1.90776	1.31801	Os02g0683500	B3 domain-containing protein Os02g0683500	GO:0003677,GO:0005634	DNA binding|nucleus
Sme2.5_03095.1_g00004.1	481.377	962.303	0.450509	0.000468157	-11.0607	6.37e-48	6.64e-44	Down	31.2293	25.5357	0	0.0309538	ERF1-3	Eukaryotic peptide chain release factor subunit 1-3	GO:0002184,GO:0003747,GO:0005829,GO:0006415,GO:0016149,GO:0018444,GO:0040008,GO:1990825	cytoplasmic translational termination|translation release factor activity|cytosol|translational termination|translation release factor activity, codon specific|translation release factor complex|regulation of growth|sequence-specific mRNA binding	ko03015	mRNA surveillance pathway
Sme2.5_03101.1_g00005.1	3.3908	0	6.78161	Inf	Inf	0.0471658	0.568032	Up	0	0	0.245498	0.555216
Sme2.5_03104.1_g00002.1	183.169	355.561	10.7769	0.0303095	-5.04409	5.01e-21	4.02e-18	Down	3.90558	2.83139	0.0804324	0.146141
Sme2.5_03104.1_g00003.1	95.7013	185.19	6.21248	0.0335465	-4.89769	4.61e-06	0.000359741	Down	4.18138	2.12665	0.0774072	0.123326
Sme2.5_03104.1_g00004.1	15.1308	28.341	1.92066	0.0677695	-3.88322	0.00026178	0.0114212	Down	1.39552	1.89744	0.134986	0.122423
Sme2.5_03106.1_g00001.1	31.1316	59.7142	2.54909	0.0426883	-4.55002	4.19e-08	5.44e-06	Down	0.0225301	0	0	0
Sme2.5_03106.1_g00002.1	3.84502	7.69003	0	0	#NAME?	0.0260339	0.381779	Down	0.0634005	0.03048	0	0	TY3B-G	Transposon Ty3-G Gag-Pol polyprotein	GO:0000943,GO:0003677,GO:0003723,GO:0003887,GO:0003964,GO:0004190,GO:0004523,GO:0004540,GO:0005524,GO:0005634,GO:0005737,GO:0006310,GO:0008233,GO:0008270,GO:0015074,GO:0032197	retrotransposon nucleocapsid|DNA binding|RNA binding|DNA-directed DNA polymerase activity|RNA-directed DNA polymerase activity|aspartic-type endopeptidase activity|RNA-DNA hybrid ribonuclease activity|ribonuclease activity|ATP binding|nucleus|cytoplasm|DNA recombination|peptidase activity|zinc ion binding|DNA integration|transposition, RNA-mediated
Sme2.5_03117.1_g00002.1	16.0898	2.56334	29.6162	11.5537	3.53029	0.000533738	0.0205621	Up	0.21826	0.14169	2.52342	1.6067	DMP6	Protein DMP6	GO:0009507,GO:0009705,GO:0010256,GO:0016021	chloroplast|plant-type vacuole membrane|endomembrane system organization|integral component of membrane
[truncated: 1,140 more rows]

## Sheet: 362min-vs-36CK0-diff-pval-0.05-
Supplementary Table S1 The list of identified DEGs in all pairwise comparisons.
[truncated: 4,096 more rows]

[truncated: 7 more sheets: 362min-vs-F2min-diff-pval-0.05-, 3615min-vs-36CK0-diff-pval-0.05, 3615min-vs-362min-diff-pval-0.0, 3615min-vs-F15min-diff-pval-0.0, F2min-vs-FCK0-diff-pval-0.05-FC, F15min-vs-F2min-diff-pval-0.05-, F15min-vs-FCK0-diff-pval-0.05-F]
