# Supplementary material for: Transcriptome profiling reveals potential genes involved in browning of fresh-cut eggplant (Solanum melongena L.)
Source: Sci Rep. 2021 Aug 9;11:16081. doi: 10.1038/s41598-021-94831-z (PMC8352891; doi:10.1038/s41598-021-94831-z)
Supplement: Supplementary file 3 — Supplementary Table S2. [file 41598_2021_94831_MOESM3_ESM.xlsx]

## Sheet: enrichment-go-F15min-vs-FCK0-To
Supplementary Table S2 GO enrichment analysis of DEGs identified in all pairwise comparisons.
id	term	category	ListHits	ListTotal	PopHits	PopTotal	pval	padj	Enrichment_score	Gene
GO:0090355	positive regulation of auxin metabolic process	biological_process	1	923	1	39143	0	0	42.4085	Sme2.5_00003.1_g00043.1
GO:0090358	positive regulation of tryptophan metabolic process	biological_process	1	923	1	39143	0	0	42.4085	Sme2.5_00003.1_g00043.1
GO:0000743	nuclear migration involved in conjugation with cellular fusion	biological_process	1	923	1	39143	0	0	42.4085	Sme2.5_00017.1_g00020.1
GO:0005868	cytoplasmic dynein complex	cellular_component	1	923	1	39143	0	0	42.4085	Sme2.5_00017.1_g00020.1
GO:0030989	dynein-driven meiotic oscillatory nuclear movement	biological_process	1	923	1	39143	0	0	42.4085	Sme2.5_00017.1_g00020.1
GO:0035974	meiotic spindle pole body	cellular_component	1	923	1	39143	0	0	42.4085	Sme2.5_00017.1_g00020.1
GO:0045505	dynein intermediate chain binding	molecular_function	1	923	1	39143	0	0	42.4085	Sme2.5_00017.1_g00020.1
GO:0051959	dynein light intermediate chain binding	molecular_function	1	923	1	39143	0	0	42.4085	Sme2.5_00017.1_g00020.1
GO:2000582	positive regulation of ATP-dependent microtubule motor activity, plus-end-directed	biological_process	1	923	1	39143	0	0	42.4085	Sme2.5_00017.1_g00020.1
GO:0004038	allantoinase activity	molecular_function	1	923	1	39143	0	0	42.4085	Sme2.5_00024.1_g00017.1
GO:0010373	negative regulation of gibberellin biosynthetic process	biological_process	2	923	2	39143	0	0	42.4085	Sme2.5_00155.1_g00001.1; Sme2.5_00601.1_g00006.1
GO:1903533	regulation of protein targeting	biological_process	2	923	2	39143	0	0	42.4085	Sme2.5_00193.1_g00011.1; Sme2.5_02571.1_g00015.1
GO:1903553	positive regulation of extracellular exosome assembly	biological_process	2	923	2	39143	0	0	42.4085	Sme2.5_00193.1_g00011.1; Sme2.5_02571.1_g00015.1
GO:2000083	negative regulation of L-ascorbic acid biosynthetic process	biological_process	1	923	1	39143	0	0	42.4085	Sme2.5_00230.1_g00008.1
GO:0010055	atrichoblast differentiation	biological_process	2	923	2	39143	0	0	42.4085	Sme2.5_00378.1_g00006.1; Sme2.5_02226.1_g00005.1
GO:0032107	regulation of response to nutrient levels	biological_process	2	923	2	39143	0	0	42.4085	Sme2.5_00378.1_g00006.1; Sme2.5_02226.1_g00005.1
GO:0043620	regulation of DNA-templated transcription in response to stress	biological_process	2	923	2	39143	0	0	42.4085	Sme2.5_00378.1_g00006.1; Sme2.5_02226.1_g00005.1
GO:0015075	ion transmembrane transporter activity	molecular_function	1	923	1	39143	0	0	42.4085	Sme2.5_00433.1_g00006.1
GO:0072660	maintenance of protein location in plasma membrane	biological_process	1	923	1	39143	0	0	42.4085	Sme2.5_00514.1_g00009.1
GO:1900030	regulation of pectin biosynthetic process	biological_process	1	923	1	39143	0	0	42.4085	Sme2.5_00540.1_g00005.1
GO:0080114	positive regulation of glycine hydroxymethyltransferase activity	biological_process	1	923	1	39143	0	0	42.4085	Sme2.5_00743.1_g00010.1
GO:0005221	intracellular cyclic nucleotide activated cation channel activity	molecular_function	1	923	1	39143	0	0	42.4085	Sme2.5_00876.1_g00009.1
GO:0005222	intracellular cAMP-activated cation channel activity	molecular_function	1	923	1	39143	0	0	42.4085	Sme2.5_00876.1_g00009.1
GO:0070509	calcium ion import	biological_process	1	923	1	39143	0	0	42.4085	Sme2.5_00876.1_g00009.1
GO:0004604	phosphoadenylyl-sulfate reductase (thioredoxin) activity	molecular_function	1	923	1	39143	0	0	42.4085	Sme2.5_01116.1_g00010.1
GO:0019379	sulfate assimilation, phosphoadenylyl sulfate reduction by phosphoadenylyl-sulfate reductase (thioredoxin)	biological_process	1	923	1	39143	0	0	42.4085	Sme2.5_01116.1_g00010.1
GO:0005254	chloride channel activity	molecular_function	1	923	1	39143	0	0	42.4085	Sme2.5_01155.1_g00008.1
GO:0043619	regulation of transcription from RNA polymerase II promoter in response to oxidative stress	biological_process	2	923	2	39143	0	0	42.4085	Sme2.5_01795.1_g00002.1; Sme2.5_02104.1_g00004.1
GO:0031668	cellular response to extracellular stimulus	biological_process	1	923	1	39143	0	0	42.4085	Sme2.5_01947.1_g00008.1
GO:0010007	magnesium chelatase complex	cellular_component	1	923	1	39143	0	0	42.4085	Sme2.5_02201.1_g00005.1
GO:0080169	cellular response to boron-containing substance deprivation	biological_process	2	923	2	39143	0	0	42.4085	Sme2.5_02381.1_g00007.1; Sme2.5_17732.1_g00001.1
GO:0033611	oxalate catabolic process	biological_process	1	923	1	39143	0	0	42.4085	Sme2.5_03652.1_g00006.1
GO:0050203	oxalate-CoA ligase activity	molecular_function	1	923	1	39143	0	0	42.4085	Sme2.5_03652.1_g00006.1
GO:0080136	priming of cellular response to stress	biological_process	1	923	1	39143	0	0	42.4085	Sme2.5_03787.1_g00006.1
GO:0009578	etioplast stroma	cellular_component	1	923	1	39143	0	0	42.4085	Sme2.5_03810.1_g00004.1
GO:0000327	lytic vacuole within protein storage vacuole	cellular_component	1	923	1	39143	0	0	42.4085	Sme2.5_04205.1_g00006.1
GO:0000386	second spliceosomal transesterification activity	molecular_function	1	923	1	39143	0	0	42.4085	Sme2.5_05344.1_g00003.1
GO:0030623	U5 snRNA binding	molecular_function	1	923	1	39143	0	0	42.4085	Sme2.5_05344.1_g00003.1
GO:0035264	multicellular organism growth	biological_process	1	923	1	39143	0	0	42.4085	Sme2.5_05447.1_g00004.1
GO:0042735	protein body	cellular_component	1	923	1	39143	0	0	42.4085	Sme2.5_09263.1_g00001.1
GO:0080164	regulation of nitric oxide metabolic process	biological_process	1	923	1	39143	0	0	42.4085	Sme2.5_10241.1_g00003.1
GO:0000322	storage vacuole	cellular_component	1	923	1	39143	0	0	42.4085	Sme2.5_11468.1_g00003.1
GO:0033095	aleurone grain	cellular_component	1	923	1	39143	0	0	42.4085	Sme2.5_11468.1_g00003.1
GO:0016021	integral component of membrane	cellular_component	220	923	3855	39143	1.40589e-36	4.3902e-35	2.4202	Sme2.5_00003.1_g00043.1; Sme2.5_00009.1_g00049.1; Sme2.5_00025.1_g00016.1; Sme2.5_00029.1_g00036.1; Sme2.5_00033.1_g00008.1; Sme2.5_00034.1_g00023.1; Sme2.5_00057.1_g00020.1; Sme2.5_00058.1_g00005.1; Sme2.5_00059.1_g00013.1; Sme2.5_00066.1_g00035.1; Sme2.5_00096.1_g00011.1; Sme2.5_00106.1_g00003.1; Sme2.5_00131.1_g00007.1; Sme2.5_00147.1_g00014.1; Sme2.5_00155.1_g00009.1; Sme2.5_00179.1_g00032.1;…
GO:0010200	response to chitin	biological_process	39	923	133	39143	6.84672e-33	2.09053e-31	12.4356	Sme2.5_00005.1_g00017.1; Sme2.5_00009.1_g00017.1; Sme2.5_00013.1_g00025.1; Sme2.5_00029.1_g00032.1; Sme2.5_00038.1_g00005.1; Sme2.5_00192.1_g00003.1; Sme2.5_00264.1_g00017.1; Sme2.5_00556.1_g00018.1; Sme2.5_00632.1_g00022.1; Sme2.5_00798.1_g00004.1; Sme2.5_00896.1_g00001.1; Sme2.5_00896.1_g00002.1; Sme2.5_00896.1_g00003.1; Sme2.5_00896.1_g00004.1; Sme2.5_01155.1_g00012.1; Sme2.5_01795.1_g00002.1;…
GO:0003700	DNA-binding transcription factor activity	molecular_function	115	923	1424	39143	1.74878e-31	5.22353e-30	3.42484	Sme2.5_00001.1_g00045.1; Sme2.5_00007.1_g00018.1; Sme2.5_00009.1_g00017.1; Sme2.5_00010.1_g00008.1; Sme2.5_00013.1_g00025.1; Sme2.5_00029.1_g00032.1; Sme2.5_00038.1_g00005.1; Sme2.5_00038.1_g00016.1; Sme2.5_00072.1_g00016.1; Sme2.5_00076.1_g00002.1; Sme2.5_00085.1_g00016.1; Sme2.5_00087.1_g00001.1; Sme2.5_00098.1_g00004.1; Sme2.5_00128.1_g00001.1; Sme2.5_00136.1_g00021.1; Sme2.5_00155.1_g00001.1;…
GO:0005886	plasma membrane	cellular_component	133	923	2494	39143	3.25927e-19	9.52817e-18	2.26156	Sme2.5_00003.1_g00043.1; Sme2.5_00009.1_g00049.1; Sme2.5_00033.1_g00008.1; Sme2.5_00034.1_g00023.1; Sme2.5_00057.1_g00020.1; Sme2.5_00058.1_g00005.1; Sme2.5_00059.1_g00013.1; Sme2.5_00096.1_g00011.1; Sme2.5_00098.1_g00021.1; Sme2.5_00147.1_g00014.1; Sme2.5_00187.1_g00021.1; Sme2.5_00192.1_g00003.1; Sme2.5_00193.1_g00011.1; Sme2.5_00195.1_g00008.1; Sme2.5_00254.1_g00006.1; Sme2.5_00294.1_g00001.1;…
GO:0009737	response to abscisic acid	biological_process	45	923	397	39143	7.71017e-19	2.20704e-17	4.807	Sme2.5_00010.1_g00008.1; Sme2.5_00029.1_g00032.1; Sme2.5_00038.1_g00005.1; Sme2.5_00085.1_g00016.1; Sme2.5_00187.1_g00021.1; Sme2.5_00433.1_g00006.1; Sme2.5_00441.1_g00012.1; Sme2.5_00514.1_g00009.1; Sme2.5_00968.1_g00006.1; Sme2.5_00969.1_g00007.1; Sme2.5_01284.1_g00006.1; Sme2.5_01585.1_g00006.1; Sme2.5_01620.1_g00013.1; Sme2.5_01795.1_g00002.1; Sme2.5_02104.1_g00004.1; Sme2.5_02165.1_g00005.1;…
GO:0006952	defense response	biological_process	54	923	609	39143	2.63903e-17	7.40004e-16	3.76036	Sme2.5_00001.1_g00045.1; Sme2.5_00003.1_g00043.1; Sme2.5_00010.1_g00008.1; Sme2.5_00019.1_g00009.1; Sme2.5_00054.1_g00014.1; Sme2.5_00054.1_g00015.1; Sme2.5_00076.1_g00004.1; Sme2.5_00096.1_g00011.1; Sme2.5_00248.1_g00018.1; Sme2.5_00367.1_g00004.1; Sme2.5_00514.1_g00009.1; Sme2.5_00595.1_g00009.1; Sme2.5_00876.1_g00009.1; Sme2.5_00960.1_g00005.1; Sme2.5_00978.1_g00009.1; Sme2.5_00978.1_g00010.1;…
GO:0043565	sequence-specific DNA binding	molecular_function	61	923	777	39143	9.5227e-17	2.61684e-15	3.32936	Sme2.5_00007.1_g00018.1; Sme2.5_00009.1_g00017.1; Sme2.5_00013.1_g00025.1; Sme2.5_00029.1_g00032.1; Sme2.5_00038.1_g00005.1; Sme2.5_00038.1_g00016.1; Sme2.5_00072.1_g00016.1; Sme2.5_00085.1_g00016.1; Sme2.5_00087.1_g00001.1; Sme2.5_00098.1_g00004.1; Sme2.5_00128.1_g00001.1; Sme2.5_00155.1_g00001.1; Sme2.5_00155.1_g00013.1; Sme2.5_00250.1_g00012.1; Sme2.5_00250.1_g00014.1; Sme2.5_00264.1_g00017.1;…
GO:0005576	extracellular region	cellular_component	59	923	757	39143	4.11572e-16	1.10882e-14	3.30528	Sme2.5_00015.1_g00023.1; Sme2.5_00079.1_g00005.1; Sme2.5_00088.1_g00009.1; Sme2.5_00112.1_g00037.1; Sme2.5_00162.1_g00010.1; Sme2.5_00162.1_g00017.1; Sme2.5_00162.1_g00018.1; Sme2.5_00193.1_g00011.1; Sme2.5_00250.1_g00003.1; Sme2.5_00250.1_g00006.1; Sme2.5_00254.1_g00008.1; Sme2.5_00295.1_g00003.1; Sme2.5_00350.1_g00001.1; Sme2.5_00377.1_g00003.1; Sme2.5_00377.1_g00011.1; Sme2.5_00378.1_g00028.1;…
GO:0045735	nutrient reservoir activity	molecular_function	19	923	86	39143	9.746e-15	2.57519e-13	9.36931	Sme2.5_00099.1_g00003.1; Sme2.5_00216.1_g00006.1; Sme2.5_00615.1_g00003.1; Sme2.5_00897.1_g00008.1; Sme2.5_00962.1_g00006.1; Sme2.5_02712.1_g00002.1; Sme2.5_03073.1_g00003.1; Sme2.5_03951.1_g00008.1; Sme2.5_03951.1_g00009.1; Sme2.5_06200.1_g00004.1; Sme2.5_09263.1_g00001.1; Sme2.5_11468.1_g00002.1; Sme2.5_11468.1_g00003.1; Sme2.5_12524.1_g00003.1; Sme2.5_13802.1_g00001.1; Sme2.5_16026.1_g00001.1;…
GO:0009626	plant-type hypersensitive response	biological_process	39	923	393	39143	1.22709e-14	3.18117e-13	4.20847	Sme2.5_00076.1_g00002.1; Sme2.5_00155.1_g00013.1; Sme2.5_00264.1_g00028.1; Sme2.5_00345.1_g00028.1; Sme2.5_00367.1_g00014.1; Sme2.5_00876.1_g00009.1; Sme2.5_01023.1_g00001.1; Sme2.5_01284.1_g00003.1; Sme2.5_01515.1_g00003.1; Sme2.5_01701.1_g00012.1; Sme2.5_01841.1_g00010.1; Sme2.5_02130.1_g00004.1; Sme2.5_02434.1_g00005.1; Sme2.5_02745.1_g00004.1; Sme2.5_02824.1_g00004.1; Sme2.5_03333.1_g00010.1;…
GO:0045893	positive regulation of transcription, DNA-templated	biological_process	36	923	349	39143	3.42465e-14	8.71383e-13	4.37451	Sme2.5_00009.1_g00017.1; Sme2.5_00010.1_g00008.1; Sme2.5_00013.1_g00025.1; Sme2.5_00072.1_g00016.1; Sme2.5_00076.1_g00002.1; Sme2.5_00088.1_g00017.1; Sme2.5_00407.1_g00012.1; Sme2.5_00496.1_g00005.1; Sme2.5_00540.1_g00005.1; Sme2.5_00632.1_g00022.1; Sme2.5_00720.1_g00002.1; Sme2.5_00978.1_g00009.1; Sme2.5_00978.1_g00010.1; Sme2.5_01098.1_g00014.1; Sme2.5_01585.1_g00006.1; Sme2.5_01795.1_g00002.1;…
GO:0048046	apoplast	cellular_component	37	923	390	39143	2.23134e-13	5.57428e-12	4.02337	Sme2.5_00086.1_g00010.1; Sme2.5_00114.1_g00023.1; Sme2.5_00216.1_g00006.1; Sme2.5_00250.1_g00003.1; Sme2.5_00250.1_g00006.1; Sme2.5_00275.1_g00009.1; Sme2.5_00283.1_g00011.1; Sme2.5_00378.1_g00028.1; Sme2.5_00743.1_g00010.1; Sme2.5_00756.1_g00002.1; Sme2.5_01411.1_g00009.1; Sme2.5_01709.1_g00004.1; Sme2.5_01800.1_g00006.1; Sme2.5_01946.1_g00001.1; Sme2.5_02111.1_g00002.1; Sme2.5_03533.1_g00004.1;…
GO:0009873	ethylene-activated signaling pathway	biological_process	27	923	222	39143	6.55074e-13	1.60727e-11	5.15778	Sme2.5_00010.1_g00008.1; Sme2.5_00088.1_g00017.1; Sme2.5_00168.1_g00009.1; Sme2.5_00248.1_g00018.1; Sme2.5_00346.1_g00021.1; Sme2.5_00374.1_g00013.1; Sme2.5_00540.1_g00005.1; Sme2.5_00595.1_g00009.1; Sme2.5_01200.1_g00005.1; Sme2.5_01898.1_g00011.1; Sme2.5_02014.1_g00005.1; Sme2.5_02381.1_g00007.1; Sme2.5_02649.1_g00005.1; Sme2.5_03119.1_g00002.1; Sme2.5_03270.1_g00005.1; Sme2.5_03732.1_g00002.1;…
GO:0043531	ADP binding	molecular_function	33	923	332	39143	1.00651e-12	2.42622e-11	4.2153	Sme2.5_00264.1_g00028.1; Sme2.5_00345.1_g00028.1; Sme2.5_00367.1_g00014.1; Sme2.5_01023.1_g00001.1; Sme2.5_01284.1_g00003.1; Sme2.5_01515.1_g00003.1; Sme2.5_01701.1_g00012.1; Sme2.5_01841.1_g00010.1; Sme2.5_02130.1_g00004.1; Sme2.5_02745.1_g00004.1; Sme2.5_03333.1_g00010.1; Sme2.5_03476.1_g00004.1; Sme2.5_04022.1_g00002.1; Sme2.5_04312.1_g00002.1; Sme2.5_04714.1_g00004.1; Sme2.5_10905.1_g00004.1;…
GO:0009414	response to water deprivation	biological_process	32	923	324	39143	2.52064e-12	5.9713e-11	4.18849	Sme2.5_00010.1_g00008.1; Sme2.5_00250.1_g00012.1; Sme2.5_00374.1_g00013.1; Sme2.5_00433.1_g00006.1; Sme2.5_00622.1_g00030.1; Sme2.5_00743.1_g00005.1; Sme2.5_00968.1_g00006.1; Sme2.5_00969.1_g00007.1; Sme2.5_02165.1_g00005.1; Sme2.5_02453.1_g00002.1; Sme2.5_02530.1_g00008.1; Sme2.5_02766.1_g00005.1; Sme2.5_03787.1_g00006.1; Sme2.5_04074.1_g00001.1; Sme2.5_04750.1_g00001.1; Sme2.5_04750.1_g00002.1;…
GO:0009611	response to wounding	biological_process	23	923	173	39143	3.67343e-12	8.55473e-11	5.63812	Sme2.5_00010.1_g00008.1; Sme2.5_00076.1_g00014.1; Sme2.5_00088.1_g00017.1; Sme2.5_00183.1_g00013.1; Sme2.5_00199.1_g00001.1; Sme2.5_00374.1_g00013.1; Sme2.5_00556.1_g00018.1; Sme2.5_00743.1_g00005.1; Sme2.5_00960.1_g00005.1; Sme2.5_01117.1_g00010.1; Sme2.5_01795.1_g00002.1; Sme2.5_02104.1_g00004.1; Sme2.5_02289.1_g00005.1; Sme2.5_03411.1_g00003.1; Sme2.5_03787.1_g00006.1; Sme2.5_04168.1_g00003.1;…
GO:0006970	response to osmotic stress	biological_process	22	923	161	39143	5.55553e-12	1.27222e-10	5.79494	Sme2.5_00010.1_g00008.1; Sme2.5_00187.1_g00021.1; Sme2.5_00374.1_g00013.1; Sme2.5_00622.1_g00030.1; Sme2.5_00650.1_g00012.1; Sme2.5_00743.1_g00005.1; Sme2.5_00969.1_g00007.1; Sme2.5_01236.1_g00006.1; Sme2.5_01284.1_g00006.1; Sme2.5_03412.1_g00007.1; Sme2.5_03422.1_g00003.1; Sme2.5_03422.1_g00004.1; Sme2.5_03422.1_g00005.1; Sme2.5_03533.1_g00004.1; Sme2.5_03787.1_g00006.1; Sme2.5_05566.1_g00003.1;…
GO:0016722	oxidoreductase activity, oxidizing metal ions	molecular_function	11	923	35	39143	1.39568e-11	3.14372e-10	13.3284	Sme2.5_00756.1_g00002.1; Sme2.5_01800.1_g00006.1; Sme2.5_04615.1_g00006.1; Sme2.5_04615.1_g00007.1; Sme2.5_05603.1_g00002.1; Sme2.5_06478.1_g00004.1; Sme2.5_06950.1_g00002.1; Sme2.5_08168.1_g00001.1; Sme2.5_09497.1_g00005.1; Sme2.5_09778.1_g00004.1; Sme2.5_20670.1_g00001.1
GO:0009738	abscisic acid-activated signaling pathway	biological_process	29	923	291	39143	1.83365e-11	4.0636e-10	4.22627	Sme2.5_00070.1_g00009.1; Sme2.5_00085.1_g00016.1; Sme2.5_00183.1_g00013.1; Sme2.5_00250.1_g00014.1; Sme2.5_00827.1_g00005.1; Sme2.5_00827.1_g00006.1; Sme2.5_00969.1_g00007.1; Sme2.5_01098.1_g00014.1; Sme2.5_01585.1_g00006.1; Sme2.5_01795.1_g00002.1; Sme2.5_02104.1_g00004.1; Sme2.5_02453.1_g00002.1; Sme2.5_02587.1_g00015.1; Sme2.5_02948.1_g00005.1; Sme2.5_02948.1_g00007.1; Sme2.5_03412.1_g00007.1;…
GO:0042742	defense response to bacterium	biological_process	27	923	257	39143	2.32637e-11	5.0737e-10	4.45536	Sme2.5_00009.1_g00017.1; Sme2.5_00013.1_g00025.1; Sme2.5_00076.1_g00014.1; Sme2.5_00114.1_g00023.1; Sme2.5_00155.1_g00013.1; Sme2.5_00199.1_g00001.1; Sme2.5_00264.1_g00017.1; Sme2.5_00367.1_g00014.1; Sme2.5_00407.1_g00012.1; Sme2.5_00446.1_g00026.1; Sme2.5_00457.1_g00008.1; Sme2.5_00556.1_g00018.1; Sme2.5_00650.1_g00012.1; Sme2.5_00726.1_g00015.1; Sme2.5_00978.1_g00006.1; Sme2.5_01117.1_g00010.1;…
GO:0009834	plant-type secondary cell wall biogenesis	biological_process	13	923	55	39143	2.64722e-11	5.68324e-10	10.0238	Sme2.5_00003.1_g00043.1; Sme2.5_00007.1_g00018.1; Sme2.5_00418.1_g00003.1; Sme2.5_00726.1_g00015.1; Sme2.5_01618.1_g00011.1; Sme2.5_01694.1_g00006.1; Sme2.5_01800.1_g00006.1; Sme2.5_02517.1_g00007.1; Sme2.5_02530.1_g00008.1; Sme2.5_05546.1_g00004.1; Sme2.5_05864.1_g00001.1; Sme2.5_08168.1_g00001.1; Sme2.5_12602.1_g00002.1
GO:0046274	lignin catabolic process	biological_process	10	923	29	39143	2.77379e-11	5.76085e-10	14.6236	Sme2.5_00756.1_g00002.1; Sme2.5_01800.1_g00006.1; Sme2.5_04615.1_g00006.1; Sme2.5_04615.1_g00007.1; Sme2.5_05603.1_g00002.1; Sme2.5_06950.1_g00002.1; Sme2.5_08168.1_g00001.1; Sme2.5_09497.1_g00005.1; Sme2.5_09778.1_g00004.1; Sme2.5_20670.1_g00001.1
GO:0052716	hydroquinone:oxygen oxidoreductase activity	molecular_function	10	923	29	39143	2.77379e-11	5.76085e-10	14.6236	Sme2.5_00756.1_g00002.1; Sme2.5_01800.1_g00006.1; Sme2.5_04615.1_g00006.1; Sme2.5_04615.1_g00007.1; Sme2.5_05603.1_g00002.1; Sme2.5_06950.1_g00002.1; Sme2.5_08168.1_g00001.1; Sme2.5_09497.1_g00005.1; Sme2.5_09778.1_g00004.1; Sme2.5_20670.1_g00001.1
GO:0009409	response to cold	biological_process	29	923	296	39143	2.80915e-11	5.76085e-10	4.15488	Sme2.5_00010.1_g00008.1; Sme2.5_00238.1_g00005.1; Sme2.5_00374.1_g00013.1; Sme2.5_00433.1_g00006.1; Sme2.5_00497.1_g00006.1; Sme2.5_00622.1_g00030.1; Sme2.5_00743.1_g00005.1; Sme2.5_00826.1_g00007.1; Sme2.5_02165.1_g00005.1; Sme2.5_02453.1_g00002.1; Sme2.5_03064.1_g00004.1; Sme2.5_03219.1_g00006.1; Sme2.5_03511.1_g00001.1; Sme2.5_03787.1_g00006.1; Sme2.5_03951.1_g00007.1; Sme2.5_04750.1_g00001.1;…
GO:0009617	response to bacterium	biological_process	18	923	115	39143	2.88533e-11	5.83006e-10	6.63784	Sme2.5_00009.1_g00017.1; Sme2.5_00013.1_g00025.1; Sme2.5_00015.1_g00023.1; Sme2.5_00019.1_g00009.1; Sme2.5_00054.1_g00014.1; Sme2.5_00054.1_g00015.1; Sme2.5_00155.1_g00013.1; Sme2.5_00264.1_g00017.1; Sme2.5_02434.1_g00005.1; Sme2.5_02824.1_g00004.1; Sme2.5_03219.1_g00006.1; Sme2.5_03787.1_g00006.1; Sme2.5_04171.1_g00005.1; Sme2.5_05723.1_g00004.1; Sme2.5_06873.1_g00004.1; Sme2.5_07339.1_g00001.1;…
GO:2000280	regulation of root development	biological_process	8	923	20	39143	2.88506e-10	5.74503e-09	16.9634	Sme2.5_00216.1_g00006.1; Sme2.5_00896.1_g00001.1; Sme2.5_00896.1_g00002.1; Sme2.5_00896.1_g00003.1; Sme2.5_00896.1_g00004.1; Sme2.5_02102.1_g00005.1; Sme2.5_02641.1_g00004.1; Sme2.5_03533.1_g00004.1
GO:0044212	transcription regulatory region DNA binding	molecular_function	29	923	328	39143	3.4869e-10	6.84429e-09	3.74953	Sme2.5_00007.1_g00018.1; Sme2.5_00009.1_g00017.1; Sme2.5_00013.1_g00025.1; Sme2.5_00029.1_g00032.1; Sme2.5_00038.1_g00005.1; Sme2.5_00098.1_g00004.1; Sme2.5_00250.1_g00012.1; Sme2.5_00346.1_g00021.1; Sme2.5_00378.1_g00006.1; Sme2.5_00537.1_g00013.1; Sme2.5_00556.1_g00018.1; Sme2.5_00978.1_g00009.1; Sme2.5_00978.1_g00010.1; Sme2.5_01155.1_g00012.1; Sme2.5_01714.1_g00001.1; Sme2.5_02102.1_g00005.1;…
GO:0050275	scopoletin glucosyltransferase activity	molecular_function	6	923	10	39143	4.47087e-10	8.65207e-09	25.4451	Sme2.5_00776.1_g00010.1; Sme2.5_00776.1_g00011.1; Sme2.5_00776.1_g00012.1; Sme2.5_00776.1_g00015.1; Sme2.5_00776.1_g00016.1; Sme2.5_01098.1_g00002.1
GO:0012511	monolayer-surrounded lipid storage body	cellular_component	7	923	16	39143	1.00961e-09	1.92668e-08	18.5537	Sme2.5_00310.1_g00007.1; Sme2.5_00740.1_g00008.1; Sme2.5_00968.1_g00002.1; Sme2.5_02096.1_g00009.1; Sme2.5_02350.1_g00003.1; Sme2.5_06205.1_g00002.1; Sme2.5_13443.1_g00001.1
GO:0071289	cellular response to nickel ion	biological_process	5	923	7	39143	1.16056e-09	2.18439e-08	30.2918	Sme2.5_00896.1_g00001.1; Sme2.5_00896.1_g00002.1; Sme2.5_00896.1_g00003.1; Sme2.5_00896.1_g00004.1; Sme2.5_02641.1_g00004.1
GO:0016020	membrane	cellular_component	57	923	1066	39143	4.71927e-09	8.76254e-08	2.26762	Sme2.5_00019.1_g00009.1; Sme2.5_00029.1_g00036.1; Sme2.5_00054.1_g00014.1; Sme2.5_00054.1_g00015.1; Sme2.5_00098.1_g00021.1; Sme2.5_00147.1_g00014.1; Sme2.5_00204.1_g00006.1; Sme2.5_00367.1_g00003.1; Sme2.5_00528.1_g00002.1; Sme2.5_00743.1_g00010.1; Sme2.5_00826.1_g00007.1; Sme2.5_00912.1_g00008.1; Sme2.5_01104.1_g00006.1; Sme2.5_01284.1_g00003.1; Sme2.5_01314.1_g00007.1; Sme2.5_01515.1_g00003.1;…
GO:0009620	response to fungus	biological_process	12	923	69	39143	7.3237e-09	1.3417e-07	7.37538	Sme2.5_00019.1_g00009.1; Sme2.5_00054.1_g00014.1; Sme2.5_00054.1_g00015.1; Sme2.5_00088.1_g00017.1; Sme2.5_00183.1_g00013.1; Sme2.5_00514.1_g00009.1; Sme2.5_04171.1_g00005.1; Sme2.5_08732.1_g00001.1; Sme2.5_12982.1_g00001.1; Sme2.5_14802.1_g00001.1; Sme2.5_25333.1_g00001.1; Sme2.5_28320.1_g00001.1
GO:0042542	response to hydrogen peroxide	biological_process	13	923	84	39143	1.02495e-08	1.853e-07	6.56321	Sme2.5_00009.1_g00017.1; Sme2.5_00013.1_g00025.1; Sme2.5_00088.1_g00009.1; Sme2.5_00956.1_g00005.1; Sme2.5_02165.1_g00005.1; Sme2.5_02268.1_g00001.1; Sme2.5_02752.1_g00007.1; Sme2.5_02766.1_g00005.1; Sme2.5_03219.1_g00006.1; Sme2.5_05394.1_g00005.1; Sme2.5_06413.1_g00002.1; Sme2.5_07339.1_g00001.1; Sme2.5_16681.1_g00001.1
GO:0050832	defense response to fungus	biological_process	22	923	245	39143	2.41161e-08	4.30331e-07	3.80811	Sme2.5_00018.1_g00001.1; Sme2.5_00183.1_g00013.1; Sme2.5_00446.1_g00026.1; Sme2.5_00468.1_g00007.1; Sme2.5_00514.1_g00009.1; Sme2.5_00556.1_g00018.1; Sme2.5_00574.1_g00007.1; Sme2.5_00637.1_g00008.1; Sme2.5_00726.1_g00015.1; Sme2.5_00912.1_g00008.1; Sme2.5_00978.1_g00006.1; Sme2.5_02450.1_g00009.1; Sme2.5_03073.1_g00003.1; Sme2.5_03652.1_g00006.1; Sme2.5_03732.1_g00002.1; Sme2.5_03787.1_g00006.1;…
GO:0042802	identical protein binding	molecular_function	20	923	216	39143	5.31958e-08	9.37064e-07	3.92671	Sme2.5_00057.1_g00020.1; Sme2.5_00162.1_g00020.1; Sme2.5_00162.1_g00022.1; Sme2.5_00615.1_g00003.1; Sme2.5_00776.1_g00010.1; Sme2.5_00776.1_g00011.1; Sme2.5_00776.1_g00012.1; Sme2.5_00776.1_g00015.1; Sme2.5_00776.1_g00016.1; Sme2.5_00978.1_g00009.1; Sme2.5_00978.1_g00010.1; Sme2.5_01098.1_g00002.1; Sme2.5_02434.1_g00005.1; Sme2.5_02824.1_g00004.1; Sme2.5_03219.1_g00006.1; Sme2.5_03745.1_g00001.1;…
GO:0006887	exocytosis	biological_process	10	923	55	39143	5.48452e-08	9.5389e-07	7.71063	Sme2.5_00019.1_g00009.1; Sme2.5_00054.1_g00014.1; Sme2.5_00054.1_g00015.1; Sme2.5_00193.1_g00011.1; Sme2.5_00377.1_g00011.1; Sme2.5_00514.1_g00009.1; Sme2.5_00655.1_g00007.1; Sme2.5_02571.1_g00015.1; Sme2.5_03245.1_g00001.1; Sme2.5_04171.1_g00005.1
GO:0000145	exocyst	cellular_component	9	923	44	39143	6.0773e-08	1.04378e-06	8.67446	Sme2.5_00019.1_g00009.1; Sme2.5_00054.1_g00014.1; Sme2.5_00054.1_g00015.1; Sme2.5_00193.1_g00011.1; Sme2.5_00377.1_g00011.1; Sme2.5_00655.1_g00007.1; Sme2.5_02571.1_g00015.1; Sme2.5_03245.1_g00001.1; Sme2.5_04171.1_g00005.1
GO:0005618	cell wall	cellular_component	33	923	519	39143	1.16456e-07	1.97544e-06	2.69649	Sme2.5_00015.1_g00023.1; Sme2.5_00079.1_g00005.1; Sme2.5_00086.1_g00010.1; Sme2.5_00098.1_g00021.1; Sme2.5_00162.1_g00010.1; Sme2.5_00216.1_g00006.1; Sme2.5_00250.1_g00003.1; Sme2.5_00250.1_g00006.1; Sme2.5_00275.1_g00009.1; Sme2.5_00377.1_g00003.1; Sme2.5_00377.1_g00011.1; Sme2.5_00378.1_g00028.1; Sme2.5_00639.1_g00004.1; Sme2.5_00655.1_g00007.1; Sme2.5_00661.1_g00016.1; Sme2.5_01705.1_g00009.1;…
GO:0051289	protein homotetramerization	biological_process	7	923	27	39143	1.38338e-07	2.318e-06	10.9948	Sme2.5_00162.1_g00020.1; Sme2.5_00162.1_g00022.1; Sme2.5_01795.1_g00002.1; Sme2.5_02104.1_g00004.1; Sme2.5_03401.1_g00002.1; Sme2.5_03745.1_g00001.1; Sme2.5_07465.1_g00001.1
GO:0005789	endoplasmic reticulum membrane	cellular_component	38	923	651	39143	1.45803e-07	2.40632e-06	2.47545	Sme2.5_00025.1_g00016.1; Sme2.5_00066.1_g00035.1; Sme2.5_00096.1_g00011.1; Sme2.5_00168.1_g00009.1; Sme2.5_00179.1_g00032.1; Sme2.5_00238.1_g00005.1; Sme2.5_00441.1_g00014.1; Sme2.5_00457.1_g00010.1; Sme2.5_00527.1_g00008.1; Sme2.5_00743.1_g00005.1; Sme2.5_00756.1_g00007.1; Sme2.5_00810.1_g00011.1; Sme2.5_01191.1_g00003.1; Sme2.5_01466.1_g00005.1; Sme2.5_01620.1_g00001.1; Sme2.5_01772.1_g00002.1;…
GO:0002237	response to molecule of bacterial origin	biological_process	9	923	48	39143	1.47112e-07	2.40632e-06	7.95158	Sme2.5_00019.1_g00009.1; Sme2.5_00054.1_g00014.1; Sme2.5_00054.1_g00015.1; Sme2.5_00556.1_g00018.1; Sme2.5_02434.1_g00005.1; Sme2.5_02824.1_g00004.1; Sme2.5_04171.1_g00005.1; Sme2.5_04975.1_g00002.1; Sme2.5_06873.1_g00004.1
GO:0005783	endoplasmic reticulum	cellular_component	41	923	731	39143	1.51774e-07	2.45337e-06	2.37859	Sme2.5_00002.1_g00005.1; Sme2.5_00024.1_g00017.1; Sme2.5_00025.1_g00016.1; Sme2.5_00034.1_g00023.1; Sme2.5_00076.1_g00002.1; Sme2.5_00238.1_g00005.1; Sme2.5_00345.1_g00019.1; Sme2.5_00457.1_g00010.1; Sme2.5_00668.1_g00004.1; Sme2.5_00694.1_g00012.1; Sme2.5_00826.1_g00007.1; Sme2.5_00968.1_g00006.1; Sme2.5_01314.1_g00007.1; Sme2.5_01603.1_g00011.1; Sme2.5_01766.1_g00006.1; Sme2.5_02174.1_g00001.1;…
GO:0009751	response to salicylic acid	biological_process	18	923	193	39143	1.8648e-07	2.97935e-06	3.95519	Sme2.5_00009.1_g00017.1; Sme2.5_00010.1_g00008.1; Sme2.5_00013.1_g00025.1; Sme2.5_00029.1_g00032.1; Sme2.5_00038.1_g00005.1; Sme2.5_00072.1_g00016.1; Sme2.5_00155.1_g00001.1; Sme2.5_00556.1_g00018.1; Sme2.5_00708.1_g00006.1; Sme2.5_00956.1_g00005.1; Sme2.5_01757.1_g00009.1; Sme2.5_02596.1_g00005.1; Sme2.5_02752.1_g00007.1; Sme2.5_05723.1_g00004.1; Sme2.5_07339.1_g00001.1; Sme2.5_10461.1_g00002.1;…
GO:0009863	salicylic acid mediated signaling pathway	biological_process	7	923	29	39143	2.56505e-07	4.05101e-06	10.2365	Sme2.5_00199.1_g00001.1; Sme2.5_00540.1_g00005.1; Sme2.5_01757.1_g00009.1; Sme2.5_02434.1_g00005.1; Sme2.5_02596.1_g00005.1; Sme2.5_02824.1_g00004.1; Sme2.5_06873.1_g00004.1
GO:2000068	regulation of defense response to insect	biological_process	3	923	4	39143	3.07206e-07	4.79661e-06	31.8063	Sme2.5_00708.1_g00006.1; Sme2.5_01795.1_g00002.1; Sme2.5_02104.1_g00004.1
GO:0009793	embryo development ending in seed dormancy	biological_process	22	923	284	39143	3.53051e-07	5.45047e-06	3.28516	Sme2.5_00601.1_g00006.1; Sme2.5_00622.1_g00029.1; Sme2.5_00622.1_g00030.1; Sme2.5_00639.1_g00004.1; Sme2.5_00978.1_g00009.1; Sme2.5_00978.1_g00010.1; Sme2.5_01069.1_g00007.1; Sme2.5_01236.1_g00006.1; Sme2.5_01511.1_g00001.1; Sme2.5_01686.1_g00003.1; Sme2.5_03507.1_g00011.1; Sme2.5_03789.1_g00004.1; Sme2.5_04205.1_g00006.1; Sme2.5_04437.1_g00004.1; Sme2.5_07438.1_g00003.1; Sme2.5_07438.1_g00007.1;…
GO:0004842	ubiquitin-protein transferase activity	molecular_function	21	923	263	39143	3.6368e-07	5.55218e-06	3.38623	Sme2.5_00005.1_g00017.1; Sme2.5_00029.1_g00026.1; Sme2.5_00070.1_g00009.1; Sme2.5_00076.1_g00004.1; Sme2.5_00192.1_g00003.1; Sme2.5_00446.1_g00026.1; Sme2.5_00743.1_g00005.1; Sme2.5_00798.1_g00004.1; Sme2.5_02087.1_g00004.1; Sme2.5_03602.1_g00002.1; Sme2.5_03678.1_g00014.1; Sme2.5_04323.1_g00002.1; Sme2.5_04724.1_g00001.1; Sme2.5_04914.1_g00004.1; Sme2.5_05566.1_g00003.1; Sme2.5_06407.1_g00005.1;…
GO:0010214	seed coat development	biological_process	7	923	31	39143	4.52154e-07	6.82703e-06	9.5761	Sme2.5_00250.1_g00003.1; Sme2.5_00250.1_g00006.1; Sme2.5_00378.1_g00028.1; Sme2.5_02111.1_g00002.1; Sme2.5_03652.1_g00006.1; Sme2.5_05247.1_g00008.1; Sme2.5_06365.1_g00004.1
GO:0019915	lipid storage	biological_process	6	923	22	39143	4.9602e-07	7.36766e-06	11.5659	Sme2.5_00310.1_g00007.1; Sme2.5_00668.1_g00004.1; Sme2.5_00740.1_g00008.1; Sme2.5_02350.1_g00003.1; Sme2.5_13443.1_g00001.1; Sme2.5_16263.1_g00001.1
GO:0006355	regulation of transcription, DNA-templated	biological_process	42	923	792	39143	4.98684e-07	7.36766e-06	2.24893	Sme2.5_00003.1_g00061.1; Sme2.5_00029.1_g00032.1; Sme2.5_00038.1_g00005.1; Sme2.5_00155.1_g00013.1; Sme2.5_00165.1_g00012.1; Sme2.5_00170.1_g00018.1; Sme2.5_00319.1_g00004.1; Sme2.5_00407.1_g00003.1; Sme2.5_00632.1_g00022.1; Sme2.5_00720.1_g00002.1; Sme2.5_00736.1_g00008.1; Sme2.5_00896.1_g00001.1; Sme2.5_00896.1_g00002.1; Sme2.5_00896.1_g00003.1; Sme2.5_00896.1_g00004.1; Sme2.5_00956.1_g00005.1;…
GO:0009835	fruit ripening	biological_process	9	923	55	39143	5.66776e-07	8.28457e-06	6.93956	Sme2.5_01905.1_g00012.1; Sme2.5_01990.1_g00004.1; Sme2.5_03623.1_g00002.1; Sme2.5_04287.1_g00005.1; Sme2.5_04287.1_g00007.1; Sme2.5_04459.1_g00005.1; Sme2.5_04767.1_g00002.1; Sme2.5_12982.1_g00001.1; Sme2.5_25333.1_g00001.1
GO:0005507	copper ion binding	molecular_function	15	923	151	39143	6.35148e-07	9.18625e-06	4.21276	Sme2.5_00254.1_g00008.1; Sme2.5_00283.1_g00011.1; Sme2.5_00538.1_g00004.1; Sme2.5_00756.1_g00002.1; Sme2.5_01800.1_g00006.1; Sme2.5_04615.1_g00006.1; Sme2.5_04615.1_g00007.1; Sme2.5_05603.1_g00002.1; Sme2.5_06478.1_g00004.1; Sme2.5_06950.1_g00002.1; Sme2.5_08168.1_g00001.1; Sme2.5_09497.1_g00005.1; Sme2.5_09778.1_g00004.1; Sme2.5_12710.1_g00002.1; Sme2.5_20670.1_g00001.1
GO:0031347	regulation of defense response	biological_process	9	923	56	39143	6.75466e-07	9.6676e-06	6.81564	Sme2.5_00009.1_g00017.1; Sme2.5_00013.1_g00025.1; Sme2.5_00407.1_g00012.1; Sme2.5_00556.1_g00018.1; Sme2.5_02386.1_g00001.1; Sme2.5_06272.1_g00002.1; Sme2.5_07270.1_g00004.1; Sme2.5_07270.1_g00006.1; Sme2.5_07339.1_g00001.1
GO:0010344	seed oilbody biogenesis	biological_process	6	923	23	39143	6.98495e-07	9.89414e-06	11.0631	Sme2.5_00310.1_g00007.1; Sme2.5_00668.1_g00004.1; Sme2.5_00740.1_g00008.1; Sme2.5_02350.1_g00003.1; Sme2.5_13443.1_g00001.1; Sme2.5_16263.1_g00001.1
GO:0010929	positive regulation of auxin mediated signaling pathway	biological_process	5	923	15	39143	7.05696e-07	9.89414e-06	14.1362	Sme2.5_00029.1_g00032.1; Sme2.5_00038.1_g00005.1; Sme2.5_00978.1_g00009.1; Sme2.5_00978.1_g00010.1; Sme2.5_24183.1_g00002.1
GO:0050826	response to freezing	biological_process	7	923	33	39143	7.6325e-07	1.0593e-05	8.99573	Sme2.5_00250.1_g00012.1; Sme2.5_00310.1_g00007.1; Sme2.5_00740.1_g00008.1; Sme2.5_02350.1_g00003.1; Sme2.5_03787.1_g00006.1; Sme2.5_04975.1_g00002.1; Sme2.5_13443.1_g00001.1
GO:0030307	positive regulation of cell growth	biological_process	6	923	24	39143	9.66018e-07	1.32731e-05	10.6021	Sme2.5_00978.1_g00009.1; Sme2.5_00978.1_g00010.1; Sme2.5_07438.1_g00003.1; Sme2.5_07438.1_g00007.1; Sme2.5_08103.1_g00003.1; Sme2.5_12829.1_g00001.1
GO:0007165	signal transduction	biological_process	15	923	158	39143	1.16876e-06	1.58998e-05	4.02612	Sme2.5_00018.1_g00001.1; Sme2.5_00264.1_g00028.1; Sme2.5_00345.1_g00028.1; Sme2.5_01023.1_g00001.1; Sme2.5_01701.1_g00012.1; Sme2.5_01841.1_g00010.1; Sme2.5_04714.1_g00004.1; Sme2.5_15952.1_g00003.1; Sme2.5_20551.1_g00001.1; Sme2.5_20551.1_g00002.1; Sme2.5_21671.1_g00001.1; Sme2.5_22114.1_g00001.1; Sme2.5_22241.1_g00001.1; Sme2.5_23055.1_g00001.1; Sme2.5_28996.1_g00001.1
GO:0016567	protein ubiquitination	biological_process	30	923	497	39143	1.18067e-06	1.59043e-05	2.55987	Sme2.5_00070.1_g00009.1; Sme2.5_00155.1_g00009.1; Sme2.5_00192.1_g00003.1; Sme2.5_00391.1_g00013.1; Sme2.5_00743.1_g00005.1; Sme2.5_00844.1_g00004.1; Sme2.5_00956.1_g00005.1; Sme2.5_01169.1_g00005.1; Sme2.5_01286.1_g00008.1; Sme2.5_01371.1_g00002.1; Sme2.5_01379.1_g00009.1; Sme2.5_02083.1_g00001.1; Sme2.5_02098.1_g00002.1; Sme2.5_02330.1_g00010.1; Sme2.5_02374.1_g00002.1; Sme2.5_02682.1_g00002.1;…
GO:0009625	response to insect	biological_process	6	923	25	39143	1.31436e-06	1.75334e-05	10.178	Sme2.5_00162.1_g00020.1; Sme2.5_00162.1_g00022.1; Sme2.5_00708.1_g00006.1; Sme2.5_01236.1_g00006.1; Sme2.5_03745.1_g00001.1; Sme2.5_04975.1_g00002.1
GO:0016887	ATPase activity	molecular_function	19	923	241	39143	1.38119e-06	1.82476e-05	3.3434	Sme2.5_00288.1_g00001.1; Sme2.5_00694.1_g00012.1; Sme2.5_00712.1_g00005.1; Sme2.5_00943.1_g00002.1; Sme2.5_01133.1_g00006.1; Sme2.5_01705.1_g00009.1; Sme2.5_02434.1_g00005.1; Sme2.5_02824.1_g00004.1; Sme2.5_02948.1_g00005.1; Sme2.5_02948.1_g00007.1; Sme2.5_04233.1_g00005.1; Sme2.5_05069.1_g00005.1; Sme2.5_06694.1_g00007.1; Sme2.5_06873.1_g00004.1; Sme2.5_09268.1_g00001.1; Sme2.5_12397.1_g00002.1;…
GO:1902457	negative regulation of stomatal opening	biological_process	3	923	5	39143	1.50718e-06	1.91747e-05	25.4451	Sme2.5_03412.1_g00007.1; Sme2.5_06987.1_g00002.1; Sme2.5_06987.1_g00003.1
GO:0050366	tyramine N-feruloyltransferase activity	molecular_function	3	923	5	39143	1.50718e-06	1.91747e-05	25.4451	Sme2.5_04593.1_g00006.1; Sme2.5_12366.1_g00003.1; Sme2.5_12366.1_g00004.1
GO:1902131	(+)-lariciresinol catabolic process	biological_process	3	923	5	39143	1.50718e-06	1.91747e-05	25.4451	Sme2.5_05982.1_g00001.1; Sme2.5_10927.1_g00002.1; Sme2.5_10927.1_g00003.1
GO:1902138	(-)-secoisolariciresinol biosynthetic process	biological_process	3	923	5	39143	1.50718e-06	1.91747e-05	25.4451	Sme2.5_05982.1_g00001.1; Sme2.5_10927.1_g00002.1; Sme2.5_10927.1_g00003.1
GO:0019722	calcium-mediated signaling	biological_process	7	923	36	39143	1.56258e-06	1.96971e-05	8.24609	Sme2.5_00161.1_g00002.1; Sme2.5_02511.1_g00002.1; Sme2.5_03411.1_g00002.1; Sme2.5_08815.1_g00004.1; Sme2.5_10665.1_g00001.1; Sme2.5_15599.1_g00002.1; Sme2.5_21316.1_g00001.1
GO:0031931	TORC1 complex	cellular_component	4	923	10	39143	1.6471e-06	2.05738e-05	16.9634	Sme2.5_00978.1_g00009.1; Sme2.5_00978.1_g00010.1; Sme2.5_07438.1_g00003.1; Sme2.5_07438.1_g00007.1
GO:0031982	vesicle	cellular_component	5	923	17	39143	1.67588e-06	2.07446e-05	12.4731	Sme2.5_00019.1_g00009.1; Sme2.5_00054.1_g00014.1; Sme2.5_00054.1_g00015.1; Sme2.5_04171.1_g00005.1; Sme2.5_06545.1_g00001.1
GO:0031098	stress-activated protein kinase signaling cascade	biological_process	8	923	49	39143	1.91188e-06	2.34547e-05	6.92383	Sme2.5_00088.1_g00017.1; Sme2.5_03412.1_g00007.1; Sme2.5_03422.1_g00003.1; Sme2.5_03422.1_g00004.1; Sme2.5_03422.1_g00005.1; Sme2.5_06987.1_g00001.1; Sme2.5_06987.1_g00002.1; Sme2.5_06987.1_g00003.1
GO:0009651	response to salt stress	biological_process	28	923	461	39143	2.18935e-06	2.6621e-05	2.57578	Sme2.5_00010.1_g00008.1; Sme2.5_00070.1_g00009.1; Sme2.5_00088.1_g00017.1; Sme2.5_00187.1_g00021.1; Sme2.5_00374.1_g00013.1; Sme2.5_00407.1_g00012.1; Sme2.5_00650.1_g00012.1; Sme2.5_00945.1_g00008.1; Sme2.5_00969.1_g00007.1; Sme2.5_02165.1_g00005.1; Sme2.5_02268.1_g00001.1; Sme2.5_02289.1_g00005.1; Sme2.5_04074.1_g00001.1; Sme2.5_04205.1_g00006.1; Sme2.5_04588.1_g00001.1; Sme2.5_05447.1_g00004.1;…
GO:0016847	1-aminocyclopropane-1-carboxylate synthase activity	molecular_function	4	923	11	39143	2.96082e-06	3.53493e-05	15.4213	Sme2.5_01905.1_g00012.1; Sme2.5_01990.1_g00004.1; Sme2.5_03623.1_g00002.1; Sme2.5_04459.1_g00005.1
GO:0009693	ethylene biosynthetic process	biological_process	7	923	39	39143	2.98437e-06	3.53493e-05	7.61177	Sme2.5_00088.1_g00017.1; Sme2.5_01905.1_g00012.1; Sme2.5_01990.1_g00004.1; Sme2.5_03623.1_g00002.1; Sme2.5_04459.1_g00005.1; Sme2.5_12982.1_g00001.1; Sme2.5_25333.1_g00001.1
GO:0004709	MAP kinase kinase kinase activity	molecular_function	7	923	39	39143	2.98437e-06	3.53493e-05	7.61177	Sme2.5_03412.1_g00007.1; Sme2.5_03422.1_g00003.1; Sme2.5_03422.1_g00004.1; Sme2.5_03422.1_g00005.1; Sme2.5_06987.1_g00001.1; Sme2.5_06987.1_g00002.1; Sme2.5_06987.1_g00003.1
GO:0023014	signal transduction by protein phosphorylation	biological_process	8	923	52	39143	3.21414e-06	3.77455e-05	6.52438	Sme2.5_00088.1_g00017.1; Sme2.5_03412.1_g00007.1; Sme2.5_03422.1_g00003.1; Sme2.5_03422.1_g00004.1; Sme2.5_03422.1_g00005.1; Sme2.5_06987.1_g00001.1; Sme2.5_06987.1_g00002.1; Sme2.5_06987.1_g00003.1
GO:0080001	mucilage extrusion from seed coat	biological_process	6	923	29	39143	3.93064e-06	4.57687e-05	8.77416	Sme2.5_00250.1_g00003.1; Sme2.5_00250.1_g00006.1; Sme2.5_00378.1_g00028.1; Sme2.5_02111.1_g00002.1; Sme2.5_05247.1_g00008.1; Sme2.5_06365.1_g00004.1
GO:0010284	lariciresinol reductase activity	molecular_function	3	923	6	39143	4.43667e-06	5.07998e-05	21.2042	Sme2.5_05982.1_g00001.1; Sme2.5_10927.1_g00002.1; Sme2.5_10927.1_g00003.1
GO:1902125	(+)-pinoresinol catabolic process	biological_process	3	923	6	39143	4.43667e-06	5.07998e-05	21.2042	Sme2.5_05982.1_g00001.1; Sme2.5_10927.1_g00002.1; Sme2.5_10927.1_g00003.1
GO:0045335	phagocytic vesicle	cellular_component	4	923	12	39143	4.97681e-06	5.60503e-05	14.1362	Sme2.5_00019.1_g00009.1; Sme2.5_00054.1_g00014.1; Sme2.5_00054.1_g00015.1; Sme2.5_04171.1_g00005.1
GO:0010507	negative regulation of autophagy	biological_process	4	923	12	39143	4.97681e-06	5.60503e-05	14.1362	Sme2.5_00978.1_g00009.1; Sme2.5_00978.1_g00010.1; Sme2.5_07438.1_g00003.1; Sme2.5_07438.1_g00007.1
GO:0048359	mucilage metabolic process involved in seed coat development	biological_process	6	923	30	39143	5.02267e-06	5.61069e-05	8.48169	Sme2.5_00250.1_g00003.1; Sme2.5_00250.1_g00006.1; Sme2.5_00378.1_g00028.1; Sme2.5_02111.1_g00002.1; Sme2.5_05247.1_g00008.1; Sme2.5_06365.1_g00004.1
GO:0004674	protein serine/threonine kinase activity	molecular_function	29	923	512	39143	6.05524e-06	6.68782e-05	2.40204	Sme2.5_00018.1_g00001.1; Sme2.5_00057.1_g00020.1; Sme2.5_00059.1_g00013.1; Sme2.5_00088.1_g00017.1; Sme2.5_00096.1_g00011.1; Sme2.5_00168.1_g00009.1; Sme2.5_00187.1_g00021.1; Sme2.5_00457.1_g00010.1; Sme2.5_00960.1_g00005.1; Sme2.5_00978.1_g00009.1; Sme2.5_00978.1_g00010.1; Sme2.5_01512.1_g00011.1; Sme2.5_03390.1_g00002.1; Sme2.5_03412.1_g00007.1; Sme2.5_03422.1_g00003.1; Sme2.5_03422.1_g00004.1;…
GO:0019900	kinase binding	molecular_function	8	923	56	39143	6.08426e-06	6.68782e-05	6.05835	Sme2.5_00601.1_g00006.1; Sme2.5_01795.1_g00002.1; Sme2.5_02104.1_g00004.1; Sme2.5_02453.1_g00002.1; Sme2.5_04168.1_g00003.1; Sme2.5_07028.1_g00002.1; Sme2.5_07438.1_g00003.1; Sme2.5_07438.1_g00007.1
GO:0002213	defense response to insect	biological_process	5	923	21	39143	6.7782e-06	7.39146e-05	10.0973	Sme2.5_00076.1_g00014.1; Sme2.5_00162.1_g00020.1; Sme2.5_00162.1_g00022.1; Sme2.5_01117.1_g00010.1; Sme2.5_03745.1_g00001.1
GO:0032147	activation of protein kinase activity	biological_process	8	923	57	39143	7.07469e-06	7.65404e-05	5.95206	Sme2.5_00088.1_g00017.1; Sme2.5_03412.1_g00007.1; Sme2.5_03422.1_g00003.1; Sme2.5_03422.1_g00004.1; Sme2.5_03422.1_g00005.1; Sme2.5_06987.1_g00001.1; Sme2.5_06987.1_g00002.1; Sme2.5_06987.1_g00003.1
GO:0046688	response to copper ion	biological_process	4	923	13	39143	7.92986e-06	8.48515e-05	13.0488	Sme2.5_00756.1_g00002.1; Sme2.5_04615.1_g00006.1; Sme2.5_04615.1_g00007.1; Sme2.5_20670.1_g00001.1
GO:0006508	proteolysis	biological_process	13	923	143	39143	7.9664e-06	8.48515e-05	3.85531	Sme2.5_00114.1_g00023.1; Sme2.5_00615.1_g00003.1; Sme2.5_00968.1_g00006.1; Sme2.5_01029.1_g00005.1; Sme2.5_01709.1_g00004.1; Sme2.5_03425.1_g00010.1; Sme2.5_04142.1_g00005.1; Sme2.5_04623.1_g00002.1; Sme2.5_05086.1_g00010.1; Sme2.5_05193.1_g00006.1; Sme2.5_08426.1_g00001.1; Sme2.5_12299.1_g00001.1; Sme2.5_14239.1_g00003.1
GO:0009807	lignan biosynthetic process	biological_process	5	923	22	39143	9.13402e-06	9.65395e-05	9.63828	Sme2.5_03401.1_g00002.1; Sme2.5_05982.1_g00001.1; Sme2.5_07465.1_g00001.1; Sme2.5_10927.1_g00002.1; Sme2.5_10927.1_g00003.1
GO:0016042	lipid catabolic process	biological_process	15	923	186	39143	9.74983e-06	0.000102262	3.42004	Sme2.5_00112.1_g00037.1; Sme2.5_00113.1_g00017.1; Sme2.5_00162.1_g00017.1; Sme2.5_00162.1_g00018.1; Sme2.5_00546.1_g00003.1; Sme2.5_00787.1_g00009.1; Sme2.5_01620.1_g00013.1; Sme2.5_01946.1_g00001.1; Sme2.5_02187.1_g00011.1; Sme2.5_04447.1_g00004.1; Sme2.5_12524.1_g00003.1; Sme2.5_13964.1_g00002.1; Sme2.5_16026.1_g00001.1; Sme2.5_16445.1_g00001.1; Sme2.5_20796.1_g00001.1
GO:0003941	L-serine ammonia-lyase activity	molecular_function	3	923	7	39143	1.01581e-05	0.000103387	18.1751	Sme2.5_00162.1_g00020.1; Sme2.5_00162.1_g00022.1; Sme2.5_03745.1_g00001.1
GO:0080027	response to herbivore	biological_process	3	923	7	39143	1.01581e-05	0.000103387	18.1751	Sme2.5_00162.1_g00020.1; Sme2.5_00162.1_g00022.1; Sme2.5_03745.1_g00001.1
GO:0070001	aspartic-type peptidase activity	molecular_function	3	923	7	39143	1.01581e-05	0.000103387	18.1751	Sme2.5_00968.1_g00006.1; Sme2.5_12299.1_g00001.1; Sme2.5_14239.1_g00003.1
GO:0010283	pinoresinol reductase activity	molecular_function	3	923	7	39143	1.01581e-05	0.000103387	18.1751	Sme2.5_05982.1_g00001.1; Sme2.5_10927.1_g00002.1; Sme2.5_10927.1_g00003.1
GO:0034087	establishment of mitotic sister chromatid cohesion	biological_process	2	923	3	39143	1.30696e-05	0.000119718	28.2723	Sme2.5_00018.1_g00003.1; Sme2.5_01098.1_g00016.1
GO:0051456	attachment of spindle microtubules to kinetochore involved in meiotic sister chromatid segregation	biological_process	2	923	3	39143	1.30696e-05	0.000119718	28.2723	Sme2.5_00018.1_g00003.1; Sme2.5_01098.1_g00016.1
GO:0071168	protein localization to chromatin	biological_process	2	923	3	39143	1.30696e-05	0.000119718	28.2723	Sme2.5_00018.1_g00003.1; Sme2.5_01098.1_g00016.1
GO:0071459	protein localization to chromosome, centromeric region	biological_process	2	923	3	39143	1.30696e-05	0.000119718	28.2723	Sme2.5_00018.1_g00003.1; Sme2.5_01098.1_g00016.1
GO:0090695	Wpl/Pds5 cohesin loading/unloading complex	cellular_component	2	923	3	39143	1.30696e-05	0.000119718	28.2723	Sme2.5_00018.1_g00003.1; Sme2.5_01098.1_g00016.1
GO:1902682	protein localization to nuclear pericentric heterochromatin	biological_process	2	923	3	39143	1.30696e-05	0.000119718	28.2723	Sme2.5_00018.1_g00003.1; Sme2.5_01098.1_g00016.1
GO:1905411	positive regulation of mitotic cohesin unloading	biological_process	2	923	3	39143	1.30696e-05	0.000119718	28.2723	Sme2.5_00018.1_g00003.1; Sme2.5_01098.1_g00016.1
GO:1905412	negative regulation of mitotic cohesin loading	biological_process	2	923	3	39143	1.30696e-05	0.000119718	28.2723	Sme2.5_00018.1_g00003.1; Sme2.5_01098.1_g00016.1
GO:0010148	transpiration	biological_process	2	923	3	39143	1.30696e-05	0.000119718	28.2723	Sme2.5_00514.1_g00009.1; Sme2.5_11336.1_g00002.1
GO:0080116	glucuronoxylan glucuronosyltransferase activity	molecular_function	2	923	3	39143	1.30696e-05	0.000119718	28.2723	Sme2.5_01618.1_g00011.1; Sme2.5_12602.1_g00002.1
GO:0009963	positive regulation of flavonoid biosynthetic process	biological_process	2	923	3	39143	1.30696e-05	0.000119718	28.2723	Sme2.5_01795.1_g00002.1; Sme2.5_02104.1_g00004.1
GO:0004420	hydroxymethylglutaryl-CoA reductase (NADPH) activity	molecular_function	2	923	3	39143	1.30696e-05	0.000119718	28.2723	Sme2.5_01868.1_g00007.1; Sme2.5_06903.1_g00001.1
GO:0015936	coenzyme A metabolic process	biological_process	2	923	3	39143	1.30696e-05	0.000119718	28.2723	Sme2.5_01868.1_g00007.1; Sme2.5_06903.1_g00001.1
GO:0019953	sexual reproduction	biological_process	2	923	3	39143	1.30696e-05	0.000119718	28.2723	Sme2.5_02350.1_g00003.1; Sme2.5_13443.1_g00001.1
GO:0009727	detection of ethylene stimulus	biological_process	2	923	3	39143	1.30696e-05	0.000119718	28.2723	Sme2.5_12982.1_g00001.1; Sme2.5_25333.1_g00001.1
GO:2000022	regulation of jasmonic acid mediated signaling pathway	biological_process	6	923	35	39143	1.49726e-05	0.00013624	7.27002	Sme2.5_00009.1_g00017.1; Sme2.5_00013.1_g00025.1; Sme2.5_00264.1_g00017.1; Sme2.5_07270.1_g00004.1; Sme2.5_07270.1_g00006.1; Sme2.5_07339.1_g00001.1
GO:0010030	positive regulation of seed germination	biological_process	5	923	24	39143	1.58263e-05	0.000143062	8.83509	Sme2.5_01916.1_g00006.1; Sme2.5_01916.1_g00011.1; Sme2.5_03652.1_g00006.1; Sme2.5_12982.1_g00001.1; Sme2.5_25333.1_g00001.1
GO:0031640	killing of cells of other organism	biological_process	4	923	15	39143	1.77901e-05	0.000159762	11.3089	Sme2.5_00637.1_g00008.1; Sme2.5_00912.1_g00008.1; Sme2.5_03073.1_g00003.1; Sme2.5_06200.1_g00004.1
GO:0047714	galactolipase activity	molecular_function	3	923	8	39143	1.99354e-05	0.000177865	15.9032	Sme2.5_00113.1_g00017.1; Sme2.5_04447.1_g00004.1; Sme2.5_13964.1_g00002.1
GO:0071230	cellular response to amino acid stimulus	biological_process	5	923	25	39143	2.04091e-05	0.000180917	8.48169	Sme2.5_07438.1_g00003.1; Sme2.5_07438.1_g00007.1; Sme2.5_10665.1_g00001.1; Sme2.5_15599.1_g00002.1; Sme2.5_21316.1_g00001.1
GO:0000122	negative regulation of transcription by RNA polymerase II	biological_process	7	923	51	39143	2.40649e-05	0.000211956	5.82077	Sme2.5_00378.1_g00006.1; Sme2.5_01757.1_g00009.1; Sme2.5_02226.1_g00005.1; Sme2.5_02596.1_g00005.1; Sme2.5_02798.1_g00002.1; Sme2.5_08732.1_g00001.1; Sme2.5_15362.1_g00001.1
GO:0006979	response to oxidative stress	biological_process	17	923	246	39143	2.55503e-05	0.000223606	2.93067	Sme2.5_00057.1_g00020.1; Sme2.5_00401.1_g00015.1; Sme2.5_00960.1_g00005.1; Sme2.5_00974.1_g00006.1; Sme2.5_01603.1_g00012.1; Sme2.5_01636.1_g00002.1; Sme2.5_02165.1_g00005.1; Sme2.5_02268.1_g00001.1; Sme2.5_03391.1_g00006.1; Sme2.5_03391.1_g00007.1; Sme2.5_03464.1_g00005.1; Sme2.5_03787.1_g00006.1; Sme2.5_04459.1_g00005.1; Sme2.5_04883.1_g00001.1; Sme2.5_05447.1_g00004.1; Sme2.5_08732.1_g00001.1;…
GO:0033613	activating transcription factor binding	molecular_function	5	923	26	39143	2.60032e-05	0.000226129	8.15547	Sme2.5_01098.1_g00014.1; Sme2.5_03490.1_g00002.1; Sme2.5_09185.1_g00001.1; Sme2.5_09415.1_g00004.1; Sme2.5_10366.1_g00001.1
GO:0019760	glucosinolate metabolic process	biological_process	6	923	38	39143	2.64242e-05	0.000228345	6.69607	Sme2.5_00029.1_g00032.1; Sme2.5_00038.1_g00005.1; Sme2.5_00250.1_g00012.1; Sme2.5_00250.1_g00014.1; Sme2.5_01979.1_g00007.1; Sme2.5_24183.1_g00002.1
GO:0045892	negative regulation of transcription, DNA-templated	biological_process	13	923	161	39143	3.06119e-05	0.00026288	3.42428	Sme2.5_00098.1_g00004.1; Sme2.5_00155.1_g00001.1; Sme2.5_00556.1_g00018.1; Sme2.5_01117.1_g00012.1; Sme2.5_01556.1_g00008.1; Sme2.5_02381.1_g00007.1; Sme2.5_02649.1_g00005.1; Sme2.5_02712.1_g00007.1; Sme2.5_05447.1_g00004.1; Sme2.5_06598.1_g00002.1; Sme2.5_08732.1_g00001.1; Sme2.5_17732.1_g00001.1; Sme2.5_25412.1_g00001.1
GO:0010193	response to ozone	biological_process	6	923	39	39143	3.15516e-05	0.000269267	6.52438	Sme2.5_00009.1_g00017.1; Sme2.5_00013.1_g00025.1; Sme2.5_02752.1_g00007.1; Sme2.5_03411.1_g00002.1; Sme2.5_07339.1_g00001.1; Sme2.5_28320.1_g00001.1
GO:0006636	unsaturated fatty acid biosynthetic process	biological_process	5	923	27	39143	3.27669e-05	0.000277912	7.85342	Sme2.5_01466.1_g00005.1; Sme2.5_06773.1_g00005.1; Sme2.5_09310.1_g00002.1; Sme2.5_11752.1_g00001.1; Sme2.5_23827.1_g00001.1
GO:0004672	protein kinase activity	molecular_function	11	923	122	39143	3.3307e-05	0.000279048	3.82371	Sme2.5_00033.1_g00008.1; Sme2.5_00057.1_g00020.1; Sme2.5_00960.1_g00005.1; Sme2.5_00978.1_g00009.1; Sme2.5_00978.1_g00010.1; Sme2.5_01236.1_g00006.1; Sme2.5_03412.1_g00007.1; Sme2.5_03787.1_g00006.1; Sme2.5_06987.1_g00002.1; Sme2.5_06987.1_g00003.1; Sme2.5_14802.1_g00001.1
GO:0030163	protein catabolic process	biological_process	11	923	122	39143	3.3307e-05	0.000279048	3.82371	Sme2.5_00114.1_g00023.1; Sme2.5_00615.1_g00003.1; Sme2.5_00968.1_g00006.1; Sme2.5_01709.1_g00004.1; Sme2.5_04142.1_g00005.1; Sme2.5_04623.1_g00002.1; Sme2.5_05086.1_g00010.1; Sme2.5_05193.1_g00006.1; Sme2.5_08426.1_g00001.1; Sme2.5_12299.1_g00001.1; Sme2.5_14239.1_g00003.1
GO:0102985	Delta12-fatty-acid desaturase activity	molecular_function	3	923	9	39143	3.52118e-05	0.000293218	14.1362	Sme2.5_06773.1_g00005.1; Sme2.5_09310.1_g00002.1; Sme2.5_11752.1_g00001.1
GO:0016791	phosphatase activity	molecular_function	5	923	28	39143	4.08732e-05	0.000338312	7.57294	Sme2.5_00088.1_g00009.1; Sme2.5_00367.1_g00003.1; Sme2.5_02453.1_g00002.1; Sme2.5_02959.1_g00003.1; Sme2.5_04785.1_g00005.1
GO:0010310	regulation of hydrogen peroxide metabolic process	biological_process	4	923	18	39143	4.78568e-05	0.000389858	9.4241	Sme2.5_00114.1_g00023.1; Sme2.5_04623.1_g00002.1; Sme2.5_05193.1_g00006.1; Sme2.5_09498.1_g00001.1
GO:1900057	positive regulation of leaf senescence	biological_process	4	923	18	39143	4.78568e-05	0.000389858	9.4241	Sme2.5_00225.1_g00019.1; Sme2.5_03412.1_g00007.1; Sme2.5_06987.1_g00002.1; Sme2.5_06987.1_g00003.1
GO:1900426	positive regulation of defense response to bacterium	biological_process	7	923	56	39143	4.83937e-05	0.000389858	5.30106	Sme2.5_00019.1_g00009.1; Sme2.5_00054.1_g00014.1; Sme2.5_00054.1_g00015.1; Sme2.5_00096.1_g00011.1; Sme2.5_00155.1_g00013.1; Sme2.5_04171.1_g00005.1; Sme2.5_18471.1_g00001.1
GO:1990137	plant seed peroxidase activity	molecular_function	2	923	4	39143	5.13569e-05	0.000389858	21.2042	Sme2.5_00345.1_g00019.1; Sme2.5_00441.1_g00012.1
GO:0016242	negative regulation of macroautophagy	biological_process	2	923	4	39143	5.13569e-05	0.000389858	21.2042	Sme2.5_00978.1_g00009.1; Sme2.5_00978.1_g00010.1
GO:0038202	TORC1 signaling	biological_process	2	923	4	39143	5.13569e-05	0.000389858	21.2042	Sme2.5_00978.1_g00009.1; Sme2.5_00978.1_g00010.1
GO:1901355	response to rapamycin	biological_process	2	923	4	39143	5.13569e-05	0.000389858	21.2042	Sme2.5_00978.1_g00009.1; Sme2.5_00978.1_g00010.1
GO:1902661	positive regulation of glucose mediated signaling pathway	biological_process	2	923	4	39143	5.13569e-05	0.000389858	21.2042	Sme2.5_00978.1_g00009.1; Sme2.5_00978.1_g00010.1
GO:2000234	positive regulation of rRNA processing	biological_process	2	923	4	39143	5.13569e-05	0.000389858	21.2042	Sme2.5_00978.1_g00009.1; Sme2.5_00978.1_g00010.1
GO:0051090	regulation of DNA-binding transcription factor activity	biological_process	2	923	4	39143	5.13569e-05	0.000389858	21.2042	Sme2.5_01795.1_g00002.1; Sme2.5_02104.1_g00004.1
GO:0080040	positive regulation of cellular response to phosphate starvation	biological_process	2	923	4	39143	5.13569e-05	0.000389858	21.2042	Sme2.5_02005.1_g00002.1; Sme2.5_06317.1_g00003.1
GO:0009668	plastid membrane organization	biological_process	2	923	4	39143	5.13569e-05	0.000389858	21.2042	Sme2.5_03504.1_g00009.1; Sme2.5_07511.1_g00005.1
GO:1902075	cellular response to salt	biological_process	2	923	4	39143	5.13569e-05	0.000389858	21.2042	Sme2.5_04516.1_g00002.1; Sme2.5_12880.1_g00002.1
GO:1902132	(+)-lariciresinol biosynthetic process	biological_process	2	923	4	39143	5.13569e-05	0.000389858	21.2042	Sme2.5_05982.1_g00001.1; Sme2.5_10927.1_g00002.1
GO:0071398	cellular response to fatty acid	biological_process	2	923	4	39143	5.13569e-05	0.000389858	21.2042	Sme2.5_12982.1_g00001.1; Sme2.5_25333.1_g00001.1
GO:0004794	L-threonine ammonia-lyase activity	molecular_function	3	923	10	39143	5.75882e-05	0.000432384	12.7225	Sme2.5_00162.1_g00020.1; Sme2.5_00162.1_g00022.1; Sme2.5_03745.1_g00001.1
GO:2000038	regulation of stomatal complex development	biological_process	3	923	10	39143	5.75882e-05	0.000432384	12.7225	Sme2.5_03412.1_g00007.1; Sme2.5_06987.1_g00002.1; Sme2.5_06987.1_g00003.1
GO:0022857	transmembrane transporter activity	molecular_function	9	923	93	39143	6.99694e-05	0.000522489	4.10404	Sme2.5_00003.1_g00043.1; Sme2.5_02390.1_g00002.1; Sme2.5_05546.1_g00005.1; Sme2.5_06434.1_g00005.1; Sme2.5_06434.1_g00007.1; Sme2.5_06520.1_g00002.1; Sme2.5_16472.1_g00001.1; Sme2.5_16651.1_g00001.1; Sme2.5_30617.1_g00001.1
GO:0000978	RNA polymerase II proximal promoter sequence-specific DNA binding	molecular_function	5	923	31	39143	7.52087e-05	0.000558577	6.84007	Sme2.5_00378.1_g00006.1; Sme2.5_01314.1_g00005.1; Sme2.5_02102.1_g00005.1; Sme2.5_02226.1_g00005.1; Sme2.5_02712.1_g00007.1
GO:0005506	iron ion binding	molecular_function	24	923	449	39143	7.9635e-05	0.000588271	2.26682	Sme2.5_00029.1_g00036.1; Sme2.5_00066.1_g00035.1; Sme2.5_00155.1_g00009.1; Sme2.5_00179.1_g00032.1; Sme2.5_00191.1_g00001.1; Sme2.5_00261.1_g00014.1; Sme2.5_00528.1_g00002.1; Sme2.5_00528.1_g00004.1; Sme2.5_00889.1_g00004.1; Sme2.5_01191.1_g00003.1; Sme2.5_01301.1_g00008.1; Sme2.5_01772.1_g00002.1; Sme2.5_01979.1_g00007.1; Sme2.5_02174.1_g00001.1; Sme2.5_02309.1_g00012.1; Sme2.5_03219.1_g00006.1;…
GO:0009753	response to jasmonic acid	biological_process	11	923	134	39143	8.36346e-05	0.000614513	3.48129	Sme2.5_00010.1_g00008.1; Sme2.5_00029.1_g00032.1; Sme2.5_00038.1_g00005.1; Sme2.5_00072.1_g00016.1; Sme2.5_00433.1_g00006.1; Sme2.5_00708.1_g00006.1; Sme2.5_01795.1_g00002.1; Sme2.5_02104.1_g00004.1; Sme2.5_04459.1_g00005.1; Sme2.5_05723.1_g00004.1; Sme2.5_24183.1_g00002.1
GO:0005509	calcium ion binding	molecular_function	16	923	246	39143	8.61819e-05	0.000629861	2.75827	Sme2.5_00009.1_g00049.1; Sme2.5_00161.1_g00002.1; Sme2.5_00441.1_g00012.1; Sme2.5_00855.1_g00011.1; Sme2.5_01447.1_g00001.1; Sme2.5_01918.1_g00006.1; Sme2.5_02511.1_g00002.1; Sme2.5_03411.1_g00002.1; Sme2.5_03411.1_g00003.1; Sme2.5_03732.1_g00007.1; Sme2.5_04878.1_g00004.1; Sme2.5_08418.1_g00004.1; Sme2.5_08815.1_g00004.1; Sme2.5_10241.1_g00003.1; Sme2.5_10384.1_g00004.1; Sme2.5_29931.1_g00001.1
GO:0006567	threonine catabolic process	biological_process	3	923	11	39143	8.88039e-05	0.000642192	11.5659	Sme2.5_00162.1_g00020.1; Sme2.5_00162.1_g00022.1; Sme2.5_03745.1_g00001.1
GO:0006694	steroid biosynthetic process	biological_process	3	923	11	39143	8.88039e-05	0.000642192	11.5659	Sme2.5_01804.1_g00002.1; Sme2.5_05702.1_g00002.1; Sme2.5_08372.1_g00001.1
GO:0020037	heme binding	molecular_function	27	923	537	39143	9.46495e-05	0.000680881	2.13227	Sme2.5_00029.1_g00036.1; Sme2.5_00066.1_g00035.1; Sme2.5_00179.1_g00032.1; Sme2.5_00191.1_g00001.1; Sme2.5_00261.1_g00014.1; Sme2.5_00528.1_g00002.1; Sme2.5_00528.1_g00004.1; Sme2.5_00889.1_g00004.1; Sme2.5_01191.1_g00003.1; Sme2.5_01301.1_g00008.1; Sme2.5_01772.1_g00002.1; Sme2.5_02174.1_g00001.1; Sme2.5_02309.1_g00012.1; Sme2.5_03391.1_g00006.1; Sme2.5_03391.1_g00007.1; Sme2.5_03454.1_g00008.1;…
GO:0030246	carbohydrate binding	molecular_function	10	923	116	39143	9.79309e-05	0.000700818	3.6559	Sme2.5_00079.1_g00011.1; Sme2.5_00599.1_g00009.1; Sme2.5_03491.1_g00002.1; Sme2.5_03693.1_g00003.1; Sme2.5_05449.1_g00004.1; Sme2.5_05449.1_g00005.1; Sme2.5_06530.1_g00004.1; Sme2.5_08601.1_g00002.1; Sme2.5_08845.1_g00001.1; Sme2.5_16186.1_g00001.1
GO:0010116	positive regulation of abscisic acid biosynthetic process	biological_process	4	923	21	39143	0.000107175	0.000759064	8.0778	Sme2.5_00601.1_g00006.1; Sme2.5_00978.1_g00009.1; Sme2.5_00978.1_g00010.1; Sme2.5_11263.1_g00002.1
GO:0051259	protein complex oligomerization	biological_process	4	923	21	39143	0.000107175	0.000759064	8.0778	Sme2.5_02268.1_g00001.1; Sme2.5_06413.1_g00002.1; Sme2.5_09263.1_g00001.1; Sme2.5_16681.1_g00001.1
GO:0009686	gibberellin biosynthetic process	biological_process	5	923	33	39143	0.000108684	0.000765805	6.42552	Sme2.5_00145.1_g00009.1; Sme2.5_00155.1_g00001.1; Sme2.5_00168.1_g00009.1; Sme2.5_00833.1_g00003.1; Sme2.5_05713.1_g00005.1
GO:0016740	transferase activity	molecular_function	11	923	138	39143	0.000110953	0.000777802	3.38038	Sme2.5_00844.1_g00004.1; Sme2.5_01169.1_g00005.1; Sme2.5_01379.1_g00009.1; Sme2.5_02062.1_g00003.1; Sme2.5_02083.1_g00001.1; Sme2.5_02098.1_g00002.1; Sme2.5_02330.1_g00010.1; Sme2.5_02374.1_g00002.1; Sme2.5_02857.1_g00010.1; Sme2.5_04383.1_g00002.1; Sme2.5_11652.1_g00001.1
GO:0034501	protein localization to kinetochore	biological_process	2	923	5	39143	0.000126131	0.000833195	16.9634	Sme2.5_00018.1_g00003.1; Sme2.5_01098.1_g00016.1
GO:0004148	dihydrolipoyl dehydrogenase activity	molecular_function	2	923	5	39143	0.000126131	0.000833195	16.9634	Sme2.5_00283.1_g00011.1; Sme2.5_00632.1_g00006.1
GO:1905177	tracheary element differentiation	biological_process	2	923	5	39143	0.000126131	0.000833195	16.9634	Sme2.5_00295.1_g00016.1; Sme2.5_03255.1_g00006.1
GO:0009303	rRNA transcription	biological_process	2	923	5	39143	0.000126131	0.000833195	16.9634	Sme2.5_00978.1_g00009.1; Sme2.5_00978.1_g00010.1
GO:0009745	sucrose mediated signaling	biological_process	2	923	5	39143	0.000126131	0.000833195	16.9634	Sme2.5_00978.1_g00009.1; Sme2.5_00978.1_g00010.1
GO:0016303	1-phosphatidylinositol-3-kinase activity	molecular_function	2	923	5	39143	0.000126131	0.000833195	16.9634	Sme2.5_00978.1_g00009.1; Sme2.5_00978.1_g00010.1
GO:0031932	TORC2 complex	cellular_component	2	923	5	39143	0.000126131	0.000833195	16.9634	Sme2.5_00978.1_g00009.1; Sme2.5_00978.1_g00010.1
GO:0040019	positive regulation of embryonic development	biological_process	2	923	5	39143	0.000126131	0.000833195	16.9634	Sme2.5_00978.1_g00009.1; Sme2.5_00978.1_g00010.1
GO:0008053	mitochondrial fusion	biological_process	2	923	5	39143	0.000126131	0.000833195	16.9634	Sme2.5_01511.1_g00001.1; Sme2.5_09190.1_g00001.1
GO:0034982	mitochondrial protein processing	biological_process	2	923	5	39143	0.000126131	0.000833195	16.9634	Sme2.5_01511.1_g00001.1; Sme2.5_09190.1_g00001.1
GO:0004398	histidine decarboxylase activity	molecular_function	2	923	5	39143	0.000126131	0.000833195	16.9634	Sme2.5_02846.1_g00001.1; Sme2.5_02846.1_g00003.1
GO:0071902	positive regulation of protein serine/threonine kinase activity	biological_process	2	923	5	39143	0.000126131	0.000833195	16.9634	Sme2.5_07438.1_g00003.1; Sme2.5_07438.1_g00007.1
GO:0004097	catechol oxidase activity	molecular_function	3	923	12	39143	0.000130717	0.000851212	10.6021	Sme2.5_01441.1_g00006.1; Sme2.5_08192.1_g00002.1; Sme2.5_25992.1_g00001.1
GO:0046148	pigment biosynthetic process	biological_process	3	923	12	39143	0.000130717	0.000851212	10.6021	Sme2.5_01441.1_g00006.1; Sme2.5_08192.1_g00002.1; Sme2.5_25992.1_g00001.1
GO:0005740	mitochondrial envelope	cellular_component	3	923	12	39143	0.000130717	0.000851212	10.6021	Sme2.5_02434.1_g00005.1; Sme2.5_02824.1_g00004.1; Sme2.5_06873.1_g00004.1
GO:0010154	fruit development	biological_process	4	923	22	39143	0.000136011	0.000881503	7.71063	Sme2.5_09268.1_g00001.1; Sme2.5_12397.1_g00002.1; Sme2.5_17149.1_g00002.1; Sme2.5_26140.1_g00001.1
GO:0009816	defense response to bacterium, incompatible interaction	biological_process	6	923	49	39143	0.000143638	0.000926566	5.19287	Sme2.5_00009.1_g00017.1; Sme2.5_00013.1_g00025.1; Sme2.5_00192.1_g00003.1; Sme2.5_03678.1_g00014.1; Sme2.5_07339.1_g00001.1; Sme2.5_10461.1_g00002.1
GO:0046658	anchored component of plasma membrane	cellular_component	13	923	186	39143	0.000145918	0.000936878	2.96403	Sme2.5_00097.1_g00004.1; Sme2.5_00367.1_g00004.1; Sme2.5_01694.1_g00006.1; Sme2.5_03073.1_g00009.1; Sme2.5_03798.1_g00002.1; Sme2.5_04303.1_g00006.1; Sme2.5_04397.1_g00002.1; Sme2.5_04404.1_g00007.1; Sme2.5_04404.1_g00009.1; Sme2.5_06478.1_g00004.1; Sme2.5_08823.1_g00001.1; Sme2.5_10461.1_g00002.1; Sme2.5_11618.1_g00003.1
GO:0009505	plant-type cell wall	cellular_component	15	923	234	39143	0.000155466	0.000993535	2.71849	Sme2.5_00086.1_g00010.1; Sme2.5_00236.1_g00002.1; Sme2.5_00250.1_g00003.1; Sme2.5_00250.1_g00006.1; Sme2.5_00378.1_g00028.1; Sme2.5_00785.1_g00002.1; Sme2.5_01314.1_g00007.1; Sme2.5_02111.1_g00002.1; Sme2.5_04142.1_g00005.1; Sme2.5_04205.1_g00006.1; Sme2.5_05086.1_g00010.1; Sme2.5_05247.1_g00008.1; Sme2.5_06365.1_g00004.1; Sme2.5_06478.1_g00004.1; Sme2.5_08781.1_g00002.1
GO:0012505	endomembrane system	cellular_component	8	923	85	39143	0.000180056	0.00114536	3.99138	Sme2.5_00019.1_g00009.1; Sme2.5_00054.1_g00014.1; Sme2.5_00054.1_g00015.1; Sme2.5_00193.1_g00011.1; Sme2.5_00204.1_g00006.1; Sme2.5_00514.1_g00009.1; Sme2.5_02571.1_g00015.1; Sme2.5_04171.1_g00005.1
GO:0010256	endomembrane system organization	biological_process	3	923	13	39143	0.00018529	0.00116784	9.78657	Sme2.5_00025.1_g00016.1; Sme2.5_03117.1_g00002.1; Sme2.5_17521.1_g00001.1
GO:2000652	regulation of secondary cell wall biogenesis	biological_process	3	923	13	39143	0.00018529	0.00116784	9.78657	Sme2.5_00098.1_g00004.1; Sme2.5_02513.1_g00003.1; Sme2.5_02530.1_g00008.1
GO:0034088	maintenance of mitotic sister chromatid cohesion	biological_process	2	923	6	39143	0.000247826	0.0015067	14.1362	Sme2.5_00018.1_g00003.1; Sme2.5_01098.1_g00016.1
GO:0010120	camalexin biosynthetic process	biological_process	2	923	6	39143	0.000247826	0.0015067	14.1362	Sme2.5_00088.1_g00017.1; Sme2.5_03787.1_g00006.1
GO:0051300	spindle pole body organization	biological_process	2	923	6	39143	0.000247826	0.0015067	14.1362	Sme2.5_00161.1_g00002.1; Sme2.5_08815.1_g00004.1
GO:0050687	negative regulation of defense response to virus	biological_process	2	923	6	39143	0.000247826	0.0015067	14.1362	Sme2.5_00978.1_g00009.1; Sme2.5_00978.1_g00010.1
GO:0009612	response to mechanical stimulus	biological_process	2	923	6	39143	0.000247826	0.0015067	14.1362	Sme2.5_02490.1_g00006.1; Sme2.5_04459.1_g00005.1
GO:0071465	cellular response to desiccation	biological_process	2	923	6	39143	0.000247826	0.0015067	14.1362	Sme2.5_04516.1_g00002.1; Sme2.5_12880.1_g00002.1
GO:0035017	cuticle pattern formation	biological_process	2	923	6	39143	0.000247826	0.0015067	14.1362	Sme2.5_07178.1_g00001.1; Sme2.5_11816.1_g00001.1
GO:1901957	regulation of cutin biosynthetic process	biological_process	2	923	6	39143	0.000247826	0.0015067	14.1362	Sme2.5_07178.1_g00001.1; Sme2.5_11816.1_g00001.1
GO:0006565	L-serine catabolic process	biological_process	3	923	14	39143	0.000254567	0.0015274	9.08753	Sme2.5_00162.1_g00020.1; Sme2.5_00162.1_g00022.1; Sme2.5_03745.1_g00001.1
GO:0032586	protein storage vacuole membrane	cellular_component	3	923	14	39143	0.000254567	0.0015274	9.08753	Sme2.5_00441.1_g00014.1; Sme2.5_00527.1_g00008.1; Sme2.5_09180.1_g00002.1
GO:0008378	galactosyltransferase activity	molecular_function	3	923	14	39143	0.000254567	0.0015274	9.08753	Sme2.5_01766.1_g00006.1; Sme2.5_02847.1_g00001.1; Sme2.5_07682.1_g00002.1
GO:0004252	serine-type endopeptidase activity	molecular_function	11	923	153	39143	0.000292044	0.00174465	3.04897	Sme2.5_00250.1_g00003.1; Sme2.5_00250.1_g00006.1; Sme2.5_00350.1_g00001.1; Sme2.5_00378.1_g00028.1; Sme2.5_00733.1_g00016.1; Sme2.5_01029.1_g00005.1; Sme2.5_01054.1_g00002.1; Sme2.5_02111.1_g00002.1; Sme2.5_05247.1_g00007.1; Sme2.5_05247.1_g00008.1; Sme2.5_06365.1_g00004.1
GO:0005315	inorganic phosphate transmembrane transporter activity	molecular_function	4	923	26	39143	0.000314212	0.00186895	6.52438	Sme2.5_03299.1_g00002.1; Sme2.5_06479.1_g00001.1; Sme2.5_09038.1_g00001.1; Sme2.5_24356.1_g00001.1
GO:0031966	mitochondrial membrane	cellular_component	5	923	40	39143	0.000327394	0.00193897	5.30106	Sme2.5_01054.1_g00002.1; Sme2.5_09268.1_g00001.1; Sme2.5_12397.1_g00002.1; Sme2.5_17149.1_g00002.1; Sme2.5_26140.1_g00001.1
GO:0052689	carboxylic ester hydrolase activity	molecular_function	6	923	56	39143	0.000336253	0.00197441	4.54376	Sme2.5_00002.1_g00005.1; Sme2.5_00075.1_g00014.1; Sme2.5_00075.1_g00015.1; Sme2.5_01155.1_g00003.1; Sme2.5_01343.1_g00002.1; Sme2.5_16125.1_g00002.1
GO:0009789	positive regulation of abscisic acid-activated signaling pathway	biological_process	6	923	56	39143	0.000336253	0.00197441	4.54376	Sme2.5_00070.1_g00009.1; Sme2.5_00601.1_g00006.1; Sme2.5_03412.1_g00007.1; Sme2.5_05633.1_g00002.1; Sme2.5_06987.1_g00002.1; Sme2.5_06987.1_g00003.1
GO:0000289	nuclear-transcribed mRNA poly(A) tail shortening	biological_process	3	923	15	39143	0.000340668	0.00199109	8.48169	Sme2.5_00076.1_g00014.1; Sme2.5_00648.1_g00007.1; Sme2.5_01117.1_g00010.1
GO:0006468	protein phosphorylation	biological_process	13	923	202	39143	0.000341992	0.00199109	2.72926	Sme2.5_00038.1_g00008.1; Sme2.5_00187.1_g00021.1; Sme2.5_00960.1_g00005.1; Sme2.5_01455.1_g00012.1; Sme2.5_02966.1_g00007.1; Sme2.5_03390.1_g00002.1; Sme2.5_03632.1_g00002.1; Sme2.5_03787.1_g00006.1; Sme2.5_05449.1_g00004.1; Sme2.5_05449.1_g00005.1; Sme2.5_07789.1_g00006.1; Sme2.5_08845.1_g00001.1; Sme2.5_15068.1_g00001.1
GO:0004497	monooxygenase activity	molecular_function	16	923	277	39143	0.000352467	0.00204341	2.44959	Sme2.5_00191.1_g00001.1; Sme2.5_00261.1_g00014.1; Sme2.5_00441.1_g00012.1; Sme2.5_00528.1_g00002.1; Sme2.5_00528.1_g00004.1; Sme2.5_01301.1_g00008.1; Sme2.5_01730.1_g00001.1; Sme2.5_01772.1_g00002.1; Sme2.5_02174.1_g00001.1; Sme2.5_03454.1_g00008.1; Sme2.5_04997.1_g00001.1; Sme2.5_05385.1_g00004.1; Sme2.5_06970.1_g00005.1; Sme2.5_12236.1_g00001.1; Sme2.5_14233.1_g00002.1; Sme2.5_17559.1_g00001.1
GO:0048510	regulation of timing of transition from vegetative to reproductive phase	biological_process	5	923	41	39143	0.00037593	0.00217029	5.17176	Sme2.5_00168.1_g00009.1; Sme2.5_00250.1_g00012.1; Sme2.5_00377.1_g00008.1; Sme2.5_00411.1_g00014.1; Sme2.5_01556.1_g00008.1
GO:0045454	cell redox homeostasis	biological_process	11	923	158	39143	0.000391779	0.00225232	2.95249	Sme2.5_00283.1_g00011.1; Sme2.5_00632.1_g00006.1; Sme2.5_01116.1_g00010.1; Sme2.5_01622.1_g00007.1; Sme2.5_01757.1_g00009.1; Sme2.5_02596.1_g00005.1; Sme2.5_02798.1_g00002.1; Sme2.5_04205.1_g00006.1; Sme2.5_05633.1_g00002.1; Sme2.5_07736.1_g00001.1; Sme2.5_15362.1_g00001.1
GO:0007064	mitotic sister chromatid cohesion	biological_process	2	923	7	39143	0.000426077	0.00232314	12.1167	Sme2.5_00018.1_g00003.1; Sme2.5_01098.1_g00016.1
GO:0032511	late endosome to vacuole transport via multivesicular body sorting pathway	biological_process	2	923	7	39143	0.000426077	0.00232314	12.1167	Sme2.5_00064.1_g00006.1; Sme2.5_00743.1_g00002.1
GO:0010106	cellular response to iron ion starvation	biological_process	2	923	7	39143	0.000426077	0.00232314	12.1167	Sme2.5_00155.1_g00009.1; Sme2.5_00170.1_g00018.1
GO:0004366	glycerol-3-phosphate O-acyltransferase activity	molecular_function	2	923	7	39143	0.000426077	0.00232314	12.1167	Sme2.5_00367.1_g00003.1; Sme2.5_02959.1_g00003.1
GO:0102420	sn-1-glycerol-3-phosphate C16:0-DCA-CoA acyl transferase activity	molecular_function	2	923	7	39143	0.000426077	0.00232314	12.1167	Sme2.5_00367.1_g00003.1; Sme2.5_02959.1_g00003.1
GO:0009410	response to xenobiotic stimulus	biological_process	2	923	7	39143	0.000426077	0.00232314	12.1167	Sme2.5_00632.1_g00022.1; Sme2.5_02214.1_g00007.1
GO:0004749	ribose phosphate diphosphokinase activity	molecular_function	2	923	7	39143	0.000426077	0.00232314	12.1167	Sme2.5_00962.1_g00002.1; Sme2.5_16542.1_g00002.1
GO:0009165	nucleotide biosynthetic process	biological_process	2	923	7	39143	0.000426077	0.00232314	12.1167	Sme2.5_00962.1_g00002.1; Sme2.5_16542.1_g00002.1
GO:0042407	cristae formation	biological_process	2	923	7	39143	0.000426077	0.00232314	12.1167	Sme2.5_01511.1_g00001.1; Sme2.5_09190.1_g00001.1
GO:0002094	polyprenyltransferase activity	molecular_function	2	923	7	39143	0.000426077	0.00232314	12.1167	Sme2.5_03504.1_g00009.1; Sme2.5_07511.1_g00005.1
GO:0016094	polyprenol biosynthetic process	biological_process	2	923	7	39143	0.000426077	0.00232314	12.1167	Sme2.5_03504.1_g00009.1; Sme2.5_07511.1_g00005.1
GO:0006344	maintenance of chromatin silencing	biological_process	2	923	7	39143	0.000426077	0.00232314	12.1167	Sme2.5_05069.1_g00005.1; Sme2.5_11081.1_g00002.1
GO:0019897	extrinsic component of plasma membrane	cellular_component	2	923	7	39143	0.000426077	0.00232314	12.1167	Sme2.5_08103.1_g00003.1; Sme2.5_12829.1_g00001.1
GO:0071555	cell wall organization	biological_process	17	923	308	39143	0.000430611	0.00233858	2.34073	Sme2.5_00003.1_g00043.1; Sme2.5_00275.1_g00009.1; Sme2.5_00401.1_g00015.1; Sme2.5_00599.1_g00009.1; Sme2.5_00661.1_g00016.1; Sme2.5_00726.1_g00015.1; Sme2.5_00785.1_g00002.1; Sme2.5_01175.1_g00007.1; Sme2.5_01618.1_g00011.1; Sme2.5_02174.1_g00001.1; Sme2.5_02530.1_g00008.1; Sme2.5_04287.1_g00005.1; Sme2.5_04287.1_g00007.1; Sme2.5_04397.1_g00002.1; Sme2.5_04767.1_g00002.1; Sme2.5_05795.1_g00001.1;…
GO:0048574	long-day photoperiodism, flowering	biological_process	3	923	16	39143	0.000445767	0.00241135	7.95158	Sme2.5_00377.1_g00008.1; Sme2.5_01395.1_g00011.1; Sme2.5_28548.1_g00001.1
GO:0031349	positive regulation of defense response	biological_process	5	923	43	39143	0.000489749	0.00252069	4.93122	Sme2.5_00096.1_g00011.1; Sme2.5_00162.1_g00020.1; Sme2.5_00162.1_g00022.1; Sme2.5_03745.1_g00001.1; Sme2.5_18471.1_g00001.1
GO:0016491	oxidoreductase activity	molecular_function	15	923	261	39143	0.000525586	0.00252069	2.43727	Sme2.5_00133.1_g00008.1; Sme2.5_00194.1_g00002.1; Sme2.5_00254.1_g00008.1; Sme2.5_00411.1_g00014.1; Sme2.5_00743.1_g00010.1; Sme2.5_01071.1_g00006.1; Sme2.5_01071.1_g00007.1; Sme2.5_01466.1_g00005.1; Sme2.5_01800.1_g00006.1; Sme2.5_01804.1_g00002.1; Sme2.5_05702.1_g00002.1; Sme2.5_08168.1_g00001.1; Sme2.5_08366.1_g00003.1; Sme2.5_08372.1_g00001.1; Sme2.5_09497.1_g00005.1
GO:0048825	cotyledon development	biological_process	4	923	29	39143	0.000535044	0.00252069	5.84944	Sme2.5_00087.1_g00001.1; Sme2.5_00128.1_g00001.1; Sme2.5_04437.1_g00004.1; Sme2.5_05640.1_g00001.1
GO:0032048	cardiolipin metabolic process	biological_process	1	923	2	39143	0.000555438	0.00252069	21.2042	Sme2.5_00002.1_g00005.1
GO:0035965	cardiolipin acyl-chain remodeling	biological_process	1	923	2	39143	0.000555438	0.00252069	21.2042	Sme2.5_00002.1_g00005.1
GO:0008883	glutamyl-tRNA reductase activity	molecular_function	1	923	2	39143	0.000555438	0.00252069	21.2042	Sme2.5_00057.1_g00010.1
GO:1990534	thermospermine oxidase activity	molecular_function	1	923	2	39143	0.000555438	0.00252069	21.2042	Sme2.5_00411.1_g00014.1
GO:0009819	drought recovery	biological_process	1	923	2	39143	0.000555438	0.00252069	21.2042	Sme2.5_00441.1_g00012.1
GO:2000117	negative regulation of cysteine-type endopeptidase activity	biological_process	1	923	2	39143	0.000555438	0.00252069	21.2042	Sme2.5_00446.1_g00026.1
GO:0000024	maltose biosynthetic process	biological_process	1	923	2	39143	0.000555438	0.00252069	21.2042	Sme2.5_00497.1_g00006.1
GO:0010097	specification of stamen identity	biological_process	1	923	2	39143	0.000555438	0.00252069	21.2042	Sme2.5_00848.1_g00001.1
GO:0010954	positive regulation of protein processing	biological_process	1	923	2	39143	0.000555438	0.00252069	21.2042	Sme2.5_01054.1_g00002.1
GO:0034644	cellular response to UV	biological_process	1	923	2	39143	0.000555438	0.00252069	21.2042	Sme2.5_01054.1_g00002.1
GO:0043687	post-translational protein modification	biological_process	1	923	2	39143	0.000555438	0.00252069	21.2042	Sme2.5_01054.1_g00002.1
GO:0044322	endoplasmic reticulum quality control compartment	cellular_component	1	923	2	39143	0.000555438	0.00252069	21.2042	Sme2.5_01054.1_g00002.1
GO:0051047	positive regulation of secretion	biological_process	1	923	2	39143	0.000555438	0.00252069	21.2042	Sme2.5_01054.1_g00002.1
GO:1904211	membrane protein proteolysis involved in retrograde protein transport, ER to cytosol	biological_process	1	923	2	39143	0.000555438	0.00252069	21.2042	Sme2.5_01054.1_g00002.1
GO:0009973	adenylyl-sulfate reductase activity	molecular_function	1	923	2	39143	0.000555438	0.00252069	21.2042	Sme2.5_01116.1_g00010.1
GO:0033741	adenylyl-sulfate reductase (glutathione) activity	molecular_function	1	923	2	39143	0.000555438	0.00252069	21.2042	Sme2.5_01116.1_g00010.1
GO:0042446	hormone biosynthetic process	biological_process	1	923	2	39143	0.000555438	0.00252069	21.2042	Sme2.5_01146.1_g00010.1
GO:0009063	cellular amino acid catabolic process	biological_process	1	923	2	39143	0.000555438	0.00252069	21.2042	Sme2.5_01579.1_g00001.1
GO:0042550	photosystem I stabilization	biological_process	1	923	2	39143	0.000555438	0.00252069	21.2042	Sme2.5_01579.1_g00001.1
GO:0070204	2-succinyl-5-enolpyruvyl-6-hydroxy-3-cyclohexene-1-carboxylic-acid synthase activity	molecular_function	1	923	2	39143	0.000555438	0.00252069	21.2042	Sme2.5_01579.1_g00001.1
GO:0070205	2-succinyl-6-hydroxy-2,4-cyclohexadiene-1-carboxylate synthase activity	molecular_function	1	923	2	39143	0.000555438	0.00252069	21.2042	Sme2.5_01579.1_g00001.1
GO:0010360	negative regulation of anion channel activity	biological_process	1	923	2	39143	0.000555438	0.00252069	21.2042	Sme2.5_02453.1_g00002.1
GO:0016651	oxidoreductase activity, acting on NAD(P)H	molecular_function	1	923	2	39143	0.000555438	0.00252069	21.2042	Sme2.5_02550.1_g00002.1
GO:0008759	UDP-3-O-[3-hydroxymyristoyl] N-acetylglucosamine deacetylase activity	molecular_function	1	923	2	39143	0.000555438	0.00252069	21.2042	Sme2.5_02966.1_g00001.1
GO:0103117	UDP-3-O-acyl-N-acetylglucosamine deacetylase activity	molecular_function	1	923	2	39143	0.000555438	0.00252069	21.2042	Sme2.5_02966.1_g00001.1
GO:0006998	nuclear envelope organization	biological_process	1	923	2	39143	0.000555438	0.00252069	21.2042	Sme2.5_02985.1_g00007.1
GO:0051291	protein heterooligomerization	biological_process	1	923	2	39143	0.000555438	0.00252069	21.2042	Sme2.5_02985.1_g00007.1
GO:0070197	meiotic attachment of telomere to nuclear envelope	biological_process	1	923	2	39143	0.000555438	0.00252069	21.2042	Sme2.5_02985.1_g00007.1
GO:0090435	protein localization to nuclear envelope	biological_process	1	923	2	39143	0.000555438	0.00252069	21.2042	Sme2.5_02985.1_g00007.1
GO:1990428	miRNA transport	biological_process	1	923	2	39143	0.000555438	0.00252069	21.2042	Sme2.5_03453.1_g00001.1
GO:0036149	phosphatidylinositol acyl-chain remodeling	biological_process	1	923	2	39143	0.000555438	0.00252069	21.2042	Sme2.5_03559.1_g00003.1
GO:0050291	sphingosine N-acyltransferase activity	molecular_function	1	923	2	39143	0.000555438	0.00252069	21.2042	Sme2.5_04467.1_g00005.1
GO:0097157	pre-mRNA intronic binding	molecular_function	1	923	2	39143	0.000555438	0.00252069	21.2042	Sme2.5_05344.1_g00003.1
GO:0004451	isocitrate lyase activity	molecular_function	1	923	2	39143	0.000555438	0.00252069	21.2042	Sme2.5_06838.1_g00002.1
GO:0030031	cell projection assembly	biological_process	1	923	2	39143	0.000555438	0.00252069	21.2042	Sme2.5_07012.1_g00003.1
GO:0030866	cortical actin cytoskeleton organization	biological_process	1	923	2	39143	0.000555438	0.00252069	21.2042	Sme2.5_07012.1_g00003.1
GO:0006110	regulation of glycolytic process	biological_process	1	923	2	39143	0.000555438	0.00252069	21.2042	Sme2.5_07028.1_g00002.1
GO:0050505	hydroquinone glucosyltransferase activity	molecular_function	1	923	2	39143	0.000555438	0.00252069	21.2042	Sme2.5_07339.1_g00002.1
GO:0015853	adenine transport	biological_process	1	923	2	39143	0.000555438	0.00252069	21.2042	Sme2.5_08248.1_g00002.1
GO:0015854	guanine transport	biological_process	1	923	2	39143	0.000555438	0.00252069	21.2042	Sme2.5_08248.1_g00002.1
GO:0070981	L-asparagine biosynthetic process	biological_process	1	923	2	39143	0.000555438	0.00252069	21.2042	Sme2.5_10464.1_g00001.1
GO:1902129	(-)-lariciresinol biosynthetic process	biological_process	1	923	2	39143	0.000555438	0.00252069	21.2042	Sme2.5_10927.1_g00003.1
GO:0018316	peptide cross-linking via L-cystine	biological_process	1	923	2	39143	0.000555438	0.00252069	21.2042	Sme2.5_12710.1_g00002.1
GO:0065003	protein-containing complex assembly	biological_process	1	923	2	39143	0.000555438	0.00252069	21.2042	Sme2.5_12710.1_g00002.1
GO:0099080	supramolecular complex	cellular_component	1	923	2	39143	0.000555438	0.00252069	21.2042	Sme2.5_12710.1_g00002.1
GO:0009877	nodulation	biological_process	5	923	44	39143	0.000555873	0.00252069	4.81914	Sme2.5_00325.1_g00002.1; Sme2.5_01146.1_g00010.1; Sme2.5_01835.1_g00008.1; Sme2.5_02897.1_g00005.1; Sme2.5_09935.1_g00002.1
GO:0034605	cellular response to heat	biological_process	6	923	61	39143	0.000571409	0.00256038	4.17132	Sme2.5_00010.1_g00008.1; Sme2.5_01314.1_g00005.1; Sme2.5_01916.1_g00006.1; Sme2.5_01916.1_g00011.1; Sme2.5_02712.1_g00007.1; Sme2.5_12710.1_g00002.1
GO:0055062	phosphate ion homeostasis	biological_process	3	923	17	39143	0.00057208	0.00256038	7.48384	Sme2.5_00155.1_g00001.1; Sme2.5_02102.1_g00005.1; Sme2.5_16651.1_g00001.1
GO:0005811	lipid droplet	cellular_component	3	923	17	39143	0.00057208	0.00256038	7.48384	Sme2.5_00345.1_g00019.1; Sme2.5_00441.1_g00012.1; Sme2.5_16263.1_g00001.1
GO:0016024	CDP-diacylglycerol biosynthetic process	biological_process	3	923	17	39143	0.00057208	0.00256038	7.48384	Sme2.5_00367.1_g00003.1; Sme2.5_02959.1_g00003.1; Sme2.5_03559.1_g00003.1
GO:0009809	lignin biosynthetic process	biological_process	7	923	81	39143	0.000653827	0.00291675	3.66493	Sme2.5_00756.1_g00002.1; Sme2.5_01800.1_g00006.1; Sme2.5_01804.1_g00002.1; Sme2.5_02852.1_g00002.1; Sme2.5_08168.1_g00001.1; Sme2.5_09497.1_g00005.1; Sme2.5_29908.1_g00001.1
GO:0009733	response to auxin	biological_process	14	923	241	39143	0.000663191	0.00294895	2.46356	Sme2.5_00072.1_g00016.1; Sme2.5_00601.1_g00006.1; Sme2.5_00956.1_g00005.1; Sme2.5_00978.1_g00009.1; Sme2.5_00978.1_g00010.1; Sme2.5_01236.1_g00006.1; Sme2.5_04224.1_g00009.1; Sme2.5_04459.1_g00005.1; Sme2.5_04620.1_g00003.1; Sme2.5_05640.1_g00001.1; Sme2.5_08103.1_g00003.1; Sme2.5_08551.1_g00002.1; Sme2.5_08732.1_g00001.1; Sme2.5_12829.1_g00001.1
GO:0043495	protein membrane anchor	molecular_function	2	923	8	39143	0.000669763	0.00294953	10.6021	Sme2.5_00514.1_g00009.1; Sme2.5_02985.1_g00007.1
GO:0009969	xyloglucan biosynthetic process	biological_process	2	923	8	39143	0.000669763	0.00294953	10.6021	Sme2.5_02847.1_g00001.1; Sme2.5_07682.1_g00002.1
GO:0031386	protein tag	molecular_function	2	923	8	39143	0.000669763	0.00294953	10.6021	Sme2.5_04781.1_g00008.1; Sme2.5_17373.1_g00001.1
GO:0004970	ionotropic glutamate receptor activity	molecular_function	3	923	18	39143	0.000721858	0.0031587	7.06808	Sme2.5_10665.1_g00001.1; Sme2.5_15599.1_g00002.1; Sme2.5_21316.1_g00001.1
GO:0008066	glutamate receptor activity	molecular_function	3	923	18	39143	0.000721858	0.0031587	7.06808	Sme2.5_10665.1_g00001.1; Sme2.5_15599.1_g00002.1; Sme2.5_21316.1_g00001.1
GO:0010150	leaf senescence	biological_process	9	923	124	39143	0.000736125	0.00318139	3.07803	Sme2.5_00009.1_g00017.1; Sme2.5_00013.1_g00025.1; Sme2.5_00088.1_g00017.1; Sme2.5_02356.1_g00002.1; Sme2.5_02752.1_g00007.1; Sme2.5_04224.1_g00009.1; Sme2.5_04303.1_g00006.1; Sme2.5_07339.1_g00001.1; Sme2.5_19578.1_g00002.1
GO:0071281	cellular response to iron ion	biological_process	4	923	31	39143	0.000736304	0.00318139	5.47206	Sme2.5_00168.1_g00009.1; Sme2.5_04459.1_g00005.1; Sme2.5_12982.1_g00001.1; Sme2.5_25333.1_g00001.1
GO:0005262	calcium channel activity	molecular_function	4	923	31	39143	0.000736304	0.00318139	5.47206	Sme2.5_00876.1_g00009.1; Sme2.5_10665.1_g00001.1; Sme2.5_15599.1_g00002.1; Sme2.5_21316.1_g00001.1
GO:0010345	suberin biosynthetic process	biological_process	4	923	31	39143	0.000736304	0.00318139	5.47206	Sme2.5_01270.1_g00001.1; Sme2.5_02174.1_g00001.1; Sme2.5_02440.1_g00001.1; Sme2.5_04458.1_g00005.1
GO:0080167	response to karrikin	biological_process	8	923	103	39143	0.000754336	0.00324908	3.29386	Sme2.5_00367.1_g00003.1; Sme2.5_00416.1_g00002.1; Sme2.5_00612.1_g00008.1; Sme2.5_04142.1_g00005.1; Sme2.5_05086.1_g00010.1; Sme2.5_05713.1_g00005.1; Sme2.5_09744.1_g00003.1; Sme2.5_30015.1_g00001.1
GO:0009744	response to sucrose	biological_process	6	923	64	39143	0.000765579	0.00328721	3.97579	Sme2.5_00131.1_g00007.1; Sme2.5_00168.1_g00009.1; Sme2.5_00743.1_g00010.1; Sme2.5_04224.1_g00009.1; Sme2.5_07028.1_g00002.1; Sme2.5_12710.1_g00002.1
GO:0030170	pyridoxal phosphate binding	molecular_function	9	923	125	39143	0.00078354	0.00335384	3.05341	Sme2.5_00162.1_g00020.1; Sme2.5_00162.1_g00022.1; Sme2.5_01905.1_g00012.1; Sme2.5_01990.1_g00004.1; Sme2.5_02846.1_g00001.1; Sme2.5_02846.1_g00003.1; Sme2.5_03623.1_g00002.1; Sme2.5_03745.1_g00001.1; Sme2.5_04459.1_g00005.1
GO:0043067	regulation of programmed cell death	biological_process	4	923	32	39143	0.000855856	0.00365201	5.30106	Sme2.5_00446.1_g00026.1; Sme2.5_04205.1_g00006.1; Sme2.5_06407.1_g00005.1; Sme2.5_26265.1_g00001.1
GO:0000302	response to reactive oxygen species	biological_process	5	923	48	39143	0.000892278	0.00379563	4.41755	Sme2.5_02268.1_g00001.1; Sme2.5_03219.1_g00006.1; Sme2.5_06413.1_g00002.1; Sme2.5_11014.1_g00002.1; Sme2.5_16681.1_g00001.1
GO:0050829	defense response to Gram-negative bacterium	biological_process	3	923	19	39143	0.00089737	0.00380551	6.69607	Sme2.5_00468.1_g00007.1; Sme2.5_01512.1_g00011.1; Sme2.5_09498.1_g00001.1
GO:0006855	drug transmembrane transport	biological_process	6	923	66	39143	0.000921628	0.00389636	3.85531	Sme2.5_01284.1_g00006.1; Sme2.5_02823.1_g00003.1; Sme2.5_07695.1_g00006.1; Sme2.5_09887.1_g00003.1; Sme2.5_11014.1_g00002.1; Sme2.5_29789.1_g00001.1
GO:0004722	protein serine/threonine phosphatase activity	molecular_function	7	923	86	39143	0.000973246	0.00408189	3.45185	Sme2.5_00183.1_g00013.1; Sme2.5_00294.1_g00001.1; Sme2.5_02453.1_g00002.1; Sme2.5_02650.1_g00007.1; Sme2.5_05907.1_g00005.1; Sme2.5_06255.1_g00003.1; Sme2.5_07634.1_g00003.1
GO:0008199	ferric iron binding	molecular_function	2	923	9	39143	0.000987038	0.00408189	9.4241	Sme2.5_00088.1_g00009.1; Sme2.5_03219.1_g00006.1
GO:0071219	cellular response to molecule of bacterial origin	biological_process	2	923	9	39143	0.000987038	0.00408189	9.4241	Sme2.5_00155.1_g00013.1; Sme2.5_25412.1_g00001.1
GO:0090447	glycerol-3-phosphate 2-O-acyltransferase activity	molecular_function	2	923	9	39143	0.000987038	0.00408189	9.4241	Sme2.5_00367.1_g00003.1; Sme2.5_02959.1_g00003.1
GO:0019752	carboxylic acid metabolic process	biological_process	2	923	9	39143	0.000987038	0.00408189	9.4241	Sme2.5_02846.1_g00001.1; Sme2.5_02846.1_g00003.1
GO:0000304	response to singlet oxygen	biological_process	2	923	9	39143	0.000987038	0.00408189	9.4241	Sme2.5_09498.1_g00001.1; Sme2.5_12704.1_g00001.1
GO:0009815	1-aminocyclopropane-1-carboxylate oxidase activity	molecular_function	2	923	9	39143	0.000987038	0.00408189	9.4241	Sme2.5_12982.1_g00001.1; Sme2.5_25333.1_g00001.1
GO:0009097	isoleucine biosynthetic process	biological_process	4	923	33	39143	0.000989279	0.00408189	5.14042	Sme2.5_00162.1_g00020.1; Sme2.5_00162.1_g00022.1; Sme2.5_03745.1_g00001.1; Sme2.5_05594.1_g00005.1
GO:0046777	protein autophosphorylation	biological_process	10	923	152	39143	0.00100647	0.00414037	2.79003	Sme2.5_00057.1_g00020.1; Sme2.5_00088.1_g00017.1; Sme2.5_00096.1_g00011.1; Sme2.5_00168.1_g00009.1; Sme2.5_01236.1_g00006.1; Sme2.5_03412.1_g00007.1; Sme2.5_04975.1_g00002.1; Sme2.5_06987.1_g00002.1; Sme2.5_06987.1_g00003.1; Sme2.5_18471.1_g00001.1
GO:0070062	extracellular exosome	cellular_component	3	923	20	39143	0.00110089	0.00450514	6.36127	Sme2.5_00193.1_g00011.1; Sme2.5_02571.1_g00015.1; Sme2.5_03245.1_g00001.1
GO:0010224	response to UV-B	biological_process	6	923	68	39143	0.00110169	0.00450514	3.74192	Sme2.5_00155.1_g00013.1; Sme2.5_02766.1_g00005.1; Sme2.5_03787.1_g00006.1; Sme2.5_04224.1_g00009.1; Sme2.5_05394.1_g00005.1; Sme2.5_17373.1_g00001.1
GO:0016705	oxidoreductase activity, acting on paired donors, with incorporation or reduction of molecular oxygen	molecular_function	13	923	228	39143	0.00112539	0.0045884	2.41803	Sme2.5_00191.1_g00001.1; Sme2.5_00261.1_g00014.1; Sme2.5_00528.1_g00002.1; Sme2.5_00528.1_g00004.1; Sme2.5_01301.1_g00008.1; Sme2.5_01772.1_g00002.1; Sme2.5_02174.1_g00001.1; Sme2.5_03454.1_g00008.1; Sme2.5_05385.1_g00004.1; Sme2.5_06970.1_g00005.1; Sme2.5_12236.1_g00001.1; Sme2.5_14233.1_g00002.1; Sme2.5_17559.1_g00001.1
GO:0010431	seed maturation	biological_process	4	923	34	39143	0.00113754	0.00462421	4.98923	Sme2.5_09268.1_g00001.1; Sme2.5_12397.1_g00002.1; Sme2.5_17149.1_g00002.1; Sme2.5_26140.1_g00001.1
GO:0009631	cold acclimation	biological_process	4	923	35	39143	0.00130163	0.00527563	4.84668	Sme2.5_04750.1_g00001.1; Sme2.5_04750.1_g00002.1; Sme2.5_04750.1_g00004.1; Sme2.5_16389.1_g00001.1
GO:0004364	glutathione transferase activity	molecular_function	6	923	70	39143	0.00130826	0.00528689	3.63501	Sme2.5_00669.1_g00017.1; Sme2.5_01385.1_g00011.1; Sme2.5_04997.1_g00002.1; Sme2.5_04997.1_g00004.1; Sme2.5_09086.1_g00002.1; Sme2.5_09472.1_g00001.1
GO:0010337	regulation of salicylic acid metabolic process	biological_process	3	923	21	39143	0.00133471	0.00536226	6.05835	Sme2.5_00114.1_g00023.1; Sme2.5_04623.1_g00002.1; Sme2.5_05193.1_g00006.1
GO:0044877	protein-containing complex binding	molecular_function	3	923	21	39143	0.00133471	0.00536226	6.05835	Sme2.5_00978.1_g00009.1; Sme2.5_00978.1_g00010.1; Sme2.5_12710.1_g00002.1
GO:0009055	electron transfer activity	molecular_function	10	923	158	39143	0.00137751	0.00550145	2.68408	Sme2.5_00097.1_g00004.1; Sme2.5_00283.1_g00011.1; Sme2.5_01622.1_g00007.1; Sme2.5_01757.1_g00009.1; Sme2.5_01979.1_g00007.1; Sme2.5_02596.1_g00005.1; Sme2.5_02798.1_g00002.1; Sme2.5_03810.1_g00004.1; Sme2.5_07736.1_g00001.1; Sme2.5_15362.1_g00001.1
GO:0043928	exonucleolytic nuclear-transcribed mRNA catabolic process involved in deadenylation-dependent decay	biological_process	2	923	10	39143	0.00138537	0.00550145	8.48169	Sme2.5_00076.1_g00014.1; Sme2.5_01117.1_g00010.1
GO:0045543	gibberellin 2-beta-dioxygenase activity	molecular_function	2	923	10	39143	0.00138537	0.00550145	8.48169	Sme2.5_00145.1_g00009.1; Sme2.5_00833.1_g00003.1
GO:0017119	Golgi transport complex	cellular_component	2	923	10	39143	0.00138537	0.00550145	8.48169	Sme2.5_01284.1_g00006.1; Sme2.5_01918.1_g00006.1
GO:0005844	polysome	cellular_component	3	923	22	39143	0.00160109	0.00574898	5.78297	Sme2.5_00199.1_g00001.1; Sme2.5_00978.1_g00009.1; Sme2.5_00978.1_g00010.1
GO:0030437	ascospore formation	biological_process	1	923	3	39143	0.00164017	0.00574898	14.1362	Sme2.5_00017.1_g00020.1
GO:0001158	enhancer sequence-specific DNA binding	molecular_function	1	923	3	39143	0.00164017	0.00574898	14.1362	Sme2.5_00098.1_g00004.1
GO:0060586	multicellular organismal iron ion homeostasis	biological_process	1	923	3	39143	0.00164017	0.00574898	14.1362	Sme2.5_00155.1_g00009.1
GO:0048482	plant ovule morphogenesis	biological_process	1	923	3	39143	0.00164017	0.00574898	14.1362	Sme2.5_00225.1_g00019.1
GO:0051510	regulation of unidimensional cell growth	biological_process	1	923	3	39143	0.00164017	0.00574898	14.1362	Sme2.5_00250.1_g00012.1
GO:0045595	regulation of cell differentiation	biological_process	1	923	3	39143	0.00164017	0.00574898	14.1362	Sme2.5_00374.1_g00013.1
GO:0033481	galacturonate biosynthetic process	biological_process	1	923	3	39143	0.00164017	0.00574898	14.1362	Sme2.5_00468.1_g00007.1
GO:1902185	positive regulation of shoot apical meristem development	biological_process	1	923	3	39143	0.00164017	0.00574898	14.1362	Sme2.5_00627.1_g00012.1
GO:0047893	flavonol 3-O-glucosyltransferase activity	molecular_function	1	923	3	39143	0.00164017	0.00574898	14.1362	Sme2.5_00628.1_g00010.1
GO:0102360	daphnetin 3-O-glucosyltransferase activity	molecular_function	1	923	3	39143	0.00164017	0.00574898	14.1362	Sme2.5_00628.1_g00010.1
GO:0102425	myricetin 3-O-glucosyltransferase activity	molecular_function	1	923	3	39143	0.00164017	0.00574898	14.1362	Sme2.5_00628.1_g00010.1
GO:0000323	lytic vacuole	cellular_component	1	923	3	39143	0.00164017	0.00574898	14.1362	Sme2.5_00650.1_g00012.1
GO:0002215	defense response to nematode	biological_process	1	923	3	39143	0.00164017	0.00574898	14.1362	Sme2.5_00708.1_g00006.1
GO:0016767	geranylgeranyl-diphosphate geranylgeranyltransferase activity	molecular_function	1	923	3	39143	0.00164017	0.00574898	14.1362	Sme2.5_00721.1_g00007.1
GO:0006537	glutamate biosynthetic process	biological_process	1	923	3	39143	0.00164017	0.00574898	14.1362	Sme2.5_00743.1_g00010.1
GO:0019676	ammonia assimilation cycle	biological_process	1	923	3	39143	0.00164017	0.00574898	14.1362	Sme2.5_00743.1_g00010.1
GO:0010023	proanthocyanidin biosynthetic process	biological_process	1	923	3	39143	0.00164017	0.00574898	14.1362	Sme2.5_00756.1_g00002.1
GO:0031293	membrane protein intracellular domain proteolysis	biological_process	1	923	3	39143	0.00164017	0.00574898	14.1362	Sme2.5_01054.1_g00002.1
GO:0009260	ribonucleotide biosynthetic process	biological_process	1	923	3	39143	0.00164017	0.00574898	14.1362	Sme2.5_01228.1_g00007.1
GO:0009234	menaquinone biosynthetic process	biological_process	1	923	3	39143	0.00164017	0.00574898	14.1362	Sme2.5_01579.1_g00001.1
GO:0061665	SUMO ligase activity	molecular_function	1	923	3	39143	0.00164017	0.00574898	14.1362	Sme2.5_01947.1_g00008.1
GO:0019395	fatty acid oxidation	biological_process	1	923	3	39143	0.00164017	0.00574898	14.1362	Sme2.5_02309.1_g00012.1
GO:0015172	acidic amino acid transmembrane transporter activity	molecular_function	1	923	3	39143	0.00164017	0.00574898	14.1362	Sme2.5_02337.1_g00005.1
GO:0015810	aspartate transmembrane transport	biological_process	1	923	3	39143	0.00164017	0.00574898	14.1362	Sme2.5_02337.1_g00005.1
GO:0015827	tryptophan transport	biological_process	1	923	3	39143	0.00164017	0.00574898	14.1362	Sme2.5_02337.1_g00005.1
GO:1901347	negative regulation of secondary cell wall biogenesis	biological_process	1	923	3	39143	0.00164017	0.00574898	14.1362	Sme2.5_02530.1_g00008.1
GO:0031464	Cul4A-RING E3 ubiquitin ligase complex	cellular_component	1	923	3	39143	0.00164017	0.00574898	14.1362	Sme2.5_02682.1_g00002.1
GO:0005637	nuclear inner membrane	cellular_component	1	923	3	39143	0.00164017	0.00574898	14.1362	Sme2.5_02985.1_g00007.1
GO:0090357	regulation of tryptophan metabolic process	biological_process	1	923	3	39143	0.00164017	0.00574898	14.1362	Sme2.5_03732.1_g00002.1
GO:1990169	stress response to copper ion	biological_process	1	923	3	39143	0.00164017	0.00574898	14.1362	Sme2.5_04224.1_g00009.1
GO:0102549	1-18:1-2-16:0-monogalactosyldiacylglycerol lipase activity	molecular_function	1	923	3	39143	0.00164017	0.00574898	14.1362	Sme2.5_04447.1_g00004.1
GO:0051574	positive regulation of histone H3-K9 methylation	biological_process	1	923	3	39143	0.00164017	0.00574898	14.1362	Sme2.5_05069.1_g00005.1
GO:0090241	negative regulation of histone H4 acetylation	biological_process	1	923	3	39143	0.00164017	0.00574898	14.1362	Sme2.5_05069.1_g00005.1
GO:0015137	citrate transmembrane transporter activity	molecular_function	1	923	3	39143	0.00164017	0.00574898	14.1362	Sme2.5_05093.1_g00003.1
GO:0015746	citrate transport	biological_process	1	923	3	39143	0.00164017	0.00574898	14.1362	Sme2.5_05093.1_g00003.1
GO:0010597	green leaf volatile biosynthetic process	biological_process	1	923	3	39143	0.00164017	0.00574898	14.1362	Sme2.5_05147.1_g00002.1
GO:0033819	lipoyl(octanoyl) transferase activity	molecular_function	1	923	3	39143	0.00164017	0.00574898	14.1362	Sme2.5_05207.1_g00002.1
GO:0102555	octanoyl transferase activity (acting on glycine-cleavage complex H protein)	molecular_function	1	923	3	39143	0.00164017	0.00574898	14.1362	Sme2.5_05207.1_g00002.1
GO:0034004	germacradienol synthase activity	molecular_function	1	923	3	39143	0.00164017	0.00574898	14.1362	Sme2.5_09222.1_g00003.1
GO:0052577	germacrene-D synthase activity	molecular_function	1	923	3	39143	0.00164017	0.00574898	14.1362	Sme2.5_09222.1_g00003.1
GO:0010618	aerenchyma formation	biological_process	1	923	3	39143	0.00164017	0.00574898	14.1362	Sme2.5_09498.1_g00001.1
GO:0010942	positive regulation of cell death	biological_process	1	923	3	39143	0.00164017	0.00574898	14.1362	Sme2.5_09498.1_g00001.1
GO:0004066	asparagine synthase (glutamine-hydrolyzing) activity	molecular_function	1	923	3	39143	0.00164017	0.00574898	14.1362	Sme2.5_10464.1_g00001.1
GO:0071454	cellular response to anoxia	biological_process	1	923	3	39143	0.00164017	0.00574898	14.1362	Sme2.5_12710.1_g00002.1
GO:0080153	negative regulation of reductive pentose-phosphate cycle	biological_process	1	923	3	39143	0.00164017	0.00574898	14.1362	Sme2.5_12710.1_g00002.1
GO:0050664	oxidoreductase activity, acting on NAD(P)H, oxygen as acceptor	molecular_function	2	923	11	39143	0.00187159	0.00647748	7.71063	Sme2.5_00009.1_g00049.1; Sme2.5_08418.1_g00004.1
GO:0031618	nuclear pericentric heterochromatin	cellular_component	2	923	11	39143	0.00187159	0.00647748	7.71063	Sme2.5_00018.1_g00003.1; Sme2.5_01098.1_g00016.1
GO:1900459	positive regulation of brassinosteroid mediated signaling pathway	biological_process	2	923	11	39143	0.00187159	0.00647748	7.71063	Sme2.5_00978.1_g00009.1; Sme2.5_00978.1_g00010.1
GO:0009922	fatty acid elongase activity	molecular_function	2	923	11	39143	0.00187159	0.00647748	7.71063	Sme2.5_01170.1_g00003.1; Sme2.5_03511.1_g00001.1
GO:0015908	fatty acid transport	biological_process	2	923	11	39143	0.00187159	0.00647748	7.71063	Sme2.5_02289.1_g00005.1; Sme2.5_04447.1_g00004.1
GO:0004869	cysteine-type endopeptidase inhibitor activity	molecular_function	3	923	23	39143	0.00190228	0.00656717	5.53154	Sme2.5_01916.1_g00006.1; Sme2.5_01916.1_g00011.1; Sme2.5_09148.1_g00002.1
GO:0009570	chloroplast stroma	cellular_component	23	923	529	39143	0.00196439	0.00676458	1.84385	Sme2.5_00145.1_g00002.1; Sme2.5_00351.1_g00023.1; Sme2.5_00497.1_g00006.1; Sme2.5_00612.1_g00008.1; Sme2.5_00632.1_g00006.1; Sme2.5_00743.1_g00010.1; Sme2.5_01069.1_g00007.1; Sme2.5_01116.1_g00010.1; Sme2.5_01530.1_g00009.1; Sme2.5_01530.1_g00010.1; Sme2.5_01797.1_g00002.1; Sme2.5_02201.1_g00005.1; Sme2.5_03219.1_g00006.1; Sme2.5_03425.1_g00010.1; Sme2.5_03504.1_g00009.1; Sme2.5_03507.1_g00011.1;…
GO:0016298	lipase activity	molecular_function	5	923	56	39143	0.00201379	0.00690012	3.78647	Sme2.5_00162.1_g00017.1; Sme2.5_00546.1_g00003.1; Sme2.5_02187.1_g00011.1; Sme2.5_09498.1_g00001.1; Sme2.5_13865.1_g00002.1
GO:0009627	systemic acquired resistance	biological_process	5	923	56	39143	0.00201379	0.00690012	3.78647	Sme2.5_00968.1_g00006.1; Sme2.5_01709.1_g00004.1; Sme2.5_09498.1_g00001.1; Sme2.5_12299.1_g00001.1; Sme2.5_14239.1_g00003.1
GO:0046982	protein heterodimerization activity	molecular_function	11	923	191	39143	0.00204319	0.00698343	2.44237	Sme2.5_01098.1_g00014.1; Sme2.5_01797.1_g00002.1; Sme2.5_03164.1_g00003.1; Sme2.5_03490.1_g00002.1; Sme2.5_04307.1_g00008.1; Sme2.5_08732.1_g00001.1; Sme2.5_09185.1_g00001.1; Sme2.5_09415.1_g00004.1; Sme2.5_09513.1_g00003.1; Sme2.5_10366.1_g00001.1; Sme2.5_24062.1_g00001.1
GO:1901001	negative regulation of response to salt stress	biological_process	3	923	24	39143	0.00224052	0.00760116	5.30106	Sme2.5_00029.1_g00032.1; Sme2.5_00038.1_g00005.1; Sme2.5_24183.1_g00002.1
GO:1901002	positive regulation of response to salt stress	biological_process	3	923	24	39143	0.00224052	0.00760116	5.30106	Sme2.5_00098.1_g00004.1; Sme2.5_03787.1_g00006.1; Sme2.5_03876.1_g00003.1
GO:0006816	calcium ion transport	biological_process	3	923	24	39143	0.00224052	0.00760116	5.30106	Sme2.5_10665.1_g00001.1; Sme2.5_15599.1_g00002.1; Sme2.5_21316.1_g00001.1
GO:0043161	proteasome-mediated ubiquitin-dependent protein catabolic process	biological_process	7	923	99	39143	0.00240578	0.0081017	2.99858	Sme2.5_00446.1_g00026.1; Sme2.5_00743.1_g00005.1; Sme2.5_05566.1_g00003.1; Sme2.5_06407.1_g00005.1; Sme2.5_13826.1_g00001.1; Sme2.5_17143.1_g00001.1; Sme2.5_26265.1_g00001.1
GO:0009740	gibberellic acid mediated signaling pathway	biological_process	5	923	58	39143	0.00241282	0.0081017	3.6559	Sme2.5_00155.1_g00001.1; Sme2.5_00319.1_g00004.1; Sme2.5_01585.1_g00006.1; Sme2.5_02587.1_g00015.1; Sme2.5_05640.1_g00001.1
GO:0042973	glucan endo-1,3-beta-D-glucosidase activity	molecular_function	5	923	58	39143	0.00241282	0.0081017	3.6559	Sme2.5_00367.1_g00004.1; Sme2.5_02134.1_g00003.1; Sme2.5_04397.1_g00002.1; Sme2.5_08823.1_g00001.1; Sme2.5_09844.1_g00002.1
GO:0009913	epidermal cell differentiation	biological_process	2	923	12	39143	0.00245188	0.0081017	7.06808	Sme2.5_00087.1_g00001.1; Sme2.5_00128.1_g00001.1
GO:0008198	ferrous iron binding	molecular_function	2	923	12	39143	0.00245188	0.0081017	7.06808	Sme2.5_00088.1_g00009.1; Sme2.5_03219.1_g00006.1
GO:0032875	regulation of DNA endoreduplication	biological_process	2	923	12	39143	0.00245188	0.0081017	7.06808	Sme2.5_00195.1_g00008.1; Sme2.5_00225.1_g00019.1
GO:0016799	hydrolase activity, hydrolyzing N-glycosyl compounds	molecular_function	2	923	12	39143	0.00245188	0.0081017	7.06808	Sme2.5_00209.1_g00009.1; Sme2.5_00505.1_g00002.1
GO:0042761	very long-chain fatty acid biosynthetic process	biological_process	2	923	12	39143	0.00245188	0.0081017	7.06808	Sme2.5_01170.1_g00003.1; Sme2.5_02174.1_g00001.1
GO:0048638	regulation of developmental growth	biological_process	2	923	12	39143	0.00245188	0.0081017	7.06808	Sme2.5_02948.1_g00005.1; Sme2.5_02948.1_g00007.1
GO:0031929	TOR signaling	biological_process	2	923	12	39143	0.00245188	0.0081017	7.06808	Sme2.5_07438.1_g00003.1; Sme2.5_07438.1_g00007.1
GO:0009845	seed germination	biological_process	6	923	78	39143	0.00245292	0.0081017	3.26219	Sme2.5_00057.1_g00020.1; Sme2.5_00087.1_g00001.1; Sme2.5_00128.1_g00001.1; Sme2.5_00310.1_g00007.1; Sme2.5_02350.1_g00003.1; Sme2.5_13443.1_g00001.1
GO:0017148	negative regulation of translation	biological_process	3	923	25	39143	0.00261799	0.008585	5.08901	Sme2.5_00076.1_g00014.1; Sme2.5_01117.1_g00010.1; Sme2.5_02219.1_g00008.1
GO:0009814	defense response, incompatible interaction	biological_process	3	923	25	39143	0.00261799	0.008585	5.08901	Sme2.5_00192.1_g00003.1; Sme2.5_01286.1_g00008.1; Sme2.5_03678.1_g00014.1
GO:0000902	cell morphogenesis	biological_process	3	923	25	39143	0.00261799	0.008585	5.08901	Sme2.5_07012.1_g00003.1; Sme2.5_07178.1_g00001.1; Sme2.5_11816.1_g00001.1
GO:0102336	3-oxo-arachidoyl-CoA synthase activity	molecular_function	3	923	26	39143	0.00303686	0.00941961	4.89328	Sme2.5_00238.1_g00005.1; Sme2.5_00826.1_g00007.1; Sme2.5_03511.1_g00001.1
GO:0102337	3-oxo-cerotoyl-CoA synthase activity	molecular_function	3	923	26	39143	0.00303686	0.00941961	4.89328	Sme2.5_00238.1_g00005.1; Sme2.5_00826.1_g00007.1; Sme2.5_03511.1_g00001.1
GO:0102338	3-oxo-lignoceronyl-CoA synthase activity	molecular_function	3	923	26	39143	0.00303686	0.00941961	4.89328	Sme2.5_00238.1_g00005.1; Sme2.5_00826.1_g00007.1; Sme2.5_03511.1_g00001.1
GO:0102756	very-long-chain 3-ketoacyl-CoA synthase activity	molecular_function	3	923	26	39143	0.00303686	0.00941961	4.89328	Sme2.5_00238.1_g00005.1; Sme2.5_00826.1_g00007.1; Sme2.5_03511.1_g00001.1
GO:0033169	histone H3-K9 demethylation	biological_process	3	923	26	39143	0.00303686	0.00941961	4.89328	Sme2.5_03593.1_g00006.1; Sme2.5_06822.1_g00001.1; Sme2.5_09044.1_g00003.1
GO:0015297	antiporter activity	molecular_function	7	923	103	39143	0.00307891	0.00941961	2.88213	Sme2.5_00639.1_g00003.1; Sme2.5_01284.1_g00006.1; Sme2.5_02823.1_g00003.1; Sme2.5_05093.1_g00003.1; Sme2.5_07695.1_g00006.1; Sme2.5_09887.1_g00003.1; Sme2.5_29789.1_g00001.1
GO:0047484	regulation of response to osmotic stress	biological_process	2	923	13	39143	0.00313185	0.00941961	6.52438	Sme2.5_00070.1_g00009.1; Sme2.5_00407.1_g00012.1
GO:0080142	regulation of salicylic acid biosynthetic process	biological_process	2	923	13	39143	0.00313185	0.00941961	6.52438	Sme2.5_00155.1_g00013.1; Sme2.5_00678.1_g00016.1
GO:0045551	cinnamyl-alcohol dehydrogenase activity	molecular_function	2	923	13	39143	0.00313185	0.00941961	6.52438	Sme2.5_00639.1_g00004.1; Sme2.5_02852.1_g00002.1
GO:0052747	sinapyl alcohol dehydrogenase activity	molecular_function	2	923	13	39143	0.00313185	0.00941961	6.52438	Sme2.5_00639.1_g00004.1; Sme2.5_02852.1_g00002.1
GO:0006665	sphingolipid metabolic process	biological_process	2	923	13	39143	0.00313185	0.00941961	6.52438	Sme2.5_01071.1_g00006.1; Sme2.5_01071.1_g00007.1
GO:2000032	regulation of secondary shoot formation	biological_process	2	923	13	39143	0.00313185	0.00941961	6.52438	Sme2.5_01146.1_g00010.1; Sme2.5_02062.1_g00003.1
GO:0010417	glucuronoxylan biosynthetic process	biological_process	2	923	13	39143	0.00313185	0.00941961	6.52438	Sme2.5_01618.1_g00011.1; Sme2.5_12602.1_g00002.1
GO:0006012	galactose metabolic process	biological_process	2	923	13	39143	0.00313185	0.00941961	6.52438	Sme2.5_02165.1_g00005.1; Sme2.5_05787.1_g00001.1
GO:0004096	catalase activity	molecular_function	2	923	13	39143	0.00313185	0.00941961	6.52438	Sme2.5_06660.1_g00003.1; Sme2.5_06660.1_g00004.1
GO:0000256	allantoin catabolic process	biological_process	1	923	4	39143	0.00322899	0.00941961	10.6021	Sme2.5_00024.1_g00017.1
GO:0010136	ureide catabolic process	biological_process	1	923	4	39143	0.00322899	0.00941961	10.6021	Sme2.5_00024.1_g00017.1
GO:0090693	plant organ senescence	biological_process	1	923	4	39143	0.00322899	0.00941961	10.6021	Sme2.5_00025.1_g00016.1
GO:0004708	MAP kinase kinase activity	molecular_function	1	923	4	39143	0.00322899	0.00941961	10.6021	Sme2.5_00088.1_g00017.1
GO:0004829	threonine-tRNA ligase activity	molecular_function	1	923	4	39143	0.00322899	0.00941961	10.6021	Sme2.5_00098.1_g00021.1
GO:0006435	threonyl-tRNA aminoacylation	biological_process	1	923	4	39143	0.00322899	0.00941961	10.6021	Sme2.5_00098.1_g00021.1
GO:0010973	positive regulation of division septum assembly	biological_process	1	923	4	39143	0.00322899	0.00941961	10.6021	Sme2.5_00128.1_g00002.1
GO:0010112	regulation of systemic acquired resistance	biological_process	1	923	4	39143	0.00322899	0.00941961	10.6021	Sme2.5_00155.1_g00013.1
GO:0035145	exon-exon junction complex	cellular_component	1	923	4	39143	0.00322899	0.00941961	10.6021	Sme2.5_00199.1_g00001.1
GO:0030140	trans-Golgi network transport vesicle	cellular_component	1	923	4	39143	0.00322899	0.00941961	10.6021	Sme2.5_00204.1_g00006.1
GO:0015271	outward rectifier potassium channel activity	molecular_function	1	923	4	39143	0.00322899	0.00941961	10.6021	Sme2.5_00433.1_g00006.1
GO:0009861	jasmonic acid and ethylene-dependent systemic resistance	biological_process	1	923	4	39143	0.00322899	0.00941961	10.6021	Sme2.5_00540.1_g00005.1
GO:0042131	thiamine phosphate phosphatase activity	molecular_function	1	923	4	39143	0.00322899	0.00941961	10.6021	Sme2.5_00704.1_g00002.1
GO:0032120	ascospore-type prospore membrane assembly	biological_process	1	923	4	39143	0.00322899	0.00941961	10.6021	Sme2.5_00724.1_g00002.1
GO:0044232	organelle membrane contact site	cellular_component	1	923	4	39143	0.00322899	0.00941961	10.6021	Sme2.5_00724.1_g00002.1
GO:1990816	vacuole-mitochondrion membrane contact site	cellular_component	1	923	4	39143	0.00322899	0.00941961	10.6021	Sme2.5_00724.1_g00002.1
GO:0019367	fatty acid elongation, saturated fatty acid	biological_process	1	923	4	39143	0.00322899	0.00941961	10.6021	Sme2.5_01170.1_g00003.1
GO:0034625	fatty acid elongation, monounsaturated fatty acid	biological_process	1	923	4	39143	0.00322899	0.00941961	10.6021	Sme2.5_01170.1_g00003.1
GO:0034626	fatty acid elongation, polyunsaturated fatty acid	biological_process	1	923	4	39143	0.00322899	0.00941961	10.6021	Sme2.5_01170.1_g00003.1
GO:0015893	drug transport	biological_process	1	923	4	39143	0.00322899	0.00941961	10.6021	Sme2.5_01284.1_g00006.1
GO:0043226	organelle	cellular_component	1	923	4	39143	0.00322899	0.00941961	10.6021	Sme2.5_01284.1_g00006.1
GO:1905428	regulation of plant organ formation	biological_process	1	923	4	39143	0.00322899	0.00941961	10.6021	Sme2.5_01284.1_g00006.1
GO:0044615	nuclear pore nuclear basket	cellular_component	1	923	4	39143	0.00322899	0.00941961	10.6021	Sme2.5_01686.1_g00003.1
GO:0043486	histone exchange	biological_process	1	923	4	39143	0.00322899	0.00941961	10.6021	Sme2.5_01705.1_g00009.1
GO:0016851	magnesium chelatase activity	molecular_function	1	923	4	39143	0.00322899	0.00941961	10.6021	Sme2.5_02201.1_g00005.1
GO:0102406	omega-hydroxypalmitate O-sinapoyl transferase activity	molecular_function	1	923	4	39143	0.00322899	0.00941961	10.6021	Sme2.5_02440.1_g00001.1
GO:0004322	ferroxidase activity	molecular_function	1	923	4	39143	0.00322899	0.00941961	10.6021	Sme2.5_03219.1_g00006.1
GO:0019199	transmembrane receptor protein kinase activity	molecular_function	1	923	4	39143	0.00322899	0.00941961	10.6021	Sme2.5_03390.1_g00002.1
GO:1902025	nitrate import	biological_process	1	923	4	39143	0.00322899	0.00941961	10.6021	Sme2.5_03533.1_g00004.1
GO:0000380	alternative mRNA splicing, via spliceosome	biological_process	1	923	4	39143	0.00322899	0.00941961	10.6021	Sme2.5_05344.1_g00003.1
GO:0017070	U6 snRNA binding	molecular_function	1	923	4	39143	0.00322899	0.00941961	10.6021	Sme2.5_05344.1_g00003.1
GO:0030620	U2 snRNA binding	molecular_function	1	923	4	39143	0.00322899	0.00941961	10.6021	Sme2.5_05344.1_g00003.1
GO:0009961	response to 1-aminocyclopropane-1-carboxylic acid	biological_process	1	923	4	39143	0.00322899	0.00941961	10.6021	Sme2.5_05723.1_g00004.1
GO:0019567	arabinose biosynthetic process	biological_process	1	923	4	39143	0.00322899	0.00941961	10.6021	Sme2.5_05787.1_g00001.1
GO:0060090	molecular adaptor activity	molecular_function	1	923	4	39143	0.00322899	0.00941961	10.6021	Sme2.5_08732.1_g00001.1
GO:0043388	positive regulation of DNA binding	biological_process	1	923	4	39143	0.00322899	0.00941961	10.6021	Sme2.5_17276.1_g00001.1
GO:0009838	abscission	biological_process	1	923	4	39143	0.00322899	0.00941961	10.6021	Sme2.5_17521.1_g00001.1
GO:0009826	unidimensional cell growth	biological_process	7	923	104	39143	0.00326808	0.00951344	2.85441	Sme2.5_00003.1_g00043.1; Sme2.5_00238.1_g00005.1; Sme2.5_01268.1_g00008.1; Sme2.5_02364.1_g00004.1; Sme2.5_03593.1_g00006.1; Sme2.5_04620.1_g00003.1; Sme2.5_05713.1_g00005.1
GO:0010286	heat acclimation	biological_process	4	923	43	39143	0.00330613	0.00960386	3.94497	Sme2.5_02766.1_g00005.1; Sme2.5_04781.1_g00008.1; Sme2.5_05394.1_g00005.1; Sme2.5_16681.1_g00001.1
GO:0009734	auxin-activated signaling pathway	biological_process	15	923	313	39143	0.00339691	0.00984674	2.03235	Sme2.5_00003.1_g00043.1; Sme2.5_00034.1_g00023.1; Sme2.5_00175.1_g00022.1; Sme2.5_00590.1_g00010.1; Sme2.5_00978.1_g00009.1; Sme2.5_00978.1_g00010.1; Sme2.5_01268.1_g00008.1; Sme2.5_01385.1_g00011.1; Sme2.5_02956.1_g00004.1; Sme2.5_04620.1_g00003.1; Sme2.5_04707.1_g00004.1; Sme2.5_06786.1_g00002.1; Sme2.5_06786.1_g00009.1; Sme2.5_09086.1_g00002.1; Sme2.5_09472.1_g00001.1
GO:0004620	phospholipase activity	molecular_function	3	923	27	39143	0.00349923	0.010122	4.71205	Sme2.5_00113.1_g00017.1; Sme2.5_01620.1_g00013.1; Sme2.5_13964.1_g00002.1
GO:0015238	drug transmembrane transporter activity	molecular_function	5	923	63	39143	0.00366882	0.0105903	3.36575	Sme2.5_01284.1_g00006.1; Sme2.5_02823.1_g00003.1; Sme2.5_07695.1_g00006.1; Sme2.5_09887.1_g00003.1; Sme2.5_29789.1_g00001.1
GO:0016787	hydrolase activity	molecular_function	9	923	154	39143	0.00369884	0.0106545	2.47842	Sme2.5_00038.1_g00006.1; Sme2.5_00661.1_g00016.1; Sme2.5_01333.1_g00007.1; Sme2.5_02062.1_g00003.1; Sme2.5_03214.1_g00015.1; Sme2.5_12524.1_g00003.1; Sme2.5_16026.1_g00001.1; Sme2.5_16445.1_g00001.1; Sme2.5_20796.1_g00001.1
GO:0031225	anchored component of membrane	cellular_component	10	923	180	39143	0.00380597	0.0109402	2.35603	Sme2.5_00097.1_g00004.1; Sme2.5_00418.1_g00003.1; Sme2.5_01694.1_g00006.1; Sme2.5_03798.1_g00002.1; Sme2.5_04220.1_g00002.1; Sme2.5_05864.1_g00001.1; Sme2.5_06287.1_g00001.1; Sme2.5_06478.1_g00004.1; Sme2.5_08823.1_g00001.1; Sme2.5_11618.1_g00003.1
GO:0009269	response to desiccation	biological_process	2	923	14	39143	0.00391657	0.0111879	6.05835	Sme2.5_01795.1_g00002.1; Sme2.5_02104.1_g00004.1
GO:0102911	(-)-secoisolariciresinol dehydrogenase activity	molecular_function	2	923	14	39143	0.00391657	0.0111879	6.05835	Sme2.5_03401.1_g00002.1; Sme2.5_07465.1_g00001.1
GO:0080133	midchain alkane hydroxylase activity	molecular_function	2	923	14	39143	0.00391657	0.0111879	6.05835	Sme2.5_04043.1_g00007.1; Sme2.5_05062.1_g00002.1
GO:0009688	abscisic acid biosynthetic process	biological_process	3	923	28	39143	0.00400719	0.0113758	4.54376	Sme2.5_00978.1_g00009.1; Sme2.5_00978.1_g00010.1; Sme2.5_01979.1_g00007.1
GO:0015020	glucuronosyltransferase activity	molecular_function	3	923	28	39143	0.00400719	0.0113758	4.54376	Sme2.5_01618.1_g00011.1; Sme2.5_02364.1_g00004.1; Sme2.5_12602.1_g00002.1
GO:0045492	xylan biosynthetic process	biological_process	3	923	28	39143	0.00400719	0.0113758	4.54376	Sme2.5_01618.1_g00011.1; Sme2.5_05546.1_g00004.1; Sme2.5_12602.1_g00002.1
GO:0016925	protein sumoylation	biological_process	3	923	29	39143	0.00456273	0.0129262	4.38708	Sme2.5_00950.1_g00010.1; Sme2.5_01947.1_g00008.1; Sme2.5_04781.1_g00008.1
GO:0009416	response to light stimulus	biological_process	9	923	159	39143	0.0046329	0.013098	2.40048	Sme2.5_00238.1_g00005.1; Sme2.5_00351.1_g00023.1; Sme2.5_00374.1_g00013.1; Sme2.5_00377.1_g00008.1; Sme2.5_00396.1_g00005.1; Sme2.5_00743.1_g00010.1; Sme2.5_00826.1_g00007.1; Sme2.5_03511.1_g00001.1; Sme2.5_12710.1_g00002.1
GO:0034976	response to endoplasmic reticulum stress	biological_process	2	923	15	39143	0.00481054	0.0133557	5.65446	Sme2.5_00076.1_g00002.1; Sme2.5_04205.1_g00006.1
GO:0004535	poly(A)-specific ribonuclease activity	molecular_function	2	923	15	39143	0.00481054	0.0133557	5.65446	Sme2.5_00076.1_g00014.1; Sme2.5_01117.1_g00010.1
GO:0048262	determination of dorsal/ventral asymmetry	biological_process	2	923	15	39143	0.00481054	0.0133557	5.65446	Sme2.5_00288.1_g00010.1; Sme2.5_01399.1_g00010.1
GO:0071732	cellular response to nitric oxide	biological_process	2	923	15	39143	0.00481054	0.0133557	5.65446	Sme2.5_12982.1_g00001.1; Sme2.5_25333.1_g00001.1
GO:0004650	polygalacturonase activity	molecular_function	4	923	47	39143	0.00487758	0.0133557	3.60923	Sme2.5_03252.1_g00002.1; Sme2.5_04287.1_g00005.1; Sme2.5_04287.1_g00007.1; Sme2.5_04767.1_g00002.1
GO:0019901	protein kinase binding	molecular_function	5	923	67	39143	0.00497947	0.0133557	3.16481	Sme2.5_00038.1_g00008.1; Sme2.5_00960.1_g00005.1; Sme2.5_02453.1_g00002.1; Sme2.5_03632.1_g00002.1; Sme2.5_07789.1_g00006.1
GO:0030001	metal ion transport	biological_process	5	923	67	39143	0.00497947	0.0133557	3.16481	Sme2.5_00538.1_g00004.1; Sme2.5_02231.1_g00005.1; Sme2.5_02745.1_g00004.1; Sme2.5_03252.1_g00009.1; Sme2.5_06028.1_g00004.1
GO:0030286	dynein complex	cellular_component	1	923	5	39143	0.00529757	0.0133557	8.48169	Sme2.5_00017.1_g00020.1
GO:0001653	peptide receptor activity	molecular_function	1	923	5	39143	0.00529757	0.0133557	8.48169	Sme2.5_00057.1_g00020.1
GO:0030643	cellular phosphate ion homeostasis	biological_process	1	923	5	39143	0.00529757	0.0133557	8.48169	Sme2.5_00088.1_g00009.1
GO:0031028	septation initiation signaling	biological_process	1	923	5	39143	0.00529757	0.0133557	8.48169	Sme2.5_00128.1_g00002.1
GO:0043693	monoterpene biosynthetic process	biological_process	1	923	5	39143	0.00529757	0.0133557	8.48169	Sme2.5_00194.1_g00003.1
GO:0048571	long-day photoperiodism	biological_process	1	923	5	39143	0.00529757	0.0133557	8.48169	Sme2.5_00199.1_g00001.1
GO:0080037	negative regulation of cytokinin-activated signaling pathway	biological_process	1	923	5	39143	0.00529757	0.0133557	8.48169	Sme2.5_00577.1_g00010.1
GO:0010244	response to low fluence blue light stimulus by blue low-fluence system	biological_process	1	923	5	39143	0.00529757	0.0133557	8.48169	Sme2.5_00612.1_g00008.1
GO:0140042	lipid droplet formation	biological_process	1	923	5	39143	0.00529757	0.0133557	8.48169	Sme2.5_00668.1_g00004.1
GO:0016041	glutamate synthase (ferredoxin) activity	molecular_function	1	923	5	39143	0.00529757	0.0133557	8.48169	Sme2.5_00743.1_g00010.1
GO:0007263	nitric oxide mediated signal transduction	biological_process	1	923	5	39143	0.00529757	0.0133557	8.48169	Sme2.5_00876.1_g00009.1
GO:0004832	valine-tRNA ligase activity	molecular_function	1	923	5	39143	0.00529757	0.0133557	8.48169	Sme2.5_01069.1_g00007.1
GO:0006438	valyl-tRNA aminoacylation	biological_process	1	923	5	39143	0.00529757	0.0133557	8.48169	Sme2.5_01069.1_g00007.1
GO:0030497	fatty acid elongation	biological_process	1	923	5	39143	0.00529757	0.0133557	8.48169	Sme2.5_01170.1_g00003.1
GO:0003896	DNA primase activity	molecular_function	1	923	5	39143	0.00529757	0.0133557	8.48169	Sme2.5_01228.1_g00007.1
GO:0036377	arbuscular mycorrhizal association	biological_process	1	923	5	39143	0.00529757	0.0133557	8.48169	Sme2.5_01835.1_g00008.1
GO:0018479	benzaldehyde dehydrogenase (NAD+) activity	molecular_function	1	923	5	39143	0.00529757	0.0133557	8.48169	Sme2.5_01979.1_g00007.1
GO:0018488	aryl-aldehyde oxidase activity	molecular_function	1	923	5	39143	0.00529757	0.0133557	8.48169	Sme2.5_01979.1_g00007.1
GO:0047216	inositol 3-alpha-galactosyltransferase activity	molecular_function	1	923	5	39143	0.00529757	0.0133557	8.48169	Sme2.5_02165.1_g00005.1
GO:0050734	hydroxycinnamoyltransferase activity	molecular_function	1	923	5	39143	0.00529757	0.0133557	8.48169	Sme2.5_02440.1_g00001.1
GO:0004034	aldose 1-epimerase activity	molecular_function	1	923	5	39143	0.00529757	0.0133557	8.48169	Sme2.5_03491.1_g00002.1
GO:0019318	hexose metabolic process	biological_process	1	923	5	39143	0.00529757	0.0133557	8.48169	Sme2.5_03491.1_g00002.1
GO:0003855	3-dehydroquinate dehydratase activity	molecular_function	1	923	5	39143	0.00529757	0.0133557	8.48169	Sme2.5_03507.1_g00011.1
GO:0004764	shikimate 3-dehydrogenase (NADP+) activity	molecular_function	1	923	5	39143	0.00529757	0.0133557	8.48169	Sme2.5_03507.1_g00011.1
GO:1902065	response to L-glutamate	biological_process	1	923	5	39143	0.00529757	0.0133557	8.48169	Sme2.5_03787.1_g00006.1
GO:0080187	floral organ senescence	biological_process	1	923	5	39143	0.00529757	0.0133557	8.48169	Sme2.5_04224.1_g00009.1
GO:0043433	negative regulation of DNA-binding transcription factor activity	biological_process	1	923	5	39143	0.00529757	0.0133557	8.48169	Sme2.5_04781.1_g00008.1
GO:0000828	inositol hexakisphosphate kinase activity	molecular_function	1	923	5	39143	0.00529757	0.0133557	8.48169	Sme2.5_05691.1_g00002.1
GO:0000829	inositol heptakisphosphate kinase activity	molecular_function	1	923	5	39143	0.00529757	0.0133557	8.48169	Sme2.5_05691.1_g00002.1
GO:0000832	inositol hexakisphosphate 5-kinase activity	molecular_function	1	923	5	39143	0.00529757	0.0133557	8.48169	Sme2.5_05691.1_g00002.1
GO:0033857	diphosphoinositol-pentakisphosphate kinase activity	molecular_function	1	923	5	39143	0.00529757	0.0133557	8.48169	Sme2.5_05691.1_g00002.1
GO:0052723	inositol hexakisphosphate 1-kinase activity	molecular_function	1	923	5	39143	0.00529757	0.0133557	8.48169	Sme2.5_05691.1_g00002.1
GO:0052724	inositol hexakisphosphate 3-kinase activity	molecular_function	1	923	5	39143	0.00529757	0.0133557	8.48169	Sme2.5_05691.1_g00002.1
GO:0102092	5-diphosphoinositol pentakisphosphate 3-kinase activity	molecular_function	1	923	5	39143	0.00529757	0.0133557	8.48169	Sme2.5_05691.1_g00002.1
GO:0033358	UDP-L-arabinose biosynthetic process	biological_process	1	923	5	39143	0.00529757	0.0133557	8.48169	Sme2.5_05787.1_g00001.1
GO:0045227	capsule polysaccharide biosynthetic process	biological_process	1	923	5	39143	0.00529757	0.0133557	8.48169	Sme2.5_05787.1_g00001.1
GO:0050373	UDP-arabinose 4-epimerase activity	molecular_function	1	923	5	39143	0.00529757	0.0133557	8.48169	Sme2.5_05787.1_g00001.1
GO:0045806	negative regulation of endocytosis	biological_process	1	923	5	39143	0.00529757	0.0133557	8.48169	Sme2.5_06545.1_g00001.1
GO:1900186	negative regulation of clathrin-dependent endocytosis	biological_process	1	923	5	39143	0.00529757	0.0133557	8.48169	Sme2.5_06545.1_g00001.1
GO:1901959	positive regulation of cutin biosynthetic process	biological_process	1	923	5	39143	0.00529757	0.0133557	8.48169	Sme2.5_07028.1_g00002.1
GO:1905038	regulation of membrane lipid metabolic process	biological_process	1	923	5	39143	0.00529757	0.0133557	8.48169	Sme2.5_08652.1_g00001.1
GO:0006488	dolichol-linked oligosaccharide biosynthetic process	biological_process	1	923	5	39143	0.00529757	0.0133557	8.48169	Sme2.5_09407.1_g00001.1
GO:0003983	UTP:glucose-1-phosphate uridylyltransferase activity	molecular_function	1	923	5	39143	0.00529757	0.0133557	8.48169	Sme2.5_10801.1_g00001.1
GO:0006011	UDP-glucose metabolic process	biological_process	1	923	5	39143	0.00529757	0.0133557	8.48169	Sme2.5_10801.1_g00001.1
GO:0050590	desacetoxyvindoline 4-hydroxylase activity	molecular_function	1	923	5	39143	0.00529757	0.0133557	8.48169	Sme2.5_12070.1_g00006.1
GO:0019941	modification-dependent protein catabolic process	biological_process	1	923	5	39143	0.00529757	0.0133557	8.48169	Sme2.5_17373.1_g00001.1
GO:0005365	myo-inositol transmembrane transporter activity	molecular_function	1	923	5	39143	0.00529757	0.0133557	8.48169	Sme2.5_18092.1_g00001.1
GO:0015148	D-xylose transmembrane transporter activity	molecular_function	1	923	5	39143	0.00529757	0.0133557	8.48169	Sme2.5_18092.1_g00001.1
GO:0015575	mannitol transmembrane transporter activity	molecular_function	1	923	5	39143	0.00529757	0.0133557	8.48169	Sme2.5_18092.1_g00001.1
GO:0015576	sorbitol transmembrane transporter activity	molecular_function	1	923	5	39143	0.00529757	0.0133557	8.48169	Sme2.5_18092.1_g00001.1
GO:0015591	D-ribose transmembrane transporter activity	molecular_function	1	923	5	39143	0.00529757	0.0133557	8.48169	Sme2.5_18092.1_g00001.1
GO:0010270	photosystem II oxygen evolving complex assembly	biological_process	1	923	5	39143	0.00529757	0.0133557	8.48169	Sme2.5_30205.1_g00001.1
GO:0050661	NADP binding	molecular_function	5	923	69	39143	0.00575029	0.0144441	3.07308	Sme2.5_00057.1_g00010.1; Sme2.5_00341.1_g00010.1; Sme2.5_01868.1_g00007.1; Sme2.5_03507.1_g00011.1; Sme2.5_06903.1_g00001.1
GO:0016036	cellular response to phosphate starvation	biological_process	5	923	69	39143	0.00575029	0.0144441	3.07308	Sme2.5_00155.1_g00001.1; Sme2.5_02005.1_g00002.1; Sme2.5_02381.1_g00007.1; Sme2.5_06317.1_g00003.1; Sme2.5_17732.1_g00001.1
GO:0000228	nuclear chromosome	cellular_component	2	923	16	39143	0.0058178	0.0144452	5.30106	Sme2.5_00018.1_g00003.1; Sme2.5_01098.1_g00016.1
GO:0030015	CCR4-NOT core complex	cellular_component	2	923	16	39143	0.0058178	0.0144452	5.30106	Sme2.5_00076.1_g00014.1; Sme2.5_01117.1_g00010.1
GO:0009750	response to fructose	biological_process	2	923	16	39143	0.0058178	0.0144452	5.30106	Sme2.5_00168.1_g00009.1; Sme2.5_04224.1_g00009.1
GO:0006896	Golgi to vacuole transport	biological_process	2	923	16	39143	0.0058178	0.0144452	5.30106	Sme2.5_00204.1_g00006.1; Sme2.5_01918.1_g00006.1
GO:0006826	iron ion transport	biological_process	2	923	16	39143	0.0058178	0.0144452	5.30106	Sme2.5_01284.1_g00006.1; Sme2.5_03219.1_g00006.1
GO:0010274	hydrotropism	biological_process	2	923	16	39143	0.0058178	0.0144452	5.30106	Sme2.5_08129.1_g00001.1; Sme2.5_10858.1_g00001.1
GO:0048235	pollen sperm cell differentiation	biological_process	3	923	31	39143	0.00582434	0.0144452	4.10404	Sme2.5_00367.1_g00003.1; Sme2.5_01104.1_g00006.1; Sme2.5_28548.1_g00001.1
GO:0000977	RNA polymerase II regulatory region sequence-specific DNA binding	molecular_function	6	923	92	39143	0.00613819	0.0151962	2.76577	Sme2.5_00537.1_g00013.1; Sme2.5_00848.1_g00001.1; Sme2.5_01714.1_g00001.1; Sme2.5_03164.1_g00003.1; Sme2.5_06566.1_g00003.1; Sme2.5_10112.1_g00001.1
GO:0008970	phospholipase A1 activity	molecular_function	3	923	32	39143	0.00653412	0.0161183	3.97579	Sme2.5_00113.1_g00017.1; Sme2.5_04447.1_g00004.1; Sme2.5_13964.1_g00002.1
GO:0005764	lysosome	cellular_component	3	923	32	39143	0.00653412	0.0161183	3.97579	Sme2.5_00295.1_g00003.1; Sme2.5_00650.1_g00012.1; Sme2.5_04224.1_g00009.1
GO:0005975	carbohydrate metabolic process	biological_process	12	923	249	39143	0.00659073	0.0162288	2.04378	Sme2.5_00112.1_g00032.1; Sme2.5_00236.1_g00002.1; Sme2.5_00367.1_g00004.1; Sme2.5_02134.1_g00003.1; Sme2.5_03252.1_g00002.1; Sme2.5_04287.1_g00005.1; Sme2.5_04287.1_g00007.1; Sme2.5_04397.1_g00002.1; Sme2.5_04767.1_g00002.1; Sme2.5_08823.1_g00001.1; Sme2.5_09844.1_g00002.1; Sme2.5_11382.1_g00001.1
GO:0010315	auxin efflux	biological_process	2	923	17	39143	0.00694188	0.0168817	4.98923	Sme2.5_00003.1_g00043.1; Sme2.5_00034.1_g00023.1
GO:0044732	mitotic spindle pole body	cellular_component	2	923	17	39143	0.00694188	0.0168817	4.98923	Sme2.5_00128.1_g00002.1; Sme2.5_03192.1_g00002.1
GO:0003727	single-stranded RNA binding	molecular_function	2	923	17	39143	0.00694188	0.0168817	4.98923	Sme2.5_00165.1_g00012.1; Sme2.5_00974.1_g00006.1
GO:0016604	nuclear body	cellular_component	2	923	17	39143	0.00694188	0.0168817	4.98923	Sme2.5_00377.1_g00008.1; Sme2.5_02649.1_g00005.1
GO:0043069	negative regulation of programmed cell death	biological_process	2	923	17	39143	0.00694188	0.0168817	4.98923	Sme2.5_00446.1_g00026.1; Sme2.5_04914.1_g00004.1
GO:0009116	nucleoside metabolic process	biological_process	2	923	17	39143	0.00694188	0.0168817	4.98923	Sme2.5_00962.1_g00002.1; Sme2.5_16542.1_g00002.1
GO:0009938	negative regulation of gibberellic acid mediated signaling pathway	biological_process	2	923	17	39143	0.00694188	0.0168817	4.98923	Sme2.5_01585.1_g00006.1; Sme2.5_02587.1_g00015.1
GO:0015035	protein disulfide oxidoreductase activity	molecular_function	6	923	95	39143	0.00729079	0.0175621	2.67843	Sme2.5_01622.1_g00007.1; Sme2.5_01757.1_g00009.1; Sme2.5_02596.1_g00005.1; Sme2.5_02798.1_g00002.1; Sme2.5_07736.1_g00001.1; Sme2.5_15362.1_g00001.1
GO:0009408	response to heat	biological_process	9	923	170	39143	0.00733785	0.0175621	2.24515	Sme2.5_00250.1_g00012.1; Sme2.5_01284.1_g00006.1; Sme2.5_02165.1_g00005.1; Sme2.5_02268.1_g00001.1; Sme2.5_02766.1_g00005.1; Sme2.5_04781.1_g00008.1; Sme2.5_05394.1_g00005.1; Sme2.5_06413.1_g00002.1; Sme2.5_16681.1_g00001.1
GO:0031418	L-ascorbic acid binding	molecular_function	4	923	52	39143	0.00750714	0.0175621	3.26219	Sme2.5_08027.1_g00001.1; Sme2.5_12070.1_g00006.1; Sme2.5_12982.1_g00001.1; Sme2.5_25333.1_g00001.1
GO:0004623	phospholipase A2 activity	molecular_function	1	923	6	39143	0.00782244	0.0175621	7.06808	Sme2.5_00002.1_g00005.1
GO:0006145	purine nucleobase catabolic process	biological_process	1	923	6	39143	0.00782244	0.0175621	7.06808	Sme2.5_00024.1_g00017.1
GO:0009986	cell surface	cellular_component	1	923	6	39143	0.00782244	0.0175621	7.06808	Sme2.5_00088.1_g00009.1
GO:0009725	response to hormone	biological_process	1	923	6	39143	0.00782244	0.0175621	7.06808	Sme2.5_00131.1_g00007.1
GO:0010436	carotenoid dioxygenase activity	molecular_function	1	923	6	39143	0.00782244	0.0175621	7.06808	Sme2.5_00145.1_g00002.1
GO:0016121	carotene catabolic process	biological_process	1	923	6	39143	0.00782244	0.0175621	7.06808	Sme2.5_00145.1_g00002.1
GO:0045549	9-cis-epoxycarotenoid dioxygenase activity	molecular_function	1	923	6	39143	0.00782244	0.0175621	7.06808	Sme2.5_00145.1_g00002.1
GO:0009937	regulation of gibberellic acid mediated signaling pathway	biological_process	1	923	6	39143	0.00782244	0.0175621	7.06808	Sme2.5_00319.1_g00004.1
GO:0010336	gibberellic acid homeostasis	biological_process	1	923	6	39143	0.00782244	0.0175621	7.06808	Sme2.5_00319.1_g00004.1
GO:0098869	cellular oxidant detoxification	biological_process	1	923	6	39143	0.00782244	0.0175621	7.06808	Sme2.5_00407.1_g00012.1
GO:0046685	response to arsenic-containing substance	biological_process	1	923	6	39143	0.00782244	0.0175621	7.06808	Sme2.5_00632.1_g00006.1
GO:0034389	lipid droplet organization	biological_process	1	923	6	39143	0.00782244	0.0175621	7.06808	Sme2.5_00668.1_g00004.1
GO:0050334	thiaminase activity	molecular_function	1	923	6	39143	0.00782244	0.0175621	7.06808	Sme2.5_00704.1_g00002.1
GO:0004310	farnesyl-diphosphate farnesyltransferase activity	molecular_function	1	923	6	39143	0.00782244	0.0175621	7.06808	Sme2.5_00721.1_g00007.1
GO:0006696	ergosterol biosynthetic process	biological_process	1	923	6	39143	0.00782244	0.0175621	7.06808	Sme2.5_00721.1_g00007.1
GO:0051996	squalene synthase activity	molecular_function	1	923	6	39143	0.00782244	0.0175621	7.06808	Sme2.5_00721.1_g00007.1
GO:0045053	protein retention in Golgi apparatus	biological_process	1	923	6	39143	0.00782244	0.0175621	7.06808	Sme2.5_00724.1_g00002.1
GO:0009251	glucan catabolic process	biological_process	1	923	6	39143	0.00782244	0.0175621	7.06808	Sme2.5_00845.1_g00001.1
GO:0005242	inward rectifier potassium channel activity	molecular_function	1	923	6	39143	0.00782244	0.0175621	7.06808	Sme2.5_00876.1_g00009.1
GO:0010070	zygote asymmetric cell division	biological_process	1	923	6	39143	0.00782244	0.0175621	7.06808	Sme2.5_01686.1_g00003.1
GO:0000812	Swr1 complex	cellular_component	1	923	6	39143	0.00782244	0.0175621	7.06808	Sme2.5_01705.1_g00009.1
GO:0010606	positive regulation of cytoplasmic mRNA processing body assembly	biological_process	1	923	6	39143	0.00782244	0.0175621	7.06808	Sme2.5_02219.1_g00008.1
GO:0010600	regulation of auxin biosynthetic process	biological_process	1	923	6	39143	0.00782244	0.0175621	7.06808	Sme2.5_02956.1_g00004.1
GO:2001289	lipid X metabolic process	biological_process	1	923	6	39143	0.00782244	0.0175621	7.06808	Sme2.5_02966.1_g00001.1
GO:0019632	shikimate metabolic process	biological_process	1	923	6	39143	0.00782244	0.0175621	7.06808	Sme2.5_03507.1_g00011.1
GO:1900036	positive regulation of cellular response to heat	biological_process	1	923	6	39143	0.00782244	0.0175621	7.06808	Sme2.5_04588.1_g00001.1
GO:0006346	methylation-dependent chromatin silencing	biological_process	1	923	6	39143	0.00782244	0.0175621	7.06808	Sme2.5_05069.1_g00005.1
GO:0016165	linoleate 13S-lipoxygenase activity	molecular_function	1	923	6	39143	0.00782244	0.0175621	7.06808	Sme2.5_05147.1_g00002.1
GO:0009249	protein lipoylation	biological_process	1	923	6	39143	0.00782244	0.0175621	7.06808	Sme2.5_05207.1_g00002.1
GO:0000244	spliceosomal tri-snRNP complex assembly	biological_process	1	923	6	39143	0.00782244	0.0175621	7.06808	Sme2.5_05344.1_g00003.1
GO:0004084	branched-chain-amino-acid transaminase activity	molecular_function	1	923	6	39143	0.00782244	0.0175621	7.06808	Sme2.5_05594.1_g00005.1
GO:0006020	inositol metabolic process	biological_process	1	923	6	39143	0.00782244	0.0175621	7.06808	Sme2.5_05691.1_g00002.1
GO:0045544	gibberellin 20-oxidase activity	molecular_function	1	923	6	39143	0.00782244	0.0175621	7.06808	Sme2.5_05713.1_g00005.1
GO:0003978	UDP-glucose 4-epimerase activity	molecular_function	1	923	6	39143	0.00782244	0.0175621	7.06808	Sme2.5_05787.1_g00001.1
GO:0070212	protein poly-ADP-ribosylation	biological_process	1	923	6	39143	0.00782244	0.0175621	7.06808	Sme2.5_05911.1_g00002.1
GO:1990404	protein ADP-ribosylase activity	molecular_function	1	923	6	39143	0.00782244	0.0175621	7.06808	Sme2.5_05911.1_g00002.1
GO:0072318	clathrin coat disassembly	biological_process	1	923	6	39143	0.00782244	0.0175621	7.06808	Sme2.5_06545.1_g00001.1
GO:0031209	SCAR complex	cellular_component	1	923	6	39143	0.00782244	0.0175621	7.06808	Sme2.5_07012.1_g00003.1
GO:0046027	phospholipid:diacylglycerol acyltransferase activity	molecular_function	1	923	6	39143	0.00782244	0.0175621	7.06808	Sme2.5_07639.1_g00001.1
GO:0000306	extrinsic component of vacuolar membrane	cellular_component	1	923	6	39143	0.00782244	0.0175621	7.06808	Sme2.5_09180.1_g00002.1
GO:0072344	rescue of stalled ribosome	biological_process	1	923	6	39143	0.00782244	0.0175621	7.06808	Sme2.5_13826.1_g00001.1
GO:0005354	galactose transmembrane transporter activity	molecular_function	1	923	6	39143	0.00782244	0.0175621	7.06808	Sme2.5_18092.1_g00001.1
GO:0015168	glycerol transmembrane transporter activity	molecular_function	1	923	6	39143	0.00782244	0.0175621	7.06808	Sme2.5_18092.1_g00001.1
GO:0016629	12-oxophytodienoate reductase activity	molecular_function	1	923	6	39143	0.00782244	0.0175621	7.06808	Sme2.5_28320.1_g00001.1
GO:0010105	negative regulation of ethylene-activated signaling pathway	biological_process	3	923	34	39143	0.00812045	0.0181423	3.74192	Sme2.5_00168.1_g00009.1; Sme2.5_00457.1_g00010.1; Sme2.5_02649.1_g00005.1
GO:0030674	protein binding, bridging	molecular_function	3	923	34	39143	0.00812045	0.0181423	3.74192	Sme2.5_07438.1_g00003.1; Sme2.5_07438.1_g00007.1; Sme2.5_12710.1_g00002.1
GO:0051865	protein autoubiquitination	biological_process	3	923	34	39143	0.00812045	0.0181423	3.74192	Sme2.5_11875.1_g00001.1; Sme2.5_11875.1_g00002.1; Sme2.5_11875.1_g00003.1
GO:0030234	enzyme regulator activity	molecular_function	2	923	18	39143	0.00818589	0.0182292	4.71205	Sme2.5_00161.1_g00002.1; Sme2.5_08815.1_g00004.1
GO:0009267	cellular response to starvation	biological_process	2	923	18	39143	0.00818589	0.0182292	4.71205	Sme2.5_07438.1_g00003.1; Sme2.5_07438.1_g00007.1
GO:0009851	auxin biosynthetic process	biological_process	3	923	35	39143	0.00900029	0.0198817	3.63501	Sme2.5_00003.1_g00043.1; Sme2.5_00341.1_g00010.1; Sme2.5_01979.1_g00007.1
GO:0016099	monoterpenoid biosynthetic process	biological_process	3	923	35	39143	0.00900029	0.0198817	3.63501	Sme2.5_00066.1_g00035.1; Sme2.5_00179.1_g00032.1; Sme2.5_01191.1_g00003.1
GO:0008408	3'-5' exonuclease activity	molecular_function	3	923	35	39143	0.00900029	0.0198817	3.63501	Sme2.5_00076.1_g00014.1; Sme2.5_01117.1_g00010.1; Sme2.5_06466.1_g00003.1
GO:0009411	response to UV	biological_process	3	923	35	39143	0.00900029	0.0198817	3.63501	Sme2.5_02434.1_g00005.1; Sme2.5_02824.1_g00004.1; Sme2.5_06873.1_g00004.1
GO:0019432	triglyceride biosynthetic process	biological_process	3	923	35	39143	0.00900029	0.0198817	3.63501	Sme2.5_02550.1_g00002.1; Sme2.5_04447.1_g00004.1; Sme2.5_07028.1_g00002.1
GO:0048316	seed development	biological_process	5	923	76	39143	0.00913836	0.020122	2.79003	Sme2.5_00038.1_g00008.1; Sme2.5_00622.1_g00030.1; Sme2.5_00668.1_g00004.1; Sme2.5_04205.1_g00006.1; Sme2.5_10112.1_g00001.1
GO:0015293	symporter activity	molecular_function	5	923	76	39143	0.00913836	0.020122	2.79003	Sme2.5_01813.1_g00003.1; Sme2.5_02337.1_g00005.1; Sme2.5_02356.1_g00002.1; Sme2.5_03299.1_g00002.1; Sme2.5_24356.1_g00001.1
GO:0010628	positive regulation of gene expression	biological_process	2	923	19	39143	0.00955248	0.0209666	4.46405	Sme2.5_00295.1_g00016.1; Sme2.5_03255.1_g00006.1
GO:0042800	histone methyltransferase activity (H3-K4 specific)	molecular_function	2	923	19	39143	0.00955248	0.0209666	4.46405	Sme2.5_01206.1_g00004.1; Sme2.5_01863.1_g00004.1
GO:0008289	lipid binding	molecular_function	8	923	151	39143	0.00984788	0.0215805	2.24681	Sme2.5_00087.1_g00001.1; Sme2.5_00128.1_g00001.1; Sme2.5_00912.1_g00008.1; Sme2.5_01383.1_g00007.1; Sme2.5_03073.1_g00009.1; Sme2.5_04404.1_g00007.1; Sme2.5_04404.1_g00009.1; Sme2.5_05315.1_g00004.1
GO:0031625	ubiquitin protein ligase binding	molecular_function	3	923	36	39143	0.00994001	0.0217477	3.53404	Sme2.5_01379.1_g00009.1; Sme2.5_02098.1_g00002.1; Sme2.5_17373.1_g00001.1
GO:0030599	pectinesterase activity	molecular_function	4	923	56	39143	0.0102198	0.0218804	3.02918	Sme2.5_00015.1_g00023.1; Sme2.5_00079.1_g00005.1; Sme2.5_01984.1_g00001.1; Sme2.5_04178.1_g00005.1
GO:0045330	aspartyl esterase activity	molecular_function	4	923	56	39143	0.0102198	0.0218804	3.02918	Sme2.5_00015.1_g00023.1; Sme2.5_00079.1_g00005.1; Sme2.5_01984.1_g00001.1; Sme2.5_04178.1_g00005.1
GO:0031902	late endosome membrane	cellular_component	4	923	56	39143	0.0102198	0.0218804	3.02918	Sme2.5_00204.1_g00006.1; Sme2.5_01284.1_g00006.1; Sme2.5_01918.1_g00006.1; Sme2.5_09180.1_g00002.1
GO:0071323	cellular response to chitin	biological_process	1	923	7	39143	0.010781	0.0218804	6.05835	Sme2.5_00033.1_g00008.1
GO:0005816	spindle pole body	cellular_component	1	923	7	39143	0.010781	0.0218804	6.05835	Sme2.5_00128.1_g00002.1
GO:2000035	regulation of stem cell division	biological_process	1	923	7	39143	0.010781	0.0218804	6.05835	Sme2.5_00168.1_g00009.1
GO:2000069	regulation of post-embryonic root development	biological_process	1	923	7	39143	0.010781	0.0218804	6.05835	Sme2.5_00168.1_g00009.1
GO:0047325	inositol tetrakisphosphate 1-kinase activity	molecular_function	1	923	7	39143	0.010781	0.0218804	6.05835	Sme2.5_00204.1_g00008.1
GO:0052726	inositol-1,3,4-trisphosphate 5-kinase activity	molecular_function	1	923	7	39143	0.010781	0.0218804	6.05835	Sme2.5_00204.1_g00008.1
GO:0052746	inositol phosphorylation	biological_process	1	923	7	39143	0.010781	0.0218804	6.05835	Sme2.5_00204.1_g00008.1
GO:0046620	regulation of organ growth	biological_process	1	923	7	39143	0.010781	0.0218804	6.05835	Sme2.5_00225.1_g00019.1
GO:0010371	regulation of gibberellin biosynthetic process	biological_process	1	923	7	39143	0.010781	0.0218804	6.05835	Sme2.5_00250.1_g00012.1
GO:0010438	cellular response to sulfur starvation	biological_process	1	923	7	39143	0.010781	0.0218804	6.05835	Sme2.5_00407.1_g00012.1
GO:0046592	polyamine oxidase activity	molecular_function	1	923	7	39143	0.010781	0.0218804	6.05835	Sme2.5_00411.1_g00014.1
GO:0045088	regulation of innate immune response	biological_process	1	923	7	39143	0.010781	0.0218804	6.05835	Sme2.5_00540.1_g00005.1
GO:0102210	rhamnogalacturonan endolyase activity	molecular_function	1	923	7	39143	0.010781	0.0218804	6.05835	Sme2.5_00599.1_g00009.1
GO:0004664	prephenate dehydratase activity	molecular_function	1	923	7	39143	0.010781	0.0218804	6.05835	Sme2.5_00612.1_g00008.1
GO:0006571	tyrosine biosynthetic process	biological_process	1	923	7	39143	0.010781	0.0218804	6.05835	Sme2.5_00612.1_g00008.1
GO:0047769	arogenate dehydratase activity	molecular_function	1	923	7	39143	0.010781	0.0218804	6.05835	Sme2.5_00612.1_g00008.1
GO:0006812	cation transport	biological_process	1	923	7	39143	0.010781	0.0218804	6.05835	Sme2.5_00639.1_g00003.1
GO:0050268	coniferyl-alcohol dehydrogenase activity	molecular_function	1	923	7	39143	0.010781	0.0218804	6.05835	Sme2.5_00639.1_g00004.1
GO:1902478	negative regulation of defense response to bacterium, incompatible interaction	biological_process	1	923	7	39143	0.010781	0.0218804	6.05835	Sme2.5_00678.1_g00016.1
GO:0097054	L-glutamate biosynthetic process	biological_process	1	923	7	39143	0.010781	0.0218804	6.05835	Sme2.5_00743.1_g00010.1
GO:0019344	cysteine biosynthetic process	biological_process	1	923	7	39143	0.010781	0.0218804	6.05835	Sme2.5_01116.1_g00010.1
GO:0008080	N-acetyltransferase activity	molecular_function	1	923	7	39143	0.010781	0.0218804	6.05835	Sme2.5_01268.1_g00008.1
GO:0007166	cell surface receptor signaling pathway	biological_process	1	923	7	39143	0.010781	0.0218804	6.05835	Sme2.5_01512.1_g00011.1
GO:0042372	phylloquinone biosynthetic process	biological_process	1	923	7	39143	0.010781	0.0218804	6.05835	Sme2.5_01579.1_g00001.1
GO:0016514	SWI/SNF complex	cellular_component	1	923	7	39143	0.010781	0.0218804	6.05835	Sme2.5_01705.1_g00009.1
GO:0003854	3-beta-hydroxy-delta5-steroid dehydrogenase activity	molecular_function	1	923	7	39143	0.010781	0.0218804	6.05835	Sme2.5_01804.1_g00002.1
GO:0001671	ATPase activator activity	molecular_function	1	923	7	39143	0.010781	0.0218804	6.05835	Sme2.5_02464.1_g00006.1
GO:2000769	regulation of establishment or maintenance of cell polarity regulating cell shape	biological_process	1	923	7	39143	0.010781	0.0218804	6.05835	Sme2.5_02985.1_g00007.1
GO:0051571	positive regulation of histone H3-K4 methylation	biological_process	1	923	7	39143	0.010781	0.0218804	6.05835	Sme2.5_03692.1_g00002.1
GO:0022900	electron transport chain	biological_process	1	923	7	39143	0.010781	0.0218804	6.05835	Sme2.5_03810.1_g00004.1
GO:0052739	phosphatidylserine 1-acylhydrolase activity	molecular_function	1	923	7	39143	0.010781	0.0218804	6.05835	Sme2.5_04447.1_g00004.1
GO:0052740	1-acyl-2-lysophosphatidylserine acylhydrolase activity	molecular_function	1	923	7	39143	0.010781	0.0218804	6.05835	Sme2.5_04447.1_g00004.1
GO:0033160	positive regulation of protein import into nucleus, translocation	biological_process	1	923	7	39143	0.010781	0.0218804	6.05835	Sme2.5_04975.1_g00002.1
GO:0010117	photoprotection	biological_process	1	923	7	39143	0.010781	0.0218804	6.05835	Sme2.5_05447.1_g00004.1
GO:0052654	L-leucine transaminase activity	molecular_function	1	923	7	39143	0.010781	0.0218804	6.05835	Sme2.5_05594.1_g00005.1
GO:0052655	L-valine transaminase activity	molecular_function	1	923	7	39143	0.010781	0.0218804	6.05835	Sme2.5_05594.1_g00005.1
GO:0052656	L-isoleucine transaminase activity	molecular_function	1	923	7	39143	0.010781	0.0218804	6.05835	Sme2.5_05594.1_g00005.1
GO:0032958	inositol phosphate biosynthetic process	biological_process	1	923	7	39143	0.010781	0.0218804	6.05835	Sme2.5_05691.1_g00002.1
GO:1904966	positive regulation of vitamin E biosynthetic process	biological_process	1	923	7	39143	0.010781	0.0218804	6.05835	Sme2.5_05691.1_g00002.1
GO:0003916	DNA topoisomerase activity	molecular_function	1	923	7	39143	0.010781	0.0218804	6.05835	Sme2.5_06315.1_g00004.1
GO:0008113	peptide-methionine (S)-S-oxide reductase activity	molecular_function	1	923	7	39143	0.010781	0.0218804	6.05835	Sme2.5_06667.1_g00004.1
GO:0016477	cell migration	biological_process	1	923	7	39143	0.010781	0.0218804	6.05835	Sme2.5_07012.1_g00003.1
GO:0006109	regulation of carbohydrate metabolic process	biological_process	1	923	7	39143	0.010781	0.0218804	6.05835	Sme2.5_07028.1_g00002.1
GO:0090440	abscisic acid transmembrane transporter activity	molecular_function	1	923	7	39143	0.010781	0.0218804	6.05835	Sme2.5_07394.1_g00002.1
GO:0047998	hyoscyamine (6S)-dioxygenase activity	molecular_function	1	923	7	39143	0.010781	0.0218804	6.05835	Sme2.5_08027.1_g00001.1
GO:0016717	oxidoreductase activity, acting on paired donors, with oxidation of a pair of donors resulting in the reduction of molecular oxygen to two molecules of water	molecular_function	1	923	7	39143	0.010781	0.0218804	6.05835	Sme2.5_23827.1_g00001.1
GO:0006623	protein targeting to vacuole	biological_process	3	923	37	39143	0.0109411	0.02214	3.43852	Sme2.5_00204.1_g00006.1; Sme2.5_00724.1_g00002.1; Sme2.5_01918.1_g00006.1
GO:0009504	cell plate	cellular_component	3	923	37	39143	0.0109411	0.02214	3.43852	Sme2.5_00514.1_g00009.1; Sme2.5_02490.1_g00006.1; Sme2.5_06545.1_g00001.1
GO:0009543	chloroplast thylakoid lumen	cellular_component	4	923	57	39143	0.0109903	0.0221524	2.97603	Sme2.5_01441.1_g00006.1; Sme2.5_08192.1_g00002.1; Sme2.5_25992.1_g00001.1; Sme2.5_30892.1_g00001.1
GO:0009788	negative regulation of abscisic acid-activated signaling pathway	biological_process	4	923	57	39143	0.0109903	0.0221524	2.97603	Sme2.5_01585.1_g00006.1; Sme2.5_02453.1_g00002.1; Sme2.5_02587.1_g00015.1; Sme2.5_04168.1_g00003.1
GO:0051568	histone H3-K4 methylation	biological_process	2	923	20	39143	0.0110439	0.0221524	4.24085	Sme2.5_01206.1_g00004.1; Sme2.5_01863.1_g00004.1
GO:0016602	CCAAT-binding factor complex	cellular_component	2	923	20	39143	0.0110439	0.0221524	4.24085	Sme2.5_01556.1_g00008.1; Sme2.5_24062.1_g00001.1
GO:0010215	cellulose microfibril organization	biological_process	2	923	20	39143	0.0110439	0.0221524	4.24085	Sme2.5_01694.1_g00006.1; Sme2.5_03798.1_g00002.1
GO:0008361	regulation of cell size	biological_process	2	923	20	39143	0.0110439	0.0221524	4.24085	Sme2.5_07438.1_g00003.1; Sme2.5_07438.1_g00007.1
GO:0043621	protein self-association	molecular_function	6	923	103	39143	0.0111415	0.0223155	2.4704	Sme2.5_00978.1_g00009.1; Sme2.5_00978.1_g00010.1; Sme2.5_02268.1_g00001.1; Sme2.5_02985.1_g00007.1; Sme2.5_06413.1_g00002.1; Sme2.5_16681.1_g00001.1
GO:0009624	response to nematode	biological_process	5	923	80	39143	0.0116138	0.0232276	2.65053	Sme2.5_00708.1_g00006.1; Sme2.5_01270.1_g00001.1; Sme2.5_01284.1_g00006.1; Sme2.5_07394.1_g00002.1; Sme2.5_08732.1_g00001.1
GO:0005516	calmodulin binding	molecular_function	9	923	183	39143	0.0119504	0.023866	2.08566	Sme2.5_00038.1_g00016.1; Sme2.5_00264.1_g00017.1; Sme2.5_00678.1_g00016.1; Sme2.5_00876.1_g00009.1; Sme2.5_00956.1_g00005.1; Sme2.5_01236.1_g00006.1; Sme2.5_02452.1_g00002.1; Sme2.5_04477.1_g00003.1; Sme2.5_31494.1_g00001.1
GO:0001666	response to hypoxia	biological_process	3	923	38	39143	0.0120049	0.0238895	3.34804	Sme2.5_00168.1_g00009.1; Sme2.5_08732.1_g00001.1; Sme2.5_09498.1_g00001.1
GO:0010029	regulation of seed germination	biological_process	3	923	38	39143	0.0120049	0.0238895	3.34804	Sme2.5_00969.1_g00007.1; Sme2.5_04074.1_g00001.1; Sme2.5_04323.1_g00002.1
GO:0009723	response to ethylene	biological_process	8	923	156	39143	0.0120143	0.0238895	2.17479	Sme2.5_00029.1_g00032.1; Sme2.5_00038.1_g00005.1; Sme2.5_00168.1_g00009.1; Sme2.5_00743.1_g00005.1; Sme2.5_01268.1_g00008.1; Sme2.5_02649.1_g00005.1; Sme2.5_05566.1_g00003.1; Sme2.5_24183.1_g00002.1
GO:0004806	triglyceride lipase activity	molecular_function	2	923	21	39143	0.0126621	0.024961	4.0389	Sme2.5_00113.1_g00017.1; Sme2.5_13964.1_g00002.1
GO:0048278	vesicle docking	biological_process	2	923	21	39143	0.0126621	0.024961	4.0389	Sme2.5_00204.1_g00006.1; Sme2.5_00514.1_g00009.1
GO:0009691	cytokinin biosynthetic process	biological_process	2	923	21	39143	0.0126621	0.024961	4.0389	Sme2.5_00209.1_g00009.1; Sme2.5_00505.1_g00002.1
GO:0004022	alcohol dehydrogenase (NAD) activity	molecular_function	2	923	21	39143	0.0126621	0.024961	4.0389	Sme2.5_00661.1_g00006.1; Sme2.5_30488.1_g00001.1
GO:0008299	isoprenoid biosynthetic process	biological_process	2	923	21	39143	0.0126621	0.024961	4.0389	Sme2.5_01868.1_g00007.1; Sme2.5_06903.1_g00001.1
GO:0006817	phosphate ion transport	biological_process	2	923	21	39143	0.0126621	0.024961	4.0389	Sme2.5_03299.1_g00002.1; Sme2.5_24356.1_g00001.1
GO:0009506	plasmodesma	cellular_component	27	923	755	39143	0.0133829	0.0263439	1.51659	Sme2.5_00057.1_g00020.1; Sme2.5_00086.1_g00010.1; Sme2.5_00216.1_g00006.1; Sme2.5_00514.1_g00009.1; Sme2.5_00553.1_g00011.1; Sme2.5_00639.1_g00004.1; Sme2.5_00897.1_g00008.1; Sme2.5_01314.1_g00007.1; Sme2.5_01597.1_g00008.1; Sme2.5_02231.1_g00005.1; Sme2.5_02452.1_g00002.1; Sme2.5_02550.1_g00003.1; Sme2.5_02948.1_g00005.1; Sme2.5_02948.1_g00007.1; Sme2.5_03245.1_g00001.1; Sme2.5_03299.1_g00002.1;…
GO:0010025	wax biosynthetic process	biological_process	5	923	83	39143	0.0137562	0.0268564	2.55473	Sme2.5_00238.1_g00005.1; Sme2.5_03511.1_g00001.1; Sme2.5_04043.1_g00007.1; Sme2.5_05062.1_g00002.1; Sme2.5_13144.1_g00004.1
GO:0007006	mitochondrial membrane organization	biological_process	1	923	8	39143	0.0141514	0.0268564	5.30106	Sme2.5_00002.1_g00005.1
GO:0016627	oxidoreductase activity, acting on the CH-CH group of donors	molecular_function	1	923	8	39143	0.0141514	0.0268564	5.30106	Sme2.5_00194.1_g00003.1
GO:0046621	negative regulation of organ growth	biological_process	1	923	8	39143	0.0141514	0.0268564	5.30106	Sme2.5_00225.1_g00019.1
GO:0006624	vacuolar protein processing	biological_process	1	923	8	39143	0.0141514	0.0268564	5.30106	Sme2.5_00297.1_g00008.1
GO:1902066	regulation of cell wall pectin metabolic process	biological_process	1	923	8	39143	0.0141514	0.0268564	5.30106	Sme2.5_00720.1_g00002.1
GO:0044613	nuclear pore central transport channel	cellular_component	1	923	8	39143	0.0141514	0.0268564	5.30106	Sme2.5_01686.1_g00003.1
GO:0080051	cutin transport	biological_process	1	923	8	39143	0.0141514	0.0268564	5.30106	Sme2.5_02289.1_g00005.1
GO:0015175	neutral amino acid transmembrane transporter activity	molecular_function	1	923	8	39143	0.0141514	0.0268564	5.30106	Sme2.5_02337.1_g00005.1
GO:0006464	cellular protein modification process	biological_process	1	923	8	39143	0.0141514	0.0268564	5.30106	Sme2.5_02413.1_g00002.1
GO:0052325	cell wall pectin biosynthetic process	biological_process	1	923	8	39143	0.0141514	0.0268564	5.30106	Sme2.5_02440.1_g00001.1
GO:1901348	positive regulation of secondary cell wall biogenesis	biological_process	1	923	8	39143	0.0141514	0.0268564	5.30106	Sme2.5_02530.1_g00008.1
GO:0060321	acceptance of pollen	biological_process	1	923	8	39143	0.0141514	0.0268564	5.30106	Sme2.5_03245.1_g00001.1
GO:0005179	hormone activity	molecular_function	1	923	8	39143	0.0141514	0.0268564	5.30106	Sme2.5_03533.1_g00004.1
GO:0010037	response to carbon dioxide	biological_process	1	923	8	39143	0.0141514	0.0268564	5.30106	Sme2.5_03533.1_g00004.1
GO:0010282	senescence-associated vacuole	cellular_component	1	923	8	39143	0.0141514	0.0268564	5.30106	Sme2.5_04224.1_g00009.1
GO:0030619	U1 snRNA binding	molecular_function	1	923	8	39143	0.0141514	0.0268564	5.30106	Sme2.5_05344.1_g00003.1
GO:0003917	DNA topoisomerase type I activity	molecular_function	1	923	8	39143	0.0141514	0.0268564	5.30106	Sme2.5_06315.1_g00004.1
GO:0035435	phosphate ion transmembrane transport	biological_process	1	923	8	39143	0.0141514	0.0268564	5.30106	Sme2.5_06479.1_g00001.1
GO:0080168	abscisic acid transport	biological_process	1	923	8	39143	0.0141514	0.0268564	5.30106	Sme2.5_07394.1_g00002.1
GO:0016151	nickel cation binding	molecular_function	1	923	8	39143	0.0141514	0.0268564	5.30106	Sme2.5_12710.1_g00002.1
GO:0009011	starch synthase activity	molecular_function	1	923	8	39143	0.0141514	0.0268564	5.30106	Sme2.5_12758.1_g00001.1
GO:0033201	alpha-1,4-glucan synthase activity	molecular_function	1	923	8	39143	0.0141514	0.0268564	5.30106	Sme2.5_12758.1_g00001.1
GO:0000015	phosphopyruvate hydratase complex	cellular_component	1	923	8	39143	0.0141514	0.0268564	5.30106	Sme2.5_16124.1_g00001.1
GO:0004634	phosphopyruvate hydratase activity	molecular_function	1	923	8	39143	0.0141514	0.0268564	5.30106	Sme2.5_16124.1_g00001.1
GO:0050777	negative regulation of immune response	biological_process	1	923	8	39143	0.0141514	0.0268564	5.30106	Sme2.5_25412.1_g00001.1
GO:0004518	nuclease activity	molecular_function	2	923	22	39143	0.0144086	0.0271943	3.85531	Sme2.5_00411.1_g00001.1; Sme2.5_00490.1_g00001.1
GO:0030552	cAMP binding	molecular_function	2	923	22	39143	0.0144086	0.0271943	3.85531	Sme2.5_00876.1_g00009.1; Sme2.5_04477.1_g00003.1
GO:0030553	cGMP binding	molecular_function	2	923	22	39143	0.0144086	0.0271943	3.85531	Sme2.5_00876.1_g00009.1; Sme2.5_04477.1_g00003.1
GO:0016984	ribulose-bisphosphate carboxylase activity	molecular_function	2	923	22	39143	0.0144086	0.0271943	3.85531	Sme2.5_01730.1_g00001.1; Sme2.5_04997.1_g00001.1
GO:0042545	cell wall modification	biological_process	4	923	61	39143	0.0144675	0.027268	2.78088	Sme2.5_00015.1_g00023.1; Sme2.5_00079.1_g00005.1; Sme2.5_01984.1_g00001.1; Sme2.5_04178.1_g00005.1
GO:0010091	trichome branching	biological_process	3	923	41	39143	0.0155853	0.0293345	3.10306	Sme2.5_02413.1_g00002.1; Sme2.5_07178.1_g00001.1; Sme2.5_11816.1_g00001.1
GO:0009867	jasmonic acid mediated signaling pathway	biological_process	5	923	86	39143	0.0161599	0.0303745	2.46561	Sme2.5_00199.1_g00001.1; Sme2.5_00574.1_g00007.1; Sme2.5_00595.1_g00009.1; Sme2.5_01757.1_g00009.1; Sme2.5_02596.1_g00005.1
GO:0004601	peroxidase activity	molecular_function	7	923	137	39143	0.0162369	0.0304008	2.16686	Sme2.5_00009.1_g00049.1; Sme2.5_00088.1_g00009.1; Sme2.5_03391.1_g00006.1; Sme2.5_03391.1_g00007.1; Sme2.5_04883.1_g00001.1; Sme2.5_08418.1_g00004.1; Sme2.5_08756.1_g00006.1
GO:0008285	negative regulation of cell proliferation	biological_process	2	923	23	39143	0.0162846	0.0304008	3.68769	Sme2.5_00225.1_g00019.1; Sme2.5_07193.1_g00001.1
GO:0061408	positive regulation of transcription from RNA polymerase II promoter in response to heat stress	biological_process	2	923	23	39143	0.0162846	0.0304008	3.68769	Sme2.5_01314.1_g00005.1; Sme2.5_02712.1_g00007.1
GO:0060969	negative regulation of gene silencing	biological_process	2	923	23	39143	0.0162846	0.0304008	3.68769	Sme2.5_06822.1_g00001.1; Sme2.5_09044.1_g00003.1
GO:0032541	cortical endoplasmic reticulum	cellular_component	2	923	23	39143	0.0162846	0.0304008	3.68769	Sme2.5_08129.1_g00001.1; Sme2.5_10858.1_g00001.1
GO:0055085	transmembrane transport	biological_process	6	923	113	39143	0.0177985	0.0320501	2.25178	Sme2.5_00740.1_g00008.1; Sme2.5_01270.1_g00001.1; Sme2.5_02289.1_g00005.1; Sme2.5_04458.1_g00005.1; Sme2.5_11014.1_g00002.1; Sme2.5_11336.1_g00002.1
GO:0009507	chloroplast	cellular_component	57	923	1851	39143	0.0178188	0.0320501	1.30593	Sme2.5_00009.1_g00017.1; Sme2.5_00013.1_g00025.1; Sme2.5_00057.1_g00010.1; Sme2.5_00086.1_g00010.1; Sme2.5_00098.1_g00021.1; Sme2.5_00113.1_g00017.1; Sme2.5_00145.1_g00002.1; Sme2.5_00162.1_g00020.1; Sme2.5_00162.1_g00022.1; Sme2.5_00351.1_g00023.1; Sme2.5_00457.1_g00005.1; Sme2.5_00612.1_g00008.1; Sme2.5_00632.1_g00006.1; Sme2.5_00721.1_g00007.1; Sme2.5_00743.1_g00010.1; Sme2.5_01069.1_g00007.1;…
GO:0000187	activation of MAPK activity	biological_process	1	923	9	39143	0.0179126	0.0320501	4.71205	Sme2.5_00088.1_g00017.1
GO:0030295	protein kinase activator activity	molecular_function	1	923	9	39143	0.0179126	0.0320501	4.71205	Sme2.5_00088.1_g00017.1
GO:0010264	myo-inositol hexakisphosphate biosynthetic process	biological_process	1	923	9	39143	0.0179126	0.0320501	4.71205	Sme2.5_00204.1_g00008.1
GO:0032957	inositol trisphosphate metabolic process	biological_process	1	923	9	39143	0.0179126	0.0320501	4.71205	Sme2.5_00204.1_g00008.1
GO:0052725	inositol-1,3,4-trisphosphate 6-kinase activity	molecular_function	1	923	9	39143	0.0179126	0.0320501	4.71205	Sme2.5_00204.1_g00008.1
GO:0038199	ethylene receptor activity	molecular_function	1	923	9	39143	0.0179126	0.0320501	4.71205	Sme2.5_00457.1_g00010.1
GO:0051740	ethylene binding	molecular_function	1	923	9	39143	0.0179126	0.0320501	4.71205	Sme2.5_00457.1_g00010.1
GO:0050378	UDP-glucuronate 4-epimerase activity	molecular_function	1	923	9	39143	0.0179126	0.0320501	4.71205	Sme2.5_00468.1_g00007.1
GO:0010262	somatic embryogenesis	biological_process	1	923	9	39143	0.0179126	0.0320501	4.71205	Sme2.5_00601.1_g00006.1
GO:0080155	regulation of double fertilization forming a zygote and endosperm	biological_process	1	923	9	39143	0.0179126	0.0320501	4.71205	Sme2.5_00668.1_g00004.1
GO:0010052	guard cell differentiation	biological_process	1	923	9	39143	0.0179126	0.0320501	4.71205	Sme2.5_00720.1_g00002.1
GO:0005628	prospore membrane	cellular_component	1	923	9	39143	0.0179126	0.0320501	4.71205	Sme2.5_00724.1_g00002.1
GO:0071561	nucleus-vacuole junction	cellular_component	1	923	9	39143	0.0179126	0.0320501	4.71205	Sme2.5_00724.1_g00002.1
GO:0009916	alternative oxidase activity	molecular_function	1	923	9	39143	0.0179126	0.0320501	4.71205	Sme2.5_01418.1_g00002.1
GO:0102721	ubiquinol:oxygen oxidoreductase activity	molecular_function	1	923	9	39143	0.0179126	0.0320501	4.71205	Sme2.5_01418.1_g00002.1
GO:0010047	fruit dehiscence	biological_process	1	923	9	39143	0.0179126	0.0320501	4.71205	Sme2.5_02517.1_g00007.1
GO:0048354	mucilage biosynthetic process involved in seed coat development	biological_process	1	923	9	39143	0.0179126	0.0320501	4.71205	Sme2.5_03245.1_g00001.1
GO:0006518	peptide metabolic process	biological_process	1	923	9	39143	0.0179126	0.0320501	4.71205	Sme2.5_03425.1_g00010.1
GO:0000445	THO complex part of transcription export complex	cellular_component	1	923	9	39143	0.0179126	0.0320501	4.71205	Sme2.5_03453.1_g00001.1
GO:0003841	1-acylglycerol-3-phosphate O-acyltransferase activity	molecular_function	1	923	9	39143	0.0179126	0.0320501	4.71205	Sme2.5_03559.1_g00003.1
GO:0046513	ceramide biosynthetic process	biological_process	1	923	9	39143	0.0179126	0.0320501	4.71205	Sme2.5_04467.1_g00005.1
GO:0006349	regulation of gene expression by genetic imprinting	biological_process	1	923	9	39143	0.0179126	0.0320501	4.71205	Sme2.5_05069.1_g00005.1
GO:0010272	response to silver ion	biological_process	1	923	9	39143	0.0179126	0.0320501	4.71205	Sme2.5_08732.1_g00001.1
GO:0071217	cellular response to external biotic stimulus	biological_process	1	923	9	39143	0.0179126	0.0320501	4.71205	Sme2.5_08732.1_g00001.1
GO:0043068	positive regulation of programmed cell death	biological_process	1	923	9	39143	0.0179126	0.0320501	4.71205	Sme2.5_09019.1_g00001.1
GO:0004373	glycogen (starch) synthase activity	molecular_function	1	923	9	39143	0.0179126	0.0320501	4.71205	Sme2.5_12758.1_g00001.1
GO:1990112	RQC complex	cellular_component	1	923	9	39143	0.0179126	0.0320501	4.71205	Sme2.5_13826.1_g00001.1
GO:1990116	ribosome-associated ubiquitin-dependent protein catabolic process	biological_process	1	923	9	39143	0.0179126	0.0320501	4.71205	Sme2.5_13826.1_g00001.1
GO:0042256	mature ribosome assembly	biological_process	1	923	9	39143	0.0179126	0.0320501	4.71205	Sme2.5_31806.1_g00001.1
GO:0045490	pectin catabolic process	biological_process	5	923	88	39143	0.0179145	0.0320501	2.40957	Sme2.5_00015.1_g00023.1; Sme2.5_00079.1_g00005.1; Sme2.5_01006.1_g00010.1; Sme2.5_01984.1_g00001.1; Sme2.5_04178.1_g00005.1
GO:0010143	cutin biosynthetic process	biological_process	2	923	24	39143	0.0182909	0.0324999	3.53404	Sme2.5_00367.1_g00003.1; Sme2.5_02959.1_g00003.1
GO:0004675	transmembrane receptor protein serine/threonine kinase activity	molecular_function	2	923	24	39143	0.0182909	0.0324999	3.53404	Sme2.5_01455.1_g00012.1; Sme2.5_14802.1_g00001.1
GO:0004176	ATP-dependent peptidase activity	molecular_function	2	923	24	39143	0.0182909	0.0324999	3.53404	Sme2.5_01511.1_g00001.1; Sme2.5_09190.1_g00001.1
GO:0009897	external side of plasma membrane	cellular_component	2	923	24	39143	0.0182909	0.0324999	3.53404	Sme2.5_02289.1_g00005.1; Sme2.5_05247.1_g00007.1
GO:1902074	response to salt	biological_process	2	923	24	39143	0.0182909	0.0324999	3.53404	Sme2.5_02530.1_g00008.1; Sme2.5_11263.1_g00002.1
GO:0046910	pectinesterase inhibitor activity	molecular_function	3	923	43	39143	0.0183078	0.0324999	2.95873	Sme2.5_00015.1_g00023.1; Sme2.5_00079.1_g00005.1; Sme2.5_01984.1_g00001.1
GO:0005484	SNAP receptor activity	molecular_function	3	923	44	39143	0.0197727	0.0349649	2.89149	Sme2.5_00204.1_g00006.1; Sme2.5_00514.1_g00009.1; Sme2.5_02490.1_g00006.1
GO:0030145	manganese ion binding	molecular_function	3	923	44	39143	0.0197727	0.0349649	2.89149	Sme2.5_00216.1_g00006.1; Sme2.5_19555.1_g00002.1; Sme2.5_25781.1_g00001.1
GO:0008219	cell death	biological_process	3	923	44	39143	0.0197727	0.0349649	2.89149	Sme2.5_02434.1_g00005.1; Sme2.5_02824.1_g00004.1; Sme2.5_06873.1_g00004.1
GO:0005615	extracellular space	cellular_component	6	923	116	39143	0.0202473	0.0357581	2.19354	Sme2.5_00650.1_g00012.1; Sme2.5_00912.1_g00008.1; Sme2.5_02134.1_g00003.1; Sme2.5_04224.1_g00009.1; Sme2.5_08781.1_g00002.1; Sme2.5_09148.1_g00002.1
GO:0006995	cellular response to nitrogen starvation	biological_process	2	923	25	39143	0.0204281	0.0359849	3.39268	Sme2.5_00024.1_g00017.1; Sme2.5_03533.1_g00004.1
GO:0032454	histone demethylase activity (H3-K9 specific)	molecular_function	2	923	25	39143	0.0204281	0.0359849	3.39268	Sme2.5_06822.1_g00001.1; Sme2.5_09044.1_g00003.1
GO:0051213	dioxygenase activity	molecular_function	7	923	143	39143	0.0204571	0.0359898	2.07594	Sme2.5_03593.1_g00006.1; Sme2.5_05713.1_g00005.1; Sme2.5_06822.1_g00001.1; Sme2.5_09044.1_g00003.1; Sme2.5_12982.1_g00001.1; Sme2.5_19578.1_g00002.1; Sme2.5_25333.1_g00001.1
GO:0009739	response to gibberellin	biological_process	5	923	91	39143	0.0207842	0.0365185	2.33013	Sme2.5_00007.1_g00018.1; Sme2.5_00446.1_g00026.1; Sme2.5_01585.1_g00006.1; Sme2.5_02587.1_g00015.1; Sme2.5_05713.1_g00005.1
GO:0080043	quercetin 3-O-glucosyltransferase activity	molecular_function	4	923	67	39143	0.0209533	0.0367218	2.53185	Sme2.5_01575.1_g00014.1; Sme2.5_03583.1_g00009.1; Sme2.5_04323.1_g00006.1; Sme2.5_12458.1_g00003.1
GO:0080044	quercetin 7-O-glucosyltransferase activity	molecular_function	4	923	67	39143	0.0209533	0.0367218	2.53185	Sme2.5_01575.1_g00014.1; Sme2.5_03583.1_g00009.1; Sme2.5_04323.1_g00006.1; Sme2.5_12458.1_g00003.1
GO:0043130	ubiquitin binding	molecular_function	3	923	45	39143	0.0213079	0.0372481	2.82723	Sme2.5_00195.1_g00008.1; Sme2.5_00225.1_g00019.1; Sme2.5_02413.1_g00002.1
GO:0019253	reductive pentose-phosphate cycle	biological_process	3	923	45	39143	0.0213079	0.0372481	2.82723	Sme2.5_01730.1_g00001.1; Sme2.5_04997.1_g00001.1; Sme2.5_12710.1_g00002.1
GO:0016709	oxidoreductase activity, acting on paired donors, with incorporation or reduction of molecular oxygen, NAD(P)H as one donor, and incorporation of one atom of oxygen	molecular_function	6	923	118	39143	0.0220046	0.0375795	2.15636	Sme2.5_00029.1_g00036.1; Sme2.5_00066.1_g00035.1; Sme2.5_00179.1_g00032.1; Sme2.5_00889.1_g00004.1; Sme2.5_01191.1_g00003.1; Sme2.5_02309.1_g00012.1
GO:0048317	seed morphogenesis	biological_process	1	923	10	39143	0.0220444	0.0375795	4.24085	Sme2.5_00225.1_g00019.1
GO:0080113	regulation of seed growth	biological_process	1	923	10	39143	0.0220444	0.0375795	4.24085	Sme2.5_00225.1_g00019.1
GO:0010019	chloroplast-nucleus signaling pathway	biological_process	1	923	10	39143	0.0220444	0.0375795	4.24085	Sme2.5_00496.1_g00005.1
GO:0099402	plant organ development	biological_process	1	923	10	39143	0.0220444	0.0375795	4.24085	Sme2.5_00601.1_g00006.1
GO:0005375	copper ion transmembrane transporter activity	molecular_function	1	923	10	39143	0.0220444	0.0375795	4.24085	Sme2.5_01104.1_g00006.1
GO:0015245	fatty acid transmembrane transporter activity	molecular_function	1	923	10	39143	0.0220444	0.0375795	4.24085	Sme2.5_02289.1_g00005.1
GO:0061025	membrane fusion	biological_process	1	923	10	39143	0.0220444	0.0375795	4.24085	Sme2.5_02490.1_g00006.1
GO:0006880	intracellular sequestering of iron ion	biological_process	1	923	10	39143	0.0220444	0.0375795	4.24085	Sme2.5_03219.1_g00006.1
GO:0048577	negative regulation of short-day photoperiodism, flowering	biological_process	1	923	10	39143	0.0220444	0.0375795	4.24085	Sme2.5_03593.1_g00006.1
GO:0010623	programmed cell death involved in cell development	biological_process	1	923	10	39143	0.0220444	0.0375795	4.24085	Sme2.5_04224.1_g00009.1
GO:0010279	indole-3-acetic acid amido synthetase activity	molecular_function	1	923	10	39143	0.0220444	0.0375795	4.24085	Sme2.5_04620.1_g00003.1
GO:0005987	sucrose catabolic process	biological_process	1	923	10	39143	0.0220444	0.0375795	4.24085	Sme2.5_05261.1_g00002.1
GO:0033926	glycopeptide alpha-N-acetylgalactosaminidase activity	molecular_function	1	923	10	39143	0.0220444	0.0375795	4.24085	Sme2.5_05261.1_g00002.1
GO:0071669	plant-type cell wall organization or biogenesis	biological_process	1	923	10	39143	0.0220444	0.0375795	4.24085	Sme2.5_05594.1_g00005.1
GO:0031012	extracellular matrix	cellular_component	1	923	10	39143	0.0220444	0.0375795	4.24085	Sme2.5_06287.1_g00001.1
GO:0060866	leaf abscission	biological_process	1	923	10	39143	0.0220444	0.0375795	4.24085	Sme2.5_09498.1_g00001.1
GO:0102131	3-oxo-glutaryl-[acp] methyl ester reductase activity	molecular_function	1	923	10	39143	0.0220444	0.0375795	4.24085	Sme2.5_20171.1_g00001.1
GO:0102132	3-oxo-pimeloyl-[acp] methyl ester reductase activity	molecular_function	1	923	10	39143	0.0220444	0.0375795	4.24085	Sme2.5_20171.1_g00001.1
GO:0005528	FK506 binding	molecular_function	1	923	10	39143	0.0220444	0.0375795	4.24085	Sme2.5_31494.1_g00001.1
GO:0004222	metalloendopeptidase activity	molecular_function	4	923	68	39143	0.0221913	0.037783	2.49461	Sme2.5_01511.1_g00001.1; Sme2.5_03425.1_g00010.1; Sme2.5_06287.1_g00001.1; Sme2.5_09190.1_g00001.1
GO:0032991	protein-containing complex	cellular_component	2	923	26	39143	0.0226965	0.0385953	3.26219	Sme2.5_03192.1_g00002.1; Sme2.5_12710.1_g00002.1
GO:0006629	lipid metabolic process	biological_process	5	923	94	39143	0.0239501	0.0406264	2.25577	Sme2.5_00668.1_g00004.1; Sme2.5_01603.1_g00011.1; Sme2.5_07028.1_g00002.1; Sme2.5_07639.1_g00001.1; Sme2.5_09498.1_g00001.1
GO:0006869	lipid transport	biological_process	5	923	94	39143	0.0239501	0.0406264	2.25577	Sme2.5_00912.1_g00008.1; Sme2.5_01383.1_g00007.1; Sme2.5_03073.1_g00009.1; Sme2.5_04404.1_g00007.1; Sme2.5_04404.1_g00009.1
GO:0005770	late endosome	cellular_component	3	923	47	39143	0.0245918	0.0416123	2.70692	Sme2.5_00204.1_g00006.1; Sme2.5_01284.1_g00006.1; Sme2.5_02413.1_g00002.1
GO:0010119	regulation of stomatal movement	biological_process	3	923	47	39143	0.0245918	0.0416123	2.70692	Sme2.5_00514.1_g00009.1; Sme2.5_02453.1_g00002.1; Sme2.5_07394.1_g00002.1
GO:0016788	hydrolase activity, acting on ester bonds	molecular_function	4	923	70	39143	0.0248073	0.0418737	2.42334	Sme2.5_00112.1_g00037.1; Sme2.5_00162.1_g00018.1; Sme2.5_00787.1_g00009.1; Sme2.5_01946.1_g00001.1
GO:0009736	cytokinin-activated signaling pathway	biological_process	4	923	70	39143	0.0248073	0.0418737	2.42334	Sme2.5_00374.1_g00013.1; Sme2.5_03270.1_g00005.1; Sme2.5_04437.1_g00004.1; Sme2.5_05640.1_g00001.1
GO:0010329	auxin efflux transmembrane transporter activity	molecular_function	2	923	27	39143	0.0250962	0.0421542	3.14137	Sme2.5_00034.1_g00023.1; Sme2.5_02550.1_g00003.1
GO:0002229	defense response to oomycetes	biological_process	2	923	27	39143	0.0250962	0.0421542	3.14137	Sme2.5_00155.1_g00013.1; Sme2.5_00407.1_g00012.1
GO:0006612	protein targeting to membrane	biological_process	2	923	27	39143	0.0250962	0.0421542	3.14137	Sme2.5_00514.1_g00009.1; Sme2.5_03245.1_g00001.1
GO:0009664	plant-type cell wall organization	biological_process	2	923	27	39143	0.0250962	0.0421542	3.14137	Sme2.5_01694.1_g00006.1; Sme2.5_08823.1_g00001.1
GO:0009735	response to cytokinin	biological_process	7	923	149	39143	0.0254027	0.042617	1.99234	Sme2.5_03219.1_g00006.1; Sme2.5_03652.1_g00006.1; Sme2.5_04205.1_g00006.1; Sme2.5_04224.1_g00009.1; Sme2.5_12982.1_g00001.1; Sme2.5_16124.1_g00001.1; Sme2.5_25333.1_g00001.1
GO:0010497	plasmodesmata-mediated intercellular transport	biological_process	1	923	11	39143	0.0265273	0.0435476	3.85531	Sme2.5_00216.1_g00006.1
GO:0102229	amylopectin maltohydrolase activity	molecular_function	1	923	11	39143	0.0265273	0.0435476	3.85531	Sme2.5_00497.1_g00006.1
GO:2000762	regulation of phenylpropanoid metabolic process	biological_process	1	923	11	39143	0.0265273	0.0435476	3.85531	Sme2.5_00577.1_g00010.1
GO:0006086	acetyl-CoA biosynthetic process from pyruvate	biological_process	1	923	11	39143	0.0265273	0.0435476	3.85531	Sme2.5_00632.1_g00006.1
GO:0000243	commitment complex	cellular_component	1	923	11	39143	0.0265273	0.0435476	3.85531	Sme2.5_00988.1_g00003.1
GO:0000395	mRNA 5'-splice site recognition	biological_process	1	923	11	39143	0.0265273	0.0435476	3.85531	Sme2.5_00988.1_g00003.1
GO:0006825	copper ion transport	biological_process	1	923	11	39143	0.0265273	0.0435476	3.85531	Sme2.5_01104.1_g00006.1
GO:0000103	sulfate assimilation	biological_process	1	923	11	39143	0.0265273	0.0435476	3.85531	Sme2.5_01116.1_g00010.1
GO:0034707	chloride channel complex	cellular_component	1	923	11	39143	0.0265273	0.0435476	3.85531	Sme2.5_01155.1_g00008.1
GO:0008272	sulfate transport	biological_process	1	923	11	39143	0.0265273	0.0435476	3.85531	Sme2.5_01813.1_g00003.1
GO:0030665	clathrin-coated vesicle membrane	cellular_component	1	923	11	39143	0.0265273	0.0435476	3.85531	Sme2.5_01918.1_g00006.1
GO:0050302	indole-3-acetaldehyde oxidase activity	molecular_function	1	923	11	39143	0.0265273	0.0435476	3.85531	Sme2.5_01979.1_g00007.1
GO:0009245	lipid A biosynthetic process	biological_process	1	923	11	39143	0.0265273	0.0435476	3.85531	Sme2.5_02966.1_g00001.1
GO:0000062	fatty-acyl-CoA binding	molecular_function	1	923	11	39143	0.0265273	0.0435476	3.85531	Sme2.5_05315.1_g00004.1
GO:0045491	xylan metabolic process	biological_process	1	923	11	39143	0.0265273	0.0435476	3.85531	Sme2.5_05546.1_g00004.1
GO:0008610	lipid biosynthetic process	biological_process	1	923	11	39143	0.0265273	0.0435476	3.85531	Sme2.5_07028.1_g00002.1
GO:0008374	O-acyltransferase activity	molecular_function	1	923	11	39143	0.0265273	0.0435476	3.85531	Sme2.5_07639.1_g00001.1
GO:0030154	cell differentiation	biological_process	9	923	208	39143	0.0265279	0.0435476	1.83498	Sme2.5_00007.1_g00018.1; Sme2.5_00098.1_g00004.1; Sme2.5_00848.1_g00001.1; Sme2.5_01705.1_g00009.1; Sme2.5_02513.1_g00003.1; Sme2.5_03164.1_g00003.1; Sme2.5_03951.1_g00007.1; Sme2.5_08533.1_g00002.1; Sme2.5_08732.1_g00001.1
GO:0045324	late endosome to vacuole transport	biological_process	2	923	28	39143	0.0276268	0.0451359	3.02918	Sme2.5_00204.1_g00006.1; Sme2.5_00724.1_g00002.1
GO:0006541	glutamine metabolic process	biological_process	2	923	28	39143	0.0276268	0.0451359	3.02918	Sme2.5_02062.1_g00003.1; Sme2.5_10464.1_g00001.1
GO:0010492	maintenance of shoot apical meristem identity	biological_process	2	923	28	39143	0.0276268	0.0451359	3.02918	Sme2.5_07438.1_g00003.1; Sme2.5_07438.1_g00007.1
GO:0006378	mRNA polyadenylation	biological_process	2	923	28	39143	0.0276268	0.0451359	3.02918	Sme2.5_11273.1_g00001.1; Sme2.5_11273.1_g00003.1
GO:0005856	cytoskeleton	cellular_component	5	923	98	39143	0.0286513	0.046754	2.1637	Sme2.5_00377.1_g00011.1; Sme2.5_00655.1_g00007.1; Sme2.5_02985.1_g00007.1; Sme2.5_03245.1_g00001.1; Sme2.5_29726.1_g00001.1
GO:0000785	chromatin	cellular_component	4	923	73	39143	0.0290886	0.0474114	2.32375	Sme2.5_00018.1_g00003.1; Sme2.5_01098.1_g00016.1; Sme2.5_06822.1_g00001.1; Sme2.5_09044.1_g00003.1
GO:0008061	chitin binding	molecular_function	2	923	29	39143	0.0302881	0.0490753	2.92472	Sme2.5_00033.1_g00008.1; Sme2.5_00978.1_g00006.1
GO:0055072	iron ion homeostasis	biological_process	2	923	29	39143	0.0302881	0.0490753	2.92472	Sme2.5_00170.1_g00018.1; Sme2.5_01284.1_g00006.1
GO:0051260	protein homooligomerization	biological_process	2	923	29	39143	0.0302881	0.0490753	2.92472	Sme2.5_00391.1_g00013.1; Sme2.5_02985.1_g00007.1
GO:0004857	enzyme inhibitor activity	molecular_function	2	923	29	39143	0.0302881	0.0490753	2.92472	Sme2.5_00446.1_g00019.1; Sme2.5_07282.1_g00005.1
GO:0051707	response to other organism	biological_process	2	923	29	39143	0.0302881	0.0490753	2.92472	Sme2.5_02490.1_g00006.1; Sme2.5_04303.1_g00006.1
GO:0007275	multicellular organism development	biological_process	15	923	403	39143	0.0310946	0.0494993	1.57848	Sme2.5_00175.1_g00022.1; Sme2.5_00396.1_g00005.1; Sme2.5_00537.1_g00013.1; Sme2.5_00827.1_g00005.1; Sme2.5_00827.1_g00006.1; Sme2.5_01714.1_g00001.1; Sme2.5_03164.1_g00003.1; Sme2.5_03533.1_g00004.1; Sme2.5_04707.1_g00004.1; Sme2.5_06566.1_g00003.1; Sme2.5_06786.1_g00002.1; Sme2.5_06786.1_g00009.1; Sme2.5_08103.1_g00003.1; Sme2.5_08732.1_g00001.1; Sme2.5_12829.1_g00001.1
GO:0042626	ATPase activity, coupled to transmembrane movement of substances	molecular_function	6	923	127	39143	0.0312195	0.0494993	2.00355	Sme2.5_01270.1_g00001.1; Sme2.5_02289.1_g00005.1; Sme2.5_02550.1_g00003.1; Sme2.5_04458.1_g00005.1; Sme2.5_11014.1_g00002.1; Sme2.5_11336.1_g00002.1
GO:0010444	guard mother cell differentiation	biological_process	1	923	12	39143	0.0313424	0.0494993	3.53404	Sme2.5_00038.1_g00008.1
GO:0031222	arabinan catabolic process	biological_process	1	923	12	39143	0.0313424	0.0494993	3.53404	Sme2.5_00086.1_g00010.1
GO:0016161	beta-amylase activity	molecular_function	1	923	12	39143	0.0313424	0.0494993	3.53404	Sme2.5_00497.1_g00006.1
GO:0009094	L-phenylalanine biosynthetic process	biological_process	1	923	12	39143	0.0313424	0.0494993	3.53404	Sme2.5_00612.1_g00008.1
GO:0009228	thiamine biosynthetic process	biological_process	1	923	12	39143	0.0313424	0.0494993	3.53404	Sme2.5_00704.1_g00002.1
GO:0005199	structural constituent of cell wall	molecular_function	1	923	12	39143	0.0313424	0.0494993	3.53404	Sme2.5_00720.1_g00013.1
GO:0051538	3 iron, 4 sulfur cluster binding	molecular_function	1	923	12	39143	0.0313424	0.0494993	3.53404	Sme2.5_00743.1_g00010.1
GO:0033962	cytoplasmic mRNA processing body assembly	biological_process	1	923	12	39143	0.0313424	0.0494993	3.53404	Sme2.5_02219.1_g00008.1
GO:0000813	ESCRT I complex	cellular_component	1	923	12	39143	0.0313424	0.0494993	3.53404	Sme2.5_02413.1_g00002.1
GO:1902584	positive regulation of response to water deprivation	biological_process	1	923	12	39143	0.0313424	0.0494993	3.53404	Sme2.5_03876.1_g00003.1
GO:0000326	protein storage vacuole	cellular_component	1	923	12	39143	0.0313424	0.0494993	3.53404	Sme2.5_04205.1_g00006.1
GO:0004575	sucrose alpha-glucosidase activity	molecular_function	1	923	12	39143	0.0313424	0.0494993	3.53404	Sme2.5_05261.1_g00002.1
GO:0003950	NAD+ ADP-ribosyltransferase activity	molecular_function	1	923	12	39143	0.0313424	0.0494993	3.53404	Sme2.5_05911.1_g00002.1
GO:0007010	cytoskeleton organization	biological_process	1	923	12	39143	0.0313424	0.0494993	3.53404	Sme2.5_06241.1_g00003.1
GO:0004805	trehalose-phosphatase activity	molecular_function	1	923	12	39143	0.0313424	0.0494993	3.53404	Sme2.5_06478.1_g00001.1
GO:0048194	Golgi vesicle budding	biological_process	1	923	12	39143	0.0313424	0.0494993	3.53404	Sme2.5_08652.1_g00001.1
GO:0001102	RNA polymerase II activating transcription factor binding	molecular_function	1	923	12	39143	0.0313424	0.0494993	3.53404	Sme2.5_08732.1_g00001.1
GO:0005982	starch metabolic process	biological_process	1	923	12	39143	0.0313424	0.0494993	3.53404	Sme2.5_12758.1_g00001.1
GO:0004316	3-oxoacyl-[acyl-carrier-protein] reductase (NADPH) activity	molecular_function	1	923	12	39143	0.0313424	0.0494993	3.53404	Sme2.5_20171.1_g00001.1
GO:0042409	caffeoyl-CoA O-methyltransferase activity	molecular_function	1	923	12	39143	0.0313424	0.0494993	3.53404	Sme2.5_29908.1_g00001.1
GO:0000786	nucleosome	cellular_component	5	923	101	39143	0.0325499	0.0513474	2.09943	Sme2.5_01797.1_g00002.1; Sme2.5_01889.1_g00005.1; Sme2.5_04307.1_g00008.1; Sme2.5_05069.1_g00005.1; Sme2.5_09513.1_g00003.1
GO:0006071	glycerol metabolic process	biological_process	2	923	30	39143	0.0330792	0.0521225	2.82723	Sme2.5_02550.1_g00002.1; Sme2.5_07639.1_g00001.1
GO:0006906	vesicle fusion	biological_process	2	923	31	39143	0.0359994	0.0560536	2.73603	Sme2.5_00204.1_g00006.1; Sme2.5_00514.1_g00009.1
GO:0102483	scopolin beta-glucosidase activity	molecular_function	2	923	31	39143	0.0359994	0.0560536	2.73603	Sme2.5_00236.1_g00002.1; Sme2.5_00845.1_g00001.1
GO:0004003	ATP-dependent DNA helicase activity	molecular_function	2	923	31	39143	0.0359994	0.0560536	2.73603	Sme2.5_01228.1_g00007.1; Sme2.5_05069.1_g00005.1
GO:0031490	chromatin DNA binding	molecular_function	2	923	31	39143	0.0359994	0.0560536	2.73603	Sme2.5_06822.1_g00001.1; Sme2.5_09044.1_g00003.1
GO:0010090	trichome morphogenesis	biological_process	2	923	31	39143	0.0359994	0.0560536	2.73603	Sme2.5_07012.1_g00003.1; Sme2.5_16124.1_g00001.1
GO:0006486	protein glycosylation	biological_process	6	923	131	39143	0.0360383	0.0560536	1.94237	Sme2.5_01766.1_g00006.1; Sme2.5_02393.1_g00003.1; Sme2.5_02847.1_g00001.1; Sme2.5_03504.1_g00009.1; Sme2.5_07511.1_g00005.1; Sme2.5_07682.1_g00002.1
GO:0090698	post-embryonic plant morphogenesis	biological_process	1	923	13	39143	0.0364716	0.0560536	3.26219	Sme2.5_00396.1_g00005.1
GO:0045824	negative regulation of innate immune response	biological_process	1	923	13	39143	0.0364716	0.0560536	3.26219	Sme2.5_00457.1_g00008.1
GO:0008266	poly(U) RNA binding	molecular_function	1	923	13	39143	0.0364716	0.0560536	3.26219	Sme2.5_00648.1_g00007.1
GO:0035336	long-chain fatty-acyl-CoA metabolic process	biological_process	1	923	13	39143	0.0364716	0.0560536	3.26219	Sme2.5_00889.1_g00004.1
GO:0008574	ATP-dependent microtubule motor activity, plus-end-directed	molecular_function	1	923	13	39143	0.0364716	0.0560536	3.26219	Sme2.5_00943.1_g00002.1
GO:0071458	integral component of cytoplasmic side of endoplasmic reticulum membrane	cellular_component	1	923	13	39143	0.0364716	0.0560536	3.26219	Sme2.5_01620.1_g00001.1
GO:0071782	endoplasmic reticulum tubular network	cellular_component	1	923	13	39143	0.0364716	0.0560536	3.26219	Sme2.5_01620.1_g00001.1
GO:0071786	endoplasmic reticulum tubular network organization	biological_process	1	923	13	39143	0.0364716	0.0560536	3.26219	Sme2.5_01620.1_g00001.1
GO:0010039	response to iron ion	biological_process	1	923	13	39143	0.0364716	0.0560536	3.26219	Sme2.5_03219.1_g00006.1
GO:0007568	aging	biological_process	1	923	13	39143	0.0364716	0.0560536	3.26219	Sme2.5_04224.1_g00009.1
GO:0003955	NAD(P)H dehydrogenase (quinone) activity	molecular_function	1	923	13	39143	0.0364716	0.0560536	3.26219	Sme2.5_04436.1_g00004.1
GO:0005623	cell	cellular_component	1	923	13	39143	0.0364716	0.0560536	3.26219	Sme2.5_05633.1_g00002.1
GO:0009880	embryonic pattern specification	biological_process	1	923	13	39143	0.0364716	0.0560536	3.26219	Sme2.5_05640.1_g00001.1
GO:0006898	receptor-mediated endocytosis	biological_process	1	923	13	39143	0.0364716	0.0560536	3.26219	Sme2.5_06545.1_g00001.1
GO:0012501	programmed cell death	biological_process	1	923	13	39143	0.0364716	0.0560536	3.26219	Sme2.5_08426.1_g00001.1
GO:0070370	cellular heat acclimation	biological_process	1	923	13	39143	0.0364716	0.0560536	3.26219	Sme2.5_31494.1_g00001.1
GO:0051537	2 iron, 2 sulfur cluster binding	molecular_function	4	923	78	39143	0.0372057	0.0571181	2.17479	Sme2.5_01979.1_g00007.1; Sme2.5_03810.1_g00004.1; Sme2.5_11081.1_g00002.1; Sme2.5_15362.1_g00001.1
GO:0009909	regulation of flower development	biological_process	5	923	105	39143	0.0382611	0.0586727	2.01945	Sme2.5_01206.1_g00004.1; Sme2.5_01714.1_g00001.1; Sme2.5_02992.1_g00001.1; Sme2.5_08732.1_g00001.1; Sme2.5_10241.1_g00003.1
GO:0009615	response to virus	biological_process	3	923	54	39143	0.038384	0.0587955	2.35603	Sme2.5_00978.1_g00009.1; Sme2.5_00978.1_g00010.1; Sme2.5_13144.1_g00004.1
GO:0042803	protein homodimerization activity	molecular_function	9	923	222	39143	0.0387784	0.0593336	1.71926	Sme2.5_00033.1_g00008.1; Sme2.5_01395.1_g00011.1; Sme2.5_01835.1_g00008.1; Sme2.5_02219.1_g00008.1; Sme2.5_02289.1_g00005.1; Sme2.5_09498.1_g00001.1; Sme2.5_11081.1_g00002.1; Sme2.5_14136.1_g00001.1; Sme2.5_25412.1_g00001.1
GO:0008139	nuclear localization sequence binding	molecular_function	2	923	32	39143	0.0390475	0.0596789	2.65053	Sme2.5_01686.1_g00003.1; Sme2.5_09058.1_g00001.1
GO:0004197	cysteine-type endopeptidase activity	molecular_function	4	923	80	39143	0.0408038	0.0622938	2.12042	Sme2.5_00297.1_g00008.1; Sme2.5_00650.1_g00012.1; Sme2.5_04224.1_g00009.1; Sme2.5_09019.1_g00001.1
GO:0019748	secondary metabolic process	biological_process	1	923	14	39143	0.0418974	0.0630526	3.02918	Sme2.5_00001.1_g00016.1
GO:0006782	protoporphyrinogen IX biosynthetic process	biological_process	1	923	14	39143	0.0418974	0.0630526	3.02918	Sme2.5_00057.1_g00010.1
GO:0009682	induced systemic resistance	biological_process	1	923	14	39143	0.0418974	0.0630526	3.02918	Sme2.5_00264.1_g00017.1
GO:0103075	indole-3-pyruvate monooxygenase activity	molecular_function	1	923	14	39143	0.0418974	0.0630526	3.02918	Sme2.5_00341.1_g00010.1
GO:0045995	regulation of embryonic development	biological_process	1	923	14	39143	0.0418974	0.0630526	3.02918	Sme2.5_00601.1_g00006.1
GO:0043044	ATP-dependent chromatin remodeling	biological_process	1	923	14	39143	0.0418974	0.0630526	3.02918	Sme2.5_01705.1_g00009.1
GO:0006997	nucleus organization	biological_process	1	923	14	39143	0.0418974	0.0630526	3.02918	Sme2.5_02985.1_g00007.1
GO:0010582	floral meristem determinacy	biological_process	1	923	14	39143	0.0418974	0.0630526	3.02918	Sme2.5_03164.1_g00003.1
GO:0010928	regulation of auxin mediated signaling pathway	biological_process	1	923	14	39143	0.0418974	0.0630526	3.02918	Sme2.5_03732.1_g00002.1
GO:0005667	transcription factor complex	cellular_component	1	923	14	39143	0.0418974	0.0630526	3.02918	Sme2.5_08732.1_g00001.1
GO:0046898	response to cycloheximide	biological_process	1	923	14	39143	0.0418974	0.0630526	3.02918	Sme2.5_08732.1_g00001.1
GO:0010389	regulation of G2/M transition of mitotic cell cycle	biological_process	1	923	14	39143	0.0418974	0.0630526	3.02918	Sme2.5_09058.1_g00001.1
GO:0004784	superoxide dismutase activity	molecular_function	1	923	14	39143	0.0418974	0.0630526	3.02918	Sme2.5_25781.1_g00001.1
GO:0050897	cobalt ion binding	molecular_function	2	923	33	39143	0.0422224	0.0633336	2.57021	Sme2.5_00024.1_g00017.1; Sme2.5_00283.1_g00011.1
GO:0008422	beta-glucosidase activity	molecular_function	2	923	33	39143	0.0422224	0.0633336	2.57021	Sme2.5_00236.1_g00002.1; Sme2.5_00845.1_g00001.1
GO:0031090	organelle membrane	cellular_component	2	923	33	39143	0.0422224	0.0633336	2.57021	Sme2.5_00345.1_g00019.1; Sme2.5_01603.1_g00011.1
GO:0006351	transcription, DNA-templated	biological_process	4	923	81	39143	0.0426791	0.0639488	2.09424	Sme2.5_00003.1_g00061.1; Sme2.5_00072.1_g00016.1; Sme2.5_02745.1_g00003.1; Sme2.5_07193.1_g00001.1
GO:0051603	proteolysis involved in cellular protein catabolic process	biological_process	4	923	82	39143	0.0446054	0.0666897	2.0687	Sme2.5_00297.1_g00008.1; Sme2.5_00650.1_g00012.1; Sme2.5_04224.1_g00009.1; Sme2.5_20739.1_g00001.1
GO:0008194	UDP-glycosyltransferase activity	molecular_function	4	923	82	39143	0.0446054	0.0666897	2.0687	Sme2.5_01575.1_g00014.1; Sme2.5_03583.1_g00009.1; Sme2.5_04323.1_g00006.1; Sme2.5_12458.1_g00003.1
GO:0009853	photorespiration	biological_process	3	923	57	39143	0.0454064	0.067766	2.23202	Sme2.5_00743.1_g00010.1; Sme2.5_01730.1_g00001.1; Sme2.5_04997.1_g00001.1
GO:0034399	nuclear periphery	cellular_component	2	923	34	39143	0.0455226	0.067766	2.49461	Sme2.5_00017.1_g00020.1; Sme2.5_09058.1_g00001.1
GO:0015250	water channel activity	molecular_function	2	923	34	39143	0.0455226	0.067766	2.49461	Sme2.5_00106.1_g00003.1; Sme2.5_00861.1_g00008.1
GO:0009630	gravitropism	biological_process	2	923	34	39143	0.0455226	0.067766	2.49461	Sme2.5_00978.1_g00009.1; Sme2.5_00978.1_g00010.1
GO:0048366	leaf development	biological_process	5	923	110	39143	0.0462468	0.0687696	1.92766	Sme2.5_00003.1_g00061.1; Sme2.5_00294.1_g00001.1; Sme2.5_03219.1_g00006.1; Sme2.5_03270.1_g00005.1; Sme2.5_04437.1_g00004.1
GO:0045944	positive regulation of transcription by RNA polymerase II	biological_process	7	923	168	39143	0.0464146	0.0689445	1.76702	Sme2.5_00537.1_g00013.1; Sme2.5_00848.1_g00001.1; Sme2.5_01714.1_g00001.1; Sme2.5_03164.1_g00003.1; Sme2.5_06566.1_g00003.1; Sme2.5_08732.1_g00001.1; Sme2.5_10112.1_g00001.1
GO:0006814	sodium ion transport	biological_process	1	923	15	39143	0.0476031	0.0696556	2.82723	Sme2.5_00639.1_g00003.1
GO:0010162	seed dormancy process	biological_process	1	923	15	39143	0.0476031	0.0696556	2.82723	Sme2.5_00668.1_g00004.1
GO:0009407	toxin catabolic process	biological_process	1	923	15	39143	0.0476031	0.0696556	2.82723	Sme2.5_00669.1_g00017.1
GO:0016584	nucleosome positioning	biological_process	1	923	15	39143	0.0476031	0.0696556	2.82723	Sme2.5_01889.1_g00005.1
GO:0030261	chromosome condensation	biological_process	1	923	15	39143	0.0476031	0.0696556	2.82723	Sme2.5_01889.1_g00005.1
GO:0010222	stem vascular tissue pattern formation	biological_process	1	923	15	39143	0.0476031	0.0696556	2.82723	Sme2.5_02289.1_g00005.1
GO:0015386	potassium:proton antiporter activity	molecular_function	1	923	15	39143	0.0476031	0.0696556	2.82723	Sme2.5_02356.1_g00002.1
GO:0006893	Golgi to plasma membrane transport	biological_process	1	923	15	39143	0.0476031	0.0696556	2.82723	Sme2.5_03245.1_g00001.1
GO:0010229	inflorescence development	biological_process	1	923	15	39143	0.0476031	0.0696556	2.82723	Sme2.5_03787.1_g00006.1
GO:1900140	regulation of seedling development	biological_process	1	923	15	39143	0.0476031	0.0696556	2.82723	Sme2.5_04707.1_g00004.1
GO:0000224	peptide-N4-(N-acetyl-beta-glucosaminyl)asparagine amidase activity	molecular_function	1	923	15	39143	0.0476031	0.0696556	2.82723	Sme2.5_05581.1_g00001.1
GO:0045926	negative regulation of growth	biological_process	1	923	15	39143	0.0476031	0.0696556	2.82723	Sme2.5_06545.1_g00001.1
GO:0045010	actin nucleation	biological_process	1	923	15	39143	0.0476031	0.0696556	2.82723	Sme2.5_07012.1_g00003.1
GO:2000306	positive regulation of photomorphogenesis	biological_process	1	923	15	39143	0.0476031	0.0696556	2.82723	Sme2.5_24062.1_g00001.1
GO:0009644	response to high light intensity	biological_process	3	923	58	39143	0.0478958	0.0700094	2.19354	Sme2.5_02165.1_g00005.1; Sme2.5_05447.1_g00004.1; Sme2.5_16681.1_g00001.1
GO:0000982	transcription factor activity, RNA polymerase II proximal promoter sequence-specific DNA binding	molecular_function	4	923	84	39143	0.0486117	0.0709803	2.01945	Sme2.5_00537.1_g00013.1; Sme2.5_01714.1_g00001.1; Sme2.5_03164.1_g00003.1; Sme2.5_06566.1_g00003.1
GO:0000149	SNARE binding	molecular_function	2	923	35	39143	0.0489465	0.0713176	2.42334	Sme2.5_00204.1_g00006.1; Sme2.5_00514.1_g00009.1
GO:0004175	endopeptidase activity	molecular_function	2	923	35	39143	0.0489465	0.0713176	2.42334	Sme2.5_01054.1_g00002.1; Sme2.5_30892.1_g00001.1
GO:0008284	positive regulation of cell proliferation	biological_process	3	923	59	39143	0.0504592	0.0733661	2.15636	Sme2.5_00038.1_g00008.1; Sme2.5_00601.1_g00006.1; Sme2.5_03632.1_g00002.1
GO:0048481	plant ovule development	biological_process	3	923	59	39143	0.0504592	0.0733661	2.15636	Sme2.5_00537.1_g00013.1; Sme2.5_03787.1_g00006.1; Sme2.5_08732.1_g00001.1
GO:0006457	protein folding	biological_process	6	923	142	39143	0.0517331	0.0751387	1.79191	Sme2.5_02268.1_g00001.1; Sme2.5_02452.1_g00002.1; Sme2.5_04205.1_g00006.1; Sme2.5_06413.1_g00002.1; Sme2.5_16681.1_g00001.1; Sme2.5_26015.1_g00001.1
GO:0003872	6-phosphofructokinase activity	molecular_function	1	923	16	39143	0.0535724	0.0768356	2.65053	Sme2.5_00044.1_g00012.1
GO:0006002	fructose 6-phosphate metabolic process	biological_process	1	923	16	39143	0.0535724	0.0768356	2.65053	Sme2.5_00044.1_g00012.1
GO:0010016	shoot system morphogenesis	biological_process	1	923	16	39143	0.0535724	0.0768356	2.65053	Sme2.5_00901.1_g00009.1
GO:0030976	thiamine pyrophosphate binding	molecular_function	1	923	16	39143	0.0535724	0.0768356	2.65053	Sme2.5_01579.1_g00001.1
GO:0002183	cytoplasmic translational initiation	biological_process	1	923	16	39143	0.0535724	0.0768356	2.65053	Sme2.5_02229.1_g00001.1
GO:0009933	meristem structural organization	biological_process	1	923	16	39143	0.0535724	0.0768356	2.65053	Sme2.5_03164.1_g00003.1
GO:0009423	chorismate biosynthetic process	biological_process	1	923	16	39143	0.0535724	0.0768356	2.65053	Sme2.5_03507.1_g00011.1
GO:0043484	regulation of RNA splicing	biological_process	1	923	16	39143	0.0535724	0.0768356	2.65053	Sme2.5_04576.1_g00005.1
GO:0005682	U5 snRNP	cellular_component	1	923	16	39143	0.0535724	0.0768356	2.65053	Sme2.5_05344.1_g00003.1
GO:0009698	phenylpropanoid metabolic process	biological_process	1	923	16	39143	0.0535724	0.0768356	2.65053	Sme2.5_09497.1_g00005.1
GO:0015145	monosaccharide transmembrane transporter activity	molecular_function	1	923	16	39143	0.0535724	0.0768356	2.65053	Sme2.5_18092.1_g00001.1
GO:0019774	proteasome core complex, beta-subunit complex	cellular_component	1	923	16	39143	0.0535724	0.0768356	2.65053	Sme2.5_20739.1_g00001.1
GO:0006633	fatty acid biosynthetic process	biological_process	4	923	87	39143	0.0550065	0.0788102	1.94981	Sme2.5_00238.1_g00005.1; Sme2.5_00826.1_g00007.1; Sme2.5_03511.1_g00001.1; Sme2.5_20171.1_g00001.1
GO:0045087	innate immune response	biological_process	3	923	61	39143	0.0558073	0.0798742	2.08566	Sme2.5_00033.1_g00008.1; Sme2.5_00057.1_g00020.1; Sme2.5_00457.1_g00008.1
GO:0045787	positive regulation of cell cycle	biological_process	2	923	37	39143	0.0561589	0.0802103	2.29235	Sme2.5_00038.1_g00008.1; Sme2.5_03632.1_g00002.1
GO:0005788	endoplasmic reticulum lumen	cellular_component	2	923	37	39143	0.0561589	0.0802103	2.29235	Sme2.5_00524.1_g00007.1; Sme2.5_04205.1_g00006.1
GO:0005741	mitochondrial outer membrane	cellular_component	3	923	62	39143	0.0585913	0.0828972	2.05202	Sme2.5_02434.1_g00005.1; Sme2.5_02824.1_g00004.1; Sme2.5_06873.1_g00004.1
GO:0055088	lipid homeostasis	biological_process	1	923	17	39143	0.0597898	0.0828972	2.49461	Sme2.5_00002.1_g00005.1
GO:0000162	tryptophan biosynthetic process	biological_process	1	923	17	39143	0.0597898	0.0828972	2.49461	Sme2.5_00003.1_g00043.1
GO:0009299	mRNA transcription	biological_process	1	923	17	39143	0.0597898	0.0828972	2.49461	Sme2.5_00396.1_g00005.1
GO:0003680	AT DNA binding	molecular_function	1	923	17	39143	0.0597898	0.0828972	2.49461	Sme2.5_00457.1_g00008.1
GO:0005983	starch catabolic process	biological_process	1	923	17	39143	0.0597898	0.0828972	2.49461	Sme2.5_00497.1_g00006.1
GO:0002161	aminoacyl-tRNA editing activity	molecular_function	1	923	17	39143	0.0597898	0.0828972	2.49461	Sme2.5_01069.1_g00007.1
GO:0000148	1,3-beta-D-glucan synthase complex	cellular_component	1	923	17	39143	0.0597898	0.0828972	2.49461	Sme2.5_01175.1_g00007.1
GO:0003843	1,3-beta-D-glucan synthase activity	molecular_function	1	923	17	39143	0.0597898	0.0828972	2.49461	Sme2.5_01175.1_g00007.1
GO:0006075	(1->3)-beta-D-glucan biosynthetic process	biological_process	1	923	17	39143	0.0597898	0.0828972	2.49461	Sme2.5_01175.1_g00007.1
GO:0005381	iron ion transmembrane transporter activity	molecular_function	1	923	17	39143	0.0597898	0.0828972	2.49461	Sme2.5_01284.1_g00006.1
GO:0031492	nucleosomal DNA binding	molecular_function	1	923	17	39143	0.0597898	0.0828972	2.49461	Sme2.5_01889.1_g00005.1
GO:0010588	cotyledon vascular tissue pattern formation	biological_process	1	923	17	39143	0.0597898	0.0828972	2.49461	Sme2.5_02289.1_g00005.1
GO:0055075	potassium ion homeostasis	biological_process	1	923	17	39143	0.0597898	0.0828972	2.49461	Sme2.5_02356.1_g00002.1
GO:0009864	induced systemic resistance, jasmonic acid mediated signaling pathway	biological_process	1	923	17	39143	0.0597898	0.0828972	2.49461	Sme2.5_02649.1_g00005.1
GO:0050821	protein stabilization	biological_process	1	923	17	39143	0.0597898	0.0828972	2.49461	Sme2.5_03064.1_g00004.1
GO:0000347	THO complex	cellular_component	1	923	17	39143	0.0597898	0.0828972	2.49461	Sme2.5_03453.1_g00001.1
GO:0010044	response to aluminum ion	biological_process	1	923	17	39143	0.0597898	0.0828972	2.49461	Sme2.5_05093.1_g00003.1
GO:0010103	stomatal complex morphogenesis	biological_process	1	923	17	39143	0.0597898	0.0828972	2.49461	Sme2.5_05247.1_g00007.1
GO:0009932	cell tip growth	biological_process	1	923	17	39143	0.0597898	0.0828972	2.49461	Sme2.5_06478.1_g00004.1
GO:0031305	integral component of mitochondrial inner membrane	cellular_component	1	923	17	39143	0.0597898	0.0828972	2.49461	Sme2.5_06479.1_g00001.1
GO:0006097	glyoxylate cycle	biological_process	1	923	17	39143	0.0597898	0.0828972	2.49461	Sme2.5_06838.1_g00002.1
GO:0004012	phospholipid-translocating ATPase activity	molecular_function	1	923	17	39143	0.0597898	0.0828972	2.49461	Sme2.5_08652.1_g00001.1
GO:0006610	ribosomal protein import into nucleus	biological_process	1	923	17	39143	0.0597898	0.0828972	2.49461	Sme2.5_09058.1_g00001.1
GO:0061608	nuclear import signal receptor activity	molecular_function	1	923	17	39143	0.0597898	0.0828972	2.49461	Sme2.5_09058.1_g00001.1
GO:0009862	systemic acquired resistance, salicylic acid mediated signaling pathway	biological_process	1	923	17	39143	0.0597898	0.0828972	2.49461	Sme2.5_13865.1_g00002.1
GO:0070273	phosphatidylinositol-4-phosphate binding	molecular_function	1	923	17	39143	0.0597898	0.0828972	2.49461	Sme2.5_15068.1_g00001.1
GO:0016682	oxidoreductase activity, acting on diphenols and related substances as donors, oxygen as acceptor	molecular_function	1	923	17	39143	0.0597898	0.0828972	2.49461	Sme2.5_19578.1_g00002.1
GO:0000413	protein peptidyl-prolyl isomerization	biological_process	1	923	17	39143	0.0597898	0.0828972	2.49461	Sme2.5_31494.1_g00001.1
GO:0010015	root morphogenesis	biological_process	2	923	39	39143	0.0638444	0.0882517	2.17479	Sme2.5_00155.1_g00001.1; Sme2.5_01284.1_g00006.1
GO:0032580	Golgi cisterna membrane	cellular_component	2	923	39	39143	0.0638444	0.0882517	2.17479	Sme2.5_00468.1_g00007.1; Sme2.5_05787.1_g00001.1
GO:0009832	plant-type cell wall biogenesis	biological_process	2	923	39	39143	0.0638444	0.0882517	2.17479	Sme2.5_01694.1_g00006.1; Sme2.5_05787.1_g00001.1
GO:0009908	flower development	biological_process	10	923	277	39143	0.0655898	0.0899349	1.53099	Sme2.5_00288.1_g00010.1; Sme2.5_00377.1_g00008.1; Sme2.5_01057.1_g00005.1; Sme2.5_01206.1_g00004.1; Sme2.5_01399.1_g00010.1; Sme2.5_01705.1_g00009.1; Sme2.5_03164.1_g00003.1; Sme2.5_03219.1_g00006.1; Sme2.5_04914.1_g00004.1; Sme2.5_05713.1_g00005.1
GO:0034613	cellular protein localization	biological_process	1	923	18	39143	0.0662403	0.0899349	2.35603	Sme2.5_00128.1_g00002.1
GO:0070301	cellular response to hydrogen peroxide	biological_process	1	923	18	39143	0.0662403	0.0899349	2.35603	Sme2.5_00756.1_g00007.1
GO:0010452	histone H3-K36 methylation	biological_process	1	923	18	39143	0.0662403	0.0899349	2.35603	Sme2.5_01206.1_g00004.1
GO:0047196	long-chain-alcohol O-fatty-acyltransferase activity	molecular_function	1	923	18	39143	0.0662403	0.0899349	2.35603	Sme2.5_01603.1_g00011.1
GO:0102966	arachidoyl-CoA:1-dodecanol O-acyltransferase activity	molecular_function	1	923	18	39143	0.0662403	0.0899349	2.35603	Sme2.5_01603.1_g00011.1
GO:0103095	wax ester synthase activity	molecular_function	1	923	18	39143	0.0662403	0.0899349	2.35603	Sme2.5_01603.1_g00011.1
GO:0008171	O-methyltransferase activity	molecular_function	1	923	18	39143	0.0662403	0.0899349	2.35603	Sme2.5_01757.1_g00007.1
GO:0008375	acetylglucosaminyltransferase activity	molecular_function	1	923	18	39143	0.0662403	0.0899349	2.35603	Sme2.5_02364.1_g00004.1
GO:0009073	aromatic amino acid family biosynthetic process	biological_process	1	923	18	39143	0.0662403	0.0899349	2.35603	Sme2.5_03507.1_g00011.1
GO:0010183	pollen tube guidance	biological_process	1	923	18	39143	0.0662403	0.0899349	2.35603	Sme2.5_03787.1_g00006.1
GO:0015693	magnesium ion transport	biological_process	1	923	18	39143	0.0662403	0.0899349	2.35603	Sme2.5_04071.1_g00001.1
GO:0006265	DNA topological change	biological_process	1	923	18	39143	0.0662403	0.0899349	2.35603	Sme2.5_06315.1_g00004.1
GO:0016985	mannan endo-1,4-beta-mannosidase activity	molecular_function	1	923	18	39143	0.0662403	0.0899349	2.35603	Sme2.5_06522.1_g00004.1
GO:0046355	mannan catabolic process	biological_process	1	923	18	39143	0.0662403	0.0899349	2.35603	Sme2.5_06522.1_g00004.1
GO:0006833	water transport	biological_process	1	923	18	39143	0.0662403	0.0899349	2.35603	Sme2.5_06530.1_g00004.1
GO:0010951	negative regulation of endopeptidase activity	biological_process	1	923	18	39143	0.0662403	0.0899349	2.35603	Sme2.5_09148.1_g00002.1
GO:0019899	enzyme binding	molecular_function	1	923	18	39143	0.0662403	0.0899349	2.35603	Sme2.5_12710.1_g00002.1
GO:0007088	regulation of mitotic nuclear division	biological_process	2	923	40	39143	0.0678594	0.0917706	2.12042	Sme2.5_00038.1_g00008.1; Sme2.5_03632.1_g00002.1
GO:0015995	chlorophyll biosynthetic process	biological_process	2	923	40	39143	0.0678594	0.0917706	2.12042	Sme2.5_00057.1_g00010.1; Sme2.5_02201.1_g00005.1
GO:0010197	polar nucleus fusion	biological_process	2	923	40	39143	0.0678594	0.0917706	2.12042	Sme2.5_00639.1_g00004.1; Sme2.5_01894.1_g00006.1
GO:0005769	early endosome	cellular_component	2	923	40	39143	0.0678594	0.0917706	2.12042	Sme2.5_02413.1_g00002.1; Sme2.5_04071.1_g00001.1
GO:0016538	cyclin-dependent protein serine/threonine kinase regulator activity	molecular_function	2	923	41	39143	0.0719864	0.0967899	2.0687	Sme2.5_00038.1_g00008.1; Sme2.5_03632.1_g00002.1
GO:0003993	acid phosphatase activity	molecular_function	2	923	41	39143	0.0719864	0.0967899	2.0687	Sme2.5_00088.1_g00009.1; Sme2.5_28033.1_g00001.1
GO:0031348	negative regulation of defense response	biological_process	2	923	41	39143	0.0719864	0.0967899	2.0687	Sme2.5_00514.1_g00009.1; Sme2.5_04914.1_g00004.1
GO:0009870	defense response signaling pathway, resistance gene-dependent	biological_process	1	923	19	39143	0.0729094	0.0967899	2.23202	Sme2.5_00367.1_g00014.1
GO:0006413	translational initiation	biological_process	1	923	19	39143	0.0729094	0.0967899	2.23202	Sme2.5_00648.1_g00007.1
GO:0052793	pectin acetylesterase activity	molecular_function	1	923	19	39143	0.0729094	0.0967899	2.23202	Sme2.5_00785.1_g00002.1
GO:0016458	gene silencing	biological_process	1	923	19	39143	0.0729094	0.0967899	2.23202	Sme2.5_01705.1_g00009.1
GO:0008271	secondary active sulfate transmembrane transporter activity	molecular_function	1	923	19	39143	0.0729094	0.0967899	2.23202	Sme2.5_01813.1_g00003.1
GO:0015116	sulfate transmembrane transporter activity	molecular_function	1	923	19	39143	0.0729094	0.0967899	2.23202	Sme2.5_01813.1_g00003.1
GO:0031087	deadenylation-independent decapping of nuclear-transcribed mRNA	biological_process	1	923	19	39143	0.0729094	0.0967899	2.23202	Sme2.5_02219.1_g00008.1
GO:0015112	nitrate transmembrane transporter activity	molecular_function	1	923	19	39143	0.0729094	0.0967899	2.23202	Sme2.5_02356.1_g00002.1
GO:0034647	histone demethylase activity (H3-trimethyl-K4 specific)	molecular_function	1	923	19	39143	0.0729094	0.0967899	2.23202	Sme2.5_03593.1_g00006.1
GO:0035097	histone methyltransferase complex	cellular_component	1	923	19	39143	0.0729094	0.0967899	2.23202	Sme2.5_03593.1_g00006.1
GO:0015095	magnesium ion transmembrane transporter activity	molecular_function	1	923	19	39143	0.0729094	0.0967899	2.23202	Sme2.5_04071.1_g00001.1
GO:0009098	leucine biosynthetic process	biological_process	1	923	19	39143	0.0729094	0.0967899	2.23202	Sme2.5_05594.1_g00005.1
GO:0004565	beta-galactosidase activity	molecular_function	1	923	19	39143	0.0729094	0.0967899	2.23202	Sme2.5_11382.1_g00001.1
GO:0070417	cellular response to cold	biological_process	1	923	19	39143	0.0729094	0.0967899	2.23202	Sme2.5_12710.1_g00002.1
GO:0080031	methyl salicylate esterase activity	molecular_function	1	923	19	39143	0.0729094	0.0967899	2.23202	Sme2.5_13865.1_g00002.1
GO:0048015	phosphatidylinositol-mediated signaling	biological_process	1	923	19	39143	0.0729094	0.0967899	2.23202	Sme2.5_15068.1_g00001.1
GO:0046983	protein dimerization activity	molecular_function	12	923	352	39143	0.0759786	0.100767	1.44574	Sme2.5_00170.1_g00018.1; Sme2.5_00407.1_g00003.1; Sme2.5_00537.1_g00013.1; Sme2.5_00736.1_g00008.1; Sme2.5_00848.1_g00001.1; Sme2.5_01714.1_g00001.1; Sme2.5_01757.1_g00007.1; Sme2.5_01795.1_g00002.1; Sme2.5_02104.1_g00004.1; Sme2.5_02714.1_g00011.1; Sme2.5_06566.1_g00003.1; Sme2.5_10112.1_g00001.1
GO:0016874	ligase activity	molecular_function	2	923	42	39143	0.0762228	0.100799	2.01945	Sme2.5_00155.1_g00009.1; Sme2.5_08551.1_g00002.1
GO:0031201	SNARE complex	cellular_component	2	923	42	39143	0.0762228	0.100799	2.01945	Sme2.5_00204.1_g00006.1; Sme2.5_00514.1_g00009.1
GO:0000976	transcription regulatory region sequence-specific DNA binding	molecular_function	2	923	42	39143	0.0762228	0.100799	2.01945	Sme2.5_06822.1_g00001.1; Sme2.5_09044.1_g00003.1
GO:0000932	P-body	cellular_component	3	923	68	39143	0.0768052	0.101374	1.87096	Sme2.5_00076.1_g00014.1; Sme2.5_01117.1_g00010.1; Sme2.5_02219.1_g00008.1
GO:0030176	integral component of endoplasmic reticulum membrane	cellular_component	3	923	68	39143	0.0768052	0.101374	1.87096	Sme2.5_00668.1_g00004.1; Sme2.5_01054.1_g00002.1; Sme2.5_01170.1_g00003.1
GO:0006511	ubiquitin-dependent protein catabolic process	biological_process	8	923	220	39143	0.0780233	0.102883	1.54213	Sme2.5_00029.1_g00026.1; Sme2.5_00442.1_g00007.1; Sme2.5_01371.1_g00002.1; Sme2.5_01918.1_g00006.1; Sme2.5_09180.1_g00002.1; Sme2.5_14008.1_g00001.1; Sme2.5_15726.1_g00001.1; Sme2.5_17373.1_g00001.1
GO:0009044	xylan 1,4-beta-xylosidase activity	molecular_function	1	923	20	39143	0.0797834	0.104006	2.12042	Sme2.5_00086.1_g00010.1
GO:0046556	alpha-L-arabinofuranosidase activity	molecular_function	1	923	20	39143	0.0797834	0.104006	2.12042	Sme2.5_00086.1_g00010.1
GO:0005685	U1 snRNP	cellular_component	1	923	20	39143	0.0797834	0.104006	2.12042	Sme2.5_00988.1_g00003.1
GO:0010072	primary shoot apical meristem specification	biological_process	1	923	20	39143	0.0797834	0.104006	2.12042	Sme2.5_01513.1_g00008.1
GO:0052324	plant-type cell wall cellulose biosynthetic process	biological_process	1	923	20	39143	0.0797834	0.104006	2.12042	Sme2.5_01694.1_g00006.1
GO:0008234	cysteine-type peptidase activity	molecular_function	1	923	20	39143	0.0797834	0.104006	2.12042	Sme2.5_03329.1_g00001.1
GO:0032452	histone demethylase activity	molecular_function	1	923	20	39143	0.0797834	0.104006	2.12042	Sme2.5_03593.1_g00006.1
GO:0009099	valine biosynthetic process	biological_process	1	923	20	39143	0.0797834	0.104006	2.12042	Sme2.5_05594.1_g00005.1
GO:0051726	regulation of cell cycle	biological_process	1	923	20	39143	0.0797834	0.104006	2.12042	Sme2.5_05640.1_g00001.1
GO:0048467	gynoecium development	biological_process	1	923	20	39143	0.0797834	0.104006	2.12042	Sme2.5_08732.1_g00001.1
GO:0043023	ribosomal large subunit binding	molecular_function	1	923	20	39143	0.0797834	0.104006	2.12042	Sme2.5_13826.1_g00001.1
GO:0061077	chaperone-mediated protein folding	biological_process	1	923	20	39143	0.0797834	0.104006	2.12042	Sme2.5_31494.1_g00001.1
GO:0016032	viral process	biological_process	2	923	43	39143	0.0805664	0.104927	1.97249	Sme2.5_00978.1_g00009.1; Sme2.5_00978.1_g00010.1
GO:0009534	chloroplast thylakoid	cellular_component	5	923	128	39143	0.08302	0.10802	1.65658	Sme2.5_01797.1_g00002.1; Sme2.5_01946.1_g00001.1; Sme2.5_04307.1_g00008.1; Sme2.5_04447.1_g00004.1; Sme2.5_05147.1_g00002.1
GO:0017056	structural constituent of nuclear pore	molecular_function	1	923	21	39143	0.0868488	0.112364	2.01945	Sme2.5_01686.1_g00003.1
GO:0033290	eukaryotic 48S preinitiation complex	cellular_component	1	923	21	39143	0.0868488	0.112364	2.01945	Sme2.5_02229.1_g00001.1
GO:0001227	DNA-binding transcription repressor activity, RNA polymerase II-specific	molecular_function	1	923	21	39143	0.0868488	0.112364	2.01945	Sme2.5_03593.1_g00006.1
GO:0005216	ion channel activity	molecular_function	1	923	21	39143	0.0868488	0.112364	2.01945	Sme2.5_04477.1_g00003.1
GO:0004725	protein tyrosine phosphatase activity	molecular_function	1	923	21	39143	0.0868488	0.112364	2.01945	Sme2.5_04785.1_g00005.1
GO:0000712	resolution of meiotic recombination intermediates	biological_process	1	923	21	39143	0.0868488	0.112364	2.01945	Sme2.5_06315.1_g00004.1
GO:0000307	cyclin-dependent protein kinase holoenzyme complex	cellular_component	2	923	45	39143	0.0895653	0.115552	1.88482	Sme2.5_00038.1_g00008.1; Sme2.5_03632.1_g00002.1
GO:0010181	FMN binding	molecular_function	2	923	45	39143	0.0895653	0.115552	1.88482	Sme2.5_02550.1_g00002.1; Sme2.5_28320.1_g00001.1
GO:0000027	ribosomal large subunit assembly	biological_process	2	923	45	39143	0.0895653	0.115552	1.88482	Sme2.5_02948.1_g00005.1; Sme2.5_02948.1_g00007.1
GO:0016758	transferase activity, transferring hexosyl groups	molecular_function	3	923	72	39143	0.0903401	0.116442	1.76702	Sme2.5_01133.1_g00008.1; Sme2.5_01365.1_g00002.1; Sme2.5_02393.1_g00003.1
GO:0000278	mitotic cell cycle	biological_process	3	923	73	39143	0.0938909	0.119929	1.74281	Sme2.5_00038.1_g00008.1; Sme2.5_03632.1_g00002.1; Sme2.5_06315.1_g00004.1
GO:0000287	magnesium ion binding	molecular_function	7	923	196	39143	0.0939246	0.119929	1.51459	Sme2.5_00204.1_g00008.1; Sme2.5_00962.1_g00002.1; Sme2.5_04997.1_g00001.1; Sme2.5_08652.1_g00001.1; Sme2.5_09222.1_g00003.1; Sme2.5_16124.1_g00001.1; Sme2.5_16542.1_g00002.1
GO:0003730	mRNA 3'-UTR binding	molecular_function	1	923	22	39143	0.0940928	0.119929	1.92766	Sme2.5_00648.1_g00007.1
GO:0008143	poly(A) binding	molecular_function	1	923	22	39143	0.0940928	0.119929	1.92766	Sme2.5_00648.1_g00007.1
GO:0006749	glutathione metabolic process	biological_process	1	923	22	39143	0.0940928	0.119929	1.92766	Sme2.5_00669.1_g00017.1
GO:0016759	cellulose synthase activity	molecular_function	1	923	22	39143	0.0940928	0.119929	1.92766	Sme2.5_00726.1_g00015.1
GO:0008327	methyl-CpG binding	molecular_function	1	923	22	39143	0.0940928	0.119929	1.92766	Sme2.5_01849.1_g00004.1
GO:0048586	regulation of long-day photoperiodism, flowering	biological_process	1	923	22	39143	0.0940928	0.119929	1.92766	Sme2.5_04914.1_g00004.1
GO:0072583	clathrin-dependent endocytosis	biological_process	1	923	22	39143	0.0940928	0.119929	1.92766	Sme2.5_06545.1_g00001.1
GO:0009514	glyoxysome	cellular_component	1	923	22	39143	0.0940928	0.119929	1.92766	Sme2.5_06838.1_g00002.1
GO:0045332	phospholipid translocation	biological_process	1	923	22	39143	0.0940928	0.119929	1.92766	Sme2.5_08652.1_g00001.1
GO:0060148	positive regulation of posttranscriptional gene silencing	biological_process	1	923	22	39143	0.0940928	0.119929	1.92766	Sme2.5_13144.1_g00004.1
GO:0000079	regulation of cyclin-dependent protein serine/threonine kinase activity	biological_process	2	923	46	39143	0.0942153	0.119974	1.84385	Sme2.5_00038.1_g00008.1; Sme2.5_03632.1_g00002.1
GO:0009579	thylakoid	cellular_component	5	923	133	39143	0.0954617	0.121449	1.5943	Sme2.5_03219.1_g00006.1; Sme2.5_04205.1_g00006.1; Sme2.5_06660.1_g00003.1; Sme2.5_06660.1_g00004.1; Sme2.5_30892.1_g00001.1
GO:0061630	ubiquitin protein ligase activity	molecular_function	6	923	165	39143	0.096678	0.122882	1.54213	Sme2.5_00155.1_g00009.1; Sme2.5_00442.1_g00007.1; Sme2.5_01286.1_g00008.1; Sme2.5_01918.1_g00006.1; Sme2.5_09180.1_g00002.1; Sme2.5_13826.1_g00001.1
GO:0043231	intracellular membrane-bounded organelle	cellular_component	5	923	134	39143	0.0980635	0.124528	1.5824	Sme2.5_01575.1_g00014.1; Sme2.5_03583.1_g00009.1; Sme2.5_04323.1_g00006.1; Sme2.5_06545.1_g00001.1; Sme2.5_12458.1_g00003.1
GO:0005773	vacuole	cellular_component	16	923	510	39143	0.0986829	0.125199	1.33046	Sme2.5_00297.1_g00008.1; Sme2.5_00650.1_g00012.1; Sme2.5_01314.1_g00007.1; Sme2.5_02823.1_g00003.1; Sme2.5_03299.1_g00002.1; Sme2.5_04205.1_g00006.1; Sme2.5_06660.1_g00004.1; Sme2.5_09844.1_g00002.1; Sme2.5_09887.1_g00003.1; Sme2.5_12524.1_g00003.1; Sme2.5_16026.1_g00001.1; Sme2.5_17373.1_g00001.1; Sme2.5_20796.1_g00001.1; Sme2.5_24356.1_g00001.1; Sme2.5_29789.1_g00001.1; Sme2.5_31494.1_g00001.1
GO:0003333	amino acid transmembrane transport	biological_process	2	923	47	39143	0.0989624	0.125207	1.80461	Sme2.5_00254.1_g00006.1; Sme2.5_02337.1_g00005.1
GO:0035064	methylated histone binding	molecular_function	2	923	47	39143	0.0989624	0.125207	1.80461	Sme2.5_00496.1_g00005.1; Sme2.5_03593.1_g00006.1
GO:0006606	protein import into nucleus	biological_process	2	923	47	39143	0.0989624	0.125207	1.80461	Sme2.5_01686.1_g00003.1; Sme2.5_09058.1_g00001.1
GO:0016301	kinase activity	molecular_function	4	923	104	39143	0.0998682	0.126236	1.63109	Sme2.5_00960.1_g00005.1; Sme2.5_00962.1_g00002.1; Sme2.5_07789.1_g00006.1; Sme2.5_16542.1_g00002.1
GO:0009813	flavonoid biosynthetic process	biological_process	3	923	75	39143	0.101187	0.127249	1.69634	Sme2.5_01772.1_g00002.1; Sme2.5_02823.1_g00003.1; Sme2.5_29789.1_g00001.1
GO:0015301	anion:anion antiporter activity	molecular_function	1	923	23	39143	0.101503	0.127249	1.84385	Sme2.5_01813.1_g00003.1
GO:0031936	negative regulation of chromatin silencing	biological_process	1	923	23	39143	0.101503	0.127249	1.84385	Sme2.5_01889.1_g00005.1
GO:0004707	MAP kinase activity	molecular_function	1	923	23	39143	0.101503	0.127249	1.84385	Sme2.5_03787.1_g00006.1
GO:2000070	regulation of response to water deprivation	biological_process	1	923	23	39143	0.101503	0.127249	1.84385	Sme2.5_04588.1_g00001.1
GO:0005345	purine nucleobase transmembrane transporter activity	molecular_function	1	923	23	39143	0.101503	0.127249	1.84385	Sme2.5_08248.1_g00002.1
GO:0006863	purine nucleobase transport	biological_process	1	923	23	39143	0.101503	0.127249	1.84385	Sme2.5_08248.1_g00002.1
GO:0004430	1-phosphatidylinositol 4-kinase activity	molecular_function	1	923	23	39143	0.101503	0.127249	1.84385	Sme2.5_15068.1_g00001.1
GO:0009695	jasmonic acid biosynthetic process	biological_process	1	923	23	39143	0.101503	0.127249	1.84385	Sme2.5_28320.1_g00001.1
GO:0048471	perinuclear region of cytoplasm	cellular_component	2	923	48	39143	0.103804	0.129897	1.76702	Sme2.5_00199.1_g00001.1; Sme2.5_15068.1_g00001.1
GO:0010311	lateral root formation	biological_process	2	923	48	39143	0.103804	0.129897	1.76702	Sme2.5_09999.1_g00001.1; Sme2.5_18092.1_g00001.1
GO:0010252	auxin homeostasis	biological_process	2	923	49	39143	0.108737	0.13513	1.73096	Sme2.5_00034.1_g00023.1; Sme2.5_04620.1_g00003.1
GO:0015171	amino acid transmembrane transporter activity	molecular_function	2	923	49	39143	0.108737	0.13513	1.73096	Sme2.5_00254.1_g00006.1; Sme2.5_02337.1_g00005.1
GO:0003774	motor activity	molecular_function	1	923	24	39143	0.109068	0.13513	1.76702	Sme2.5_00017.1_g00020.1
GO:0038023	signaling receptor activity	molecular_function	1	923	24	39143	0.109068	0.13513	1.76702	Sme2.5_00131.1_g00007.1
GO:0010187	negative regulation of seed germination	biological_process	1	923	24	39143	0.109068	0.13513	1.76702	Sme2.5_00165.1_g00012.1
GO:0000184	nuclear-transcribed mRNA catabolic process, nonsense-mediated decay	biological_process	1	923	24	39143	0.109068	0.13513	1.76702	Sme2.5_00199.1_g00001.1
GO:0010048	vernalization response	biological_process	1	923	24	39143	0.109068	0.13513	1.76702	Sme2.5_01714.1_g00001.1
GO:0034459	ATP-dependent 3'-5' RNA helicase activity	molecular_function	1	923	24	39143	0.109068	0.13513	1.76702	Sme2.5_02847.1_g00006.1
GO:0003756	protein disulfide isomerase activity	molecular_function	1	923	24	39143	0.109068	0.13513	1.76702	Sme2.5_04205.1_g00006.1
GO:0010043	response to zinc ion	biological_process	1	923	24	39143	0.109068	0.13513	1.76702	Sme2.5_04205.1_g00006.1
GO:0005905	clathrin-coated pit	cellular_component	1	923	24	39143	0.109068	0.13513	1.76702	Sme2.5_04383.1_g00003.1
GO:0009791	post-embryonic development	biological_process	2	923	50	39143	0.113759	0.140815	1.69634	Sme2.5_00978.1_g00009.1; Sme2.5_00978.1_g00010.1
GO:0003824	catalytic activity	molecular_function	1	923	25	39143	0.116776	0.143131	1.69634	Sme2.5_00112.1_g00032.1
GO:0004499	N,N-dimethylaniline monooxygenase activity	molecular_function	1	923	25	39143	0.116776	0.143131	1.69634	Sme2.5_00341.1_g00010.1
GO:0042335	cuticle development	biological_process	1	923	25	39143	0.116776	0.143131	1.69634	Sme2.5_00733.1_g00016.1
GO:0034620	cellular response to unfolded protein	biological_process	1	923	25	39143	0.116776	0.143131	1.69634	Sme2.5_01054.1_g00002.1
GO:0071215	cellular response to abscisic acid stimulus	biological_process	1	923	25	39143	0.116776	0.143131	1.69634	Sme2.5_01170.1_g00003.1
GO:0047372	acylglycerol lipase activity	molecular_function	1	923	25	39143	0.116776	0.143131	1.69634	Sme2.5_01620.1_g00013.1
GO:0048579	negative regulation of long-day photoperiodism, flowering	biological_process	1	923	25	39143	0.116776	0.143131	1.69634	Sme2.5_03593.1_g00006.1
GO:0009749	response to glucose	biological_process	1	923	25	39143	0.116776	0.143131	1.69634	Sme2.5_04224.1_g00009.1
GO:0009639	response to red or far red light	biological_process	1	923	25	39143	0.116776	0.143131	1.69634	Sme2.5_05713.1_g00005.1
GO:0006607	NLS-bearing protein import into nucleus	biological_process	1	923	25	39143	0.116776	0.143131	1.69634	Sme2.5_09058.1_g00001.1
GO:0031380	nuclear RNA-directed RNA polymerase complex	cellular_component	1	923	25	39143	0.116776	0.143131	1.69634	Sme2.5_13144.1_g00004.1
GO:0005829	cytosol	cellular_component	55	923	2018	39143	0.118075	0.144594	1.15583	Sme2.5_00017.1_g00020.1; Sme2.5_00019.1_g00009.1; Sme2.5_00044.1_g00012.1; Sme2.5_00054.1_g00014.1; Sme2.5_00054.1_g00015.1; Sme2.5_00075.1_g00014.1; Sme2.5_00075.1_g00015.1; Sme2.5_00098.1_g00021.1; Sme2.5_00133.1_g00008.1; Sme2.5_00193.1_g00011.1; Sme2.5_00204.1_g00008.1; Sme2.5_00209.1_g00009.1; Sme2.5_00377.1_g00011.1; Sme2.5_00505.1_g00002.1; Sme2.5_00577.1_g00010.1; Sme2.5_00612.1_g00008.1;…
GO:0042538	hyperosmotic salinity response	biological_process	2	923	51	39143	0.118867	0.145434	1.66308	Sme2.5_00855.1_g00011.1; Sme2.5_04878.1_g00004.1
GO:0047262	polygalacturonate 4-alpha-galacturonosyltransferase activity	molecular_function	1	923	26	39143	0.124616	0.151792	1.63109	Sme2.5_00401.1_g00015.1
GO:0030570	pectate lyase activity	molecular_function	1	923	26	39143	0.124616	0.151792	1.63109	Sme2.5_01006.1_g00010.1
GO:0004144	diacylglycerol O-acyltransferase activity	molecular_function	1	923	26	39143	0.124616	0.151792	1.63109	Sme2.5_02550.1_g00002.1
GO:0005992	trehalose biosynthetic process	biological_process	1	923	26	39143	0.124616	0.151792	1.63109	Sme2.5_06478.1_g00001.1
GO:0048443	stamen development	biological_process	1	923	26	39143	0.124616	0.151792	1.63109	Sme2.5_28320.1_g00001.1
GO:0005794	Golgi apparatus	cellular_component	24	923	833	39143	0.132433	0.15951	1.22185	Sme2.5_00002.1_g00005.1; Sme2.5_00401.1_g00015.1; Sme2.5_00468.1_g00007.1; Sme2.5_00724.1_g00002.1; Sme2.5_00726.1_g00015.1; Sme2.5_00945.1_g00008.1; Sme2.5_01284.1_g00006.1; Sme2.5_01618.1_g00011.1; Sme2.5_01766.1_g00006.1; Sme2.5_02364.1_g00004.1; Sme2.5_02390.1_g00002.1; Sme2.5_02847.1_g00001.1; Sme2.5_03049.1_g00003.1; Sme2.5_03299.1_g00002.1; Sme2.5_03798.1_g00002.1; Sme2.5_04383.1_g00003.1;…
GO:0016762	xyloglucan:xyloglucosyl transferase activity	molecular_function	1	923	27	39143	0.132577	0.15951	1.57068	Sme2.5_00275.1_g00009.1
GO:0016702	oxidoreductase activity, acting on single donors with incorporation of molecular oxygen, incorporation of two atoms of oxygen	molecular_function	1	923	27	39143	0.132577	0.15951	1.57068	Sme2.5_00372.1_g00008.1
GO:1900425	negative regulation of defense response to bacterium	biological_process	1	923	27	39143	0.132577	0.15951	1.57068	Sme2.5_00457.1_g00008.1
GO:0009058	biosynthetic process	biological_process	1	923	27	39143	0.132577	0.15951	1.57068	Sme2.5_01314.1_g00007.1
GO:0000911	cytokinesis by cell plate formation	biological_process	1	923	27	39143	0.132577	0.15951	1.57068	Sme2.5_02490.1_g00006.1
GO:0010540	basipetal auxin transport	biological_process	1	923	27	39143	0.132577	0.15951	1.57068	Sme2.5_02550.1_g00003.1
GO:0032196	transposition	biological_process	1	923	27	39143	0.132577	0.15951	1.57068	Sme2.5_02714.1_g00011.1
GO:0035196	production of miRNAs involved in gene silencing by miRNA	biological_process	1	923	27	39143	0.132577	0.15951	1.57068	Sme2.5_03453.1_g00001.1
GO:0051119	sugar transmembrane transporter activity	molecular_function	1	923	27	39143	0.132577	0.15951	1.57068	Sme2.5_04454.1_g00010.1
GO:0006302	double-strand break repair	biological_process	1	923	27	39143	0.132577	0.15951	1.57068	Sme2.5_05911.1_g00002.1
GO:0009501	amyloplast	cellular_component	1	923	27	39143	0.132577	0.15951	1.57068	Sme2.5_12758.1_g00001.1
GO:0005546	phosphatidylinositol-4,5-bisphosphate binding	molecular_function	1	923	27	39143	0.132577	0.15951	1.57068	Sme2.5_15068.1_g00001.1
GO:0002238	response to molecule of fungal origin	biological_process	1	923	27	39143	0.132577	0.15951	1.57068	Sme2.5_16480.1_g00001.1
GO:0009860	pollen tube growth	biological_process	3	923	84	39143	0.137023	0.164715	1.51459	Sme2.5_01155.1_g00003.1; Sme2.5_02386.1_g00001.1; Sme2.5_08652.1_g00001.1
GO:0051082	unfolded protein binding	molecular_function	5	923	148	39143	0.138282	0.166083	1.43272	Sme2.5_02268.1_g00001.1; Sme2.5_06413.1_g00002.1; Sme2.5_16681.1_g00001.1; Sme2.5_17276.1_g00001.1; Sme2.5_26015.1_g00001.1
GO:0048527	lateral root development	biological_process	2	923	55	39143	0.140104	0.167755	1.54213	Sme2.5_00378.1_g00006.1; Sme2.5_02226.1_g00005.1
GO:0042343	indole glucosinolate metabolic process	biological_process	1	923	28	39143	0.14065	0.167755	1.51459	Sme2.5_00029.1_g00036.1
GO:0016117	carotenoid biosynthetic process	biological_process	1	923	28	39143	0.14065	0.167755	1.51459	Sme2.5_00721.1_g00007.1
GO:0071004	U2-type prespliceosome	cellular_component	1	923	28	39143	0.14065	0.167755	1.51459	Sme2.5_00988.1_g00003.1
GO:0000741	karyogamy	biological_process	1	923	28	39143	0.14065	0.167755	1.51459	Sme2.5_01894.1_g00006.1
GO:0006406	mRNA export from nucleus	biological_process	1	923	28	39143	0.14065	0.167755	1.51459	Sme2.5_03453.1_g00001.1
GO:0007059	chromosome segregation	biological_process	1	923	28	39143	0.14065	0.167755	1.51459	Sme2.5_06315.1_g00004.1
GO:0009825	multidimensional cell growth	biological_process	1	923	28	39143	0.14065	0.167755	1.51459	Sme2.5_07012.1_g00003.1
GO:0050660	flavin adenine dinucleotide binding	molecular_function	3	923	85	39143	0.141286	0.168221	1.49677	Sme2.5_00283.1_g00011.1; Sme2.5_00341.1_g00010.1; Sme2.5_00632.1_g00006.1
GO:0009553	embryo sac development	biological_process	3	923	85	39143	0.141286	0.168221	1.49677	Sme2.5_00956.1_g00005.1; Sme2.5_02948.1_g00005.1; Sme2.5_02948.1_g00007.1
GO:0005622	intracellular	cellular_component	4	923	117	39143	0.143404	0.170595	1.44986	Sme2.5_00876.1_g00009.1; Sme2.5_10665.1_g00001.1; Sme2.5_15599.1_g00002.1; Sme2.5_21316.1_g00001.1
GO:0005351	carbohydrate:proton symporter activity	molecular_function	2	923	56	39143	0.145601	0.17276	1.51459	Sme2.5_00754.1_g00004.1; Sme2.5_18092.1_g00001.1
GO:0005355	glucose transmembrane transporter activity	molecular_function	2	923	56	39143	0.145601	0.17276	1.51459	Sme2.5_00754.1_g00004.1; Sme2.5_18092.1_g00001.1
GO:0008645	hexose transmembrane transport	biological_process	2	923	56	39143	0.145601	0.17276	1.51459	Sme2.5_00754.1_g00004.1; Sme2.5_18092.1_g00001.1
GO:0016760	cellulose synthase (UDP-forming) activity	molecular_function	1	923	29	39143	0.148825	0.175524	1.46236	Sme2.5_00726.1_g00015.1
GO:0001228	DNA-binding transcription activator activity, RNA polymerase II-specific	molecular_function	1	923	29	39143	0.148825	0.175524	1.46236	Sme2.5_00736.1_g00008.1
GO:0030245	cellulose catabolic process	biological_process	1	923	29	39143	0.148825	0.175524	1.46236	Sme2.5_00845.1_g00001.1
GO:0005543	phospholipid binding	molecular_function	1	923	29	39143	0.148825	0.175524	1.46236	Sme2.5_04383.1_g00003.1
GO:0016575	histone deacetylation	biological_process	1	923	29	39143	0.148825	0.175524	1.46236	Sme2.5_08366.1_g00003.1
GO:0004298	threonine-type endopeptidase activity	molecular_function	1	923	29	39143	0.148825	0.175524	1.46236	Sme2.5_20739.1_g00001.1
GO:0008236	serine-type peptidase activity	molecular_function	1	923	29	39143	0.148825	0.175524	1.46236	Sme2.5_30892.1_g00001.1
GO:0009742	brassinosteroid mediated signaling pathway	biological_process	2	923	57	39143	0.151168	0.177982	1.48802	Sme2.5_00978.1_g00009.1; Sme2.5_00978.1_g00010.1
GO:0009607	response to biotic stimulus	biological_process	2	923	57	39143	0.151168	0.177982	1.48802	Sme2.5_04997.1_g00002.1; Sme2.5_04997.1_g00004.1
GO:0008134	transcription factor binding	molecular_function	4	923	120	39143	0.154456	0.181697	1.41362	Sme2.5_00537.1_g00013.1; Sme2.5_01714.1_g00001.1; Sme2.5_03164.1_g00003.1; Sme2.5_06566.1_g00003.1
GO:0000166	nucleotide binding	molecular_function	2	923	58	39143	0.156801	0.18323	1.46236	Sme2.5_03401.1_g00002.1; Sme2.5_07465.1_g00001.1
GO:0010087	phloem or xylem histogenesis	biological_process	2	923	58	39143	0.156801	0.18323	1.46236	Sme2.5_03732.1_g00002.1; Sme2.5_04459.1_g00005.1
GO:0008168	methyltransferase activity	molecular_function	2	923	58	39143	0.156801	0.18323	1.46236	Sme2.5_05431.1_g00001.1; Sme2.5_05546.1_g00004.1
GO:0045493	xylan catabolic process	biological_process	1	923	30	39143	0.157093	0.18323	1.41362	Sme2.5_00086.1_g00010.1
GO:0009833	plant-type primary cell wall biogenesis	biological_process	1	923	30	39143	0.157093	0.18323	1.41362	Sme2.5_00726.1_g00015.1
GO:0016616	oxidoreductase activity, acting on the CH-OH group of donors, NAD or NADP as acceptor	molecular_function	1	923	30	39143	0.157093	0.18323	1.41362	Sme2.5_01804.1_g00002.1
GO:0042127	regulation of cell proliferation	biological_process	1	923	30	39143	0.157093	0.18323	1.41362	Sme2.5_05247.1_g00007.1
GO:0030276	clathrin binding	molecular_function	1	923	30	39143	0.157093	0.18323	1.41362	Sme2.5_06545.1_g00001.1
GO:0010089	xylem development	biological_process	1	923	30	39143	0.157093	0.18323	1.41362	Sme2.5_09999.1_g00001.1
GO:0009820	alkaloid metabolic process	biological_process	1	923	30	39143	0.157093	0.18323	1.41362	Sme2.5_12070.1_g00006.1
GO:0031408	oxylipin biosynthetic process	biological_process	2	923	59	39143	0.162498	0.189374	1.43757	Sme2.5_05147.1_g00002.1; Sme2.5_28320.1_g00001.1
GO:0071472	cellular response to salt stress	biological_process	1	923	31	39143	0.165444	0.191831	1.36801	Sme2.5_00374.1_g00013.1
GO:0000155	phosphorelay sensor kinase activity	molecular_function	1	923	31	39143	0.165444	0.191831	1.36801	Sme2.5_00457.1_g00010.1
GO:0017137	Rab GTPase binding	molecular_function	1	923	31	39143	0.165444	0.191831	1.36801	Sme2.5_03192.1_g00002.1
GO:0009817	defense response to fungus, incompatible interaction	biological_process	1	923	31	39143	0.165444	0.191831	1.36801	Sme2.5_04224.1_g00009.1
GO:0044030	regulation of DNA methylation	biological_process	1	923	31	39143	0.165444	0.191831	1.36801	Sme2.5_05069.1_g00005.1
GO:0007015	actin filament organization	biological_process	1	923	31	39143	0.165444	0.191831	1.36801	Sme2.5_07012.1_g00003.1
GO:0042744	hydrogen peroxide catabolic process	biological_process	4	923	123	39143	0.165847	0.192137	1.37914	Sme2.5_03391.1_g00006.1; Sme2.5_03391.1_g00007.1; Sme2.5_04883.1_g00001.1; Sme2.5_08756.1_g00006.1
GO:0004553	hydrolase activity, hydrolyzing O-glycosyl compounds	molecular_function	1	923	32	39143	0.17387	0.199479	1.32526	Sme2.5_00275.1_g00009.1
GO:0007005	mitochondrion organization	biological_process	1	923	32	39143	0.17387	0.199479	1.32526	Sme2.5_00724.1_g00002.1
GO:0030148	sphingolipid biosynthetic process	biological_process	1	923	32	39143	0.17387	0.199479	1.32526	Sme2.5_01170.1_g00003.1
GO:0008360	regulation of cell shape	biological_process	1	923	32	39143	0.17387	0.199479	1.32526	Sme2.5_01175.1_g00007.1
GO:0009646	response to absence of light	biological_process	1	923	32	39143	0.17387	0.199479	1.32526	Sme2.5_01284.1_g00006.1
GO:0010152	pollen maturation	biological_process	1	923	32	39143	0.17387	0.199479	1.32526	Sme2.5_01714.1_g00001.1
GO:0004693	cyclin-dependent protein serine/threonine kinase activity	molecular_function	1	923	32	39143	0.17387	0.199479	1.32526	Sme2.5_02966.1_g00007.1
GO:0006904	vesicle docking involved in exocytosis	biological_process	1	923	32	39143	0.17387	0.199479	1.32526	Sme2.5_03245.1_g00001.1
GO:0009741	response to brassinosteroid	biological_process	1	923	32	39143	0.17387	0.199479	1.32526	Sme2.5_03593.1_g00006.1
GO:0009294	DNA mediated transformation	biological_process	1	923	32	39143	0.17387	0.199479	1.32526	Sme2.5_05069.1_g00005.1
GO:0031410	cytoplasmic vesicle	cellular_component	1	923	32	39143	0.17387	0.199479	1.32526	Sme2.5_06545.1_g00001.1
GO:0031146	SCF-dependent proteasomal ubiquitin-dependent protein catabolic process	biological_process	2	923	61	39143	0.174072	0.199479	1.39044	Sme2.5_00029.1_g00026.1; Sme2.5_01371.1_g00002.1
GO:0051607	defense response to virus	biological_process	2	923	61	39143	0.174072	0.199479	1.39044	Sme2.5_04303.1_g00006.1; Sme2.5_10461.1_g00002.1
GO:0010228	vegetative to reproductive phase transition of meristem	biological_process	4	923	127	39143	0.181531	0.20691	1.3357	Sme2.5_00601.1_g00006.1; Sme2.5_00969.1_g00007.1; Sme2.5_01206.1_g00004.1; Sme2.5_08366.1_g00003.1
GO:0016126	sterol biosynthetic process	biological_process	1	923	33	39143	0.182364	0.20691	1.2851	Sme2.5_00191.1_g00001.1
GO:0030659	cytoplasmic vesicle membrane	cellular_component	1	923	33	39143	0.182364	0.20691	1.2851	Sme2.5_01273.1_g00007.1
GO:0045910	negative regulation of DNA recombination	biological_process	1	923	33	39143	0.182364	0.20691	1.2851	Sme2.5_01889.1_g00005.1
GO:0010167	response to nitrate	biological_process	1	923	33	39143	0.182364	0.20691	1.2851	Sme2.5_02356.1_g00002.1
GO:0030136	clathrin-coated vesicle	cellular_component	1	923	33	39143	0.182364	0.20691	1.2851	Sme2.5_04383.1_g00003.1
GO:0071013	catalytic step 2 spliceosome	cellular_component	1	923	33	39143	0.182364	0.20691	1.2851	Sme2.5_05344.1_g00003.1
GO:0009960	endosperm development	biological_process	1	923	33	39143	0.182364	0.20691	1.2851	Sme2.5_06566.1_g00003.1
GO:0006342	chromatin silencing	biological_process	1	923	33	39143	0.182364	0.20691	1.2851	Sme2.5_11081.1_g00002.1
GO:0002181	cytoplasmic translation	biological_process	1	923	33	39143	0.182364	0.20691	1.2851	Sme2.5_11610.1_g00002.1
GO:0019252	starch biosynthetic process	biological_process	1	923	33	39143	0.182364	0.20691	1.2851	Sme2.5_12758.1_g00001.1
GO:0070300	phosphatidic acid binding	molecular_function	1	923	33	39143	0.182364	0.20691	1.2851	Sme2.5_15068.1_g00001.1
GO:0031965	nuclear membrane	cellular_component	2	923	63	39143	0.185869	0.210713	1.3463	Sme2.5_09058.1_g00001.1; Sme2.5_09407.1_g00001.1
GO:0005802	trans-Golgi network	cellular_component	8	923	270	39143	0.189913	0.21512	1.25655	Sme2.5_00468.1_g00007.1; Sme2.5_00514.1_g00009.1; Sme2.5_00726.1_g00015.1; Sme2.5_00945.1_g00008.1; Sme2.5_01918.1_g00006.1; Sme2.5_03798.1_g00002.1; Sme2.5_05546.1_g00004.1; Sme2.5_08652.1_g00001.1
GO:0045489	pectin biosynthetic process	biological_process	1	923	34	39143	0.190916	0.215546	1.24731	Sme2.5_00401.1_g00015.1
GO:0010118	stomatal movement	biological_process	1	923	34	39143	0.190916	0.215546	1.24731	Sme2.5_00720.1_g00002.1
GO:0004402	histone acetyltransferase activity	molecular_function	1	923	34	39143	0.190916	0.215546	1.24731	Sme2.5_00956.1_g00005.1
GO:0051087	chaperone binding	molecular_function	1	923	34	39143	0.190916	0.215546	1.24731	Sme2.5_02452.1_g00002.1
GO:0016747	transferase activity, transferring acyl groups other than amino-acyl groups	molecular_function	2	923	64	39143	0.191844	0.216415	1.32526	Sme2.5_01268.1_g00008.1; Sme2.5_06306.1_g00001.1
GO:0006096	glycolytic process	biological_process	2	923	66	39143	0.203934	0.229488	1.2851	Sme2.5_00044.1_g00012.1; Sme2.5_16124.1_g00001.1
GO:0080008	Cul4-RING E3 ubiquitin ligase complex	cellular_component	2	923	66	39143	0.203934	0.229488	1.2851	Sme2.5_07438.1_g00003.1; Sme2.5_07438.1_g00007.1
GO:0004843	thiol-dependent ubiquitin-specific protease activity	molecular_function	2	923	66	39143	0.203934	0.229488	1.2851	Sme2.5_14008.1_g00001.1; Sme2.5_15726.1_g00001.1
GO:0000139	Golgi membrane	cellular_component	12	923	424	39143	0.204924	0.230414	1.20024	Sme2.5_00401.1_g00015.1; Sme2.5_01284.1_g00006.1; Sme2.5_01618.1_g00011.1; Sme2.5_01766.1_g00006.1; Sme2.5_01918.1_g00006.1; Sme2.5_02364.1_g00004.1; Sme2.5_02847.1_g00001.1; Sme2.5_05546.1_g00004.1; Sme2.5_05795.1_g00001.1; Sme2.5_07682.1_g00002.1; Sme2.5_08652.1_g00001.1; Sme2.5_12602.1_g00002.1
GO:1902600	proton transmembrane transport	biological_process	1	923	36	39143	0.208169	0.23368	1.17801	Sme2.5_02356.1_g00002.1
GO:0050404	zeatin O-beta-D-xylosyltransferase activity	molecular_function	1	923	36	39143	0.208169	0.23368	1.17801	Sme2.5_02393.1_g00003.1
GO:0009524	phragmoplast	cellular_component	4	923	134	39143	0.210206	0.235774	1.26592	Sme2.5_00377.1_g00011.1; Sme2.5_00655.1_g00007.1; Sme2.5_02985.1_g00007.1; Sme2.5_03245.1_g00001.1
GO:0019005	SCF ubiquitin ligase complex	cellular_component	2	923	68	39143	0.216193	0.242094	1.24731	Sme2.5_00029.1_g00026.1; Sme2.5_01371.1_g00002.1
GO:0051015	actin filament binding	molecular_function	2	923	68	39143	0.216193	0.242094	1.24731	Sme2.5_00810.1_g00011.1; Sme2.5_15068.1_g00001.1
GO:0070469	respiratory chain	cellular_component	1	923	37	39143	0.216856	0.242638	1.14617	Sme2.5_01418.1_g00002.1
GO:0015031	protein transport	biological_process	8	923	280	39143	0.218074	0.243802	1.21167	Sme2.5_00064.1_g00006.1; Sme2.5_00193.1_g00011.1; Sme2.5_00743.1_g00002.1; Sme2.5_02413.1_g00002.1; Sme2.5_02490.1_g00006.1; Sme2.5_02571.1_g00015.1; Sme2.5_09180.1_g00002.1; Sme2.5_30015.1_g00001.1
GO:0010411	xyloglucan metabolic process	biological_process	1	923	38	39143	0.225573	0.251497	1.11601	Sme2.5_00275.1_g00009.1
GO:0034765	regulation of ion transmembrane transport	biological_process	1	923	38	39143	0.225573	0.251497	1.11601	Sme2.5_00433.1_g00006.1
GO:0003712	transcription coregulator activity	molecular_function	1	923	38	39143	0.225573	0.251497	1.11601	Sme2.5_00956.1_g00005.1
GO:0005759	mitochondrial matrix	cellular_component	3	923	103	39143	0.225688	0.251497	1.2352	Sme2.5_00283.1_g00011.1; Sme2.5_00743.1_g00010.1; Sme2.5_03425.1_g00010.1
GO:0005747	mitochondrial respiratory chain complex I	cellular_component	1	923	39	39143	0.234315	0.260266	1.0874	Sme2.5_00283.1_g00011.1
GO:0080092	regulation of pollen tube growth	biological_process	1	923	39	39143	0.234315	0.260266	1.0874	Sme2.5_01714.1_g00001.1
GO:0070919	production of siRNA involved in chromatin silencing by small RNA	biological_process	1	923	39	39143	0.234315	0.260266	1.0874	Sme2.5_13144.1_g00004.1
GO:0031977	thylakoid lumen	cellular_component	1	923	39	39143	0.234315	0.260266	1.0874	Sme2.5_30892.1_g00001.1
GO:0015979	photosynthesis	biological_process	3	923	106	39143	0.240868	0.267328	1.20024	Sme2.5_02201.1_g00005.1; Sme2.5_03219.1_g00006.1; Sme2.5_05447.1_g00004.1
GO:0042546	cell wall biogenesis	biological_process	1	923	40	39143	0.243076	0.268478	1.06021	Sme2.5_00275.1_g00009.1
GO:0006811	ion transport	biological_process	1	923	40	39143	0.243076	0.268478	1.06021	Sme2.5_00433.1_g00006.1
GO:0009690	cytokinin metabolic process	biological_process	1	923	40	39143	0.243076	0.268478	1.06021	Sme2.5_02393.1_g00003.1
GO:0030433	ubiquitin-dependent ERAD pathway	biological_process	1	923	40	39143	0.243076	0.268478	1.06021	Sme2.5_02464.1_g00006.1
GO:0003746	translation elongation factor activity	molecular_function	1	923	40	39143	0.243076	0.268478	1.06021	Sme2.5_03064.1_g00004.1
GO:0042128	nitrate assimilation	biological_process	1	923	40	39143	0.243076	0.268478	1.06021	Sme2.5_07394.1_g00002.1
GO:0009846	pollen germination	biological_process	2	923	73	39143	0.247448	0.273087	1.16188	Sme2.5_00668.1_g00004.1; Sme2.5_15090.1_g00001.1
GO:0016125	sterol metabolic process	biological_process	1	923	41	39143	0.25185	0.276612	1.03435	Sme2.5_00191.1_g00001.1
GO:0019898	extrinsic component of membrane	cellular_component	1	923	41	39143	0.25185	0.276612	1.03435	Sme2.5_00724.1_g00002.1
GO:0061631	ubiquitin conjugating enzyme activity	molecular_function	1	923	41	39143	0.25185	0.276612	1.03435	Sme2.5_00950.1_g00010.1
GO:2000012	regulation of auxin polar transport	biological_process	1	923	41	39143	0.25185	0.276612	1.03435	Sme2.5_06566.1_g00003.1
GO:0006396	RNA processing	biological_process	1	923	41	39143	0.25185	0.276612	1.03435	Sme2.5_11133.1_g00001.1
GO:0046854	phosphatidylinositol phosphorylation	biological_process	1	923	41	39143	0.25185	0.276612	1.03435	Sme2.5_15068.1_g00001.1
GO:0009536	plastid	cellular_component	6	923	218	39143	0.256704	0.281719	1.16721	Sme2.5_00183.1_g00013.1; Sme2.5_01511.1_g00001.1; Sme2.5_01530.1_g00009.1; Sme2.5_01530.1_g00010.1; Sme2.5_09038.1_g00001.1; Sme2.5_09190.1_g00001.1
GO:0004185	serine-type carboxypeptidase activity	molecular_function	1	923	42	39143	0.260631	0.285572	1.00973	Sme2.5_00001.1_g00016.1
GO:0032482	Rab protein signal transduction	biological_process	1	923	42	39143	0.260631	0.285572	1.00973	Sme2.5_00128.1_g00002.1
GO:1990904	ribonucleoprotein complex	cellular_component	2	923	76	39143	0.26652	0.29156	1.11601	Sme2.5_00648.1_g00007.1; Sme2.5_11133.1_g00001.1
GO:0016579	protein deubiquitination	biological_process	2	923	76	39143	0.26652	0.29156	1.11601	Sme2.5_14008.1_g00001.1; Sme2.5_15726.1_g00001.1
GO:0009910	negative regulation of flower development	biological_process	1	923	43	39143	0.269415	0.294258	0.986243	Sme2.5_00076.1_g00002.1
GO:0016114	terpenoid biosynthetic process	biological_process	1	923	43	39143	0.269415	0.294258	0.986243	Sme2.5_09222.1_g00003.1
GO:0048367	shoot system development	biological_process	1	923	44	39143	0.278196	0.303607	0.963828	Sme2.5_03789.1_g00004.1
GO:0016757	transferase activity, transferring glycosyl groups	molecular_function	2	923	78	39143	0.27933	0.304602	1.0874	Sme2.5_00797.1_g00004.1; Sme2.5_05795.1_g00001.1
GO:0035673	oligopeptide transmembrane transporter activity	molecular_function	2	923	79	39143	0.285756	0.311363	1.07363	Sme2.5_07394.1_g00002.1; Sme2.5_30015.1_g00001.1
GO:0006338	chromatin remodeling	biological_process	1	923	45	39143	0.286969	0.311943	0.94241	Sme2.5_01705.1_g00009.1
GO:0018024	histone-lysine N-methyltransferase activity	molecular_function	1	923	45	39143	0.286969	0.311943	0.94241	Sme2.5_03692.1_g00002.1
GO:0004867	serine-type endopeptidase inhibitor activity	molecular_function	1	923	45	39143	0.286969	0.311943	0.94241	Sme2.5_09148.1_g00002.1
GO:0005200	structural constituent of cytoskeleton	molecular_function	1	923	46	39143	0.295731	0.321213	0.921923	Sme2.5_28548.1_g00001.1
GO:0006364	rRNA processing	biological_process	3	923	117	39143	0.298187	0.323625	1.0874	Sme2.5_02948.1_g00005.1; Sme2.5_02948.1_g00007.1; Sme2.5_03064.1_g00004.1
GO:0071949	FAD binding	molecular_function	2	923	81	39143	0.298642	0.323862	1.04712	Sme2.5_00639.1_g00004.1; Sme2.5_01979.1_g00007.1
GO:0005768	endosome	cellular_component	7	923	268	39143	0.299518	0.324557	1.10768	Sme2.5_00064.1_g00006.1; Sme2.5_00468.1_g00007.1; Sme2.5_00743.1_g00002.1; Sme2.5_00945.1_g00008.1; Sme2.5_01918.1_g00006.1; Sme2.5_03798.1_g00002.1; Sme2.5_05546.1_g00004.1
GO:0010182	sugar mediated signaling pathway	biological_process	1	923	47	39143	0.304476	0.329669	0.902307	Sme2.5_00168.1_g00009.1
GO:0005643	nuclear pore	cellular_component	1	923	48	39143	0.313201	0.338849	0.883509	Sme2.5_09058.1_g00001.1
GO:0051301	cell division	biological_process	7	923	273	39143	0.316818	0.342492	1.0874	Sme2.5_00018.1_g00003.1; Sme2.5_00038.1_g00008.1; Sme2.5_01098.1_g00016.1; Sme2.5_02413.1_g00002.1; Sme2.5_03632.1_g00002.1; Sme2.5_03732.1_g00002.1; Sme2.5_04459.1_g00005.1
GO:0055114	oxidation-reduction process	biological_process	3	923	121	39143	0.319456	0.345073	1.05145	Sme2.5_00191.1_g00001.1; Sme2.5_00903.1_g00010.1; Sme2.5_02969.1_g00004.1
GO:0004386	helicase activity	molecular_function	5	923	197	39143	0.321157	0.346638	1.07636	Sme2.5_00627.1_g00012.1; Sme2.5_01705.1_g00009.1; Sme2.5_02847.1_g00006.1; Sme2.5_07649.1_g00004.1; Sme2.5_11081.1_g00002.1
GO:0000272	polysaccharide catabolic process	biological_process	1	923	49	39143	0.321902	0.346896	0.865479	Sme2.5_00599.1_g00009.1
GO:0042254	ribosome biogenesis	biological_process	1	923	49	39143	0.321902	0.346896	0.865479	Sme2.5_11610.1_g00002.1
GO:0005774	vacuolar membrane	cellular_component	13	923	512	39143	0.324339	0.349249	1.07678	Sme2.5_00003.1_g00043.1; Sme2.5_00106.1_g00003.1; Sme2.5_00810.1_g00011.1; Sme2.5_00861.1_g00008.1; Sme2.5_01694.1_g00006.1; Sme2.5_02823.1_g00003.1; Sme2.5_06478.1_g00004.1; Sme2.5_06479.1_g00001.1; Sme2.5_06660.1_g00004.1; Sme2.5_09887.1_g00003.1; Sme2.5_10461.1_g00002.1; Sme2.5_11618.1_g00003.1; Sme2.5_29789.1_g00001.1
GO:0040008	regulation of growth	biological_process	6	923	237	39143	0.326921	0.351754	1.07363	Sme2.5_00175.1_g00022.1; Sme2.5_01268.1_g00008.1; Sme2.5_04707.1_g00004.1; Sme2.5_06660.1_g00004.1; Sme2.5_06786.1_g00002.1; Sme2.5_06786.1_g00009.1
GO:0030244	cellulose biosynthetic process	biological_process	1	923	50	39143	0.330574	0.355128	0.848169	Sme2.5_00726.1_g00015.1
GO:0005215	transporter activity	molecular_function	1	923	50	39143	0.330574	0.355128	0.848169	Sme2.5_08248.1_g00002.1
GO:0009658	chloroplast organization	biological_process	4	923	162	39143	0.335531	0.360171	1.04712	Sme2.5_00010.1_g00008.1; Sme2.5_00407.1_g00012.1; Sme2.5_08129.1_g00001.1; Sme2.5_10858.1_g00001.1
GO:0005635	nuclear envelope	cellular_component	2	923	87	39143	0.337417	0.361913	0.974907	Sme2.5_02985.1_g00007.1; Sme2.5_09058.1_g00001.1
GO:0009640	photomorphogenesis	biological_process	1	923	51	39143	0.339215	0.363275	0.831538	Sme2.5_01268.1_g00008.1
GO:0003779	actin binding	molecular_function	1	923	51	39143	0.339215	0.363275	0.831538	Sme2.5_29726.1_g00001.1
GO:0046686	response to cadmium ion	biological_process	6	923	241	39143	0.342114	0.366094	1.05581	Sme2.5_00029.1_g00032.1; Sme2.5_00038.1_g00005.1; Sme2.5_00283.1_g00011.1; Sme2.5_01705.1_g00009.1; Sme2.5_03652.1_g00006.1; Sme2.5_24183.1_g00002.1
GO:0042393	histone binding	molecular_function	1	923	52	39143	0.347822	0.371912	0.815547	Sme2.5_01705.1_g00009.1
GO:0051321	meiotic cell cycle	biological_process	1	923	53	39143	0.35639	0.380777	0.800159	Sme2.5_06315.1_g00004.1
GO:0051287	NAD binding	molecular_function	2	923	91	39143	0.363218	0.38747	0.932054	Sme2.5_02550.1_g00002.1; Sme2.5_20171.1_g00001.1
GO:0016607	nuclear speck	cellular_component	2	923	91	39143	0.363218	0.38747	0.932054	Sme2.5_03453.1_g00001.1; Sme2.5_30111.1_g00001.1
GO:0006099	tricarboxylic acid cycle	biological_process	1	923	54	39143	0.364917	0.388981	0.785342	Sme2.5_06838.1_g00002.1
GO:0006974	cellular response to DNA damage stimulus	biological_process	1	923	56	39143	0.381838	0.406702	0.757294	Sme2.5_08732.1_g00001.1
GO:0004721	phosphoprotein phosphatase activity	molecular_function	1	923	57	39143	0.390226	0.414992	0.744008	Sme2.5_02453.1_g00002.1
GO:0016413	O-acetyltransferase activity	molecular_function	1	923	57	39143	0.390226	0.414992	0.744008	Sme2.5_03049.1_g00003.1
GO:0051539	4 iron, 4 sulfur cluster binding	molecular_function	2	923	97	39143	0.401578	0.426735	0.874401	Sme2.5_01649.1_g00013.1; Sme2.5_02550.1_g00002.1
GO:0016746	transferase activity, transferring acyl groups	molecular_function	1	923	59	39143	0.406845	0.431998	0.718787	Sme2.5_03559.1_g00003.1
GO:0000398	mRNA splicing, via spliceosome	biological_process	2	923	99	39143	0.414226	0.439496	0.856736	Sme2.5_04576.1_g00005.1; Sme2.5_05344.1_g00003.1
GO:0009926	auxin polar transport	biological_process	1	923	60	39143	0.415073	0.439714	0.706808	Sme2.5_00034.1_g00023.1
GO:0006334	nucleosome assembly	biological_process	1	923	60	39143	0.415073	0.439714	0.706808	Sme2.5_01889.1_g00005.1
GO:0009705	plant-type vacuole membrane	cellular_component	3	923	140	39143	0.420833	0.445474	0.908753	Sme2.5_00003.1_g00043.1; Sme2.5_03117.1_g00002.1; Sme2.5_17521.1_g00001.1
GO:0003755	peptidyl-prolyl cis-trans isomerase activity	molecular_function	1	923	61	39143	0.423242	0.447679	0.695221	Sme2.5_31494.1_g00001.1
GO:0015706	nitrate transport	biological_process	1	923	62	39143	0.431352	0.455906	0.684007	Sme2.5_02356.1_g00002.1
GO:0008643	carbohydrate transport	biological_process	1	923	63	39143	0.439401	0.464056	0.67315	Sme2.5_16651.1_g00001.1
GO:0005819	spindle	cellular_component	1	923	65	39143	0.455308	0.479749	0.652438	Sme2.5_00943.1_g00002.1
GO:0015333	peptide:proton symporter activity	molecular_function	1	923	65	39143	0.455308	0.479749	0.652438	Sme2.5_07394.1_g00002.1
GO:1904680	peptide transmembrane transporter activity	molecular_function	1	923	65	39143	0.455308	0.479749	0.652438	Sme2.5_07394.1_g00002.1
GO:0005871	kinesin complex	cellular_component	1	923	66	39143	0.463163	0.487652	0.642552	Sme2.5_00943.1_g00002.1
GO:0007623	circadian rhythm	biological_process	2	923	107	39143	0.463862	0.488015	0.792681	Sme2.5_00377.1_g00008.1; Sme2.5_02956.1_g00004.1
GO:0005681	spliceosomal complex	cellular_component	2	923	108	39143	0.469941	0.494031	0.785342	Sme2.5_04576.1_g00005.1; Sme2.5_30111.1_g00001.1
GO:0051028	mRNA transport	biological_process	1	923	67	39143	0.470951	0.494715	0.632962	Sme2.5_01686.1_g00003.1
GO:0009707	chloroplast outer membrane	cellular_component	1	923	68	39143	0.478671	0.502057	0.623654	Sme2.5_00496.1_g00005.1
GO:0022627	cytosolic small ribosomal subunit	cellular_component	1	923	68	39143	0.478671	0.502057	0.623654	Sme2.5_11610.1_g00002.1
GO:0006897	endocytosis	biological_process	1	923	70	39143	0.493902	0.517636	0.605835	Sme2.5_04383.1_g00003.1
GO:0009941	chloroplast envelope	cellular_component	9	923	410	39143	0.501361	0.523911	0.930917	Sme2.5_00496.1_g00005.1; Sme2.5_00632.1_g00006.1; Sme2.5_00743.1_g00010.1; Sme2.5_01511.1_g00001.1; Sme2.5_02948.1_g00005.1; Sme2.5_02948.1_g00007.1; Sme2.5_03219.1_g00006.1; Sme2.5_09190.1_g00001.1; Sme2.5_23501.1_g00001.1
GO:0003697	single-stranded DNA binding	molecular_function	1	923	71	39143	0.50141	0.523911	0.597302	Sme2.5_01228.1_g00007.1
GO:0003690	double-stranded DNA binding	molecular_function	1	923	71	39143	0.50141	0.523911	0.597302	Sme2.5_01889.1_g00005.1
GO:0005743	mitochondrial inner membrane	cellular_component	4	923	198	39143	0.501414	0.523911	0.856736	Sme2.5_00002.1_g00005.1; Sme2.5_01418.1_g00002.1; Sme2.5_01511.1_g00001.1; Sme2.5_09190.1_g00001.1
GO:0006281	DNA repair	biological_process	4	923	203	39143	0.523413	0.545228	0.835634	Sme2.5_00018.1_g00003.1; Sme2.5_01098.1_g00016.1; Sme2.5_06059.1_g00003.1; Sme2.5_06315.1_g00004.1
GO:0003777	microtubule motor activity	molecular_function	1	923	74	39143	0.5235	0.545228	0.573087	Sme2.5_00943.1_g00002.1
GO:0007018	microtubule-based movement	biological_process	1	923	74	39143	0.5235	0.545228	0.573087	Sme2.5_00943.1_g00002.1
GO:0005694	chromosome	cellular_component	1	923	74	39143	0.5235	0.545228	0.573087	Sme2.5_06315.1_g00004.1
GO:0006397	mRNA processing	biological_process	5	923	246	39143	0.5238	0.545228	0.86196	Sme2.5_01057.1_g00005.1; Sme2.5_02219.1_g00008.1; Sme2.5_03453.1_g00001.1; Sme2.5_04576.1_g00005.1; Sme2.5_30111.1_g00001.1
GO:0006813	potassium ion transport	biological_process	1	923	75	39143	0.530715	0.55159	0.565446	Sme2.5_00639.1_g00003.1
GO:0009585	red, far-red light phototransduction	biological_process	1	923	75	39143	0.530715	0.55159	0.565446	Sme2.5_06059.1_g00003.1
GO:0004712	protein serine/threonine/tyrosine kinase activity	molecular_function	1	923	76	39143	0.537855	0.558167	0.558006	Sme2.5_00168.1_g00009.1
GO:0006417	regulation of translation	biological_process	1	923	76	39143	0.537855	0.558167	0.558006	Sme2.5_00648.1_g00007.1
GO:0010468	regulation of gene expression	biological_process	1	923	77	39143	0.54492	0.564646	0.550759	Sme2.5_03787.1_g00006.1
GO:0030422	production of siRNA involved in RNA interference	biological_process	1	923	77	39143	0.54492	0.564646	0.550759	Sme2.5_13144.1_g00004.1
GO:0016192	vesicle-mediated transport	biological_process	2	923	124	39143	0.562422	0.582342	0.684007	Sme2.5_00514.1_g00009.1; Sme2.5_02490.1_g00006.1
GO:0005887	integral component of plasma membrane	cellular_component	3	923	169	39143	0.566325	0.5855	0.752813	Sme2.5_00754.1_g00004.1; Sme2.5_18092.1_g00001.1; Sme2.5_30015.1_g00001.1
GO:0048364	root development	biological_process	3	923	169	39143	0.566325	0.5855	0.752813	Sme2.5_01104.1_g00006.1; Sme2.5_03789.1_g00004.1; Sme2.5_07193.1_g00001.1
GO:0003729	mRNA binding	molecular_function	6	923	303	39143	0.574271	0.59327	0.839771	Sme2.5_00199.1_g00001.1; Sme2.5_00310.1_g00007.1; Sme2.5_02219.1_g00008.1; Sme2.5_03453.1_g00001.1; Sme2.5_04074.1_g00001.1; Sme2.5_11610.1_g00002.1
GO:0003924	GTPase activity	molecular_function	4	923	216	39143	0.57849	0.597179	0.785342	Sme2.5_00128.1_g00002.1; Sme2.5_02229.1_g00001.1; Sme2.5_03064.1_g00004.1; Sme2.5_31806.1_g00001.1
GO:0009965	leaf morphogenesis	biological_process	1	923	82	39143	0.579102	0.597362	0.517176	Sme2.5_00901.1_g00009.1
GO:0009555	pollen development	biological_process	3	923	173	39143	0.584802	0.602789	0.735407	Sme2.5_00956.1_g00005.1; Sme2.5_01714.1_g00001.1; Sme2.5_03787.1_g00006.1
GO:0031047	gene silencing by RNA	biological_process	1	923	83	39143	0.585708	0.603271	0.510945	Sme2.5_11081.1_g00002.1
GO:0003743	translation initiation factor activity	molecular_function	1	923	87	39143	0.611361	0.629221	0.487453	Sme2.5_02229.1_g00001.1
GO:0008380	RNA splicing	biological_process	2	923	134	39143	0.614982	0.632474	0.632962	Sme2.5_03453.1_g00001.1; Sme2.5_30111.1_g00001.1
GO:0005654	nucleoplasm	cellular_component	3	923	181	39143	0.620346	0.637514	0.702902	Sme2.5_02948.1_g00005.1; Sme2.5_02948.1_g00007.1; Sme2.5_08732.1_g00001.1
GO:0005777	peroxisome	cellular_component	3	923	182	39143	0.624652	0.641459	0.69904	Sme2.5_00001.1_g00016.1; Sme2.5_05315.1_g00004.1; Sme2.5_28320.1_g00001.1
GO:0009706	chloroplast inner membrane	cellular_component	1	923	93	39143	0.647535	0.664461	0.456005	Sme2.5_02201.1_g00005.1
GO:0010287	plastoglobule	cellular_component	1	923	97	39143	0.670134	0.687137	0.437201	Sme2.5_06660.1_g00004.1
GO:0035556	intracellular signal transduction	biological_process	2	923	147	39143	0.676669	0.693321	0.576986	Sme2.5_00187.1_g00021.1; Sme2.5_03787.1_g00006.1
GO:0006325	chromatin organization	biological_process	1	923	99	39143	0.680986	0.697224	0.428368	Sme2.5_28548.1_g00001.1
GO:0022626	cytosolic ribosome	cellular_component	1	923	101	39143	0.691544	0.707507	0.419886	Sme2.5_03511.1_g00001.1
GO:0031969	chloroplast membrane	cellular_component	2	923	151	39143	0.694111	0.709605	0.561701	Sme2.5_01579.1_g00001.1; Sme2.5_09038.1_g00001.1
GO:0005874	microtubule	cellular_component	3	923	200	39143	0.696722	0.711744	0.636127	Sme2.5_00017.1_g00020.1; Sme2.5_00943.1_g00002.1; Sme2.5_06241.1_g00003.1
GO:0005525	GTP binding	molecular_function	5	923	312	39143	0.746851	0.762387	0.679623	Sme2.5_00128.1_g00002.1; Sme2.5_02229.1_g00001.1; Sme2.5_03064.1_g00004.1; Sme2.5_09058.1_g00001.1; Sme2.5_31806.1_g00001.1
GO:0005730	nucleolus	cellular_component	8	923	458	39143	0.754415	0.769536	0.740759	Sme2.5_00199.1_g00001.1; Sme2.5_00632.1_g00006.1; Sme2.5_01797.1_g00002.1; Sme2.5_02948.1_g00005.1; Sme2.5_02948.1_g00007.1; Sme2.5_04307.1_g00008.1; Sme2.5_05911.1_g00002.1; Sme2.5_28548.1_g00001.1
GO:0008017	microtubule binding	molecular_function	2	923	168	39143	0.760312	0.774977	0.504863	Sme2.5_00943.1_g00002.1; Sme2.5_06241.1_g00003.1
GO:0003682	chromatin binding	molecular_function	1	923	124	39143	0.793269	0.80797	0.342004	Sme2.5_03593.1_g00006.1
GO:0006886	intracellular protein transport	biological_process	3	923	239	39143	0.817396	0.831928	0.532324	Sme2.5_00128.1_g00002.1; Sme2.5_00204.1_g00006.1; Sme2.5_00514.1_g00009.1
GO:0009535	chloroplast thylakoid membrane	cellular_component	6	923	417	39143	0.863404	0.878103	0.610194	Sme2.5_01511.1_g00001.1; Sme2.5_03219.1_g00006.1; Sme2.5_04447.1_g00004.1; Sme2.5_06660.1_g00004.1; Sme2.5_09190.1_g00001.1; Sme2.5_30205.1_g00001.1
GO:0005840	ribosome	cellular_component	1	923	166	39143	0.905107	0.919835	0.255473	Sme2.5_08259.1_g00001.1
GO:0003735	structural constituent of ribosome	molecular_function	2	923	355	39143	0.990545	1	0.238921	Sme2.5_08259.1_g00001.1; Sme2.5_11610.1_g00002.1
GO:0006412	translation	biological_process	1	923	319	39143	0.995799	1	0.132942	Sme2.5_08259.1_g00001.1
GO:0003968	RNA-directed 5'-3' RNA polymerase activity	molecular_function	2	923	1789	39143	1	1	0.0474102	Sme2.5_00614.1_g00001.1; Sme2.5_13144.1_g00004.1
GO:0003677	DNA binding	molecular_function	83	923	13440	39143	1	1	0.261897	Sme2.5_00001.1_g00045.1; Sme2.5_00009.1_g00017.1; Sme2.5_00010.1_g00008.1; Sme2.5_00013.1_g00025.1; Sme2.5_00076.1_g00002.1; Sme2.5_00087.1_g00001.1; Sme2.5_00128.1_g00001.1; Sme2.5_00136.1_g00021.1; Sme2.5_00165.1_g00012.1; Sme2.5_00170.1_g00018.1; Sme2.5_00248.1_g00018.1; Sme2.5_00288.1_g00010.1; Sme2.5_00319.1_g00004.1; Sme2.5_00374.1_g00013.1; Sme2.5_00396.1_g00005.1; Sme2.5_00407.1_g00003.1;…
GO:0005634	nucleus	cellular_component	266	923	17021	39143	1	1	0.662749	Sme2.5_00001.1_g00045.1; Sme2.5_00003.1_g00061.1; Sme2.5_00007.1_g00018.1; Sme2.5_00009.1_g00017.1; Sme2.5_00010.1_g00008.1; Sme2.5_00013.1_g00025.1; Sme2.5_00017.1_g00020.1; Sme2.5_00018.1_g00003.1; Sme2.5_00019.1_g00009.1; Sme2.5_00029.1_g00026.1; Sme2.5_00029.1_g00032.1; Sme2.5_00038.1_g00005.1; Sme2.5_00038.1_g00008.1; Sme2.5_00038.1_g00016.1; Sme2.5_00054.1_g00014.1; Sme2.5_00054.1_g00015.1;…
GO:0005737	cytoplasm	cellular_component	128	923	10267	39143	1	1	0.528712	Sme2.5_00002.1_g00005.1; Sme2.5_00021.1_g00027.1; Sme2.5_00024.1_g00017.1; Sme2.5_00029.1_g00026.1; Sme2.5_00038.1_g00008.1; Sme2.5_00064.1_g00006.1; Sme2.5_00070.1_g00009.1; Sme2.5_00079.1_g00011.1; Sme2.5_00088.1_g00017.1; Sme2.5_00098.1_g00021.1; Sme2.5_00162.1_g00010.1; Sme2.5_00175.1_g00022.1; Sme2.5_00187.1_g00021.1; Sme2.5_00199.1_g00001.1; Sme2.5_00204.1_g00008.1; Sme2.5_00264.1_g00028.1;…
GO:0005524	ATP binding	molecular_function	116	923	9482	39143	1	1	0.518813	Sme2.5_00003.1_g00061.1; Sme2.5_00018.1_g00001.1; Sme2.5_00033.1_g00008.1; Sme2.5_00044.1_g00012.1; Sme2.5_00057.1_g00020.1; Sme2.5_00059.1_g00013.1; Sme2.5_00088.1_g00017.1; Sme2.5_00096.1_g00011.1; Sme2.5_00098.1_g00021.1; Sme2.5_00168.1_g00009.1; Sme2.5_00187.1_g00021.1; Sme2.5_00204.1_g00008.1; Sme2.5_00264.1_g00028.1; Sme2.5_00283.1_g00011.1; Sme2.5_00288.1_g00001.1; Sme2.5_00345.1_g00028.1;…
GO:0005739	mitochondrion	cellular_component	28	923	4884	39143	1	1	0.243128	Sme2.5_00019.1_g00026.1; Sme2.5_00098.1_g00021.1; Sme2.5_00283.1_g00011.1; Sme2.5_00367.1_g00003.1; Sme2.5_00614.1_g00001.1; Sme2.5_00704.1_g00002.1; Sme2.5_00743.1_g00010.1; Sme2.5_01069.1_g00007.1; Sme2.5_01228.1_g00007.1; Sme2.5_01511.1_g00001.1; Sme2.5_01686.1_g00003.1; Sme2.5_02201.1_g00005.1; Sme2.5_02434.1_g00005.1; Sme2.5_02452.1_g00002.1; Sme2.5_02824.1_g00004.1; Sme2.5_02966.1_g00001.1;…
GO:0008270	zinc ion binding	molecular_function	19	923	9263	39143	1	1	0.086987	Sme2.5_00024.1_g00017.1; Sme2.5_00155.1_g00009.1; Sme2.5_00283.1_g00011.1; Sme2.5_00553.1_g00011.1; Sme2.5_00632.1_g00020.1; Sme2.5_00661.1_g00006.1; Sme2.5_00956.1_g00005.1; Sme2.5_01947.1_g00008.1; Sme2.5_02852.1_g00002.1; Sme2.5_02953.1_g00005.1; Sme2.5_03099.1_g00004.1; Sme2.5_06287.1_g00001.1; Sme2.5_06315.1_g00004.1; Sme2.5_09742.1_g00001.1; Sme2.5_12538.1_g00003.1; Sme2.5_13826.1_g00001.1;…
GO:0046872	metal ion binding	molecular_function	129	923	9815	39143	1	1	0.557381	Sme2.5_00044.1_g00012.1; Sme2.5_00070.1_g00009.1; Sme2.5_00076.1_g00014.1; Sme2.5_00097.1_g00004.1; Sme2.5_00098.1_g00021.1; Sme2.5_00145.1_g00002.1; Sme2.5_00145.1_g00009.1; Sme2.5_00165.1_g00012.1; Sme2.5_00183.1_g00013.1; Sme2.5_00192.1_g00003.1; Sme2.5_00195.1_g00008.1; Sme2.5_00225.1_g00019.1; Sme2.5_00243.1_g00007.1; Sme2.5_00294.1_g00001.1; Sme2.5_00319.1_g00004.1; Sme2.5_00345.1_g00019.1;…
GO:0003723	RNA binding	molecular_function	12	923	12641	39143	1	1	0.040258	Sme2.5_00076.1_g00014.1; Sme2.5_00648.1_g00007.1; Sme2.5_01117.1_g00010.1; Sme2.5_02847.1_g00006.1; Sme2.5_03453.1_g00001.1; Sme2.5_04576.1_g00005.1; Sme2.5_07649.1_g00004.1; Sme2.5_11133.1_g00001.1; Sme2.5_11273.1_g00001.1; Sme2.5_11273.1_g00003.1; Sme2.5_13144.1_g00004.1; Sme2.5_16470.1_g00001.1
GO:0004190	aspartic-type endopeptidase activity	molecular_function	30	923	15850	39143	1	1	0.0802684	Sme2.5_00114.1_g00023.1; Sme2.5_00615.1_g00003.1; Sme2.5_00622.1_g00007.1; Sme2.5_00850.1_g00014.1; Sme2.5_00968.1_g00006.1; Sme2.5_01175.1_g00013.1; Sme2.5_01709.1_g00004.1; Sme2.5_01834.1_g00006.1; Sme2.5_02953.1_g00005.1; Sme2.5_03099.1_g00004.1; Sme2.5_03751.1_g00003.1; Sme2.5_04142.1_g00005.1; Sme2.5_04169.1_g00002.1; Sme2.5_04623.1_g00002.1; Sme2.5_04954.1_g00003.1; Sme2.5_05086.1_g00010.1;…
GO:0008233	peptidase activity	molecular_function	2	923	6843	39143	1	1	0.0123947	Sme2.5_00225.1_g00019.1; Sme2.5_08426.1_g00001.1
GO:0003676	nucleic acid binding	molecular_function	30	923	4223	39143	1	1	0.301268	Sme2.5_00243.1_g00007.1; Sme2.5_00622.1_g00007.1; Sme2.5_00850.1_g00014.1; Sme2.5_00896.1_g00001.1; Sme2.5_00896.1_g00002.1; Sme2.5_00896.1_g00003.1; Sme2.5_00896.1_g00004.1; Sme2.5_00954.1_g00006.1; Sme2.5_01175.1_g00013.1; Sme2.5_01834.1_g00006.1; Sme2.5_02641.1_g00004.1; Sme2.5_02953.1_g00005.1; Sme2.5_03099.1_g00004.1; Sme2.5_03279.1_g00002.1; Sme2.5_03593.1_g00006.1; Sme2.5_03751.1_g00003.1;…
GO:0004523	RNA-DNA hybrid ribonuclease activity	molecular_function	4	923	7060	39143	1	1	0.0240275	Sme2.5_00243.1_g00007.1; Sme2.5_00954.1_g00006.1; Sme2.5_03279.1_g00002.1; Sme2.5_06793.1_g00002.1
GO:0003964	RNA-directed DNA polymerase activity	molecular_function	20	923	17517	39143	1	1	0.0484198	Sme2.5_00614.1_g00001.1; Sme2.5_00622.1_g00007.1; Sme2.5_00850.1_g00014.1; Sme2.5_01175.1_g00013.1; Sme2.5_01834.1_g00006.1; Sme2.5_02953.1_g00005.1; Sme2.5_03099.1_g00004.1; Sme2.5_03751.1_g00003.1; Sme2.5_04169.1_g00002.1; Sme2.5_04954.1_g00003.1; Sme2.5_05207.1_g00001.1; Sme2.5_05729.1_g00004.1; Sme2.5_06793.1_g00003.1; Sme2.5_08187.1_g00002.1; Sme2.5_09742.1_g00001.1; Sme2.5_12538.1_g00003.1;…
GO:0000943	retrotransposon nucleocapsid	cellular_component	18	923	10792	39143	1	1	0.0707331	Sme2.5_00622.1_g00007.1; Sme2.5_00850.1_g00014.1; Sme2.5_01175.1_g00013.1; Sme2.5_01834.1_g00006.1; Sme2.5_02953.1_g00005.1; Sme2.5_03099.1_g00004.1; Sme2.5_03751.1_g00003.1; Sme2.5_04169.1_g00002.1; Sme2.5_04954.1_g00003.1; Sme2.5_05207.1_g00001.1; Sme2.5_05729.1_g00004.1; Sme2.5_06793.1_g00003.1; Sme2.5_08187.1_g00002.1; Sme2.5_09742.1_g00001.1; Sme2.5_12538.1_g00003.1; Sme2.5_13295.1_g00002.1;…
GO:0004519	endonuclease activity	molecular_function	19	923	8968	39143	1	1	0.0898484	Sme2.5_00622.1_g00007.1; Sme2.5_00850.1_g00014.1; Sme2.5_01175.1_g00013.1; Sme2.5_01834.1_g00006.1; Sme2.5_02953.1_g00005.1; Sme2.5_03099.1_g00004.1; Sme2.5_03751.1_g00003.1; Sme2.5_04169.1_g00002.1; Sme2.5_04954.1_g00003.1; Sme2.5_05207.1_g00001.1; Sme2.5_05729.1_g00004.1; Sme2.5_06793.1_g00003.1; Sme2.5_08187.1_g00002.1; Sme2.5_09742.1_g00001.1; Sme2.5_12538.1_g00003.1; Sme2.5_13295.1_g00002.1;…
GO:0006310	DNA recombination	biological_process	14	923	13933	39143	1	1	0.0426124	Sme2.5_00622.1_g00007.1; Sme2.5_00850.1_g00014.1; Sme2.5_01175.1_g00013.1; Sme2.5_01834.1_g00006.1; Sme2.5_02714.1_g00011.1; Sme2.5_03751.1_g00003.1; Sme2.5_04169.1_g00002.1; Sme2.5_04954.1_g00003.1; Sme2.5_05207.1_g00001.1; Sme2.5_05729.1_g00004.1; Sme2.5_06793.1_g00003.1; Sme2.5_08187.1_g00002.1; Sme2.5_13295.1_g00002.1; Sme2.5_16470.1_g00001.1
GO:0015074	DNA integration	biological_process	19	923	15753	39143	1	1	0.0511497	Sme2.5_00622.1_g00007.1; Sme2.5_00850.1_g00014.1; Sme2.5_01175.1_g00013.1; Sme2.5_01834.1_g00006.1; Sme2.5_02953.1_g00005.1; Sme2.5_03099.1_g00004.1; Sme2.5_03751.1_g00003.1; Sme2.5_04169.1_g00002.1; Sme2.5_04954.1_g00003.1; Sme2.5_05207.1_g00001.1; Sme2.5_05729.1_g00004.1; Sme2.5_06793.1_g00003.1; Sme2.5_08187.1_g00002.1; Sme2.5_09742.1_g00001.1; Sme2.5_12538.1_g00003.1; Sme2.5_13295.1_g00002.1;…
GO:0032197	transposition, RNA-mediated	biological_process	1	923	6813	39143	1	1	0.00622464	Sme2.5_05069.1_g00005.1
GO:0003887	DNA-directed DNA polymerase activity	molecular_function	1	923	11943	39143	1	1	0.0035509	Sme2.5_16470.1_g00001.1

## Sheet: enrichment-go-36CK0-vs-FCK0-Tot
Supplementary Table S2 GO enrichment analysis of DEGs identified in all pairwise comparisons.
id	term	category	ListHits	ListTotal	PopHits	PopTotal	pval	padj	Enrichment_score	Gene
GO:0090355	positive regulation of auxin metabolic process	biological_process	1	1647	1	39143	0	0	23.7662	Sme2.5_00003.1_g00043.1
GO:0090358	positive regulation of tryptophan metabolic process	biological_process	1	1647	1	39143	0	0	23.7662	Sme2.5_00003.1_g00043.1
GO:1990206	jasmonyl-Ile conjugate hydrolase activity	molecular_function	2	1647	2	39143	0	0	23.7662	Sme2.5_00011.1_g00001.1; Sme2.5_00186.1_g00002.1
GO:0043987	histone H3-S10 phosphorylation	biological_process	1	1647	1	39143	0	0	23.7662	Sme2.5_00044.1_g00031.1
GO:0043988	histone H3-S28 phosphorylation	biological_process	1	1647	1	39143	0	0	23.7662	Sme2.5_00044.1_g00031.1
GO:0044022	histone kinase activity (H3-S28 specific)	molecular_function	1	1647	1	39143	0	0	23.7662	Sme2.5_00044.1_g00031.1
GO:0010012	steroid 22-alpha hydroxylase activity	molecular_function	1	1647	1	39143	0	0	23.7662	Sme2.5_00099.1_g00022.1
GO:0005522	profilin binding	molecular_function	1	1647	1	39143	0	0	23.7662	Sme2.5_00110.1_g00012.1
GO:0005911	cell-cell junction	cellular_component	1	1647	1	39143	0	0	23.7662	Sme2.5_00110.1_g00012.1
GO:0010373	negative regulation of gibberellin biosynthetic process	biological_process	2	1647	2	39143	0	0	23.7662	Sme2.5_00155.1_g00001.1; Sme2.5_00601.1_g00006.1
GO:0004740	pyruvate dehydrogenase (acetyl-transferring) kinase activity	molecular_function	1	1647	1	39143	0	0	23.7662	Sme2.5_00187.1_g00019.1
GO:0010217	cellular aluminum ion homeostasis	biological_process	1	1647	1	39143	0	0	23.7662	Sme2.5_00193.1_g00022.1
GO:0015083	aluminum ion transmembrane transporter activity	molecular_function	1	1647	1	39143	0	0	23.7662	Sme2.5_00193.1_g00022.1
GO:1902602	aluminum ion transmembrane transport	biological_process	1	1647	1	39143	0	0	23.7662	Sme2.5_00193.1_g00022.1
GO:0035434	copper ion transmembrane transport	biological_process	1	1647	1	39143	0	0	23.7662	Sme2.5_00225.1_g00020.1
GO:2000083	negative regulation of L-ascorbic acid biosynthetic process	biological_process	1	1647	1	39143	0	0	23.7662	Sme2.5_00230.1_g00008.1
GO:0101005	ubiquitinyl hydrolase activity	molecular_function	1	1647	1	39143	0	0	23.7662	Sme2.5_00399.1_g00010.1
GO:0015075	ion transmembrane transporter activity	molecular_function	1	1647	1	39143	0	0	23.7662	Sme2.5_00433.1_g00006.1
GO:0000719	photoreactive repair	biological_process	1	1647	1	39143	0	0	23.7662	Sme2.5_00484.1_g00001.1
GO:0003904	deoxyribodipyrimidine photo-lyase activity	molecular_function	1	1647	1	39143	0	0	23.7662	Sme2.5_00484.1_g00001.1
GO:0102240	soyasapogenol B glucuronide galactosyltransferase activity	molecular_function	3	1647	3	39143	0	0	23.7662	Sme2.5_00696.1_g00010.1; Sme2.5_00696.1_g00013.1; Sme2.5_20341.1_g00002.1
GO:0006066	alcohol metabolic process	biological_process	1	1647	1	39143	0	0	23.7662	Sme2.5_00926.1_g00008.1
GO:0015690	aluminum cation transport	biological_process	1	1647	1	39143	0	0	23.7662	Sme2.5_00944.1_g00019.1
GO:0045176	apical protein localization	biological_process	1	1647	1	39143	0	0	23.7662	Sme2.5_00981.1_g00004.1
GO:0047434	indolepyruvate decarboxylase activity	molecular_function	1	1647	1	39143	0	0	23.7662	Sme2.5_01095.1_g00008.1
GO:0050313	sulfur dioxygenase activity	molecular_function	1	1647	1	39143	0	0	23.7662	Sme2.5_01099.1_g00008.1
GO:0070813	hydrogen sulfide metabolic process	biological_process	1	1647	1	39143	0	0	23.7662	Sme2.5_01099.1_g00008.1
GO:0005254	chloride channel activity	molecular_function	1	1647	1	39143	0	0	23.7662	Sme2.5_01155.1_g00008.1
GO:0015698	inorganic anion transport	biological_process	1	1647	1	39143	0	0	23.7662	Sme2.5_01332.1_g00006.1
GO:0015711	organic anion transport	biological_process	1	1647	1	39143	0	0	23.7662	Sme2.5_01332.1_g00006.1
GO:0005102	signaling receptor binding	molecular_function	1	1647	1	39143	0	0	23.7662	Sme2.5_01372.1_g00006.1
GO:0051745	4-hydroxy-3-methylbut-2-en-1-yl diphosphate reductase activity	molecular_function	1	1647	1	39143	0	0	23.7662	Sme2.5_01379.1_g00003.1
GO:0017054	negative cofactor 2 complex	cellular_component	1	1647	1	39143	0	0	23.7662	Sme2.5_01490.1_g00005.1
GO:0045898	regulation of RNA polymerase II transcriptional preinitiation complex assembly	biological_process	1	1647	1	39143	0	0	23.7662	Sme2.5_01490.1_g00005.1
GO:0000771	agglutination involved in conjugation	biological_process	1	1647	1	39143	0	0	23.7662	Sme2.5_01521.1_g00009.1
GO:1900103	positive regulation of endoplasmic reticulum unfolded protein response	biological_process	1	1647	1	39143	0	0	23.7662	Sme2.5_01575.1_g00001.1
GO:0015858	nucleoside transport	biological_process	1	1647	1	39143	0	0	23.7662	Sme2.5_01578.1_g00004.1
GO:0102098	D-galacturonate reductase activity	molecular_function	1	1647	1	39143	0	0	23.7662	Sme2.5_01601.1_g00001.1
GO:0050896	response to stimulus	biological_process	1	1647	1	39143	0	0	23.7662	Sme2.5_01984.1_g00012.1
GO:0010007	magnesium chelatase complex	cellular_component	1	1647	1	39143	0	0	23.7662	Sme2.5_02201.1_g00005.1
GO:0016756	glutathione gamma-glutamylcysteinyltransferase activity	molecular_function	2	1647	2	39143	0	0	23.7662	Sme2.5_02286.1_g00003.1; Sme2.5_04461.1_g00003.1
GO:0046938	phytochelatin biosynthetic process	biological_process	1	1647	1	39143	0	0	23.7662	Sme2.5_02286.1_g00003.1
GO:0006587	serotonin biosynthetic process from tryptophan	biological_process	1	1647	1	39143	0	0	23.7662	Sme2.5_02446.1_g00010.1
GO:1903508	positive regulation of nucleic acid-templated transcription	biological_process	1	1647	1	39143	0	0	23.7662	Sme2.5_02545.1_g00001.1
GO:0005746	mitochondrial respiratory chain	cellular_component	1	1647	1	39143	0	0	23.7662	Sme2.5_02975.1_g00007.1
GO:0071462	cellular response to water stimulus	biological_process	1	1647	1	39143	0	0	23.7662	Sme2.5_03699.1_g00001.1
GO:0071491	cellular response to red light	biological_process	1	1647	1	39143	0	0	23.7662	Sme2.5_03699.1_g00001.1
GO:0098755	maintenance of seed dormancy by absisic acid	biological_process	2	1647	2	39143	0	0	23.7662	Sme2.5_03715.1_g00007.1; Sme2.5_05877.1_g00005.1
GO:0009578	etioplast stroma	cellular_component	1	1647	1	39143	0	0	23.7662	Sme2.5_03810.1_g00004.1
GO:0008202	steroid metabolic process	biological_process	1	1647	1	39143	0	0	23.7662	Sme2.5_03896.1_g00002.1
GO:0012502	induction of programmed cell death	biological_process	1	1647	1	39143	0	0	23.7662	Sme2.5_03996.1_g00003.1
GO:0009511	plasmodesmatal endoplasmic reticulum	cellular_component	2	1647	2	39143	0	0	23.7662	Sme2.5_04071.1_g00002.1; Sme2.5_08896.1_g00001.1
GO:0004715	non-membrane spanning protein tyrosine kinase activity	molecular_function	1	1647	1	39143	0	0	23.7662	Sme2.5_04189.1_g00004.1
GO:0007093	mitotic cell cycle checkpoint	biological_process	1	1647	1	39143	0	0	23.7662	Sme2.5_04189.1_g00004.1
GO:0000327	lytic vacuole within protein storage vacuole	cellular_component	1	1647	1	39143	0	0	23.7662	Sme2.5_04205.1_g00006.1
GO:1904159	megasporocyte differentiation	biological_process	2	1647	2	39143	0	0	23.7662	Sme2.5_04251.1_g00004.1; Sme2.5_11440.1_g00001.1
GO:0036374	glutathione hydrolase activity	molecular_function	1	1647	1	39143	0	0	23.7662	Sme2.5_04461.1_g00003.1
GO:0102953	hypoglycin A gamma-glutamyl transpeptidase activity	molecular_function	1	1647	1	39143	0	0	23.7662	Sme2.5_04461.1_g00003.1
GO:0103068	leukotriene C4 gamma-glutamyl transferase activity	molecular_function	1	1647	1	39143	0	0	23.7662	Sme2.5_04461.1_g00003.1
GO:0042353	fucose biosynthetic process	biological_process	1	1647	1	39143	0	0	23.7662	Sme2.5_05122.1_g00004.1
GO:0032441	pheophorbide a oxygenase activity	molecular_function	1	1647	1	39143	0	0	23.7662	Sme2.5_05567.1_g00004.1
GO:0046183	L-idonate catabolic process	biological_process	1	1647	1	39143	0	0	23.7662	Sme2.5_07705.1_g00001.1
GO:0102198	L-idonate 5-dehydrogenase activity (NAD-dependent)	molecular_function	1	1647	1	39143	0	0	23.7662	Sme2.5_07705.1_g00001.1
GO:0034432	bis(5'-adenosyl)-pentaphosphatase activity	molecular_function	1	1647	1	39143	0	0	23.7662	Sme2.5_08654.1_g00006.1
GO:0042735	protein body	cellular_component	1	1647	1	39143	0	0	23.7662	Sme2.5_09263.1_g00001.1
GO:0009312	oligosaccharide biosynthetic process	biological_process	1	1647	1	39143	0	0	23.7662	Sme2.5_09750.1_g00002.1
GO:0033532	stachyose biosynthetic process	biological_process	1	1647	1	39143	0	0	23.7662	Sme2.5_09750.1_g00002.1
GO:0047268	galactinol-raffinose galactosyltransferase activity	molecular_function	1	1647	1	39143	0	0	23.7662	Sme2.5_09750.1_g00002.1
GO:2000214	regulation of proline metabolic process	biological_process	1	1647	1	39143	0	0	23.7662	Sme2.5_10236.1_g00005.1
GO:0080164	regulation of nitric oxide metabolic process	biological_process	1	1647	1	39143	0	0	23.7662	Sme2.5_10241.1_g00003.1
GO:0033956	beta-apiosyl-beta-glucosidase activity	molecular_function	1	1647	1	39143	0	0	23.7662	Sme2.5_10467.1_g00005.1
GO:0000322	storage vacuole	cellular_component	1	1647	1	39143	0	0	23.7662	Sme2.5_11468.1_g00003.1
GO:0033095	aleurone grain	cellular_component	1	1647	1	39143	0	0	23.7662	Sme2.5_11468.1_g00003.1
GO:0010423	negative regulation of brassinosteroid biosynthetic process	biological_process	1	1647	1	39143	0	0	23.7662	Sme2.5_13446.1_g00001.1
GO:0080065	4-alpha-methyl-delta7-sterol oxidation	biological_process	1	1647	1	39143	0	0	23.7662	Sme2.5_14133.1_g00001.1
GO:0033907	beta-D-fucosidase activity	molecular_function	1	1647	1	39143	0	0	23.7662	Sme2.5_16453.1_g00001.1
GO:0047701	beta-L-arabinosidase activity	molecular_function	1	1647	1	39143	0	0	23.7662	Sme2.5_16453.1_g00001.1
GO:0010241	ent-kaurene oxidation to kaurenoic acid	biological_process	1	1647	1	39143	0	0	23.7662	Sme2.5_18208.1_g00002.1
GO:0102453	anthocyanidin 3-O-glucoside 6''-O-acyltransferase activity	molecular_function	1	1647	1	39143	0	0	23.7662	Sme2.5_30564.1_g00001.1
GO:0016021	integral component of membrane	cellular_component	344	1647	3855	39143	4.1072e-43	1.05401e-41	2.12077	Sme2.5_00003.1_g00043.1; Sme2.5_00006.1_g00029.1; Sme2.5_00014.1_g00015.1; Sme2.5_00015.1_g00041.1; Sme2.5_00015.1_g00042.1; Sme2.5_00024.1_g00021.1; Sme2.5_00029.1_g00036.1; Sme2.5_00033.1_g00022.1; Sme2.5_00034.1_g00023.1; Sme2.5_00039.1_g00023.1; Sme2.5_00046.1_g00002.1; Sme2.5_00057.1_g00006.1; Sme2.5_00057.1_g00020.1; Sme2.5_00058.1_g00005.1; Sme2.5_00064.1_g00011.1; Sme2.5_00066.1_g00025.1;…
GO:0003700	DNA-binding transcription factor activity	molecular_function	182	1647	1424	39143	4.69951e-42	1.19112e-40	3.03754	Sme2.5_00003.1_g00017.1; Sme2.5_00003.1_g00051.1; Sme2.5_00007.1_g00018.1; Sme2.5_00010.1_g00004.1; Sme2.5_00010.1_g00008.1; Sme2.5_00013.1_g00014.1; Sme2.5_00013.1_g00022.1; Sme2.5_00014.1_g00027.1; Sme2.5_00019.1_g00019.1; Sme2.5_00038.1_g00024.1; Sme2.5_00039.1_g00005.1; Sme2.5_00047.1_g00026.1; Sme2.5_00058.1_g00001.1; Sme2.5_00065.1_g00020.1; Sme2.5_00072.1_g00016.1; Sme2.5_00085.1_g00016.1;…
GO:0005576	extracellular region	cellular_component	116	1647	757	39143	1.99863e-34	5.00388e-33	3.64185	Sme2.5_00001.1_g00017.1; Sme2.5_00015.1_g00023.1; Sme2.5_00057.1_g00028.1; Sme2.5_00057.1_g00033.1; Sme2.5_00079.1_g00006.1; Sme2.5_00080.1_g00004.1; Sme2.5_00088.1_g00009.1; Sme2.5_00112.1_g00037.1; Sme2.5_00133.1_g00004.1; Sme2.5_00135.1_g00015.1; Sme2.5_00140.1_g00012.1; Sme2.5_00162.1_g00010.1; Sme2.5_00162.1_g00017.1; Sme2.5_00162.1_g00018.1; Sme2.5_00250.1_g00003.1; Sme2.5_00250.1_g00006.1;…
GO:0005886	plasma membrane	cellular_component	215	1647	2494	39143	1.74302e-24	4.31135e-23	2.04881	Sme2.5_00003.1_g00043.1; Sme2.5_00015.1_g00035.1; Sme2.5_00017.1_g00034.1; Sme2.5_00034.1_g00023.1; Sme2.5_00039.1_g00023.1; Sme2.5_00049.1_g00012.1; Sme2.5_00057.1_g00006.1; Sme2.5_00057.1_g00020.1; Sme2.5_00058.1_g00005.1; Sme2.5_00058.1_g00026.1; Sme2.5_00058.1_g00027.1; Sme2.5_00066.1_g00025.1; Sme2.5_00076.1_g00009.1; Sme2.5_00080.1_g00004.1; Sme2.5_00085.1_g00038.1; Sme2.5_00088.1_g00021.1;…
GO:0043565	sequence-specific DNA binding	molecular_function	98	1647	777	39143	1.00554e-22	2.45759e-21	2.99754	Sme2.5_00007.1_g00018.1; Sme2.5_00010.1_g00004.1; Sme2.5_00013.1_g00014.1; Sme2.5_00014.1_g00027.1; Sme2.5_00039.1_g00005.1; Sme2.5_00047.1_g00026.1; Sme2.5_00058.1_g00001.1; Sme2.5_00065.1_g00020.1; Sme2.5_00072.1_g00016.1; Sme2.5_00085.1_g00016.1; Sme2.5_00086.1_g00004.1; Sme2.5_00087.1_g00001.1; Sme2.5_00090.1_g00005.1; Sme2.5_00099.1_g00002.1; Sme2.5_00127.1_g00012.1; Sme2.5_00128.1_g00001.1;…
GO:0020037	heme binding	molecular_function	75	1647	537	39143	2.16803e-20	5.23642e-19	3.31931	Sme2.5_00001.1_g00048.1; Sme2.5_00015.1_g00041.1; Sme2.5_00015.1_g00042.1; Sme2.5_00029.1_g00036.1; Sme2.5_00046.1_g00002.1; Sme2.5_00066.1_g00035.1; Sme2.5_00096.1_g00020.1; Sme2.5_00099.1_g00022.1; Sme2.5_00140.1_g00011.1; Sme2.5_00179.1_g00030.1; Sme2.5_00179.1_g00031.1; Sme2.5_00179.1_g00032.1; Sme2.5_00235.1_g00017.1; Sme2.5_00323.1_g00013.1; Sme2.5_00323.1_g00014.1; Sme2.5_00323.1_g00015.1;…
GO:0005618	cell wall	cellular_component	73	1647	519	39143	4.47009e-20	1.06711e-18	3.34284	Sme2.5_00015.1_g00023.1; Sme2.5_00079.1_g00006.1; Sme2.5_00081.1_g00007.1; Sme2.5_00086.1_g00010.1; Sme2.5_00098.1_g00021.1; Sme2.5_00140.1_g00012.1; Sme2.5_00162.1_g00010.1; Sme2.5_00209.1_g00018.1; Sme2.5_00225.1_g00004.1; Sme2.5_00250.1_g00003.1; Sme2.5_00250.1_g00006.1; Sme2.5_00250.1_g00007.1; Sme2.5_00287.1_g00009.1; Sme2.5_00297.1_g00011.1; Sme2.5_00378.1_g00028.1; Sme2.5_00423.1_g00003.1;…
GO:0005506	iron ion binding	molecular_function	64	1647	449	39143	3.89237e-18	9.18511e-17	3.38762	Sme2.5_00001.1_g00048.1; Sme2.5_00006.1_g00029.1; Sme2.5_00029.1_g00036.1; Sme2.5_00046.1_g00002.1; Sme2.5_00066.1_g00035.1; Sme2.5_00096.1_g00020.1; Sme2.5_00099.1_g00022.1; Sme2.5_00179.1_g00030.1; Sme2.5_00179.1_g00031.1; Sme2.5_00179.1_g00032.1; Sme2.5_00235.1_g00017.1; Sme2.5_00323.1_g00013.1; Sme2.5_00323.1_g00014.1; Sme2.5_00323.1_g00015.1; Sme2.5_00323.1_g00016.1; Sme2.5_00528.1_g00002.1;…
GO:0006355	regulation of transcription, DNA-templated	biological_process	88	1647	792	39143	4.96937e-17	1.15933e-15	2.64069	Sme2.5_00003.1_g00017.1; Sme2.5_00003.1_g00061.1; Sme2.5_00007.1_g00009.1; Sme2.5_00011.1_g00006.1; Sme2.5_00013.1_g00005.1; Sme2.5_00047.1_g00017.1; Sme2.5_00064.1_g00014.1; Sme2.5_00088.1_g00005.1; Sme2.5_00099.1_g00002.1; Sme2.5_00125.1_g00020.1; Sme2.5_00130.1_g00008.1; Sme2.5_00151.1_g00002.1; Sme2.5_00165.1_g00012.1; Sme2.5_00170.1_g00011.1; Sme2.5_00170.1_g00012.1; Sme2.5_00207.1_g00003.1;…
GO:0005789	endoplasmic reticulum membrane	cellular_component	72	1647	651	39143	3.74168e-14	8.63109e-13	2.62852	Sme2.5_00006.1_g00029.1; Sme2.5_00057.1_g00006.1; Sme2.5_00064.1_g00011.1; Sme2.5_00066.1_g00035.1; Sme2.5_00096.1_g00011.1; Sme2.5_00096.1_g00020.1; Sme2.5_00155.1_g00018.1; Sme2.5_00159.1_g00010.1; Sme2.5_00168.1_g00009.1; Sme2.5_00179.1_g00030.1; Sme2.5_00179.1_g00031.1; Sme2.5_00179.1_g00032.1; Sme2.5_00238.1_g00005.1; Sme2.5_00238.1_g00006.1; Sme2.5_00310.1_g00006.1; Sme2.5_00326.1_g00002.1;…
GO:0009506	plasmodesma	cellular_component	79	1647	755	39143	4.86045e-14	1.10872e-12	2.4868	Sme2.5_00007.1_g00027.1; Sme2.5_00015.1_g00041.1; Sme2.5_00015.1_g00042.1; Sme2.5_00049.1_g00012.1; Sme2.5_00057.1_g00020.1; Sme2.5_00066.1_g00025.1; Sme2.5_00086.1_g00010.1; Sme2.5_00115.1_g00014.1; Sme2.5_00181.1_g00001.1; Sme2.5_00209.1_g00019.1; Sme2.5_00225.1_g00004.1; Sme2.5_00297.1_g00011.1; Sme2.5_00386.1_g00004.1; Sme2.5_00427.1_g00017.1; Sme2.5_00446.1_g00015.1; Sme2.5_00499.1_g00030.1;…
GO:0009505	plant-type cell wall	cellular_component	38	1647	234	39143	2.07748e-13	4.68688e-12	3.85948	Sme2.5_00080.1_g00004.1; Sme2.5_00085.1_g00026.1; Sme2.5_00086.1_g00010.1; Sme2.5_00140.1_g00012.1; Sme2.5_00190.1_g00011.1; Sme2.5_00225.1_g00004.1; Sme2.5_00250.1_g00003.1; Sme2.5_00250.1_g00006.1; Sme2.5_00250.1_g00007.1; Sme2.5_00378.1_g00028.1; Sme2.5_00745.1_g00004.1; Sme2.5_00785.1_g00002.1; Sme2.5_00899.1_g00003.1; Sme2.5_01029.1_g00004.1; Sme2.5_02233.1_g00004.1; Sme2.5_02441.1_g00001.1;…
GO:0019915	lipid storage	biological_process	12	1647	22	39143	4.31542e-13	9.62994e-12	12.9634	Sme2.5_00310.1_g00007.1; Sme2.5_00668.1_g00004.1; Sme2.5_01731.1_g00002.1; Sme2.5_01731.1_g00003.1; Sme2.5_02350.1_g00003.1; Sme2.5_04224.1_g00005.1; Sme2.5_04224.1_g00006.1; Sme2.5_04224.1_g00007.1; Sme2.5_13443.1_g00001.1; Sme2.5_13701.1_g00001.1; Sme2.5_13701.1_g00002.1; Sme2.5_16263.1_g00001.1
GO:0048046	apoplast	cellular_component	50	1647	390	39143	8.82743e-13	1.94868e-11	3.04695	Sme2.5_00007.1_g00027.1; Sme2.5_00017.1_g00034.1; Sme2.5_00081.1_g00007.1; Sme2.5_00085.1_g00026.1; Sme2.5_00086.1_g00010.1; Sme2.5_00114.1_g00023.1; Sme2.5_00209.1_g00018.1; Sme2.5_00225.1_g00004.1; Sme2.5_00250.1_g00003.1; Sme2.5_00250.1_g00006.1; Sme2.5_00250.1_g00007.1; Sme2.5_00378.1_g00028.1; Sme2.5_00423.1_g00003.1; Sme2.5_00431.1_g00006.1; Sme2.5_00450.1_g00010.1; Sme2.5_00595.1_g00003.1;…
GO:0009734	auxin-activated signaling pathway	biological_process	42	1647	313	39143	1.04656e-11	2.28572e-10	3.18908	Sme2.5_00003.1_g00016.1; Sme2.5_00003.1_g00017.1; Sme2.5_00003.1_g00043.1; Sme2.5_00013.1_g00014.1; Sme2.5_00015.1_g00002.1; Sme2.5_00034.1_g00023.1; Sme2.5_00047.1_g00026.1; Sme2.5_00127.1_g00023.1; Sme2.5_00169.1_g00018.1; Sme2.5_00209.1_g00018.1; Sme2.5_00345.1_g00024.1; Sme2.5_00401.1_g00007.1; Sme2.5_00498.1_g00011.1; Sme2.5_00543.1_g00010.1; Sme2.5_00751.1_g00003.1; Sme2.5_00891.1_g00009.1;…
GO:0046658	anchored component of plasma membrane	cellular_component	31	1647	186	39143	1.22642e-11	2.65036e-10	3.96104	Sme2.5_00017.1_g00034.1; Sme2.5_00080.1_g00004.1; Sme2.5_00097.1_g00004.1; Sme2.5_00140.1_g00015.1; Sme2.5_00427.1_g00017.1; Sme2.5_00499.1_g00030.1; Sme2.5_00944.1_g00019.1; Sme2.5_01054.1_g00001.1; Sme2.5_01424.1_g00005.1; Sme2.5_01694.1_g00007.1; Sme2.5_01982.1_g00010.1; Sme2.5_02233.1_g00011.1; Sme2.5_02353.1_g00002.1; Sme2.5_02441.1_g00001.1; Sme2.5_02517.1_g00004.1; Sme2.5_03242.1_g00005.1;…
GO:0006952	defense response	biological_process	63	1647	609	39143	2.38452e-11	5.0994e-10	2.45858	Sme2.5_00003.1_g00043.1; Sme2.5_00010.1_g00008.1; Sme2.5_00057.1_g00028.1; Sme2.5_00057.1_g00033.1; Sme2.5_00096.1_g00011.1; Sme2.5_00125.1_g00020.1; Sme2.5_00157.1_g00018.1; Sme2.5_00171.1_g00010.1; Sme2.5_00216.1_g00015.1; Sme2.5_00248.1_g00018.1; Sme2.5_00323.1_g00013.1; Sme2.5_00323.1_g00014.1; Sme2.5_00323.1_g00015.1; Sme2.5_00323.1_g00016.1; Sme2.5_00495.1_g00004.1; Sme2.5_00641.1_g00011.1;…
GO:0016709	oxidoreductase activity, acting on paired donors, with incorporation or reduction of molecular oxygen, NAD(P)H as one donor, and incorporation of one atom of oxygen	molecular_function	23	1647	118	39143	1.239e-10	2.62233e-09	4.6324	Sme2.5_00029.1_g00036.1; Sme2.5_00046.1_g00002.1; Sme2.5_00066.1_g00035.1; Sme2.5_00179.1_g00030.1; Sme2.5_00179.1_g00031.1; Sme2.5_00179.1_g00032.1; Sme2.5_00626.1_g00012.1; Sme2.5_00889.1_g00004.1; Sme2.5_01191.1_g00003.1; Sme2.5_01561.1_g00012.1; Sme2.5_02309.1_g00012.1; Sme2.5_02346.1_g00004.1; Sme2.5_02446.1_g00010.1; Sme2.5_02747.1_g00007.1; Sme2.5_07198.1_g00001.1; Sme2.5_07561.1_g00001.1;…
GO:0016705	oxidoreductase activity, acting on paired donors, with incorporation or reduction of molecular oxygen	molecular_function	33	1647	228	39143	1.61861e-10	3.39082e-09	3.43985	Sme2.5_00001.1_g00048.1; Sme2.5_00096.1_g00020.1; Sme2.5_00099.1_g00022.1; Sme2.5_00235.1_g00017.1; Sme2.5_00323.1_g00013.1; Sme2.5_00323.1_g00014.1; Sme2.5_00323.1_g00015.1; Sme2.5_00323.1_g00016.1; Sme2.5_00528.1_g00002.1; Sme2.5_00528.1_g00004.1; Sme2.5_01056.1_g00008.1; Sme2.5_01146.1_g00003.1; Sme2.5_01301.1_g00008.1; Sme2.5_01301.1_g00012.1; Sme2.5_01746.1_g00006.1; Sme2.5_02140.1_g00012.1;…
GO:0009733	response to auxin	biological_process	34	1647	241	39143	1.84068e-10	3.81709e-09	3.35291	Sme2.5_00003.1_g00017.1; Sme2.5_00014.1_g00027.1; Sme2.5_00058.1_g00001.1; Sme2.5_00072.1_g00016.1; Sme2.5_00498.1_g00011.1; Sme2.5_00601.1_g00006.1; Sme2.5_00720.1_g00007.1; Sme2.5_00751.1_g00003.1; Sme2.5_00891.1_g00009.1; Sme2.5_00989.1_g00006.1; Sme2.5_01040.1_g00001.1; Sme2.5_01191.1_g00008.1; Sme2.5_01238.1_g00002.1; Sme2.5_01734.1_g00010.1; Sme2.5_01734.1_g00011.1; Sme2.5_02028.1_g00003.1;…
GO:0004497	monooxygenase activity	molecular_function	36	1647	277	39143	6.31677e-10	1.29683e-08	3.08875	Sme2.5_00001.1_g00048.1; Sme2.5_00096.1_g00020.1; Sme2.5_00099.1_g00022.1; Sme2.5_00235.1_g00017.1; Sme2.5_00528.1_g00002.1; Sme2.5_00528.1_g00004.1; Sme2.5_00626.1_g00012.1; Sme2.5_01056.1_g00008.1; Sme2.5_01146.1_g00003.1; Sme2.5_01301.1_g00008.1; Sme2.5_01301.1_g00012.1; Sme2.5_01730.1_g00001.1; Sme2.5_01746.1_g00006.1; Sme2.5_02140.1_g00012.1; Sme2.5_02174.1_g00001.1; Sme2.5_02274.1_g00008.1;…
GO:0005773	vacuole	cellular_component	53	1647	510	39143	6.51927e-10	1.32516e-08	2.46983	Sme2.5_00015.1_g00041.1; Sme2.5_00015.1_g00042.1; Sme2.5_00017.1_g00034.1; Sme2.5_00057.1_g00006.1; Sme2.5_00057.1_g00028.1; Sme2.5_00065.1_g00007.1; Sme2.5_00085.1_g00026.1; Sme2.5_00133.1_g00004.1; Sme2.5_00186.1_g00018.1; Sme2.5_00209.1_g00019.1; Sme2.5_00297.1_g00008.1; Sme2.5_00420.1_g00014.1; Sme2.5_00427.1_g00017.1; Sme2.5_00446.1_g00015.1; Sme2.5_00555.1_g00001.1; Sme2.5_00745.1_g00004.1;…
GO:0048825	cotyledon development	biological_process	11	1647	29	39143	7.88915e-10	1.58789e-08	9.01478	Sme2.5_00087.1_g00001.1; Sme2.5_00128.1_g00001.1; Sme2.5_00636.1_g00006.1; Sme2.5_00981.1_g00004.1; Sme2.5_01095.1_g00008.1; Sme2.5_02033.1_g00001.1; Sme2.5_02309.1_g00006.1; Sme2.5_03136.1_g00005.1; Sme2.5_03408.1_g00003.1; Sme2.5_04437.1_g00004.1; Sme2.5_05640.1_g00001.1
GO:0010214	seed coat development	biological_process	11	1647	31	39143	1.98363e-09	3.95378e-08	8.43318	Sme2.5_00250.1_g00003.1; Sme2.5_00250.1_g00006.1; Sme2.5_00250.1_g00007.1; Sme2.5_00378.1_g00028.1; Sme2.5_01029.1_g00004.1; Sme2.5_03432.1_g00005.1; Sme2.5_05406.1_g00004.1; Sme2.5_06365.1_g00004.1; Sme2.5_07055.1_g00007.1; Sme2.5_12531.1_g00004.1; Sme2.5_14718.1_g00002.1
GO:0016020	membrane	cellular_component	86	1647	1066	39143	3.73327e-09	7.36962e-08	1.91735	Sme2.5_00003.1_g00017.1; Sme2.5_00015.1_g00031.1; Sme2.5_00025.1_g00010.1; Sme2.5_00029.1_g00036.1; Sme2.5_00049.1_g00012.1; Sme2.5_00088.1_g00021.1; Sme2.5_00098.1_g00021.1; Sme2.5_00113.1_g00008.1; Sme2.5_00159.1_g00010.1; Sme2.5_00169.1_g00018.1; Sme2.5_00172.1_g00027.1; Sme2.5_00190.1_g00011.1; Sme2.5_00204.1_g00006.1; Sme2.5_00326.1_g00002.1; Sme2.5_00367.1_g00003.1; Sme2.5_00427.1_g00017.1;…
GO:0044212	transcription regulatory region DNA binding	molecular_function	38	1647	328	39143	6.40243e-09	1.25183e-07	2.75341	Sme2.5_00003.1_g00017.1; Sme2.5_00007.1_g00018.1; Sme2.5_00014.1_g00027.1; Sme2.5_00088.1_g00005.1; Sme2.5_00166.1_g00017.1; Sme2.5_00536.1_g00013.1; Sme2.5_00556.1_g00002.1; Sme2.5_00579.1_g00009.1; Sme2.5_00805.1_g00004.1; Sme2.5_00844.1_g00006.1; Sme2.5_01191.1_g00008.1; Sme2.5_01714.1_g00001.1; Sme2.5_01766.1_g00003.1; Sme2.5_02028.1_g00003.1; Sme2.5_02180.1_g00001.1; Sme2.5_02556.1_g00009.1;…
GO:0016099	monoterpenoid biosynthetic process	biological_process	11	1647	35	39143	1.00293e-08	1.94246e-07	7.46939	Sme2.5_00066.1_g00035.1; Sme2.5_00179.1_g00030.1; Sme2.5_00179.1_g00031.1; Sme2.5_00179.1_g00032.1; Sme2.5_01191.1_g00003.1; Sme2.5_07198.1_g00001.1; Sme2.5_07878.1_g00002.1; Sme2.5_07878.1_g00003.1; Sme2.5_10154.1_g00003.1; Sme2.5_20144.1_g00001.1; Sme2.5_20144.1_g00003.1
GO:0080001	mucilage extrusion from seed coat	biological_process	10	1647	29	39143	1.21555e-08	2.33227e-07	8.19526	Sme2.5_00250.1_g00003.1; Sme2.5_00250.1_g00006.1; Sme2.5_00250.1_g00007.1; Sme2.5_00378.1_g00028.1; Sme2.5_00720.1_g00007.1; Sme2.5_01029.1_g00004.1; Sme2.5_03432.1_g00005.1; Sme2.5_06365.1_g00004.1; Sme2.5_12531.1_g00004.1; Sme2.5_14718.1_g00002.1
GO:0031408	oxylipin biosynthetic process	biological_process	14	1647	59	39143	1.49673e-08	2.84471e-07	5.63945	Sme2.5_00071.1_g00009.1; Sme2.5_00140.1_g00011.1; Sme2.5_00322.1_g00013.1; Sme2.5_00323.1_g00013.1; Sme2.5_00323.1_g00014.1; Sme2.5_00323.1_g00015.1; Sme2.5_00323.1_g00016.1; Sme2.5_00819.1_g00006.1; Sme2.5_00940.1_g00003.1; Sme2.5_05147.1_g00002.1; Sme2.5_08376.1_g00002.1; Sme2.5_23355.1_g00001.1; Sme2.5_30638.1_g00001.1; Sme2.5_31572.1_g00001.1
GO:0005783	endoplasmic reticulum	cellular_component	64	1647	731	39143	1.51035e-08	2.84471e-07	2.08077	Sme2.5_00002.1_g00005.1; Sme2.5_00007.1_g00027.1; Sme2.5_00034.1_g00023.1; Sme2.5_00049.1_g00012.1; Sme2.5_00057.1_g00006.1; Sme2.5_00064.1_g00011.1; Sme2.5_00069.1_g00023.1; Sme2.5_00076.1_g00022.1; Sme2.5_00080.1_g00004.1; Sme2.5_00099.1_g00022.1; Sme2.5_00159.1_g00010.1; Sme2.5_00169.1_g00018.1; Sme2.5_00211.1_g00005.1; Sme2.5_00238.1_g00005.1; Sme2.5_00238.1_g00006.1; Sme2.5_00297.1_g00011.1;…
GO:0048359	mucilage metabolic process involved in seed coat development	biological_process	10	1647	30	39143	1.8461e-08	3.44548e-07	7.92208	Sme2.5_00250.1_g00003.1; Sme2.5_00250.1_g00006.1; Sme2.5_00250.1_g00007.1; Sme2.5_00378.1_g00028.1; Sme2.5_00720.1_g00007.1; Sme2.5_01029.1_g00004.1; Sme2.5_03432.1_g00005.1; Sme2.5_06365.1_g00004.1; Sme2.5_12531.1_g00004.1; Sme2.5_14718.1_g00002.1
GO:0009845	seed germination	biological_process	16	1647	78	39143	2.05077e-08	3.79301e-07	4.87513	Sme2.5_00057.1_g00020.1; Sme2.5_00087.1_g00001.1; Sme2.5_00128.1_g00001.1; Sme2.5_00310.1_g00007.1; Sme2.5_00636.1_g00006.1; Sme2.5_02033.1_g00001.1; Sme2.5_02309.1_g00006.1; Sme2.5_02350.1_g00003.1; Sme2.5_03209.1_g00003.1; Sme2.5_03699.1_g00001.1; Sme2.5_03715.1_g00007.1; Sme2.5_03824.1_g00001.1; Sme2.5_05406.1_g00004.1; Sme2.5_05877.1_g00005.1; Sme2.5_05942.1_g00005.1; Sme2.5_13443.1_g00001.1
GO:0004252	serine-type endopeptidase activity	molecular_function	23	1647	153	39143	2.82163e-08	5.17214e-07	3.5727	Sme2.5_00250.1_g00003.1; Sme2.5_00250.1_g00006.1; Sme2.5_00250.1_g00007.1; Sme2.5_00378.1_g00028.1; Sme2.5_00639.1_g00011.1; Sme2.5_00733.1_g00016.1; Sme2.5_01029.1_g00004.1; Sme2.5_01029.1_g00005.1; Sme2.5_03087.1_g00003.1; Sme2.5_03432.1_g00005.1; Sme2.5_04861.1_g00002.1; Sme2.5_04861.1_g00008.1; Sme2.5_05168.1_g00005.1; Sme2.5_05247.1_g00009.1; Sme2.5_05247.1_g00010.1; Sme2.5_05247.1_g00011.1;…
GO:0047987	hydroperoxide dehydratase activity	molecular_function	5	1647	7	39143	3.71232e-08	6.7446e-07	16.9759	Sme2.5_00323.1_g00013.1; Sme2.5_00323.1_g00014.1; Sme2.5_00323.1_g00015.1; Sme2.5_00323.1_g00016.1; Sme2.5_31572.1_g00001.1
GO:0008970	phospholipase A1 activity	molecular_function	10	1647	32	39143	4.03419e-08	7.26508e-07	7.42695	Sme2.5_01731.1_g00001.1; Sme2.5_01731.1_g00002.1; Sme2.5_01731.1_g00003.1; Sme2.5_04224.1_g00005.1; Sme2.5_04224.1_g00006.1; Sme2.5_04224.1_g00007.1; Sme2.5_04447.1_g00004.1; Sme2.5_12314.1_g00001.1; Sme2.5_14388.1_g00002.1; Sme2.5_23466.1_g00001.1
GO:0009414	response to water deprivation	biological_process	36	1647	324	39143	4.48997e-08	8.01557e-07	2.64069	Sme2.5_00010.1_g00008.1; Sme2.5_00015.1_g00035.1; Sme2.5_00039.1_g00005.1; Sme2.5_00086.1_g00004.1; Sme2.5_00115.1_g00014.1; Sme2.5_00209.1_g00019.1; Sme2.5_00427.1_g00017.1; Sme2.5_00433.1_g00006.1; Sme2.5_00622.1_g00030.1; Sme2.5_00720.1_g00007.1; Sme2.5_00889.1_g00001.1; Sme2.5_00968.1_g00006.1; Sme2.5_01071.1_g00002.1; Sme2.5_01080.1_g00003.1; Sme2.5_01905.1_g00009.1; Sme2.5_01978.1_g00006.1;…
GO:0009753	response to jasmonic acid	biological_process	21	1647	134	39143	4.55727e-08	8.06559e-07	3.72456	Sme2.5_00010.1_g00008.1; Sme2.5_00011.1_g00001.1; Sme2.5_00014.1_g00027.1; Sme2.5_00072.1_g00016.1; Sme2.5_00099.1_g00022.1; Sme2.5_00166.1_g00017.1; Sme2.5_00186.1_g00002.1; Sme2.5_00433.1_g00006.1; Sme2.5_00805.1_g00004.1; Sme2.5_01004.1_g00011.1; Sme2.5_01645.1_g00003.1; Sme2.5_02028.1_g00003.1; Sme2.5_02138.1_g00006.1; Sme2.5_03882.1_g00002.1; Sme2.5_04124.1_g00002.1; Sme2.5_04376.1_g00003.1;…
GO:0010329	auxin efflux transmembrane transporter activity	molecular_function	9	1647	27	39143	7.4071e-08	1.28871e-06	7.92208	Sme2.5_00034.1_g00023.1; Sme2.5_00169.1_g00018.1; Sme2.5_00401.1_g00007.1; Sme2.5_00891.1_g00009.1; Sme2.5_01238.1_g00002.1; Sme2.5_02159.1_g00003.1; Sme2.5_04948.1_g00001.1; Sme2.5_06078.1_g00002.1; Sme2.5_09652.1_g00001.1
GO:0051289	protein homotetramerization	biological_process	9	1647	27	39143	7.4071e-08	1.28871e-06	7.92208	Sme2.5_00162.1_g00020.1; Sme2.5_00162.1_g00021.1; Sme2.5_00162.1_g00022.1; Sme2.5_00209.1_g00019.1; Sme2.5_03401.1_g00002.1; Sme2.5_03745.1_g00001.1; Sme2.5_06569.1_g00005.1; Sme2.5_11379.1_g00004.1; Sme2.5_19169.1_g00001.1
GO:0010252	auxin homeostasis	biological_process	12	1647	49	39143	7.86851e-08	1.35748e-06	5.8203	Sme2.5_00034.1_g00023.1; Sme2.5_00169.1_g00018.1; Sme2.5_00401.1_g00007.1; Sme2.5_00891.1_g00009.1; Sme2.5_01040.1_g00001.1; Sme2.5_01238.1_g00002.1; Sme2.5_01734.1_g00010.1; Sme2.5_01734.1_g00011.1; Sme2.5_03308.1_g00001.1; Sme2.5_03308.1_g00007.1; Sme2.5_04948.1_g00001.1; Sme2.5_09652.1_g00001.1
GO:0016042	lipid catabolic process	biological_process	25	1647	186	39143	8.47549e-08	1.45002e-06	3.19439	Sme2.5_00112.1_g00037.1; Sme2.5_00162.1_g00017.1; Sme2.5_00162.1_g00018.1; Sme2.5_00367.1_g00010.1; Sme2.5_00546.1_g00003.1; Sme2.5_00787.1_g00009.1; Sme2.5_00877.1_g00001.1; Sme2.5_01004.1_g00011.1; Sme2.5_01098.1_g00003.1; Sme2.5_01395.1_g00005.1; Sme2.5_01731.1_g00001.1; Sme2.5_01764.1_g00007.1; Sme2.5_02049.1_g00004.1; Sme2.5_02324.1_g00010.1; Sme2.5_02580.1_g00001.1; Sme2.5_02691.1_g00005.1;…
GO:0045735	nutrient reservoir activity	molecular_function	16	1647	86	39143	9.46344e-08	1.60566e-06	4.42163	Sme2.5_00091.1_g00022.1; Sme2.5_00099.1_g00003.1; Sme2.5_00209.1_g00018.1; Sme2.5_00595.1_g00003.1; Sme2.5_00897.1_g00008.1; Sme2.5_02733.1_g00010.1; Sme2.5_03073.1_g00002.1; Sme2.5_03073.1_g00003.1; Sme2.5_03951.1_g00008.1; Sme2.5_04116.1_g00006.1; Sme2.5_09263.1_g00001.1; Sme2.5_11468.1_g00003.1; Sme2.5_12578.1_g00001.1; Sme2.5_12736.1_g00002.1; Sme2.5_13802.1_g00001.1; Sme2.5_19555.1_g00002.1
GO:0045893	positive regulation of transcription, DNA-templated	biological_process	37	1647	349	39143	1.04216e-07	1.75374e-06	2.51963	Sme2.5_00010.1_g00008.1; Sme2.5_00014.1_g00027.1; Sme2.5_00072.1_g00016.1; Sme2.5_00090.1_g00005.1; Sme2.5_00151.1_g00002.1; Sme2.5_00161.1_g00019.1; Sme2.5_00372.1_g00002.1; Sme2.5_00536.1_g00017.1; Sme2.5_00601.1_g00018.1; Sme2.5_00632.1_g00022.1; Sme2.5_00641.1_g00007.1; Sme2.5_00713.1_g00012.1; Sme2.5_00861.1_g00003.1; Sme2.5_01098.1_g00014.1; Sme2.5_01191.1_g00008.1; Sme2.5_01766.1_g00003.1;…
GO:0031349	positive regulation of defense response	biological_process	11	1647	43	39143	1.34852e-07	2.25082e-06	6.07974	Sme2.5_00096.1_g00011.1; Sme2.5_00162.1_g00020.1; Sme2.5_00162.1_g00021.1; Sme2.5_00162.1_g00022.1; Sme2.5_02902.1_g00003.1; Sme2.5_03140.1_g00004.1; Sme2.5_03745.1_g00001.1; Sme2.5_04131.1_g00002.1; Sme2.5_04364.1_g00006.1; Sme2.5_12190.1_g00002.1; Sme2.5_14388.1_g00002.1
GO:0046340	diacylglycerol catabolic process	biological_process	5	1647	8	39143	1.4316e-07	2.35126e-06	14.8539	Sme2.5_01731.1_g00002.1; Sme2.5_01731.1_g00003.1; Sme2.5_04224.1_g00005.1; Sme2.5_04224.1_g00006.1; Sme2.5_04224.1_g00007.1
GO:0052651	monoacylglycerol catabolic process	biological_process	5	1647	8	39143	1.4316e-07	2.35126e-06	14.8539	Sme2.5_01731.1_g00002.1; Sme2.5_01731.1_g00003.1; Sme2.5_04224.1_g00005.1; Sme2.5_04224.1_g00006.1; Sme2.5_04224.1_g00007.1
GO:0004097	catechol oxidase activity	molecular_function	6	1647	12	39143	1.51589e-07	2.4505e-06	11.8831	Sme2.5_01441.1_g00006.1; Sme2.5_06843.1_g00001.1; Sme2.5_08192.1_g00002.1; Sme2.5_11776.1_g00001.1; Sme2.5_25992.1_g00001.1; Sme2.5_33651.1_g00001.1
GO:0046148	pigment biosynthetic process	biological_process	6	1647	12	39143	1.51589e-07	2.4505e-06	11.8831	Sme2.5_01441.1_g00006.1; Sme2.5_06843.1_g00001.1; Sme2.5_08192.1_g00002.1; Sme2.5_11776.1_g00001.1; Sme2.5_25992.1_g00001.1; Sme2.5_33651.1_g00001.1
GO:0010315	auxin efflux	biological_process	7	1647	17	39143	1.67114e-07	2.68036e-06	9.7861	Sme2.5_00003.1_g00043.1; Sme2.5_00034.1_g00023.1; Sme2.5_00169.1_g00018.1; Sme2.5_00401.1_g00007.1; Sme2.5_04662.1_g00001.1; Sme2.5_04948.1_g00001.1; Sme2.5_09652.1_g00001.1
GO:0061408	positive regulation of transcription from RNA polymerase II promoter in response to heat stress	biological_process	8	1647	23	39143	1.93505e-07	3.07958e-06	8.26652	Sme2.5_00058.1_g00001.1; Sme2.5_00065.1_g00020.1; Sme2.5_00292.1_g00007.1; Sme2.5_01029.1_g00008.1; Sme2.5_04149.1_g00004.1; Sme2.5_04312.1_g00009.1; Sme2.5_10740.1_g00006.1; Sme2.5_20424.1_g00002.1
GO:0009408	response to heat	biological_process	23	1647	170	39143	2.17764e-07	3.43899e-06	3.21543	Sme2.5_00021.1_g00028.1; Sme2.5_00058.1_g00001.1; Sme2.5_00115.1_g00014.1; Sme2.5_00292.1_g00007.1; Sme2.5_00678.1_g00014.1; Sme2.5_00678.1_g00015.1; Sme2.5_01054.1_g00001.1; Sme2.5_01284.1_g00006.1; Sme2.5_01459.1_g00008.1; Sme2.5_03136.1_g00005.1; Sme2.5_03242.1_g00005.1; Sme2.5_03522.1_g00003.1; Sme2.5_03996.1_g00003.1; Sme2.5_04781.1_g00008.1; Sme2.5_05394.1_g00005.1; Sme2.5_05794.1_g00002.1;…
GO:0080167	response to karrikin	biological_process	17	1647	103	39143	2.8479e-07	4.46315e-06	3.92258	Sme2.5_00079.1_g00002.1; Sme2.5_00190.1_g00011.1; Sme2.5_00215.1_g00007.1; Sme2.5_00345.1_g00007.1; Sme2.5_00345.1_g00008.1; Sme2.5_00367.1_g00003.1; Sme2.5_00612.1_g00008.1; Sme2.5_01186.1_g00006.1; Sme2.5_01260.1_g00006.1; Sme2.5_01610.1_g00010.1; Sme2.5_02430.1_g00005.1; Sme2.5_05713.1_g00005.1; Sme2.5_05928.1_g00003.1; Sme2.5_07947.1_g00001.1; Sme2.5_08668.1_g00001.1; Sme2.5_08835.1_g00004.1;…
GO:0000978	RNA polymerase II proximal promoter sequence-specific DNA binding	molecular_function	9	1647	31	39143	3.33788e-07	5.19141e-06	6.89988	Sme2.5_00058.1_g00001.1; Sme2.5_00065.1_g00020.1; Sme2.5_00292.1_g00007.1; Sme2.5_01029.1_g00008.1; Sme2.5_04149.1_g00004.1; Sme2.5_04312.1_g00009.1; Sme2.5_10236.1_g00005.1; Sme2.5_10740.1_g00006.1; Sme2.5_20424.1_g00002.1
GO:0009409	response to cold	biological_process	32	1647	296	39143	4.09304e-07	6.31806e-06	2.56932	Sme2.5_00010.1_g00008.1; Sme2.5_00014.1_g00027.1; Sme2.5_00015.1_g00035.1; Sme2.5_00022.1_g00026.1; Sme2.5_00064.1_g00011.1; Sme2.5_00086.1_g00004.1; Sme2.5_00115.1_g00014.1; Sme2.5_00238.1_g00005.1; Sme2.5_00238.1_g00006.1; Sme2.5_00433.1_g00006.1; Sme2.5_00497.1_g00006.1; Sme2.5_00622.1_g00030.1; Sme2.5_00926.1_g00008.1; Sme2.5_01347.1_g00006.1; Sme2.5_01395.1_g00005.1; Sme2.5_02028.1_g00003.1;…
GO:0046423	allene-oxide cyclase activity	molecular_function	5	1647	9	39143	4.14069e-07	6.3439e-06	13.2035	Sme2.5_00323.1_g00013.1; Sme2.5_00323.1_g00014.1; Sme2.5_00323.1_g00015.1; Sme2.5_00323.1_g00016.1; Sme2.5_31572.1_g00001.1
GO:0006559	L-phenylalanine catabolic process	biological_process	7	1647	19	39143	4.81777e-07	7.32658e-06	8.75598	Sme2.5_00209.1_g00001.1; Sme2.5_00864.1_g00009.1; Sme2.5_10920.1_g00001.1; Sme2.5_11841.1_g00001.1; Sme2.5_14444.1_g00001.1; Sme2.5_16832.1_g00001.1; Sme2.5_16832.1_g00002.1
GO:0016125	sterol metabolic process	biological_process	10	1647	41	39143	6.96668e-07	1.04506e-05	5.79664	Sme2.5_00099.1_g00022.1; Sme2.5_00323.1_g00013.1; Sme2.5_00323.1_g00014.1; Sme2.5_00323.1_g00015.1; Sme2.5_00323.1_g00016.1; Sme2.5_00626.1_g00012.1; Sme2.5_02346.1_g00004.1; Sme2.5_03087.1_g00004.1; Sme2.5_05406.1_g00004.1; Sme2.5_31572.1_g00001.1
GO:0009723	response to ethylene	biological_process	21	1647	156	39143	6.99393e-07	1.04506e-05	3.1993	Sme2.5_00014.1_g00027.1; Sme2.5_00127.1_g00023.1; Sme2.5_00168.1_g00009.1; Sme2.5_00171.1_g00010.1; Sme2.5_00310.1_g00006.1; Sme2.5_00536.1_g00004.1; Sme2.5_00538.1_g00012.1; Sme2.5_01004.1_g00011.1; Sme2.5_01268.1_g00008.1; Sme2.5_02028.1_g00003.1; Sme2.5_02649.1_g00005.1; Sme2.5_03882.1_g00002.1; Sme2.5_05222.1_g00003.1; Sme2.5_05566.1_g00002.1; Sme2.5_05566.1_g00003.1; Sme2.5_10173.1_g00004.1;…
GO:0043531	ADP binding	molecular_function	34	1647	332	39143	7.02475e-07	1.04506e-05	2.43389	Sme2.5_00347.1_g00013.1; Sme2.5_00367.1_g00014.1; Sme2.5_00656.1_g00010.1; Sme2.5_01433.1_g00002.1; Sme2.5_01841.1_g00010.1; Sme2.5_02357.1_g00005.1; Sme2.5_03438.1_g00006.1; Sme2.5_03438.1_g00009.1; Sme2.5_03529.1_g00009.1; Sme2.5_03646.1_g00003.1; Sme2.5_04767.1_g00005.1; Sme2.5_05006.1_g00006.1; Sme2.5_05006.1_g00007.1; Sme2.5_05259.1_g00008.1; Sme2.5_05974.1_g00006.1; Sme2.5_06043.1_g00003.1;…
GO:0030154	cell differentiation	biological_process	25	1647	208	39143	7.81189e-07	1.1538e-05	2.85652	Sme2.5_00007.1_g00018.1; Sme2.5_00014.1_g00027.1; Sme2.5_00099.1_g00002.1; Sme2.5_00166.1_g00017.1; Sme2.5_00556.1_g00002.1; Sme2.5_00579.1_g00009.1; Sme2.5_00720.1_g00007.1; Sme2.5_00805.1_g00004.1; Sme2.5_00848.1_g00001.1; Sme2.5_00978.1_g00003.1; Sme2.5_01766.1_g00003.1; Sme2.5_02545.1_g00001.1; Sme2.5_02908.1_g00002.1; Sme2.5_02954.1_g00002.1; Sme2.5_02977.1_g00006.1; Sme2.5_03164.1_g00003.1;…
GO:0009873	ethylene-activated signaling pathway	biological_process	26	1647	222	39143	8.33594e-07	1.22241e-05	2.78343	Sme2.5_00010.1_g00008.1; Sme2.5_00013.1_g00022.1; Sme2.5_00019.1_g00019.1; Sme2.5_00038.1_g00024.1; Sme2.5_00086.1_g00004.1; Sme2.5_00090.1_g00005.1; Sme2.5_00168.1_g00009.1; Sme2.5_00248.1_g00018.1; Sme2.5_00372.1_g00002.1; Sme2.5_00713.1_g00012.1; Sme2.5_00984.1_g00004.1; Sme2.5_01898.1_g00011.1; Sme2.5_02649.1_g00005.1; Sme2.5_03330.1_g00005.1; Sme2.5_04437.1_g00004.1; Sme2.5_05087.1_g00004.1;…
GO:0004794	L-threonine ammonia-lyase activity	molecular_function	5	1647	10	39143	9.98053e-07	1.44296e-05	11.8831	Sme2.5_00162.1_g00020.1; Sme2.5_00162.1_g00021.1; Sme2.5_00162.1_g00022.1; Sme2.5_03745.1_g00001.1; Sme2.5_30568.1_g00001.1
GO:0010279	indole-3-acetic acid amido synthetase activity	molecular_function	5	1647	10	39143	9.98053e-07	1.44296e-05	11.8831	Sme2.5_01040.1_g00001.1; Sme2.5_01734.1_g00010.1; Sme2.5_01734.1_g00011.1; Sme2.5_03308.1_g00001.1; Sme2.5_03308.1_g00007.1
GO:0009651	response to salt stress	biological_process	42	1647	461	39143	1.15476e-06	1.65785e-05	2.16525	Sme2.5_00010.1_g00008.1; Sme2.5_00014.1_g00027.1; Sme2.5_00015.1_g00035.1; Sme2.5_00021.1_g00028.1; Sme2.5_00086.1_g00001.1; Sme2.5_00086.1_g00004.1; Sme2.5_00115.1_g00014.1; Sme2.5_00128.1_g00012.1; Sme2.5_00187.1_g00021.1; Sme2.5_00678.1_g00014.1; Sme2.5_00678.1_g00015.1; Sme2.5_00945.1_g00008.1; Sme2.5_01099.1_g00008.1; Sme2.5_01376.1_g00014.1; Sme2.5_01459.1_g00008.1; Sme2.5_02028.1_g00003.1;…
GO:0009851	auxin biosynthetic process	biological_process	9	1647	35	39143	1.18449e-06	1.68873e-05	6.11132	Sme2.5_00003.1_g00043.1; Sme2.5_00310.1_g00006.1; Sme2.5_00341.1_g00010.1; Sme2.5_00536.1_g00004.1; Sme2.5_00751.1_g00003.1; Sme2.5_01095.1_g00008.1; Sme2.5_01979.1_g00004.1; Sme2.5_01979.1_g00007.1; Sme2.5_02724.1_g00006.1
GO:0051259	protein complex oligomerization	biological_process	7	1647	21	39143	1.20282e-06	1.70303e-05	7.92208	Sme2.5_00021.1_g00028.1; Sme2.5_00678.1_g00014.1; Sme2.5_00678.1_g00015.1; Sme2.5_01459.1_g00008.1; Sme2.5_03522.1_g00003.1; Sme2.5_09263.1_g00001.1; Sme2.5_09567.1_g00004.1
GO:0034605	cellular response to heat	biological_process	12	1647	61	39143	1.22915e-06	1.72838e-05	4.67533	Sme2.5_00010.1_g00008.1; Sme2.5_00058.1_g00001.1; Sme2.5_00065.1_g00020.1; Sme2.5_00292.1_g00007.1; Sme2.5_01029.1_g00008.1; Sme2.5_01916.1_g00011.1; Sme2.5_04149.1_g00004.1; Sme2.5_04312.1_g00009.1; Sme2.5_04675.1_g00002.1; Sme2.5_10740.1_g00006.1; Sme2.5_16170.1_g00001.1; Sme2.5_20424.1_g00002.1
GO:0043621	protein self-association	molecular_function	16	1647	103	39143	1.39014e-06	1.94147e-05	3.69184	Sme2.5_00003.1_g00051.1; Sme2.5_00007.1_g00027.1; Sme2.5_00021.1_g00028.1; Sme2.5_00048.1_g00022.1; Sme2.5_00088.1_g00005.1; Sme2.5_00432.1_g00005.1; Sme2.5_00563.1_g00007.1; Sme2.5_00678.1_g00014.1; Sme2.5_00678.1_g00015.1; Sme2.5_01459.1_g00008.1; Sme2.5_01575.1_g00001.1; Sme2.5_02147.1_g00004.1; Sme2.5_02707.1_g00006.1; Sme2.5_03522.1_g00003.1; Sme2.5_06968.1_g00001.1; Sme2.5_09567.1_g00004.1
GO:0016758	transferase activity, transferring hexosyl groups	molecular_function	13	1647	72	39143	1.56026e-06	2.16434e-05	4.29113	Sme2.5_00810.1_g00002.1; Sme2.5_00810.1_g00005.1; Sme2.5_00876.1_g00006.1; Sme2.5_01133.1_g00008.1; Sme2.5_01365.1_g00002.1; Sme2.5_01365.1_g00004.1; Sme2.5_01707.1_g00009.1; Sme2.5_01707.1_g00011.1; Sme2.5_03999.1_g00002.1; Sme2.5_07919.1_g00001.1; Sme2.5_11202.1_g00001.1; Sme2.5_12975.1_g00003.1; Sme2.5_19914.1_g00001.1
GO:0031225	anchored component of membrane	cellular_component	22	1647	180	39143	2.26689e-06	3.12344e-05	2.90476	Sme2.5_00017.1_g00034.1; Sme2.5_00080.1_g00004.1; Sme2.5_00097.1_g00004.1; Sme2.5_00140.1_g00015.1; Sme2.5_00499.1_g00030.1; Sme2.5_00944.1_g00019.1; Sme2.5_01054.1_g00001.1; Sme2.5_01424.1_g00005.1; Sme2.5_01694.1_g00007.1; Sme2.5_01982.1_g00010.1; Sme2.5_02353.1_g00002.1; Sme2.5_02441.1_g00001.1; Sme2.5_03242.1_g00005.1; Sme2.5_03471.1_g00001.1; Sme2.5_04220.1_g00002.1; Sme2.5_04437.1_g00006.1;…
GO:0009835	fruit ripening	biological_process	11	1647	55	39143	2.41603e-06	3.30675e-05	4.75325	Sme2.5_00014.1_g00026.1; Sme2.5_00128.1_g00012.1; Sme2.5_00235.1_g00010.1; Sme2.5_00661.1_g00014.1; Sme2.5_01363.1_g00006.1; Sme2.5_01990.1_g00004.1; Sme2.5_02956.1_g00006.1; Sme2.5_04287.1_g00007.1; Sme2.5_11468.1_g00005.1; Sme2.5_25333.1_g00001.1; Sme2.5_31177.1_g00001.1
GO:0010088	phloem development	biological_process	4	1647	7	39143	2.56445e-06	3.44105e-05	13.5807	Sme2.5_00048.1_g00022.1; Sme2.5_02147.1_g00004.1; Sme2.5_03242.1_g00007.1; Sme2.5_05271.1_g00001.1
GO:0003941	L-serine ammonia-lyase activity	molecular_function	4	1647	7	39143	2.56445e-06	3.44105e-05	13.5807	Sme2.5_00162.1_g00020.1; Sme2.5_00162.1_g00021.1; Sme2.5_00162.1_g00022.1; Sme2.5_03745.1_g00001.1
GO:0080027	response to herbivore	biological_process	4	1647	7	39143	2.56445e-06	3.44105e-05	13.5807	Sme2.5_00162.1_g00020.1; Sme2.5_00162.1_g00021.1; Sme2.5_00162.1_g00022.1; Sme2.5_03745.1_g00001.1
GO:0047180	salutaridinol 7-O-acetyltransferase activity	molecular_function	3	1647	4	39143	3.1235e-06	4.08442e-05	17.8247	Sme2.5_00345.1_g00003.1; Sme2.5_00345.1_g00004.1; Sme2.5_25306.1_g00001.1
GO:0047183	anthocyanin 5-aromatic acyltransferase activity	molecular_function	3	1647	4	39143	3.1235e-06	4.08442e-05	17.8247	Sme2.5_05988.1_g00001.1; Sme2.5_11197.1_g00001.1; Sme2.5_11197.1_g00002.1
GO:0102777	caffeoyl-CoA:pelargonidin-3,5-diglucoside 5-O-glucoside-6-O-hydroxycinnamoyltransferase activity	molecular_function	3	1647	4	39143	3.1235e-06	4.08442e-05	17.8247	Sme2.5_05988.1_g00001.1; Sme2.5_11197.1_g00001.1; Sme2.5_11197.1_g00002.1
GO:0102815	caffeoyl-CoA:delphinidin-3,5-diglucoside 5-O-glucoside-6-O-hydroxycinnamoyltransferase activity	molecular_function	3	1647	4	39143	3.1235e-06	4.08442e-05	17.8247	Sme2.5_05988.1_g00001.1; Sme2.5_11197.1_g00001.1; Sme2.5_11197.1_g00002.1
GO:0000302	response to reactive oxygen species	biological_process	10	1647	48	39143	3.79974e-06	4.93726e-05	4.9513	Sme2.5_00015.1_g00041.1; Sme2.5_00015.1_g00042.1; Sme2.5_00021.1_g00028.1; Sme2.5_00678.1_g00014.1; Sme2.5_00678.1_g00015.1; Sme2.5_01459.1_g00008.1; Sme2.5_02370.1_g00005.1; Sme2.5_03522.1_g00003.1; Sme2.5_04312.1_g00009.1; Sme2.5_09567.1_g00004.1
GO:0010187	negative regulation of seed germination	biological_process	7	1647	24	39143	3.88271e-06	4.982e-05	6.93182	Sme2.5_00165.1_g00012.1; Sme2.5_00538.1_g00012.1; Sme2.5_01731.1_g00002.1; Sme2.5_01731.1_g00003.1; Sme2.5_04224.1_g00005.1; Sme2.5_04224.1_g00006.1; Sme2.5_04224.1_g00007.1
GO:0010143	cutin biosynthetic process	biological_process	7	1647	24	39143	3.88271e-06	4.982e-05	6.93182	Sme2.5_00367.1_g00003.1; Sme2.5_00889.1_g00002.1; Sme2.5_02132.1_g00003.1; Sme2.5_02132.1_g00004.1; Sme2.5_02343.1_g00008.1; Sme2.5_07921.1_g00003.1; Sme2.5_30505.1_g00001.1
GO:0009913	epidermal cell differentiation	biological_process	5	1647	12	39143	4.0825e-06	5.20582e-05	9.9026	Sme2.5_00087.1_g00001.1; Sme2.5_00128.1_g00001.1; Sme2.5_00636.1_g00006.1; Sme2.5_02033.1_g00001.1; Sme2.5_02309.1_g00006.1
GO:0008289	lipid binding	molecular_function	19	1647	151	39143	5.86616e-06	7.4341e-05	2.99045	Sme2.5_00069.1_g00023.1; Sme2.5_00080.1_g00004.1; Sme2.5_00087.1_g00001.1; Sme2.5_00128.1_g00001.1; Sme2.5_00207.1_g00003.1; Sme2.5_00499.1_g00007.1; Sme2.5_00556.1_g00002.1; Sme2.5_00636.1_g00006.1; Sme2.5_01099.1_g00007.1; Sme2.5_01383.1_g00007.1; Sme2.5_01489.1_g00005.1; Sme2.5_02033.1_g00001.1; Sme2.5_02309.1_g00006.1; Sme2.5_02977.1_g00006.1; Sme2.5_03132.1_g00006.1; Sme2.5_03275.1_g00002.1;…
GO:0009097	isoleucine biosynthetic process	biological_process	8	1647	33	39143	6.23825e-06	7.82291e-05	5.76151	Sme2.5_00162.1_g00020.1; Sme2.5_00162.1_g00021.1; Sme2.5_00162.1_g00022.1; Sme2.5_00420.1_g00014.1; Sme2.5_02337.1_g00001.1; Sme2.5_03745.1_g00001.1; Sme2.5_05409.1_g00001.1; Sme2.5_30568.1_g00001.1
GO:0016788	hydrolase activity, acting on ester bonds	molecular_function	12	1647	70	39143	6.24918e-06	7.82291e-05	4.07421	Sme2.5_00077.1_g00018.1; Sme2.5_00112.1_g00037.1; Sme2.5_00162.1_g00018.1; Sme2.5_00787.1_g00009.1; Sme2.5_01099.1_g00008.1; Sme2.5_01185.1_g00006.1; Sme2.5_01764.1_g00007.1; Sme2.5_02049.1_g00004.1; Sme2.5_02324.1_g00010.1; Sme2.5_02691.1_g00005.1; Sme2.5_06367.1_g00006.1; Sme2.5_10396.1_g00004.1
GO:0009800	cinnamic acid biosynthetic process	biological_process	4	1647	8	39143	6.59992e-06	8.06526e-05	11.8831	Sme2.5_00209.1_g00001.1; Sme2.5_00864.1_g00009.1; Sme2.5_16832.1_g00001.1; Sme2.5_16832.1_g00002.1
GO:0045548	phenylalanine ammonia-lyase activity	molecular_function	4	1647	8	39143	6.59992e-06	8.06526e-05	11.8831	Sme2.5_00209.1_g00001.1; Sme2.5_00864.1_g00009.1; Sme2.5_16832.1_g00001.1; Sme2.5_16832.1_g00002.1
GO:0000015	phosphopyruvate hydratase complex	cellular_component	4	1647	8	39143	6.59992e-06	8.06526e-05	11.8831	Sme2.5_00378.1_g00026.1; Sme2.5_16111.1_g00001.1; Sme2.5_16124.1_g00001.1; Sme2.5_26607.1_g00002.1
GO:0004634	phosphopyruvate hydratase activity	molecular_function	4	1647	8	39143	6.59992e-06	8.06526e-05	11.8831	Sme2.5_00378.1_g00026.1; Sme2.5_16111.1_g00001.1; Sme2.5_16124.1_g00001.1; Sme2.5_26607.1_g00002.1
GO:0009908	flower development	biological_process	28	1647	277	39143	6.97476e-06	8.47289e-05	2.40236	Sme2.5_00003.1_g00017.1; Sme2.5_00003.1_g00051.1; Sme2.5_00059.1_g00023.1; Sme2.5_00130.1_g00008.1; Sme2.5_00166.1_g00017.1; Sme2.5_00205.1_g00019.1; Sme2.5_00288.1_g00010.1; Sme2.5_00298.1_g00018.1; Sme2.5_00310.1_g00006.1; Sme2.5_00536.1_g00004.1; Sme2.5_00591.1_g00006.1; Sme2.5_00720.1_g00007.1; Sme2.5_00981.1_g00004.1; Sme2.5_01232.1_g00023.1; Sme2.5_01247.1_g00005.1; Sme2.5_02908.1_g00002.1;…
GO:0009826	unidimensional cell growth	biological_process	15	1647	104	39143	7.20735e-06	8.70394e-05	3.42782	Sme2.5_00003.1_g00043.1; Sme2.5_00064.1_g00011.1; Sme2.5_00099.1_g00022.1; Sme2.5_00127.1_g00023.1; Sme2.5_00238.1_g00005.1; Sme2.5_00238.1_g00006.1; Sme2.5_00507.1_g00008.1; Sme2.5_01040.1_g00001.1; Sme2.5_01268.1_g00008.1; Sme2.5_01734.1_g00010.1; Sme2.5_01734.1_g00011.1; Sme2.5_03308.1_g00001.1; Sme2.5_03308.1_g00007.1; Sme2.5_05122.1_g00004.1; Sme2.5_05713.1_g00005.1
GO:0009554	megasporogenesis	biological_process	5	1647	13	39143	7.31055e-06	8.77693e-05	9.14086	Sme2.5_03551.1_g00006.1; Sme2.5_04251.1_g00004.1; Sme2.5_04961.1_g00003.1; Sme2.5_07080.1_g00002.1; Sme2.5_11440.1_g00001.1
GO:0051607	defense response to virus	biological_process	11	1647	61	39143	7.59697e-06	9.06778e-05	4.28572	Sme2.5_00563.1_g00007.1; Sme2.5_02233.1_g00011.1; Sme2.5_02517.1_g00004.1; Sme2.5_03710.1_g00005.1; Sme2.5_04251.1_g00004.1; Sme2.5_08973.1_g00004.1; Sme2.5_08973.1_g00005.1; Sme2.5_11440.1_g00001.1; Sme2.5_19446.1_g00001.1; Sme2.5_23016.1_g00001.1; Sme2.5_30638.1_g00001.1
GO:0031418	L-ascorbic acid binding	molecular_function	10	1647	52	39143	8.70317e-06	0.000103281	4.57043	Sme2.5_00014.1_g00026.1; Sme2.5_00020.1_g00016.1; Sme2.5_00128.1_g00012.1; Sme2.5_00235.1_g00010.1; Sme2.5_01643.1_g00012.1; Sme2.5_02956.1_g00006.1; Sme2.5_07947.1_g00001.1; Sme2.5_08027.1_g00001.1; Sme2.5_12070.1_g00006.1; Sme2.5_25333.1_g00001.1
GO:0042542	response to hydrogen peroxide	biological_process	13	1647	84	39143	1.03465e-05	0.000122077	3.67811	Sme2.5_00021.1_g00028.1; Sme2.5_00049.1_g00012.1; Sme2.5_00088.1_g00009.1; Sme2.5_00678.1_g00014.1; Sme2.5_00678.1_g00015.1; Sme2.5_01411.1_g00008.1; Sme2.5_01459.1_g00008.1; Sme2.5_03522.1_g00003.1; Sme2.5_03996.1_g00003.1; Sme2.5_05394.1_g00005.1; Sme2.5_09567.1_g00004.1; Sme2.5_11235.1_g00001.1; Sme2.5_16170.1_g00001.1
GO:0009055	electron transfer activity	molecular_function	19	1647	158	39143	1.16733e-05	0.000136166	2.85797	Sme2.5_00017.1_g00034.1; Sme2.5_00097.1_g00004.1; Sme2.5_00499.1_g00030.1; Sme2.5_00944.1_g00019.1; Sme2.5_01074.1_g00002.1; Sme2.5_01979.1_g00004.1; Sme2.5_01979.1_g00007.1; Sme2.5_02353.1_g00002.1; Sme2.5_02370.1_g00005.1; Sme2.5_02798.1_g00004.1; Sme2.5_03471.1_g00001.1; Sme2.5_03484.1_g00006.1; Sme2.5_03810.1_g00004.1; Sme2.5_05205.1_g00003.1; Sme2.5_06806.1_g00002.1; Sme2.5_06806.1_g00004.1;…
GO:0007165	signal transduction	biological_process	19	1647	158	39143	1.16733e-05	0.000136166	2.85797	Sme2.5_00018.1_g00001.1; Sme2.5_00295.1_g00017.1; Sme2.5_00347.1_g00013.1; Sme2.5_00556.1_g00009.1; Sme2.5_01841.1_g00010.1; Sme2.5_03529.1_g00009.1; Sme2.5_03957.1_g00004.1; Sme2.5_05967.1_g00003.1; Sme2.5_08408.1_g00003.1; Sme2.5_09317.1_g00001.1; Sme2.5_10483.1_g00002.1; Sme2.5_10483.1_g00003.1; Sme2.5_12279.1_g00001.1; Sme2.5_14551.1_g00002.1; Sme2.5_18965.1_g00001.1; Sme2.5_18965.1_g00002.1;…
GO:0006565	L-serine catabolic process	biological_process	5	1647	14	39143	1.23361e-05	0.000142295	8.48794	Sme2.5_00162.1_g00020.1; Sme2.5_00162.1_g00021.1; Sme2.5_00162.1_g00022.1; Sme2.5_03745.1_g00001.1; Sme2.5_03772.1_g00003.1
GO:0009626	plant-type hypersensitive response	biological_process	35	1647	393	39143	1.23373e-05	0.000142295	2.11659	Sme2.5_00347.1_g00013.1; Sme2.5_00367.1_g00014.1; Sme2.5_00656.1_g00010.1; Sme2.5_01433.1_g00002.1; Sme2.5_01841.1_g00010.1; Sme2.5_02357.1_g00005.1; Sme2.5_02434.1_g00005.1; Sme2.5_02824.1_g00004.1; Sme2.5_02942.1_g00007.1; Sme2.5_03438.1_g00006.1; Sme2.5_03438.1_g00009.1; Sme2.5_03529.1_g00009.1; Sme2.5_03646.1_g00003.1; Sme2.5_04262.1_g00006.1; Sme2.5_04767.1_g00005.1; Sme2.5_05222.1_g00003.1;…
GO:0042742	defense response to bacterium	biological_process	26	1647	257	39143	1.33617e-05	0.00015325	2.40437	Sme2.5_00057.1_g00006.1; Sme2.5_00114.1_g00023.1; Sme2.5_00287.1_g00007.1; Sme2.5_00287.1_g00009.1; Sme2.5_00310.1_g00006.1; Sme2.5_00367.1_g00014.1; Sme2.5_00446.1_g00026.1; Sme2.5_00536.1_g00004.1; Sme2.5_00747.1_g00010.1; Sme2.5_00798.1_g00011.1; Sme2.5_00978.1_g00006.1; Sme2.5_01907.1_g00017.1; Sme2.5_02109.1_g00005.1; Sme2.5_02399.1_g00006.1; Sme2.5_02750.1_g00007.1; Sme2.5_03073.1_g00002.1;…
GO:0030007	cellular potassium ion homeostasis	biological_process	4	1647	9	39143	1.43322e-05	0.000162564	10.5628	Sme2.5_00325.1_g00013.1; Sme2.5_05121.1_g00001.1; Sme2.5_07233.1_g00001.1; Sme2.5_10435.1_g00003.1
GO:0090447	glycerol-3-phosphate 2-O-acyltransferase activity	molecular_function	4	1647	9	39143	1.43322e-05	0.000162564	10.5628	Sme2.5_00367.1_g00003.1; Sme2.5_00889.1_g00002.1; Sme2.5_02132.1_g00003.1; Sme2.5_02132.1_g00004.1
GO:0043433	negative regulation of DNA-binding transcription factor activity	biological_process	3	1647	5	39143	1.5093e-05	0.000169322	14.2597	Sme2.5_02028.1_g00003.1; Sme2.5_04781.1_g00008.1; Sme2.5_05121.1_g00001.1
GO:0050366	tyramine N-feruloyltransferase activity	molecular_function	3	1647	5	39143	1.5093e-05	0.000169322	14.2597	Sme2.5_04593.1_g00006.1; Sme2.5_12366.1_g00002.1; Sme2.5_12366.1_g00004.1
GO:0006979	response to oxidative stress	biological_process	25	1647	246	39143	1.72314e-05	0.000192261	2.41527	Sme2.5_00015.1_g00041.1; Sme2.5_00015.1_g00042.1; Sme2.5_00049.1_g00012.1; Sme2.5_00057.1_g00020.1; Sme2.5_00086.1_g00001.1; Sme2.5_00140.1_g00011.1; Sme2.5_00423.1_g00003.1; Sme2.5_00720.1_g00007.1; Sme2.5_00745.1_g00004.1; Sme2.5_00944.1_g00019.1; Sme2.5_01588.1_g00001.1; Sme2.5_01603.1_g00012.1; Sme2.5_01645.1_g00003.1; Sme2.5_02111.1_g00008.1; Sme2.5_02537.1_g00008.1; Sme2.5_02896.1_g00006.1;…
GO:0046983	protein dimerization activity	molecular_function	32	1647	352	39143	1.74576e-05	0.000193732	2.16057	Sme2.5_00326.1_g00015.1; Sme2.5_00736.1_g00008.1; Sme2.5_00835.1_g00003.1; Sme2.5_00844.1_g00006.1; Sme2.5_00848.1_g00001.1; Sme2.5_00966.1_g00004.1; Sme2.5_01011.1_g00006.1; Sme2.5_01714.1_g00001.1; Sme2.5_02030.1_g00002.1; Sme2.5_02030.1_g00003.1; Sme2.5_02030.1_g00005.1; Sme2.5_02073.1_g00002.1; Sme2.5_02180.1_g00001.1; Sme2.5_02990.1_g00001.1; Sme2.5_03374.1_g00001.1; Sme2.5_03511.1_g00006.1;…
GO:0005975	carbohydrate metabolic process	biological_process	25	1647	249	39143	2.12936e-05	0.000235031	2.38617	Sme2.5_00140.1_g00012.1; Sme2.5_00712.1_g00009.1; Sme2.5_00942.1_g00004.1; Sme2.5_00942.1_g00005.1; Sme2.5_01098.1_g00008.1; Sme2.5_01424.1_g00005.1; Sme2.5_02134.1_g00003.1; Sme2.5_02289.1_g00008.1; Sme2.5_02441.1_g00001.1; Sme2.5_03154.1_g00003.1; Sme2.5_03252.1_g00002.1; Sme2.5_04287.1_g00007.1; Sme2.5_04397.1_g00002.1; Sme2.5_04990.1_g00001.1; Sme2.5_05172.1_g00006.1; Sme2.5_05406.1_g00004.1;…
GO:0009751	response to salicylic acid	biological_process	21	1647	193	39143	2.34058e-05	0.000256963	2.58596	Sme2.5_00010.1_g00008.1; Sme2.5_00014.1_g00027.1; Sme2.5_00072.1_g00016.1; Sme2.5_00155.1_g00001.1; Sme2.5_00166.1_g00017.1; Sme2.5_00641.1_g00011.1; Sme2.5_00747.1_g00010.1; Sme2.5_00805.1_g00004.1; Sme2.5_01004.1_g00011.1; Sme2.5_01191.1_g00008.1; Sme2.5_01720.1_g00001.1; Sme2.5_02028.1_g00003.1; Sme2.5_03882.1_g00002.1; Sme2.5_04034.1_g00002.1; Sme2.5_04124.1_g00002.1; Sme2.5_04376.1_g00003.1;…
GO:0045493	xylan catabolic process	biological_process	7	1647	30	39143	2.46601e-05	0.000267869	5.54546	Sme2.5_00085.1_g00026.1; Sme2.5_00086.1_g00010.1; Sme2.5_00563.1_g00018.1; Sme2.5_01170.1_g00012.1; Sme2.5_12729.1_g00004.1; Sme2.5_14644.1_g00001.1; Sme2.5_33417.1_g00001.1
GO:0009820	alkaloid metabolic process	biological_process	7	1647	30	39143	2.46601e-05	0.000267869	5.54546	Sme2.5_00345.1_g00003.1; Sme2.5_00345.1_g00004.1; Sme2.5_00345.1_g00005.1; Sme2.5_07908.1_g00002.1; Sme2.5_12070.1_g00006.1; Sme2.5_13865.1_g00004.1; Sme2.5_25306.1_g00001.1
GO:0009739	response to gibberellin	biological_process	13	1647	91	39143	2.64736e-05	0.000286054	3.39518	Sme2.5_00007.1_g00018.1; Sme2.5_00446.1_g00026.1; Sme2.5_00805.1_g00004.1; Sme2.5_01766.1_g00003.1; Sme2.5_02028.1_g00003.1; Sme2.5_03039.1_g00005.1; Sme2.5_03882.1_g00002.1; Sme2.5_05713.1_g00005.1; Sme2.5_06479.1_g00003.1; Sme2.5_10853.1_g00003.1; Sme2.5_12132.1_g00001.1; Sme2.5_14019.1_g00001.1; Sme2.5_18444.1_g00001.1
GO:0000977	RNA polymerase II regulatory region sequence-specific DNA binding	molecular_function	13	1647	92	39143	3.00271e-05	0.000322752	3.35827	Sme2.5_00326.1_g00015.1; Sme2.5_00844.1_g00006.1; Sme2.5_00848.1_g00001.1; Sme2.5_01714.1_g00001.1; Sme2.5_02180.1_g00001.1; Sme2.5_03164.1_g00003.1; Sme2.5_03858.1_g00005.1; Sme2.5_03973.1_g00005.1; Sme2.5_07900.1_g00001.1; Sme2.5_10112.1_g00001.1; Sme2.5_10240.1_g00002.1; Sme2.5_10858.1_g00003.1; Sme2.5_14501.1_g00002.1
GO:0012511	monolayer-surrounded lipid storage body	cellular_component	5	1647	16	39143	3.05893e-05	0.000327083	7.42695	Sme2.5_00310.1_g00007.1; Sme2.5_02096.1_g00009.1; Sme2.5_02350.1_g00003.1; Sme2.5_06205.1_g00002.1; Sme2.5_13443.1_g00001.1
GO:0006508	proteolysis	biological_process	17	1647	143	39143	3.38366e-05	0.000359722	2.82536	Sme2.5_00065.1_g00007.1; Sme2.5_00114.1_g00023.1; Sme2.5_00190.1_g00011.1; Sme2.5_00211.1_g00005.1; Sme2.5_00899.1_g00003.1; Sme2.5_00968.1_g00006.1; Sme2.5_01029.1_g00005.1; Sme2.5_02430.1_g00006.1; Sme2.5_03425.1_g00010.1; Sme2.5_04861.1_g00002.1; Sme2.5_04861.1_g00008.1; Sme2.5_05193.1_g00006.1; Sme2.5_08835.1_g00004.1; Sme2.5_11379.1_g00004.1; Sme2.5_12299.1_g00001.1; Sme2.5_12736.1_g00002.1;…
GO:0022857	transmembrane transporter activity	molecular_function	13	1647	93	39143	3.39923e-05	0.000359722	3.32216	Sme2.5_00003.1_g00043.1; Sme2.5_00085.1_g00038.1; Sme2.5_00236.1_g00006.1; Sme2.5_00572.1_g00007.1; Sme2.5_01696.1_g00007.1; Sme2.5_02390.1_g00002.1; Sme2.5_04212.1_g00002.1; Sme2.5_05002.1_g00001.1; Sme2.5_06434.1_g00005.1; Sme2.5_06434.1_g00006.1; Sme2.5_06520.1_g00002.1; Sme2.5_07635.1_g00004.1; Sme2.5_16472.1_g00001.1
GO:0006629	lipid metabolic process	biological_process	13	1647	94	39143	3.84091e-05	0.000404378	3.28682	Sme2.5_00065.1_g00007.1; Sme2.5_00461.1_g00007.1; Sme2.5_00668.1_g00004.1; Sme2.5_01004.1_g00011.1; Sme2.5_01446.1_g00001.1; Sme2.5_02381.1_g00008.1; Sme2.5_06078.1_g00001.1; Sme2.5_07028.1_g00002.1; Sme2.5_07639.1_g00001.1; Sme2.5_13446.1_g00001.1; Sme2.5_13701.1_g00001.1; Sme2.5_13701.1_g00002.1; Sme2.5_30638.1_g00001.1
GO:2000012	regulation of auxin polar transport	biological_process	8	1647	41	39143	4.18259e-05	0.000438105	4.63732	Sme2.5_00088.1_g00005.1; Sme2.5_00814.1_g00006.1; Sme2.5_02707.1_g00006.1; Sme2.5_03858.1_g00005.1; Sme2.5_07900.1_g00001.1; Sme2.5_10240.1_g00002.1; Sme2.5_11736.1_g00002.1; Sme2.5_14501.1_g00002.1
GO:0042545	cell wall modification	biological_process	10	1647	61	39143	4.25783e-05	0.000443722	3.89611	Sme2.5_00015.1_g00023.1; Sme2.5_00079.1_g00006.1; Sme2.5_00444.1_g00013.1; Sme2.5_01191.1_g00008.1; Sme2.5_03467.1_g00002.1; Sme2.5_03712.1_g00005.1; Sme2.5_11204.1_g00001.1; Sme2.5_11468.1_g00005.1; Sme2.5_18208.1_g00003.1; Sme2.5_31177.1_g00001.1
GO:0047746	chlorophyllase activity	molecular_function	3	1647	6	39143	4.37606e-05	0.00045146	11.8831	Sme2.5_00499.1_g00006.1; Sme2.5_04620.1_g00002.1; Sme2.5_08000.1_g00005.1
GO:0102293	pheophytinase b activity	molecular_function	3	1647	6	39143	4.37606e-05	0.00045146	11.8831	Sme2.5_00499.1_g00006.1; Sme2.5_04620.1_g00002.1; Sme2.5_08000.1_g00005.1
GO:0050832	defense response to fungus	biological_process	24	1647	245	39143	4.45574e-05	0.000457382	2.32812	Sme2.5_00018.1_g00001.1; Sme2.5_00080.1_g00004.1; Sme2.5_00287.1_g00007.1; Sme2.5_00287.1_g00009.1; Sme2.5_00294.1_g00007.1; Sme2.5_00297.1_g00011.1; Sme2.5_00446.1_g00015.1; Sme2.5_00446.1_g00026.1; Sme2.5_00508.1_g00011.1; Sme2.5_00556.1_g00009.1; Sme2.5_00574.1_g00007.1; Sme2.5_00637.1_g00008.1; Sme2.5_00934.1_g00002.1; Sme2.5_00978.1_g00006.1; Sme2.5_02750.1_g00007.1; Sme2.5_03073.1_g00002.1;…
GO:0031540	regulation of anthocyanin biosynthetic process	biological_process	4	1647	11	39143	4.89576e-05	0.000497574	8.64227	Sme2.5_00039.1_g00023.1; Sme2.5_01074.1_g00012.1; Sme2.5_01442.1_g00001.1; Sme2.5_03136.1_g00005.1
GO:0006567	threonine catabolic process	biological_process	4	1647	11	39143	4.89576e-05	0.000497574	8.64227	Sme2.5_00162.1_g00020.1; Sme2.5_00162.1_g00021.1; Sme2.5_00162.1_g00022.1; Sme2.5_03745.1_g00001.1
GO:0009507	chloroplast	cellular_component	112	1647	1851	39143	5.07359e-05	0.000513107	1.43804	Sme2.5_00013.1_g00011.1; Sme2.5_00015.1_g00035.1; Sme2.5_00015.1_g00041.1; Sme2.5_00015.1_g00042.1; Sme2.5_00017.1_g00034.1; Sme2.5_00076.1_g00022.1; Sme2.5_00086.1_g00001.1; Sme2.5_00086.1_g00010.1; Sme2.5_00098.1_g00021.1; Sme2.5_00162.1_g00020.1; Sme2.5_00162.1_g00021.1; Sme2.5_00162.1_g00022.1; Sme2.5_00225.1_g00020.1; Sme2.5_00226.1_g00004.1; Sme2.5_00235.1_g00016.1; Sme2.5_00420.1_g00014.1;…
GO:0016126	sterol biosynthetic process	biological_process	7	1647	33	39143	5.22741e-05	0.000520965	5.04132	Sme2.5_00006.1_g00029.1; Sme2.5_00014.1_g00015.1; Sme2.5_00076.1_g00009.1; Sme2.5_01385.1_g00007.1; Sme2.5_03067.1_g00002.1; Sme2.5_05406.1_g00004.1; Sme2.5_14133.1_g00001.1
GO:0009686	gibberellin biosynthetic process	biological_process	7	1647	33	39143	5.22741e-05	0.000520965	5.04132	Sme2.5_00145.1_g00012.1; Sme2.5_00155.1_g00001.1; Sme2.5_00168.1_g00009.1; Sme2.5_00833.1_g00003.1; Sme2.5_02165.1_g00001.1; Sme2.5_05713.1_g00005.1; Sme2.5_18208.1_g00002.1
GO:0009960	endosperm development	biological_process	7	1647	33	39143	5.22741e-05	0.000520965	5.04132	Sme2.5_00450.1_g00005.1; Sme2.5_01099.1_g00008.1; Sme2.5_03858.1_g00005.1; Sme2.5_07900.1_g00001.1; Sme2.5_10240.1_g00002.1; Sme2.5_14501.1_g00002.1; Sme2.5_16415.1_g00001.1
GO:0047372	acylglycerol lipase activity	molecular_function	6	1647	25	39143	5.6799e-05	0.000563325	5.7039	Sme2.5_01731.1_g00002.1; Sme2.5_01731.1_g00003.1; Sme2.5_04224.1_g00005.1; Sme2.5_04224.1_g00006.1; Sme2.5_04224.1_g00007.1; Sme2.5_30638.1_g00001.1
GO:0009073	aromatic amino acid family biosynthetic process	biological_process	5	1647	18	39143	6.59464e-05	0.000650904	6.60173	Sme2.5_02195.1_g00011.1; Sme2.5_05967.1_g00006.1; Sme2.5_06679.1_g00002.1; Sme2.5_06679.1_g00004.1; Sme2.5_07830.1_g00002.1
GO:0004601	peroxidase activity	molecular_function	16	1647	137	39143	6.6354e-05	0.000651793	2.77562	Sme2.5_00015.1_g00041.1; Sme2.5_00015.1_g00042.1; Sme2.5_00088.1_g00009.1; Sme2.5_00140.1_g00011.1; Sme2.5_00423.1_g00003.1; Sme2.5_00745.1_g00004.1; Sme2.5_02111.1_g00008.1; Sme2.5_02537.1_g00008.1; Sme2.5_02896.1_g00006.1; Sme2.5_03745.1_g00003.1; Sme2.5_04308.1_g00002.1; Sme2.5_04883.1_g00001.1; Sme2.5_08418.1_g00004.1; Sme2.5_08756.1_g00006.1; Sme2.5_09665.1_g00002.1; Sme2.5_13579.1_g00001.1
GO:1901141	regulation of lignin biosynthetic process	biological_process	2	1647	3	39143	7.43636e-05	0.000666674	15.8442	Sme2.5_00039.1_g00023.1; Sme2.5_00944.1_g00019.1
GO:0016572	histone phosphorylation	biological_process	2	1647	3	39143	7.43636e-05	0.000666674	15.8442	Sme2.5_00044.1_g00031.1; Sme2.5_08812.1_g00001.1
GO:0035175	histone kinase activity (H3-S10 specific)	molecular_function	2	1647	3	39143	7.43636e-05	0.000666674	15.8442	Sme2.5_00044.1_g00031.1; Sme2.5_08812.1_g00001.1
GO:0009727	detection of ethylene stimulus	biological_process	2	1647	3	39143	7.43636e-05	0.000666674	15.8442	Sme2.5_00128.1_g00012.1; Sme2.5_25333.1_g00001.1
GO:0080083	beta-gentiobiose beta-glucosidase activity	molecular_function	2	1647	3	39143	7.43636e-05	0.000666674	15.8442	Sme2.5_00140.1_g00012.1; Sme2.5_16453.1_g00001.1
GO:0009921	auxin efflux carrier complex	cellular_component	2	1647	3	39143	7.43636e-05	0.000666674	15.8442	Sme2.5_00169.1_g00018.1; Sme2.5_04948.1_g00001.1
GO:0090602	sieve element enucleation	biological_process	2	1647	3	39143	7.43636e-05	0.000666674	15.8442	Sme2.5_00172.1_g00029.1; Sme2.5_04042.1_g00006.1
GO:0080097	L-tryptophan:pyruvate aminotransferase activity	molecular_function	2	1647	3	39143	7.43636e-05	0.000666674	15.8442	Sme2.5_00310.1_g00006.1; Sme2.5_00536.1_g00004.1
GO:0032575	ATP-dependent 5'-3' RNA helicase activity	molecular_function	2	1647	3	39143	7.43636e-05	0.000666674	15.8442	Sme2.5_00721.1_g00003.1; Sme2.5_16422.1_g00001.1
GO:0050992	dimethylallyl diphosphate biosynthetic process	biological_process	2	1647	3	39143	7.43636e-05	0.000666674	15.8442	Sme2.5_01379.1_g00003.1; Sme2.5_06988.1_g00003.1
GO:0005337	nucleoside transmembrane transporter activity	molecular_function	2	1647	3	39143	7.43636e-05	0.000666674	15.8442	Sme2.5_01578.1_g00004.1; Sme2.5_13500.1_g00002.1
GO:0008777	acetylornithine deacetylase activity	molecular_function	2	1647	3	39143	7.43636e-05	0.000666674	15.8442	Sme2.5_01795.1_g00007.1; Sme2.5_11121.1_g00002.1
GO:0019953	sexual reproduction	biological_process	2	1647	3	39143	7.43636e-05	0.000666674	15.8442	Sme2.5_02350.1_g00003.1; Sme2.5_13443.1_g00001.1
GO:0000254	C-4 methylsterol oxidase activity	molecular_function	2	1647	3	39143	7.43636e-05	0.000666674	15.8442	Sme2.5_03067.1_g00002.1; Sme2.5_14133.1_g00001.1
GO:0010529	negative regulation of transposition	biological_process	2	1647	3	39143	7.43636e-05	0.000666674	15.8442	Sme2.5_04251.1_g00004.1; Sme2.5_11440.1_g00001.1
GO:0102549	1-18:1-2-16:0-monogalactosyldiacylglycerol lipase activity	molecular_function	2	1647	3	39143	7.43636e-05	0.000666674	15.8442	Sme2.5_04447.1_g00004.1; Sme2.5_14388.1_g00002.1
GO:0034004	germacradienol synthase activity	molecular_function	2	1647	3	39143	7.43636e-05	0.000666674	15.8442	Sme2.5_08521.1_g00001.1; Sme2.5_09222.1_g00003.1
GO:0052577	germacrene-D synthase activity	molecular_function	2	1647	3	39143	7.43636e-05	0.000666674	15.8442	Sme2.5_08521.1_g00001.1; Sme2.5_09222.1_g00003.1
GO:0004595	pantetheine-phosphate adenylyltransferase activity	molecular_function	2	1647	3	39143	7.43636e-05	0.000666674	15.8442	Sme2.5_13701.1_g00001.1; Sme2.5_13701.1_g00002.1
GO:0080020	regulation of coenzyme A biosynthetic process	biological_process	2	1647	3	39143	7.43636e-05	0.000666674	15.8442	Sme2.5_13701.1_g00001.1; Sme2.5_13701.1_g00002.1
GO:0032991	protein-containing complex	cellular_component	6	1647	26	39143	7.49066e-05	0.000668623	5.48452	Sme2.5_00209.1_g00001.1; Sme2.5_00209.1_g00019.1; Sme2.5_04375.1_g00013.1; Sme2.5_16832.1_g00002.1; Sme2.5_19169.1_g00001.1; Sme2.5_25728.1_g00002.1
GO:0008219	cell death	biological_process	8	1647	44	39143	7.55475e-05	0.000671425	4.32113	Sme2.5_02434.1_g00005.1; Sme2.5_02824.1_g00004.1; Sme2.5_02942.1_g00007.1; Sme2.5_05343.1_g00002.1; Sme2.5_05567.1_g00004.1; Sme2.5_10920.1_g00001.1; Sme2.5_12868.1_g00001.1; Sme2.5_14444.1_g00001.1
GO:0016132	brassinosteroid biosynthetic process	biological_process	5	1647	19	39143	9.29519e-05	0.000822544	6.25427	Sme2.5_00076.1_g00009.1; Sme2.5_00099.1_g00022.1; Sme2.5_00626.1_g00012.1; Sme2.5_02346.1_g00004.1; Sme2.5_03087.1_g00004.1
GO:0016702	oxidoreductase activity, acting on single donors with incorporation of molecular oxygen, incorporation of two atoms of oxygen	molecular_function	6	1647	27	39143	9.74596e-05	0.000830361	5.28139	Sme2.5_00372.1_g00008.1; Sme2.5_00940.1_g00003.1; Sme2.5_01759.1_g00001.1; Sme2.5_08376.1_g00002.1; Sme2.5_12972.1_g00003.1; Sme2.5_23355.1_g00001.1
GO:0007050	cell cycle arrest	biological_process	3	1647	7	39143	9.86888e-05	0.000830361	10.1855	Sme2.5_00010.1_g00017.1; Sme2.5_00075.1_g00007.1; Sme2.5_04189.1_g00004.1
GO:0007064	mitotic sister chromatid cohesion	biological_process	3	1647	7	39143	9.86888e-05	0.000830361	10.1855	Sme2.5_00018.1_g00003.1; Sme2.5_00022.1_g00024.1; Sme2.5_00022.1_g00025.1
GO:0102387	2-phenylethanol acetyltransferase activity	molecular_function	3	1647	7	39143	9.86888e-05	0.000830361	10.1855	Sme2.5_00345.1_g00001.1; Sme2.5_00345.1_g00006.1; Sme2.5_04287.1_g00009.1
GO:0102720	acetyl-coenzyme A:acetyl alcohol acetyltransferase activity	molecular_function	3	1647	7	39143	9.86888e-05	0.000830361	10.1855	Sme2.5_00345.1_g00001.1; Sme2.5_00345.1_g00006.1; Sme2.5_04287.1_g00009.1
GO:0004366	glycerol-3-phosphate O-acyltransferase activity	molecular_function	3	1647	7	39143	9.86888e-05	0.000830361	10.1855	Sme2.5_00367.1_g00003.1; Sme2.5_02132.1_g00003.1; Sme2.5_02132.1_g00004.1
GO:0102420	sn-1-glycerol-3-phosphate C16:0-DCA-CoA acyl transferase activity	molecular_function	3	1647	7	39143	9.86888e-05	0.000830361	10.1855	Sme2.5_00367.1_g00003.1; Sme2.5_02132.1_g00003.1; Sme2.5_02132.1_g00004.1
GO:0009308	amine metabolic process	biological_process	3	1647	7	39143	9.86888e-05	0.000830361	10.1855	Sme2.5_00484.1_g00015.1; Sme2.5_01799.1_g00010.1; Sme2.5_09948.1_g00003.1
GO:0052593	tryptamine:oxygen oxidoreductase (deaminating) activity	molecular_function	3	1647	7	39143	9.86888e-05	0.000830361	10.1855	Sme2.5_00484.1_g00015.1; Sme2.5_01799.1_g00010.1; Sme2.5_09948.1_g00003.1
GO:0052594	aminoacetone:oxygen oxidoreductase(deaminating) activity	molecular_function	3	1647	7	39143	9.86888e-05	0.000830361	10.1855	Sme2.5_00484.1_g00015.1; Sme2.5_01799.1_g00010.1; Sme2.5_09948.1_g00003.1
GO:0052595	aliphatic-amine oxidase activity	molecular_function	3	1647	7	39143	9.86888e-05	0.000830361	10.1855	Sme2.5_00484.1_g00015.1; Sme2.5_01799.1_g00010.1; Sme2.5_09948.1_g00003.1
GO:0052596	phenethylamine:oxygen oxidoreductase (deaminating) activity	molecular_function	3	1647	7	39143	9.86888e-05	0.000830361	10.1855	Sme2.5_00484.1_g00015.1; Sme2.5_01799.1_g00010.1; Sme2.5_09948.1_g00003.1
GO:0050404	zeatin O-beta-D-xylosyltransferase activity	molecular_function	7	1647	36	39143	0.000101828	0.000853277	4.62121	Sme2.5_00810.1_g00002.1; Sme2.5_00810.1_g00005.1; Sme2.5_01707.1_g00009.1; Sme2.5_01707.1_g00011.1; Sme2.5_03999.1_g00002.1; Sme2.5_09776.1_g00002.1; Sme2.5_11202.1_g00001.1
GO:1900426	positive regulation of defense response to bacterium	biological_process	9	1647	56	39143	0.00010279	0.000857833	3.81957	Sme2.5_00096.1_g00011.1; Sme2.5_02902.1_g00003.1; Sme2.5_03140.1_g00004.1; Sme2.5_04037.1_g00006.1; Sme2.5_04131.1_g00002.1; Sme2.5_04364.1_g00006.1; Sme2.5_05343.1_g00002.1; Sme2.5_09303.1_g00001.1; Sme2.5_12190.1_g00002.1
GO:0080043	quercetin 3-O-glucosyltransferase activity	molecular_function	10	1647	67	39143	0.000103905	0.000860146	3.5472	Sme2.5_00345.1_g00007.1; Sme2.5_00345.1_g00008.1; Sme2.5_00696.1_g00010.1; Sme2.5_00696.1_g00013.1; Sme2.5_01185.1_g00007.1; Sme2.5_02230.1_g00008.1; Sme2.5_03583.1_g00009.1; Sme2.5_07605.1_g00003.1; Sme2.5_13038.1_g00002.1; Sme2.5_20341.1_g00002.1
GO:0080044	quercetin 7-O-glucosyltransferase activity	molecular_function	10	1647	67	39143	0.000103905	0.000860146	3.5472	Sme2.5_00345.1_g00007.1; Sme2.5_00345.1_g00008.1; Sme2.5_00696.1_g00010.1; Sme2.5_00696.1_g00013.1; Sme2.5_01185.1_g00007.1; Sme2.5_02230.1_g00008.1; Sme2.5_03583.1_g00009.1; Sme2.5_07605.1_g00003.1; Sme2.5_13038.1_g00002.1; Sme2.5_20341.1_g00002.1
GO:0035673	oligopeptide transmembrane transporter activity	molecular_function	11	1647	79	39143	0.000111181	0.000916683	3.30922	Sme2.5_00015.1_g00031.1; Sme2.5_00276.1_g00010.1; Sme2.5_00615.1_g00015.1; Sme2.5_00867.1_g00008.1; Sme2.5_00991.1_g00006.1; Sme2.5_01102.1_g00003.1; Sme2.5_04376.1_g00003.1; Sme2.5_07505.1_g00006.1; Sme2.5_07835.1_g00002.1; Sme2.5_07835.1_g00003.1; Sme2.5_30015.1_g00001.1
GO:0051213	dioxygenase activity	molecular_function	16	1647	143	39143	0.00011356	0.000932553	2.65916	Sme2.5_00014.1_g00026.1; Sme2.5_00128.1_g00012.1; Sme2.5_00140.1_g00011.1; Sme2.5_00235.1_g00010.1; Sme2.5_00747.1_g00010.1; Sme2.5_01105.1_g00010.1; Sme2.5_01260.1_g00006.1; Sme2.5_05027.1_g00002.1; Sme2.5_05514.1_g00002.1; Sme2.5_05713.1_g00005.1; Sme2.5_07947.1_g00001.1; Sme2.5_09640.1_g00002.1; Sme2.5_10076.1_g00001.1; Sme2.5_18396.1_g00002.1; Sme2.5_25333.1_g00001.1; Sme2.5_26939.1_g00001.1
GO:0009688	abscisic acid biosynthetic process	biological_process	6	1647	28	39143	0.000125241	0.00102438	5.09277	Sme2.5_01979.1_g00004.1; Sme2.5_01979.1_g00007.1; Sme2.5_03915.1_g00005.1; Sme2.5_07093.1_g00002.1; Sme2.5_12763.1_g00002.1; Sme2.5_30391.1_g00001.1
GO:2000032	regulation of secondary shoot formation	biological_process	4	1647	13	39143	0.000127074	0.00103511	7.31269	Sme2.5_00006.1_g00019.1; Sme2.5_02062.1_g00003.1; Sme2.5_03274.1_g00007.1; Sme2.5_04228.1_g00002.1
GO:0009044	xylan 1,4-beta-xylosidase activity	molecular_function	5	1647	20	39143	0.000128065	0.00103511	5.94156	Sme2.5_00085.1_g00026.1; Sme2.5_00086.1_g00010.1; Sme2.5_12729.1_g00004.1; Sme2.5_14644.1_g00001.1; Sme2.5_33417.1_g00001.1
GO:0046556	alpha-L-arabinofuranosidase activity	molecular_function	5	1647	20	39143	0.000128065	0.00103511	5.94156	Sme2.5_00085.1_g00026.1; Sme2.5_00086.1_g00010.1; Sme2.5_12729.1_g00004.1; Sme2.5_14644.1_g00001.1; Sme2.5_33417.1_g00001.1
GO:0003333	amino acid transmembrane transport	biological_process	8	1647	47	39143	0.000129639	0.00104372	4.04532	Sme2.5_00033.1_g00022.1; Sme2.5_00549.1_g00011.1; Sme2.5_01530.1_g00006.1; Sme2.5_01540.1_g00001.1; Sme2.5_01610.1_g00010.1; Sme2.5_02337.1_g00005.1; Sme2.5_09452.1_g00001.1; Sme2.5_11846.1_g00001.1
GO:0009611	response to wounding	biological_process	18	1647	173	39143	0.000134802	0.00108105	2.47279	Sme2.5_00010.1_g00008.1; Sme2.5_00086.1_g00004.1; Sme2.5_00488.1_g00027.1; Sme2.5_00720.1_g00007.1; Sme2.5_00819.1_g00006.1; Sme2.5_01080.1_g00003.1; Sme2.5_01645.1_g00003.1; Sme2.5_02289.1_g00005.1; Sme2.5_03411.1_g00003.1; Sme2.5_04376.1_g00003.1; Sme2.5_04788.1_g00001.1; Sme2.5_05566.1_g00002.1; Sme2.5_05566.1_g00003.1; Sme2.5_06078.1_g00001.1; Sme2.5_06597.1_g00002.1; Sme2.5_06810.1_g00003.1;…
GO:0009620	response to fungus	biological_process	10	1647	69	39143	0.000136564	0.00109092	3.44438	Sme2.5_00128.1_g00012.1; Sme2.5_00720.1_g00007.1; Sme2.5_00747.1_g00010.1; Sme2.5_00934.1_g00002.1; Sme2.5_02028.1_g00014.1; Sme2.5_08732.1_g00001.1; Sme2.5_09421.1_g00001.1; Sme2.5_09421.1_g00002.1; Sme2.5_19892.1_g00001.1; Sme2.5_25333.1_g00001.1
GO:0071949	FAD binding	molecular_function	11	1647	81	39143	0.000142134	0.00113101	3.22751	Sme2.5_00186.1_g00018.1; Sme2.5_00484.1_g00001.1; Sme2.5_00639.1_g00004.1; Sme2.5_01979.1_g00004.1; Sme2.5_01979.1_g00007.1; Sme2.5_02370.1_g00005.1; Sme2.5_02455.1_g00003.1; Sme2.5_03915.1_g00005.1; Sme2.5_04335.1_g00001.1; Sme2.5_04358.1_g00005.1; Sme2.5_16000.1_g00002.1
GO:0051260	protein homooligomerization	biological_process	6	1647	29	39143	0.000159116	0.0012564	4.91715	Sme2.5_00325.1_g00013.1; Sme2.5_02440.1_g00007.1; Sme2.5_04375.1_g00013.1; Sme2.5_08853.1_g00003.1; Sme2.5_10435.1_g00003.1; Sme2.5_25728.1_g00002.1
GO:0009863	salicylic acid mediated signaling pathway	biological_process	6	1647	29	39143	0.000159116	0.0012564	4.91715	Sme2.5_00538.1_g00012.1; Sme2.5_02434.1_g00005.1; Sme2.5_02824.1_g00004.1; Sme2.5_02942.1_g00007.1; Sme2.5_05122.1_g00004.1; Sme2.5_12773.1_g00003.1
GO:0008194	UDP-glycosyltransferase activity	molecular_function	11	1647	82	39143	0.000160194	0.00126007	3.18815	Sme2.5_00345.1_g00007.1; Sme2.5_00345.1_g00008.1; Sme2.5_00696.1_g00010.1; Sme2.5_00696.1_g00013.1; Sme2.5_01185.1_g00007.1; Sme2.5_02230.1_g00008.1; Sme2.5_03583.1_g00009.1; Sme2.5_05406.1_g00004.1; Sme2.5_07605.1_g00003.1; Sme2.5_13038.1_g00002.1; Sme2.5_20341.1_g00002.1
GO:0002213	defense response to insect	biological_process	5	1647	21	39143	0.000172919	0.00135497	5.65863	Sme2.5_00162.1_g00020.1; Sme2.5_00162.1_g00021.1; Sme2.5_00162.1_g00022.1; Sme2.5_03745.1_g00001.1; Sme2.5_14388.1_g00002.1
GO:0009737	response to abscisic acid	biological_process	32	1647	397	39143	0.000179937	0.0014046	1.91567	Sme2.5_00010.1_g00008.1; Sme2.5_00010.1_g00017.1; Sme2.5_00015.1_g00035.1; Sme2.5_00039.1_g00005.1; Sme2.5_00085.1_g00016.1; Sme2.5_00115.1_g00014.1; Sme2.5_00187.1_g00021.1; Sme2.5_00294.1_g00007.1; Sme2.5_00427.1_g00017.1; Sme2.5_00433.1_g00006.1; Sme2.5_00538.1_g00012.1; Sme2.5_00968.1_g00006.1; Sme2.5_01284.1_g00006.1; Sme2.5_01332.1_g00006.1; Sme2.5_01905.1_g00009.1; Sme2.5_02028.1_g00003.1;…
GO:0015171	amino acid transmembrane transporter activity	molecular_function	8	1647	49	39143	0.000181237	0.00140939	3.8802	Sme2.5_00033.1_g00022.1; Sme2.5_00549.1_g00011.1; Sme2.5_01530.1_g00006.1; Sme2.5_01540.1_g00001.1; Sme2.5_01610.1_g00010.1; Sme2.5_02337.1_g00005.1; Sme2.5_09452.1_g00001.1; Sme2.5_11846.1_g00001.1
GO:0009735	response to cytokinin	biological_process	16	1647	149	39143	0.000187953	0.0014561	2.55208	Sme2.5_00011.1_g00006.1; Sme2.5_00015.1_g00041.1; Sme2.5_00015.1_g00042.1; Sme2.5_00039.1_g00005.1; Sme2.5_00128.1_g00012.1; Sme2.5_01117.1_g00005.1; Sme2.5_01905.1_g00009.1; Sme2.5_01907.1_g00017.1; Sme2.5_03136.1_g00005.1; Sme2.5_03432.1_g00002.1; Sme2.5_03916.1_g00005.1; Sme2.5_04205.1_g00006.1; Sme2.5_12868.1_g00001.1; Sme2.5_16111.1_g00001.1; Sme2.5_16124.1_g00001.1; Sme2.5_25333.1_g00001.1
GO:0008131	primary amine oxidase activity	molecular_function	3	1647	8	39143	0.000190778	0.00146144	8.91234	Sme2.5_00484.1_g00015.1; Sme2.5_01799.1_g00010.1; Sme2.5_09948.1_g00003.1
GO:0102303	resveratrol 3,5-O-dimethyltransferase activity	molecular_function	3	1647	8	39143	0.000190778	0.00146144	8.91234	Sme2.5_02030.1_g00002.1; Sme2.5_02030.1_g00003.1; Sme2.5_02030.1_g00005.1
GO:0047714	galactolipase activity	molecular_function	3	1647	8	39143	0.000190778	0.00146144	8.91234	Sme2.5_04447.1_g00004.1; Sme2.5_12314.1_g00001.1; Sme2.5_14388.1_g00002.1
GO:0042744	hydrogen peroxide catabolic process	biological_process	14	1647	123	39143	0.000211699	0.00161568	2.7051	Sme2.5_00015.1_g00041.1; Sme2.5_00015.1_g00042.1; Sme2.5_00423.1_g00003.1; Sme2.5_00745.1_g00004.1; Sme2.5_01411.1_g00008.1; Sme2.5_02111.1_g00008.1; Sme2.5_02537.1_g00008.1; Sme2.5_02896.1_g00006.1; Sme2.5_03745.1_g00003.1; Sme2.5_04308.1_g00002.1; Sme2.5_04883.1_g00001.1; Sme2.5_08756.1_g00006.1; Sme2.5_09665.1_g00002.1; Sme2.5_13579.1_g00001.1
GO:0009690	cytokinin metabolic process	biological_process	7	1647	40	39143	0.000222866	0.00169461	4.15909	Sme2.5_00810.1_g00002.1; Sme2.5_00810.1_g00005.1; Sme2.5_01707.1_g00009.1; Sme2.5_01707.1_g00011.1; Sme2.5_03999.1_g00002.1; Sme2.5_09776.1_g00002.1; Sme2.5_11202.1_g00001.1
GO:0045010	actin nucleation	biological_process	4	1647	15	39143	0.000276313	0.00202547	6.33766	Sme2.5_00110.1_g00012.1; Sme2.5_00450.1_g00005.1; Sme2.5_01393.1_g00008.1; Sme2.5_16415.1_g00001.1
GO:0000224	peptide-N4-(N-acetyl-beta-glucosaminyl)asparagine amidase activity	molecular_function	4	1647	15	39143	0.000276313	0.00202547	6.33766	Sme2.5_00735.1_g00022.1; Sme2.5_01720.1_g00001.1; Sme2.5_04034.1_g00002.1; Sme2.5_05581.1_g00001.1
GO:0004866	endopeptidase inhibitor activity	molecular_function	4	1647	15	39143	0.000276313	0.00202547	6.33766	Sme2.5_09250.1_g00001.1; Sme2.5_09250.1_g00003.1; Sme2.5_18682.1_g00001.1; Sme2.5_31247.1_g00001.1
GO:0006538	glutamate catabolic process	biological_process	2	1647	4	39143	0.000288084	0.00202547	11.8831	Sme2.5_00005.1_g00003.1; Sme2.5_05345.1_g00004.1
GO:0045736	negative regulation of cyclin-dependent protein serine/threonine kinase activity	biological_process	2	1647	4	39143	0.000288084	0.00202547	11.8831	Sme2.5_00010.1_g00017.1; Sme2.5_00075.1_g00007.1
GO:0010112	regulation of systemic acquired resistance	biological_process	2	1647	4	39143	0.000288084	0.00202547	11.8831	Sme2.5_00011.1_g00001.1; Sme2.5_00186.1_g00002.1
GO:0071398	cellular response to fatty acid	biological_process	2	1647	4	39143	0.000288084	0.00202547	11.8831	Sme2.5_00128.1_g00012.1; Sme2.5_25333.1_g00001.1
GO:0010067	procambium histogenesis	biological_process	2	1647	4	39143	0.000288084	0.00202547	11.8831	Sme2.5_00151.1_g00002.1; Sme2.5_00536.1_g00017.1
GO:0090603	sieve element differentiation	biological_process	2	1647	4	39143	0.000288084	0.00202547	11.8831	Sme2.5_00172.1_g00029.1; Sme2.5_04042.1_g00006.1
GO:0051290	protein heterotetramerization	biological_process	2	1647	4	39143	0.000288084	0.00202547	11.8831	Sme2.5_00209.1_g00019.1; Sme2.5_19169.1_g00001.1
GO:0004356	glutamate-ammonia ligase activity	molecular_function	2	1647	4	39143	0.000288084	0.00202547	11.8831	Sme2.5_00211.1_g00004.1; Sme2.5_03151.1_g00001.1
GO:0006542	glutamine biosynthetic process	biological_process	2	1647	4	39143	0.000288084	0.00202547	11.8831	Sme2.5_00211.1_g00004.1; Sme2.5_03151.1_g00001.1
GO:0050362	L-tryptophan:2-oxoglutarate aminotransferase activity	molecular_function	2	1647	4	39143	0.000288084	0.00202547	11.8831	Sme2.5_00310.1_g00006.1; Sme2.5_00536.1_g00004.1
GO:1990137	plant seed peroxidase activity	molecular_function	2	1647	4	39143	0.000288084	0.00202547	11.8831	Sme2.5_00345.1_g00019.1; Sme2.5_10766.1_g00001.1
GO:0017057	6-phosphogluconolactonase activity	molecular_function	2	1647	4	39143	0.000288084	0.00202547	11.8831	Sme2.5_00712.1_g00009.1; Sme2.5_03154.1_g00003.1
GO:0006399	tRNA metabolic process	biological_process	2	1647	4	39143	0.000288084	0.00202547	11.8831	Sme2.5_00721.1_g00003.1; Sme2.5_16422.1_g00001.1
GO:0040009	regulation of growth rate	biological_process	2	1647	4	39143	0.000288084	0.00202547	11.8831	Sme2.5_00891.1_g00009.1; Sme2.5_01238.1_g00002.1
GO:0046741	transport of virus in host, tissue to tissue	biological_process	2	1647	4	39143	0.000288084	0.00202547	11.8831	Sme2.5_01597.1_g00001.1; Sme2.5_01597.1_g00003.1
GO:0009310	amine catabolic process	biological_process	2	1647	4	39143	0.000288084	0.00202547	11.8831	Sme2.5_01799.1_g00010.1; Sme2.5_09948.1_g00003.1
GO:0042764	ascospore-type prospore	cellular_component	2	1647	4	39143	0.000288084	0.00202547	11.8831	Sme2.5_01799.1_g00010.1; Sme2.5_09948.1_g00003.1
GO:0004334	fumarylacetoacetase activity	molecular_function	2	1647	4	39143	0.000288084	0.00202547	11.8831	Sme2.5_10920.1_g00001.1; Sme2.5_14444.1_g00001.1
GO:0010301	xanthoxin dehydrogenase activity	molecular_function	2	1647	4	39143	0.000288084	0.00202547	11.8831	Sme2.5_12763.1_g00002.1; Sme2.5_30391.1_g00001.1
GO:0071555	cell wall organization	biological_process	26	1647	308	39143	0.000290978	0.00203483	2.00624	Sme2.5_00003.1_g00043.1; Sme2.5_00081.1_g00007.1; Sme2.5_00290.1_g00001.1; Sme2.5_00450.1_g00010.1; Sme2.5_00785.1_g00002.1; Sme2.5_01223.1_g00014.1; Sme2.5_01465.1_g00012.1; Sme2.5_01618.1_g00011.1; Sme2.5_01694.1_g00003.1; Sme2.5_02154.1_g00002.1; Sme2.5_02174.1_g00001.1; Sme2.5_04143.1_g00006.1; Sme2.5_04287.1_g00007.1; Sme2.5_04397.1_g00002.1; Sme2.5_04662.1_g00001.1; Sme2.5_05312.1_g00003.1;…
GO:0009813	flavonoid biosynthetic process	biological_process	10	1647	75	39143	0.000291398	0.00203483	3.16883	Sme2.5_00441.1_g00001.1; Sme2.5_00747.1_g00010.1; Sme2.5_01146.1_g00003.1; Sme2.5_01643.1_g00012.1; Sme2.5_04706.1_g00005.1; Sme2.5_05406.1_g00004.1; Sme2.5_07947.1_g00001.1; Sme2.5_10084.1_g00001.1; Sme2.5_11221.1_g00002.1; Sme2.5_16449.1_g00004.1
GO:0032541	cortical endoplasmic reticulum	cellular_component	5	1647	23	39143	0.000299247	0.00206854	5.16657	Sme2.5_00159.1_g00010.1; Sme2.5_00326.1_g00002.1; Sme2.5_01011.1_g00004.1; Sme2.5_05328.1_g00003.1; Sme2.5_08129.1_g00001.1
GO:0010344	seed oilbody biogenesis	biological_process	5	1647	23	39143	0.000299247	0.00206854	5.16657	Sme2.5_00310.1_g00007.1; Sme2.5_00668.1_g00004.1; Sme2.5_02350.1_g00003.1; Sme2.5_13443.1_g00001.1; Sme2.5_16263.1_g00001.1
GO:0004869	cysteine-type endopeptidase inhibitor activity	molecular_function	5	1647	23	39143	0.000299247	0.00206854	5.16657	Sme2.5_01916.1_g00011.1; Sme2.5_04675.1_g00002.1; Sme2.5_19078.1_g00001.1; Sme2.5_19967.1_g00001.1; Sme2.5_21838.1_g00003.1
GO:0042626	ATPase activity, coupled to transmembrane movement of substances	molecular_function	14	1647	127	39143	0.000301287	0.00207565	2.6199	Sme2.5_00193.1_g00022.1; Sme2.5_00334.1_g00001.1; Sme2.5_00386.1_g00004.1; Sme2.5_00981.1_g00005.1; Sme2.5_01080.1_g00003.1; Sme2.5_01150.1_g00005.1; Sme2.5_01657.1_g00001.1; Sme2.5_02159.1_g00003.1; Sme2.5_02289.1_g00005.1; Sme2.5_02844.1_g00004.1; Sme2.5_06078.1_g00002.1; Sme2.5_08257.1_g00004.1; Sme2.5_09640.1_g00003.1; Sme2.5_11336.1_g00002.1
GO:0009647	skotomorphogenesis	biological_process	3	1647	9	39143	0.000331934	0.00226399	7.92208	Sme2.5_00003.1_g00051.1; Sme2.5_03087.1_g00004.1; Sme2.5_03136.1_g00005.1
GO:0009815	1-aminocyclopropane-1-carboxylate oxidase activity	molecular_function	3	1647	9	39143	0.000331934	0.00226399	7.92208	Sme2.5_00128.1_g00012.1; Sme2.5_02956.1_g00006.1; Sme2.5_25333.1_g00001.1
GO:0010115	regulation of abscisic acid biosynthetic process	biological_process	3	1647	9	39143	0.000331934	0.00226399	7.92208	Sme2.5_00179.1_g00001.1; Sme2.5_12763.1_g00002.1; Sme2.5_30391.1_g00001.1
GO:0009617	response to bacterium	biological_process	13	1647	115	39143	0.00034589	0.00235136	2.68662	Sme2.5_00015.1_g00023.1; Sme2.5_00171.1_g00010.1; Sme2.5_00488.1_g00027.1; Sme2.5_00720.1_g00007.1; Sme2.5_00747.1_g00010.1; Sme2.5_02434.1_g00005.1; Sme2.5_02824.1_g00004.1; Sme2.5_02942.1_g00007.1; Sme2.5_05343.1_g00002.1; Sme2.5_08732.1_g00001.1; Sme2.5_09303.1_g00001.1; Sme2.5_16170.1_g00001.1; Sme2.5_19892.1_g00001.1
GO:0015333	peptide:proton symporter activity	molecular_function	9	1647	65	39143	0.000366869	0.00247757	3.29071	Sme2.5_00276.1_g00010.1; Sme2.5_00615.1_g00015.1; Sme2.5_00867.1_g00008.1; Sme2.5_00991.1_g00006.1; Sme2.5_01102.1_g00003.1; Sme2.5_04376.1_g00003.1; Sme2.5_07505.1_g00006.1; Sme2.5_07835.1_g00002.1; Sme2.5_07835.1_g00003.1
GO:1904680	peptide transmembrane transporter activity	molecular_function	9	1647	65	39143	0.000366869	0.00247757	3.29071	Sme2.5_00276.1_g00010.1; Sme2.5_00615.1_g00015.1; Sme2.5_00867.1_g00008.1; Sme2.5_00991.1_g00006.1; Sme2.5_01102.1_g00003.1; Sme2.5_04376.1_g00003.1; Sme2.5_07505.1_g00006.1; Sme2.5_07835.1_g00002.1; Sme2.5_07835.1_g00003.1
GO:0050826	response to freezing	biological_process	6	1647	33	39143	0.000375916	0.00253034	4.32113	Sme2.5_00014.1_g00027.1; Sme2.5_00310.1_g00007.1; Sme2.5_02350.1_g00003.1; Sme2.5_05343.1_g00002.1; Sme2.5_06398.1_g00001.1; Sme2.5_13443.1_g00001.1
GO:0010030	positive regulation of seed germination	biological_process	5	1647	24	39143	0.000384852	0.00258203	4.9513	Sme2.5_00128.1_g00012.1; Sme2.5_01916.1_g00011.1; Sme2.5_03699.1_g00001.1; Sme2.5_04675.1_g00002.1; Sme2.5_25333.1_g00001.1
GO:0010274	hydrotropism	biological_process	4	1647	16	39143	0.000388006	0.00258628	5.94156	Sme2.5_00159.1_g00010.1; Sme2.5_00326.1_g00002.1; Sme2.5_01011.1_g00004.1; Sme2.5_08129.1_g00001.1
GO:0009423	chorismate biosynthetic process	biological_process	4	1647	16	39143	0.000388006	0.00258628	5.94156	Sme2.5_02195.1_g00011.1; Sme2.5_05967.1_g00006.1; Sme2.5_06679.1_g00002.1; Sme2.5_06679.1_g00004.1
GO:0009416	response to light stimulus	biological_process	16	1647	159	39143	0.00040713	0.00270498	2.39157	Sme2.5_00064.1_g00011.1; Sme2.5_00086.1_g00004.1; Sme2.5_00238.1_g00005.1; Sme2.5_00238.1_g00006.1; Sme2.5_00396.1_g00005.1; Sme2.5_00962.1_g00012.1; Sme2.5_01372.1_g00009.1; Sme2.5_02156.1_g00005.1; Sme2.5_03511.1_g00001.1; Sme2.5_03699.1_g00001.1; Sme2.5_05343.1_g00002.1; Sme2.5_06810.1_g00003.1; Sme2.5_08668.1_g00001.1; Sme2.5_10983.1_g00001.1; Sme2.5_11221.1_g00002.1; Sme2.5_14222.1_g00002.1
GO:0006855	drug transmembrane transport	biological_process	9	1647	66	39143	0.000416265	0.00275675	3.24085	Sme2.5_00096.1_g00008.1; Sme2.5_00334.1_g00001.1; Sme2.5_01080.1_g00003.1; Sme2.5_01181.1_g00008.1; Sme2.5_01284.1_g00006.1; Sme2.5_02175.1_g00004.1; Sme2.5_02844.1_g00004.1; Sme2.5_05991.1_g00001.1; Sme2.5_08902.1_g00001.1
GO:0009944	polarity specification of adaxial/abaxial axis	biological_process	6	1647	34	39143	0.000456304	0.00300254	4.19404	Sme2.5_00002.1_g00022.1; Sme2.5_00556.1_g00002.1; Sme2.5_00579.1_g00009.1; Sme2.5_00720.1_g00007.1; Sme2.5_01873.1_g00007.1; Sme2.5_02977.1_g00006.1
GO:0015250	water channel activity	molecular_function	6	1647	34	39143	0.000456304	0.00300254	4.19404	Sme2.5_00106.1_g00003.1; Sme2.5_00209.1_g00019.1; Sme2.5_00427.1_g00017.1; Sme2.5_00861.1_g00008.1; Sme2.5_00889.1_g00001.1; Sme2.5_19169.1_g00001.1
GO:0045892	negative regulation of transcription, DNA-templated	biological_process	16	1647	161	39143	0.000470837	0.00308827	2.36186	Sme2.5_00125.1_g00020.1; Sme2.5_00135.1_g00021.1; Sme2.5_00155.1_g00001.1; Sme2.5_00345.1_g00024.1; Sme2.5_00720.1_g00007.1; Sme2.5_01556.1_g00008.1; Sme2.5_01575.1_g00002.1; Sme2.5_02430.1_g00005.1; Sme2.5_02649.1_g00005.1; Sme2.5_03640.1_g00004.1; Sme2.5_04006.1_g00001.1; Sme2.5_04064.1_g00005.1; Sme2.5_08732.1_g00001.1; Sme2.5_14019.1_g00001.1; Sme2.5_18444.1_g00001.1; Sme2.5_25412.1_g00001.1
GO:0046982	protein heterodimerization activity	molecular_function	18	1647	191	39143	0.000479556	0.00313544	2.23975	Sme2.5_00088.1_g00005.1; Sme2.5_00114.1_g00002.1; Sme2.5_00488.1_g00027.1; Sme2.5_00601.1_g00018.1; Sme2.5_00861.1_g00003.1; Sme2.5_01098.1_g00014.1; Sme2.5_01490.1_g00005.1; Sme2.5_01797.1_g00002.1; Sme2.5_02707.1_g00006.1; Sme2.5_03164.1_g00003.1; Sme2.5_03719.1_g00002.1; Sme2.5_04307.1_g00008.1; Sme2.5_05942.1_g00005.1; Sme2.5_08732.1_g00001.1; Sme2.5_09185.1_g00001.1; Sme2.5_09415.1_g00004.1;…
GO:0042335	cuticle development	biological_process	5	1647	25	39143	0.000488447	0.00317336	4.75325	Sme2.5_00080.1_g00004.1; Sme2.5_00334.1_g00001.1; Sme2.5_00733.1_g00016.1; Sme2.5_02844.1_g00004.1; Sme2.5_03132.1_g00006.1
GO:0009625	response to insect	biological_process	5	1647	25	39143	0.000488447	0.00317336	4.75325	Sme2.5_00162.1_g00020.1; Sme2.5_00162.1_g00021.1; Sme2.5_00162.1_g00022.1; Sme2.5_03745.1_g00001.1; Sme2.5_05435.1_g00004.1
GO:0007275	multicellular organism development	biological_process	31	1647	403	39143	0.000497391	0.00322127	1.82817	Sme2.5_00003.1_g00016.1; Sme2.5_00099.1_g00022.1; Sme2.5_00396.1_g00005.1; Sme2.5_00622.1_g00002.1; Sme2.5_00626.1_g00012.1; Sme2.5_00740.1_g00009.1; Sme2.5_00827.1_g00005.1; Sme2.5_00844.1_g00006.1; Sme2.5_00978.1_g00003.1; Sme2.5_01714.1_g00001.1; Sme2.5_02156.1_g00005.1; Sme2.5_02180.1_g00001.1; Sme2.5_02346.1_g00004.1; Sme2.5_02377.1_g00010.1; Sme2.5_03039.1_g00005.1; Sme2.5_03087.1_g00004.1;…
GO:0009627	systemic acquired resistance	biological_process	8	1647	56	39143	0.000513374	0.00329361	3.39518	Sme2.5_00007.1_g00027.1; Sme2.5_00968.1_g00006.1; Sme2.5_01074.1_g00012.1; Sme2.5_01442.1_g00001.1; Sme2.5_02750.1_g00007.1; Sme2.5_04262.1_g00006.1; Sme2.5_06810.1_g00003.1; Sme2.5_12299.1_g00001.1
GO:0030599	pectinesterase activity	molecular_function	8	1647	56	39143	0.000513374	0.00329361	3.39518	Sme2.5_00015.1_g00023.1; Sme2.5_00079.1_g00006.1; Sme2.5_00444.1_g00013.1; Sme2.5_03467.1_g00002.1; Sme2.5_03712.1_g00005.1; Sme2.5_11204.1_g00001.1; Sme2.5_11468.1_g00005.1; Sme2.5_31177.1_g00001.1
GO:0045330	aspartyl esterase activity	molecular_function	8	1647	56	39143	0.000513374	0.00329361	3.39518	Sme2.5_00015.1_g00023.1; Sme2.5_00079.1_g00006.1; Sme2.5_00444.1_g00013.1; Sme2.5_03467.1_g00002.1; Sme2.5_03712.1_g00005.1; Sme2.5_11204.1_g00001.1; Sme2.5_11468.1_g00005.1; Sme2.5_31177.1_g00001.1
GO:0016024	CDP-diacylglycerol biosynthetic process	biological_process	4	1647	17	39143	0.000530679	0.0033678	5.59206	Sme2.5_00367.1_g00003.1; Sme2.5_00622.1_g00002.1; Sme2.5_02132.1_g00003.1; Sme2.5_02132.1_g00004.1
GO:0002239	response to oomycetes	biological_process	4	1647	17	39143	0.000530679	0.0033678	5.59206	Sme2.5_00747.1_g00010.1; Sme2.5_00944.1_g00019.1; Sme2.5_04358.1_g00005.1; Sme2.5_08186.1_g00003.1
GO:0045543	gibberellin 2-beta-dioxygenase activity	molecular_function	3	1647	10	39143	0.000534779	0.0033678	7.12987	Sme2.5_00145.1_g00012.1; Sme2.5_00833.1_g00003.1; Sme2.5_02165.1_g00001.1
GO:0048317	seed morphogenesis	biological_process	3	1647	10	39143	0.000534779	0.0033678	7.12987	Sme2.5_00450.1_g00005.1; Sme2.5_10125.1_g00001.1; Sme2.5_16415.1_g00001.1
GO:0060918	auxin transport	biological_process	3	1647	10	39143	0.000534779	0.0033678	7.12987	Sme2.5_00543.1_g00010.1; Sme2.5_01486.1_g00010.1; Sme2.5_11736.1_g00002.1
GO:0019438	aromatic compound biosynthetic process	biological_process	3	1647	10	39143	0.000534779	0.0033678	7.12987	Sme2.5_02030.1_g00002.1; Sme2.5_02030.1_g00003.1; Sme2.5_02030.1_g00005.1
GO:0055114	oxidation-reduction process	biological_process	13	1647	121	39143	0.000582615	0.00365782	2.5534	Sme2.5_00066.1_g00025.1; Sme2.5_00099.1_g00022.1; Sme2.5_00323.1_g00013.1; Sme2.5_00323.1_g00014.1; Sme2.5_00323.1_g00015.1; Sme2.5_00323.1_g00016.1; Sme2.5_00626.1_g00012.1; Sme2.5_00926.1_g00008.1; Sme2.5_02346.1_g00004.1; Sme2.5_03080.1_g00006.1; Sme2.5_03087.1_g00004.1; Sme2.5_20429.1_g00001.1; Sme2.5_31572.1_g00001.1
GO:0004674	protein serine/threonine kinase activity	molecular_function	37	1647	512	39143	0.000585009	0.00366166	1.71748	Sme2.5_00018.1_g00001.1; Sme2.5_00039.1_g00023.1; Sme2.5_00047.1_g00011.1; Sme2.5_00057.1_g00020.1; Sme2.5_00058.1_g00026.1; Sme2.5_00058.1_g00027.1; Sme2.5_00094.1_g00009.1; Sme2.5_00096.1_g00011.1; Sme2.5_00168.1_g00009.1; Sme2.5_00187.1_g00021.1; Sme2.5_00225.1_g00017.1; Sme2.5_00295.1_g00017.1; Sme2.5_00457.1_g00010.1; Sme2.5_00556.1_g00009.1; Sme2.5_00779.1_g00002.1; Sme2.5_00962.1_g00012.1;…
GO:0102336	3-oxo-arachidoyl-CoA synthase activity	molecular_function	5	1647	26	39143	0.000612509	0.00377622	4.57043	Sme2.5_00064.1_g00011.1; Sme2.5_00238.1_g00005.1; Sme2.5_00238.1_g00006.1; Sme2.5_03511.1_g00001.1; Sme2.5_08668.1_g00001.1
GO:0102337	3-oxo-cerotoyl-CoA synthase activity	molecular_function	5	1647	26	39143	0.000612509	0.00377622	4.57043	Sme2.5_00064.1_g00011.1; Sme2.5_00238.1_g00005.1; Sme2.5_00238.1_g00006.1; Sme2.5_03511.1_g00001.1; Sme2.5_08668.1_g00001.1
GO:0102338	3-oxo-lignoceronyl-CoA synthase activity	molecular_function	5	1647	26	39143	0.000612509	0.00377622	4.57043	Sme2.5_00064.1_g00011.1; Sme2.5_00238.1_g00005.1; Sme2.5_00238.1_g00006.1; Sme2.5_03511.1_g00001.1; Sme2.5_08668.1_g00001.1
GO:0102756	very-long-chain 3-ketoacyl-CoA synthase activity	molecular_function	5	1647	26	39143	0.000612509	0.00377622	4.57043	Sme2.5_00064.1_g00011.1; Sme2.5_00238.1_g00005.1; Sme2.5_00238.1_g00006.1; Sme2.5_03511.1_g00001.1; Sme2.5_08668.1_g00001.1
GO:0033613	activating transcription factor binding	molecular_function	5	1647	26	39143	0.000612509	0.00377622	4.57043	Sme2.5_01098.1_g00014.1; Sme2.5_09185.1_g00001.1; Sme2.5_09246.1_g00003.1; Sme2.5_09415.1_g00004.1; Sme2.5_10853.1_g00003.1
GO:0004861	cyclin-dependent protein serine/threonine kinase inhibitor activity	molecular_function	2	1647	5	39143	0.00069757	0.00408009	9.5065	Sme2.5_00010.1_g00017.1; Sme2.5_00075.1_g00007.1
GO:0001653	peptide receptor activity	molecular_function	2	1647	5	39143	0.00069757	0.00408009	9.5065	Sme2.5_00039.1_g00023.1; Sme2.5_00057.1_g00020.1
GO:0030643	cellular phosphate ion homeostasis	biological_process	2	1647	5	39143	0.00069757	0.00408009	9.5065	Sme2.5_00088.1_g00009.1; Sme2.5_00601.1_g00013.1
GO:0030308	negative regulation of cell growth	biological_process	2	1647	5	39143	0.00069757	0.00408009	9.5065	Sme2.5_00095.1_g00009.1; Sme2.5_05471.1_g00001.1
GO:0003871	5-methyltetrahydropteroyltriglutamate-homocysteine S-methyltransferase activity	molecular_function	2	1647	5	39143	0.00069757	0.00408009	9.5065	Sme2.5_00097.1_g00005.1; Sme2.5_22199.1_g00001.1
GO:0052638	indole-3-butyrate beta-glucosyltransferase activity	molecular_function	2	1647	5	39143	0.00069757	0.00408009	9.5065	Sme2.5_00345.1_g00007.1; Sme2.5_00345.1_g00008.1
GO:0033682	ATP-dependent 5'-3' DNA/RNA helicase activity	molecular_function	2	1647	5	39143	0.00069757	0.00408009	9.5065	Sme2.5_00721.1_g00003.1; Sme2.5_16422.1_g00001.1
GO:0045005	DNA-dependent DNA replication maintenance of fidelity	biological_process	2	1647	5	39143	0.00069757	0.00408009	9.5065	Sme2.5_00721.1_g00003.1; Sme2.5_16422.1_g00001.1
GO:0010277	chlorophyllide a oxygenase [overall] activity	molecular_function	2	1647	5	39143	0.00069757	0.00408009	9.5065	Sme2.5_00846.1_g00004.1; Sme2.5_05567.1_g00004.1
GO:0046577	long-chain-alcohol oxidase activity	molecular_function	2	1647	5	39143	0.00069757	0.00408009	9.5065	Sme2.5_00926.1_g00008.1; Sme2.5_04155.1_g00003.1
GO:0001872	(1->3)-beta-D-glucan binding	molecular_function	2	1647	5	39143	0.00069757	0.00408009	9.5065	Sme2.5_01054.1_g00001.1; Sme2.5_03242.1_g00005.1
GO:0009828	plant-type cell wall loosening	biological_process	2	1647	5	39143	0.00069757	0.00408009	9.5065	Sme2.5_01489.1_g00005.1; Sme2.5_06172.1_g00002.1
GO:0060320	rejection of self pollen	biological_process	2	1647	5	39143	0.00069757	0.00408009	9.5065	Sme2.5_02420.1_g00002.1; Sme2.5_09547.1_g00001.1
GO:1905177	tracheary element differentiation	biological_process	2	1647	5	39143	0.00069757	0.00408009	9.5065	Sme2.5_03255.1_g00006.1; Sme2.5_10983.1_g00001.1
GO:0051555	flavonol biosynthetic process	biological_process	2	1647	5	39143	0.00069757	0.00408009	9.5065	Sme2.5_04662.1_g00001.1; Sme2.5_11221.1_g00002.1
GO:0003849	3-deoxy-7-phosphoheptulonate synthase activity	molecular_function	2	1647	5	39143	0.00069757	0.00408009	9.5065	Sme2.5_06679.1_g00002.1; Sme2.5_06679.1_g00004.1
GO:1902000	homogentisate catabolic process	biological_process	2	1647	5	39143	0.00069757	0.00408009	9.5065	Sme2.5_10920.1_g00001.1; Sme2.5_14444.1_g00001.1
GO:0007263	nitric oxide mediated signal transduction	biological_process	2	1647	5	39143	0.00069757	0.00408009	9.5065	Sme2.5_14019.1_g00001.1; Sme2.5_18444.1_g00001.1
GO:0015996	chlorophyll catabolic process	biological_process	4	1647	18	39143	0.000709423	0.00413763	5.28139	Sme2.5_00499.1_g00006.1; Sme2.5_04620.1_g00002.1; Sme2.5_05567.1_g00004.1; Sme2.5_08000.1_g00005.1
GO:0048366	leaf development	biological_process	12	1647	110	39143	0.000738149	0.00429298	2.59268	Sme2.5_00003.1_g00061.1; Sme2.5_00010.1_g00017.1; Sme2.5_00099.1_g00022.1; Sme2.5_00127.1_g00012.1; Sme2.5_00130.1_g00008.1; Sme2.5_00294.1_g00001.1; Sme2.5_00626.1_g00012.1; Sme2.5_02545.1_g00001.1; Sme2.5_03136.1_g00005.1; Sme2.5_03408.1_g00003.1; Sme2.5_04437.1_g00004.1; Sme2.5_05296.1_g00005.1
GO:0051119	sugar transmembrane transporter activity	molecular_function	5	1647	27	39143	0.000759666	0.00440564	4.40116	Sme2.5_02266.1_g00004.1; Sme2.5_02440.1_g00007.1; Sme2.5_04454.1_g00010.1; Sme2.5_08853.1_g00003.1; Sme2.5_09480.1_g00002.1
GO:0005788	endoplasmic reticulum lumen	cellular_component	6	1647	37	39143	0.000782286	0.00451715	3.85399	Sme2.5_00524.1_g00007.1; Sme2.5_00678.1_g00014.1; Sme2.5_00678.1_g00015.1; Sme2.5_03522.1_g00003.1; Sme2.5_04205.1_g00006.1; Sme2.5_06675.1_g00001.1
GO:0000982	transcription factor activity, RNA polymerase II proximal promoter sequence-specific DNA binding	molecular_function	10	1647	84	39143	0.000783295	0.00451715	2.82931	Sme2.5_00844.1_g00006.1; Sme2.5_01714.1_g00001.1; Sme2.5_02180.1_g00001.1; Sme2.5_03164.1_g00003.1; Sme2.5_03858.1_g00005.1; Sme2.5_06000.1_g00004.1; Sme2.5_07900.1_g00001.1; Sme2.5_10240.1_g00002.1; Sme2.5_13704.1_g00001.1; Sme2.5_14501.1_g00002.1
GO:0030170	pyridoxal phosphate binding	molecular_function	13	1647	125	39143	0.000807258	0.00462289	2.47169	Sme2.5_00005.1_g00003.1; Sme2.5_00162.1_g00020.1; Sme2.5_00162.1_g00021.1; Sme2.5_00162.1_g00022.1; Sme2.5_00235.1_g00016.1; Sme2.5_00235.1_g00018.1; Sme2.5_01990.1_g00004.1; Sme2.5_03745.1_g00001.1; Sme2.5_03772.1_g00003.1; Sme2.5_05323.1_g00006.1; Sme2.5_05345.1_g00004.1; Sme2.5_06569.1_g00005.1; Sme2.5_30568.1_g00001.1
GO:0102391	decanoate-CoA ligase activity	molecular_function	3	1647	11	39143	0.000812392	0.00462289	6.4817	Sme2.5_01917.1_g00008.1; Sme2.5_02343.1_g00008.1; Sme2.5_06573.1_g00005.1
GO:0051214	RNA virus induced gene silencing	biological_process	3	1647	11	39143	0.000812392	0.00462289	6.4817	Sme2.5_05439.1_g00002.1; Sme2.5_06439.1_g00001.1; Sme2.5_11765.1_g00002.1
GO:0042578	phosphoric ester hydrolase activity	molecular_function	3	1647	11	39143	0.000812392	0.00462289	6.4817	Sme2.5_09741.1_g00002.1; Sme2.5_09741.1_g00003.1; Sme2.5_10181.1_g00001.1
GO:0016787	hydrolase activity	molecular_function	15	1647	154	39143	0.000812889	0.00462289	2.31489	Sme2.5_00006.1_g00019.1; Sme2.5_00049.1_g00012.1; Sme2.5_00079.1_g00002.1; Sme2.5_00367.1_g00010.1; Sme2.5_00374.1_g00005.1; Sme2.5_01223.1_g00014.1; Sme2.5_01565.1_g00007.1; Sme2.5_02062.1_g00003.1; Sme2.5_02150.1_g00001.1; Sme2.5_06675.1_g00001.1; Sme2.5_06988.1_g00003.1; Sme2.5_08743.1_g00002.1; Sme2.5_14222.1_g00002.1; Sme2.5_20398.1_g00002.1; Sme2.5_24490.1_g00001.1
GO:0010029	regulation of seed germination	biological_process	6	1647	38	39143	0.000924448	0.0052428	3.75256	Sme2.5_00294.1_g00007.1; Sme2.5_00325.1_g00013.1; Sme2.5_03715.1_g00007.1; Sme2.5_03894.1_g00007.1; Sme2.5_05877.1_g00005.1; Sme2.5_10435.1_g00003.1
GO:0009694	jasmonic acid metabolic process	biological_process	4	1647	19	39143	0.000929591	0.00524607	5.00342	Sme2.5_00011.1_g00001.1; Sme2.5_00186.1_g00002.1; Sme2.5_06810.1_g00003.1; Sme2.5_08309.1_g00004.1
GO:0016791	phosphatase activity	molecular_function	5	1647	28	39143	0.000932692	0.00524607	4.24397	Sme2.5_00088.1_g00009.1; Sme2.5_00367.1_g00003.1; Sme2.5_00889.1_g00002.1; Sme2.5_02132.1_g00003.1; Sme2.5_02132.1_g00004.1
GO:0042631	cellular response to water deprivation	biological_process	5	1647	28	39143	0.000932692	0.00524607	4.24397	Sme2.5_00236.1_g00006.1; Sme2.5_00345.1_g00007.1; Sme2.5_00345.1_g00008.1; Sme2.5_06569.1_g00005.1; Sme2.5_10236.1_g00005.1
GO:0055085	transmembrane transport	biological_process	12	1647	113	39143	0.000951965	0.00533985	2.52385	Sme2.5_00250.1_g00011.1; Sme2.5_00334.1_g00001.1; Sme2.5_00721.1_g00002.1; Sme2.5_00981.1_g00005.1; Sme2.5_01080.1_g00003.1; Sme2.5_01150.1_g00005.1; Sme2.5_01657.1_g00001.1; Sme2.5_02289.1_g00005.1; Sme2.5_02844.1_g00004.1; Sme2.5_08257.1_g00004.1; Sme2.5_10113.1_g00002.1; Sme2.5_11336.1_g00002.1
GO:0009693	ethylene biosynthetic process	biological_process	6	1647	39	39143	0.00108619	0.00607613	3.65634	Sme2.5_00014.1_g00026.1; Sme2.5_00128.1_g00012.1; Sme2.5_00235.1_g00010.1; Sme2.5_01990.1_g00004.1; Sme2.5_02956.1_g00006.1; Sme2.5_25333.1_g00001.1
GO:0008061	chitin binding	molecular_function	5	1647	29	39143	0.00113449	0.00629491	4.09763	Sme2.5_00287.1_g00007.1; Sme2.5_00978.1_g00006.1; Sme2.5_03222.1_g00007.1; Sme2.5_10015.1_g00002.1; Sme2.5_10494.1_g00002.1
GO:0001228	DNA-binding transcription activator activity, RNA polymerase II-specific	molecular_function	5	1647	29	39143	0.00113449	0.00629491	4.09763	Sme2.5_00736.1_g00008.1; Sme2.5_00966.1_g00004.1; Sme2.5_02990.1_g00001.1; Sme2.5_03374.1_g00001.1; Sme2.5_10236.1_g00005.1
GO:0051707	response to other organism	biological_process	5	1647	29	39143	0.00113449	0.00629491	4.09763	Sme2.5_04262.1_g00006.1; Sme2.5_08973.1_g00004.1; Sme2.5_08973.1_g00005.1; Sme2.5_12868.1_g00001.1; Sme2.5_23016.1_g00001.1
GO:0031222	arabinan catabolic process	biological_process	3	1647	12	39143	0.00117808	0.00646685	5.94156	Sme2.5_00086.1_g00010.1; Sme2.5_14644.1_g00001.1; Sme2.5_33417.1_g00001.1
GO:0004467	long-chain fatty acid-CoA ligase activity	molecular_function	3	1647	12	39143	0.00117808	0.00646685	5.94156	Sme2.5_01917.1_g00008.1; Sme2.5_02343.1_g00008.1; Sme2.5_06573.1_g00005.1
GO:0005740	mitochondrial envelope	cellular_component	3	1647	12	39143	0.00117808	0.00646685	5.94156	Sme2.5_02434.1_g00005.1; Sme2.5_02824.1_g00004.1; Sme2.5_02942.1_g00007.1
GO:0004575	sucrose alpha-glucosidase activity	molecular_function	3	1647	12	39143	0.00117808	0.00646685	5.94156	Sme2.5_03894.1_g00007.1; Sme2.5_04600.1_g00004.1; Sme2.5_05261.1_g00002.1
GO:0010629	negative regulation of gene expression	biological_process	4	1647	20	39143	0.00119677	0.00653447	4.75325	Sme2.5_00298.1_g00018.1; Sme2.5_02073.1_g00002.1; Sme2.5_03274.1_g00007.1; Sme2.5_03511.1_g00006.1
GO:0010215	cellulose microfibril organization	biological_process	4	1647	20	39143	0.00119677	0.00653447	4.75325	Sme2.5_01694.1_g00007.1; Sme2.5_05261.1_g00006.1; Sme2.5_11468.1_g00004.1; Sme2.5_14542.1_g00002.1
GO:0048316	seed development	biological_process	9	1647	76	39143	0.00128933	0.00665308	2.81442	Sme2.5_00376.1_g00003.1; Sme2.5_00622.1_g00030.1; Sme2.5_00668.1_g00004.1; Sme2.5_01099.1_g00008.1; Sme2.5_02908.1_g00002.1; Sme2.5_04205.1_g00006.1; Sme2.5_06569.1_g00007.1; Sme2.5_09776.1_g00002.1; Sme2.5_10112.1_g00001.1
GO:0015293	symporter activity	molecular_function	9	1647	76	39143	0.00128933	0.00665308	2.81442	Sme2.5_01530.1_g00006.1; Sme2.5_01540.1_g00001.1; Sme2.5_01610.1_g00010.1; Sme2.5_01978.1_g00006.1; Sme2.5_02337.1_g00005.1; Sme2.5_02356.1_g00002.1; Sme2.5_03214.1_g00006.1; Sme2.5_12011.1_g00002.1; Sme2.5_15956.1_g00001.1
GO:0004351	glutamate decarboxylase activity	molecular_function	2	1647	6	39143	0.00135138	0.00665308	7.92208	Sme2.5_00005.1_g00003.1; Sme2.5_05345.1_g00004.1
GO:0007076	mitotic chromosome condensation	biological_process	2	1647	6	39143	0.00135138	0.00665308	7.92208	Sme2.5_00022.1_g00024.1; Sme2.5_00022.1_g00025.1
GO:0016629	12-oxophytodienoate reductase activity	molecular_function	2	1647	6	39143	0.00135138	0.00665308	7.92208	Sme2.5_00071.1_g00009.1; Sme2.5_00322.1_g00013.1
GO:2000904	regulation of starch metabolic process	biological_process	2	1647	6	39143	0.00135138	0.00665308	7.92208	Sme2.5_00088.1_g00005.1; Sme2.5_02707.1_g00006.1
GO:0034387	4-aminobutyrate:pyruvate transaminase activity	molecular_function	2	1647	6	39143	0.00135138	0.00665308	7.92208	Sme2.5_00235.1_g00016.1; Sme2.5_00235.1_g00018.1
GO:0102351	gamma-aminobutyrate transaminase (glyoxylate dependent) activity	molecular_function	2	1647	6	39143	0.00135138	0.00665308	7.92208	Sme2.5_00235.1_g00016.1; Sme2.5_00235.1_g00018.1
GO:0010336	gibberellic acid homeostasis	biological_process	2	1647	6	39143	0.00135138	0.00665308	7.92208	Sme2.5_00319.1_g00004.1; Sme2.5_00991.1_g00006.1
GO:0071475	cellular hyperosmotic salinity response	biological_process	2	1647	6	39143	0.00135138	0.00665308	7.92208	Sme2.5_00345.1_g00007.1; Sme2.5_00345.1_g00008.1
GO:0080024	indolebutyric acid metabolic process	biological_process	2	1647	6	39143	0.00135138	0.00665308	7.92208	Sme2.5_00345.1_g00007.1; Sme2.5_00345.1_g00008.1
GO:0046027	phospholipid:diacylglycerol acyltransferase activity	molecular_function	2	1647	6	39143	0.00135138	0.00665308	7.92208	Sme2.5_00461.1_g00007.1; Sme2.5_07639.1_g00001.1
GO:0016165	linoleate 13S-lipoxygenase activity	molecular_function	2	1647	6	39143	0.00135138	0.00665308	7.92208	Sme2.5_00819.1_g00006.1; Sme2.5_05147.1_g00002.1
GO:0008878	glucose-1-phosphate adenylyltransferase activity	molecular_function	2	1647	6	39143	0.00135138	0.00665308	7.92208	Sme2.5_00925.1_g00006.1; Sme2.5_01994.1_g00004.1
GO:0004564	beta-fructofuranosidase activity	molecular_function	2	1647	6	39143	0.00135138	0.00665308	7.92208	Sme2.5_00942.1_g00004.1; Sme2.5_00942.1_g00005.1
GO:0010731	protein glutathionylation	biological_process	2	1647	6	39143	0.00135138	0.00665308	7.92208	Sme2.5_01488.1_g00002.1; Sme2.5_02138.1_g00006.1
GO:1990748	cellular detoxification	biological_process	2	1647	6	39143	0.00135138	0.00665308	7.92208	Sme2.5_01799.1_g00010.1; Sme2.5_09948.1_g00003.1
GO:0016135	saponin biosynthetic process	biological_process	2	1647	6	39143	0.00135138	0.00665308	7.92208	Sme2.5_02346.1_g00004.1; Sme2.5_02747.1_g00007.1
GO:0045437	uridine nucleosidase activity	molecular_function	2	1647	6	39143	0.00135138	0.00665308	7.92208	Sme2.5_02691.1_g00004.1; Sme2.5_24271.1_g00001.1
GO:0010436	carotenoid dioxygenase activity	molecular_function	2	1647	6	39143	0.00135138	0.00665308	7.92208	Sme2.5_06370.1_g00003.1; Sme2.5_07093.1_g00002.1
GO:0016121	carotene catabolic process	biological_process	2	1647	6	39143	0.00135138	0.00665308	7.92208	Sme2.5_06370.1_g00003.1; Sme2.5_07093.1_g00002.1
GO:0045549	9-cis-epoxycarotenoid dioxygenase activity	molecular_function	2	1647	6	39143	0.00135138	0.00665308	7.92208	Sme2.5_06370.1_g00003.1; Sme2.5_07093.1_g00002.1
GO:0004140	dephospho-CoA kinase activity	molecular_function	2	1647	6	39143	0.00135138	0.00665308	7.92208	Sme2.5_13701.1_g00001.1; Sme2.5_13701.1_g00002.1
GO:0010089	xylem development	biological_process	5	1647	30	39143	0.00136811	0.00665308	3.96104	Sme2.5_00423.1_g00003.1; Sme2.5_00556.1_g00002.1; Sme2.5_02977.1_g00006.1; Sme2.5_03242.1_g00007.1; Sme2.5_12693.1_g00001.1
GO:0009738	abscisic acid-activated signaling pathway	biological_process	23	1647	291	39143	0.00142481	0.00665308	1.87843	Sme2.5_00039.1_g00005.1; Sme2.5_00085.1_g00016.1; Sme2.5_00250.1_g00013.1; Sme2.5_00484.1_g00015.1; Sme2.5_00746.1_g00009.1; Sme2.5_00779.1_g00002.1; Sme2.5_00827.1_g00005.1; Sme2.5_00962.1_g00012.1; Sme2.5_01098.1_g00014.1; Sme2.5_01332.1_g00006.1; Sme2.5_01905.1_g00009.1; Sme2.5_03151.1_g00004.1; Sme2.5_03209.1_g00003.1; Sme2.5_03772.1_g00006.1; Sme2.5_03824.1_g00001.1; Sme2.5_03916.1_g00005.1;…
GO:0048510	regulation of timing of transition from vegetative to reproductive phase	biological_process	6	1647	41	39143	0.00147572	0.00665308	3.47799	Sme2.5_00168.1_g00009.1; Sme2.5_00411.1_g00014.1; Sme2.5_00713.1_g00012.1; Sme2.5_01556.1_g00008.1; Sme2.5_03894.1_g00007.1; Sme2.5_05471.1_g00001.1
GO:0010268	brassinosteroid homeostasis	biological_process	4	1647	21	39143	0.00151672	0.00665308	4.5269	Sme2.5_00099.1_g00022.1; Sme2.5_00626.1_g00012.1; Sme2.5_02346.1_g00004.1; Sme2.5_03087.1_g00004.1
GO:0004022	alcohol dehydrogenase (NAD) activity	molecular_function	4	1647	21	39143	0.00151672	0.00665308	4.5269	Sme2.5_00661.1_g00006.1; Sme2.5_09462.1_g00003.1; Sme2.5_12763.1_g00002.1; Sme2.5_30391.1_g00001.1
GO:0102483	scopolin beta-glucosidase activity	molecular_function	5	1647	31	39143	0.00163668	0.00665308	3.83326	Sme2.5_00140.1_g00012.1; Sme2.5_00845.1_g00001.1; Sme2.5_06897.1_g00005.1; Sme2.5_16453.1_g00001.1; Sme2.5_25328.1_g00001.1
GO:0009956	radial pattern formation	biological_process	3	1647	13	39143	0.0016452	0.00665308	5.48452	Sme2.5_00127.1_g00012.1; Sme2.5_00556.1_g00002.1; Sme2.5_02977.1_g00006.1
GO:0004096	catalase activity	molecular_function	3	1647	13	39143	0.0016452	0.00665308	5.48452	Sme2.5_01411.1_g00008.1; Sme2.5_06660.1_g00003.1; Sme2.5_06660.1_g00004.1
GO:0016853	isomerase activity	molecular_function	3	1647	13	39143	0.0016452	0.00665308	5.48452	Sme2.5_01607.1_g00017.1; Sme2.5_04662.1_g00001.1; Sme2.5_22480.1_g00001.1
GO:0010256	endomembrane system organization	biological_process	3	1647	13	39143	0.0016452	0.00665308	5.48452	Sme2.5_03117.1_g00002.1; Sme2.5_05122.1_g00004.1; Sme2.5_17521.1_g00001.1
GO:0032048	cardiolipin metabolic process	biological_process	1	1647	2	39143	0.0017694	0.00665308	11.8831	Sme2.5_00002.1_g00005.1
GO:0035965	cardiolipin acyl-chain remodeling	biological_process	1	1647	2	39143	0.0017694	0.00665308	11.8831	Sme2.5_00002.1_g00005.1
GO:0019742	pentacyclic triterpenoid metabolic process	biological_process	1	1647	2	39143	0.0017694	0.00665308	11.8831	Sme2.5_00046.1_g00002.1
GO:0009918	sterol delta7 reductase activity	molecular_function	1	1647	2	39143	0.0017694	0.00665308	11.8831	Sme2.5_00076.1_g00009.1
GO:0047598	7-dehydrocholesterol reductase activity	molecular_function	1	1647	2	39143	0.0017694	0.00665308	11.8831	Sme2.5_00076.1_g00009.1
GO:0010358	leaf shaping	biological_process	1	1647	2	39143	0.0017694	0.00665308	11.8831	Sme2.5_00099.1_g00022.1
GO:0032350	regulation of hormone metabolic process	biological_process	1	1647	2	39143	0.0017694	0.00665308	11.8831	Sme2.5_00127.1_g00012.1
GO:0045930	negative regulation of mitotic cell cycle	biological_process	1	1647	2	39143	0.0017694	0.00665308	11.8831	Sme2.5_00127.1_g00012.1
GO:0004567	beta-mannosidase activity	molecular_function	1	1647	2	39143	0.0017694	0.00665308	11.8831	Sme2.5_00140.1_g00012.1
GO:0047668	amygdalin beta-glucosidase activity	molecular_function	1	1647	2	39143	0.0017694	0.00665308	11.8831	Sme2.5_00140.1_g00012.1
GO:0080081	4-methylumbelliferyl-beta-D-glucopyranoside beta-glucosidase activity	molecular_function	1	1647	2	39143	0.0017694	0.00665308	11.8831	Sme2.5_00140.1_g00012.1
GO:0080082	esculin beta-glucosidase activity	molecular_function	1	1647	2	39143	0.0017694	0.00665308	11.8831	Sme2.5_00140.1_g00012.1
GO:0005640	nuclear outer membrane	cellular_component	1	1647	2	39143	0.0017694	0.00665308	11.8831	Sme2.5_00204.1_g00013.1
GO:0008274	gamma-tubulin ring complex	cellular_component	1	1647	2	39143	0.0017694	0.00665308	11.8831	Sme2.5_00204.1_g00013.1
GO:0031021	interphase microtubule organizing center	cellular_component	1	1647	2	39143	0.0017694	0.00665308	11.8831	Sme2.5_00204.1_g00013.1
GO:0034080	CENP-A containing nucleosome assembly	biological_process	1	1647	2	39143	0.0017694	0.00665308	11.8831	Sme2.5_00204.1_g00013.1
GO:0051417	microtubule nucleation by spindle pole body	biological_process	1	1647	2	39143	0.0017694	0.00665308	11.8831	Sme2.5_00204.1_g00013.1
GO:0051418	microtubule nucleation by microtubule organizing center	biological_process	1	1647	2	39143	0.0017694	0.00665308	11.8831	Sme2.5_00204.1_g00013.1
GO:0061495	gamma-tubulin small complex, mitotic spindle pole body	cellular_component	1	1647	2	39143	0.0017694	0.00665308	11.8831	Sme2.5_00204.1_g00013.1
GO:0043682	copper-transporting ATPase activity	molecular_function	1	1647	2	39143	0.0017694	0.00665308	11.8831	Sme2.5_00225.1_g00020.1
GO:0009268	response to pH	biological_process	1	1647	2	39143	0.0017694	0.00665308	11.8831	Sme2.5_00295.1_g00017.1
GO:0015186	L-glutamine transmembrane transporter activity	molecular_function	1	1647	2	39143	0.0017694	0.00665308	11.8831	Sme2.5_00376.1_g00003.1
GO:0098712	L-glutamate import across plasma membrane	biological_process	1	1647	2	39143	0.0017694	0.00665308	11.8831	Sme2.5_00376.1_g00003.1
GO:1990534	thermospermine oxidase activity	molecular_function	1	1647	2	39143	0.0017694	0.00665308	11.8831	Sme2.5_00411.1_g00014.1
GO:0003994	aconitate hydratase activity	molecular_function	1	1647	2	39143	0.0017694	0.00665308	11.8831	Sme2.5_00420.1_g00009.1
GO:0019239	deaminase activity	molecular_function	1	1647	2	39143	0.0017694	0.00665308	11.8831	Sme2.5_00420.1_g00014.1
GO:1901565	organonitrogen compound catabolic process	biological_process	1	1647	2	39143	0.0017694	0.00665308	11.8831	Sme2.5_00420.1_g00014.1
GO:2000117	negative regulation of cysteine-type endopeptidase activity	biological_process	1	1647	2	39143	0.0017694	0.00665308	11.8831	Sme2.5_00446.1_g00026.1
GO:0003913	DNA photolyase activity	molecular_function	1	1647	2	39143	0.0017694	0.00665308	11.8831	Sme2.5_00484.1_g00001.1
GO:0000024	maltose biosynthetic process	biological_process	1	1647	2	39143	0.0017694	0.00665308	11.8831	Sme2.5_00497.1_g00006.1
GO:0045691	regulation of embryo sac central cell differentiation	biological_process	1	1647	2	39143	0.0017694	0.00665308	11.8831	Sme2.5_00536.1_g00013.1
GO:0045697	regulation of synergid differentiation	biological_process	1	1647	2	39143	0.0017694	0.00665308	11.8831	Sme2.5_00536.1_g00013.1
GO:0047366	quercetin-3-sulfate 4'-sulfotransferase activity	molecular_function	1	1647	2	39143	0.0017694	0.00665308	11.8831	Sme2.5_00537.1_g00009.1
GO:0015193	L-proline transmembrane transporter activity	molecular_function	1	1647	2	39143	0.0017694	0.00665308	11.8831	Sme2.5_00549.1_g00011.1
GO:0015824	proline transport	biological_process	1	1647	2	39143	0.0017694	0.00665308	11.8831	Sme2.5_00549.1_g00011.1
GO:0046475	glycerophospholipid catabolic process	biological_process	1	1647	2	39143	0.0017694	0.00665308	11.8831	Sme2.5_00601.1_g00013.1
GO:0033759	flavone synthase activity	molecular_function	1	1647	2	39143	0.0017694	0.00665308	11.8831	Sme2.5_00747.1_g00010.1
GO:0034785	salicylate 5-hydroxylase activity	molecular_function	1	1647	2	39143	0.0017694	0.00665308	11.8831	Sme2.5_00747.1_g00010.1
GO:0034440	lipid oxidation	biological_process	1	1647	2	39143	0.0017694	0.00665308	11.8831	Sme2.5_00819.1_g00006.1
GO:0010097	specification of stamen identity	biological_process	1	1647	2	39143	0.0017694	0.00665308	11.8831	Sme2.5_00848.1_g00001.1
GO:0019499	cyanide metabolic process	biological_process	1	1647	2	39143	0.0017694	0.00665308	11.8831	Sme2.5_00889.1_g00010.1
GO:0050017	L-3-cyanoalanine synthase activity	molecular_function	1	1647	2	39143	0.0017694	0.00665308	11.8831	Sme2.5_00889.1_g00010.1
GO:0000333	telomerase catalytic core complex	cellular_component	1	1647	2	39143	0.0017694	0.00665308	11.8831	Sme2.5_00918.1_g00004.1
GO:0003720	telomerase activity	molecular_function	1	1647	2	39143	0.0017694	0.00665308	11.8831	Sme2.5_00918.1_g00004.1
GO:0003721	telomerase RNA reverse transcriptase activity	molecular_function	1	1647	2	39143	0.0017694	0.00665308	11.8831	Sme2.5_00918.1_g00004.1
GO:0050000	chromosome localization	biological_process	1	1647	2	39143	0.0017694	0.00665308	11.8831	Sme2.5_00918.1_g00004.1
GO:0006799	polyphosphate biosynthetic process	biological_process	1	1647	2	39143	0.0017694	0.00665308	11.8831	Sme2.5_00926.1_g00009.1
GO:0048016	inositol phosphate-mediated signaling	biological_process	1	1647	2	39143	0.0017694	0.00665308	11.8831	Sme2.5_00926.1_g00009.1
GO:0015446	ATPase-coupled arsenite transmembrane transporter activity	molecular_function	1	1647	2	39143	0.0017694	0.00665308	11.8831	Sme2.5_00981.1_g00005.1
GO:0015700	arsenite transport	biological_process	1	1647	2	39143	0.0017694	0.00665308	11.8831	Sme2.5_00981.1_g00005.1
GO:0097708	intracellular vesicle	cellular_component	1	1647	2	39143	0.0017694	0.00665308	11.8831	Sme2.5_00991.1_g00006.1
GO:0010930	negative regulation of auxin mediated signaling pathway	biological_process	1	1647	2	39143	0.0017694	0.00665308	11.8831	Sme2.5_01004.1_g00011.1
GO:0052642	lysophosphatidic acid phosphatase activity	molecular_function	1	1647	2	39143	0.0017694	0.00665308	11.8831	Sme2.5_01059.1_g00002.1
GO:0070328	triglyceride homeostasis	biological_process	1	1647	2	39143	0.0017694	0.00665308	11.8831	Sme2.5_01059.1_g00002.1
GO:1905589	positive regulation of L-arginine import across plasma membrane	biological_process	1	1647	2	39143	0.0017694	0.00665308	11.8831	Sme2.5_01105.1_g00010.1
GO:1905736	negative regulation of L-proline import across plasma membrane	biological_process	1	1647	2	39143	0.0017694	0.00665308	11.8831	Sme2.5_01105.1_g00010.1
GO:0003938	IMP dehydrogenase activity	molecular_function	1	1647	2	39143	0.0017694	0.00665308	11.8831	Sme2.5_01117.1_g00005.1
GO:0034638	phosphatidylcholine catabolic process	biological_process	1	1647	2	39143	0.0017694	0.00665308	11.8831	Sme2.5_01186.1_g00007.1
GO:0045703	ketoreductase activity	molecular_function	1	1647	2	39143	0.0017694	0.00665308	11.8831	Sme2.5_01294.1_g00003.1
GO:0102339	3-oxo-arachidoyl-CoA reductase activity	molecular_function	1	1647	2	39143	0.0017694	0.00665308	11.8831	Sme2.5_01294.1_g00003.1
GO:0102340	3-oxo-behenoyl-CoA reductase activity	molecular_function	1	1647	2	39143	0.0017694	0.00665308	11.8831	Sme2.5_01294.1_g00003.1
GO:0102341	3-oxo-lignoceroyl-CoA reductase activity	molecular_function	1	1647	2	39143	0.0017694	0.00665308	11.8831	Sme2.5_01294.1_g00003.1
GO:0102342	3-oxo-cerotoyl-CoA reductase activity	molecular_function	1	1647	2	39143	0.0017694	0.00665308	11.8831	Sme2.5_01294.1_g00003.1
GO:0046429	4-hydroxy-3-methylbut-2-en-1-yl diphosphate synthase activity	molecular_function	1	1647	2	39143	0.0017694	0.00665308	11.8831	Sme2.5_01379.1_g00003.1
GO:0001047	core promoter binding	molecular_function	1	1647	2	39143	0.0017694	0.00665308	11.8831	Sme2.5_01490.1_g00005.1
GO:0005671	Ada2/Gcn5/Ada3 transcription activator complex	cellular_component	1	1647	2	39143	0.0017694	0.00665308	11.8831	Sme2.5_01490.1_g00005.1
GO:0015802	basic amino acid transport	biological_process	1	1647	2	39143	0.0017694	0.00665308	11.8831	Sme2.5_01540.1_g00001.1
GO:0047634	agmatine N4-coumaroyltransferase activity	molecular_function	1	1647	2	39143	0.0017694	0.00665308	11.8831	Sme2.5_01597.1_g00016.1
GO:0043090	amino acid import	biological_process	1	1647	2	39143	0.0017694	0.00665308	11.8831	Sme2.5_01610.1_g00010.1
GO:0010212	response to ionizing radiation	biological_process	1	1647	2	39143	0.0017694	0.00665308	11.8831	Sme2.5_01688.1_g00003.1
GO:0010273	detoxification of copper ion	biological_process	1	1647	2	39143	0.0017694	0.00665308	11.8831	Sme2.5_01920.1_g00003.1
GO:0042754	negative regulation of circadian rhythm	biological_process	1	1647	2	39143	0.0017694	0.00665308	11.8831	Sme2.5_02028.1_g00003.1
GO:0043903	regulation of symbiosis, encompassing mutualism through parasitism	biological_process	1	1647	2	39143	0.0017694	0.00665308	11.8831	Sme2.5_02138.1_g00006.1
GO:0010132	dhurrin biosynthetic process	biological_process	1	1647	2	39143	0.0017694	0.00665308	11.8831	Sme2.5_02140.1_g00012.1
GO:0033500	carbohydrate homeostasis	biological_process	1	1647	2	39143	0.0017694	0.00665308	11.8831	Sme2.5_02150.1_g00001.1
GO:0003866	3-phosphoshikimate 1-carboxyvinyltransferase activity	molecular_function	1	1647	2	39143	0.0017694	0.00665308	11.8831	Sme2.5_02195.1_g00011.1
GO:0004854	xanthine dehydrogenase activity	molecular_function	1	1647	2	39143	0.0017694	0.00665308	11.8831	Sme2.5_02370.1_g00005.1
GO:0042554	superoxide anion generation	biological_process	1	1647	2	39143	0.0017694	0.00665308	11.8831	Sme2.5_02370.1_g00005.1
GO:0046110	xanthine metabolic process	biological_process	1	1647	2	39143	0.0017694	0.00665308	11.8831	Sme2.5_02370.1_g00005.1
GO:0006218	uridine catabolic process	biological_process	1	1647	2	39143	0.0017694	0.00665308	11.8831	Sme2.5_02691.1_g00004.1
GO:0047622	adenosine nucleosidase activity	molecular_function	1	1647	2	39143	0.0017694	0.00665308	11.8831	Sme2.5_02691.1_g00004.1
GO:0072585	xanthosine nucleotidase activity	molecular_function	1	1647	2	39143	0.0017694	0.00665308	11.8831	Sme2.5_02691.1_g00004.1
GO:0080185	effector dependent induction by symbiont of host immune response	biological_process	1	1647	2	39143	0.0017694	0.00665308	11.8831	Sme2.5_02750.1_g00007.1
GO:1901149	salicylic acid binding	molecular_function	1	1647	2	39143	0.0017694	0.00665308	11.8831	Sme2.5_02750.1_g00007.1
GO:0031985	Golgi cisterna	cellular_component	1	1647	2	39143	0.0017694	0.00665308	11.8831	Sme2.5_03009.1_g00005.1
GO:0080064	4,4-dimethyl-9beta,19-cyclopropylsterol oxidation	biological_process	1	1647	2	39143	0.0017694	0.00665308	11.8831	Sme2.5_03067.1_g00002.1
GO:1905183	negative regulation of protein serine/threonine phosphatase activity	biological_process	1	1647	2	39143	0.0017694	0.00665308	11.8831	Sme2.5_03209.1_g00003.1
GO:0005261	cation channel activity	molecular_function	1	1647	2	39143	0.0017694	0.00665308	11.8831	Sme2.5_03248.1_g00008.1
GO:0071474	cellular hyperosmotic response	biological_process	1	1647	2	39143	0.0017694	0.00665308	11.8831	Sme2.5_03248.1_g00008.1
GO:0090279	regulation of calcium ion import	biological_process	1	1647	2	39143	0.0017694	0.00665308	11.8831	Sme2.5_03248.1_g00008.1
GO:0010161	red light signaling pathway	biological_process	1	1647	2	39143	0.0017694	0.00665308	11.8831	Sme2.5_03699.1_g00001.1
GO:0045951	positive regulation of mitotic recombination	biological_process	1	1647	2	39143	0.0017694	0.00665308	11.8831	Sme2.5_03895.1_g00002.1
GO:0031303	integral component of endosome membrane	cellular_component	1	1647	2	39143	0.0017694	0.00665308	11.8831	Sme2.5_04032.1_g00004.1
GO:0043201	response to leucine	biological_process	1	1647	2	39143	0.0017694	0.00665308	11.8831	Sme2.5_04376.1_g00003.1
GO:0080052	response to histidine	biological_process	1	1647	2	39143	0.0017694	0.00665308	11.8831	Sme2.5_04376.1_g00003.1
GO:0080053	response to phenylalanine	biological_process	1	1647	2	39143	0.0017694	0.00665308	11.8831	Sme2.5_04376.1_g00003.1
GO:0000048	peptidyltransferase activity	molecular_function	1	1647	2	39143	0.0017694	0.00665308	11.8831	Sme2.5_04461.1_g00003.1
GO:0008447	L-ascorbate oxidase activity	molecular_function	1	1647	2	39143	0.0017694	0.00665308	11.8831	Sme2.5_05133.1_g00002.1
GO:0015117	thiosulfate transmembrane transporter activity	molecular_function	1	1647	2	39143	0.0017694	0.00665308	11.8831	Sme2.5_05214.1_g00001.1
GO:0015131	oxaloacetate transmembrane transporter activity	molecular_function	1	1647	2	39143	0.0017694	0.00665308	11.8831	Sme2.5_05214.1_g00001.1
GO:0015709	thiosulfate transport	biological_process	1	1647	2	39143	0.0017694	0.00665308	11.8831	Sme2.5_05214.1_g00001.1
GO:0015729	oxaloacetate transport	biological_process	1	1647	2	39143	0.0017694	0.00665308	11.8831	Sme2.5_05214.1_g00001.1
GO:0071422	succinate transmembrane transport	biological_process	1	1647	2	39143	0.0017694	0.00665308	11.8831	Sme2.5_05214.1_g00001.1
GO:0042286	glutamate-1-semialdehyde 2,1-aminomutase activity	molecular_function	1	1647	2	39143	0.0017694	0.00665308	11.8831	Sme2.5_05323.1_g00006.1
GO:0043394	proteoglycan binding	molecular_function	1	1647	2	39143	0.0017694	0.00665308	11.8831	Sme2.5_05435.1_g00004.1
GO:0004028	3-chloroallyl aldehyde dehydrogenase activity	molecular_function	1	1647	2	39143	0.0017694	0.00665308	11.8831	Sme2.5_05582.1_g00001.1
GO:0010440	stomatal lineage progression	biological_process	1	1647	2	39143	0.0017694	0.00665308	11.8831	Sme2.5_06398.1_g00001.1
GO:0051980	iron-nicotianamine transmembrane transporter activity	molecular_function	1	1647	2	39143	0.0017694	0.00665308	11.8831	Sme2.5_06569.1_g00007.1
GO:0004452	isopentenyl-diphosphate delta-isomerase activity	molecular_function	1	1647	2	39143	0.0017694	0.00665308	11.8831	Sme2.5_06988.1_g00003.1
GO:0006110	regulation of glycolytic process	biological_process	1	1647	2	39143	0.0017694	0.00665308	11.8831	Sme2.5_07028.1_g00002.1
GO:0004723	calcium-dependent protein serine/threonine phosphatase activity	molecular_function	1	1647	2	39143	0.0017694	0.00665308	11.8831	Sme2.5_07233.1_g00001.1
GO:0005513	detection of calcium ion	biological_process	1	1647	2	39143	0.0017694	0.00665308	11.8831	Sme2.5_07233.1_g00001.1
GO:0005955	calcineurin complex	cellular_component	1	1647	2	39143	0.0017694	0.00665308	11.8831	Sme2.5_07233.1_g00001.1
GO:0042539	hypotonic salinity response	biological_process	1	1647	2	39143	0.0017694	0.00665308	11.8831	Sme2.5_07233.1_g00001.1
GO:0004632	phosphopantothenate--cysteine ligase activity	molecular_function	1	1647	2	39143	0.0017694	0.00665308	11.8831	Sme2.5_07480.1_g00003.1
GO:0004106	chorismate mutase activity	molecular_function	1	1647	2	39143	0.0017694	0.00665308	11.8831	Sme2.5_07830.1_g00002.1
GO:0046417	chorismate metabolic process	biological_process	1	1647	2	39143	0.0017694	0.00665308	11.8831	Sme2.5_07830.1_g00002.1
GO:0010166	wax metabolic process	biological_process	1	1647	2	39143	0.0017694	0.00665308	11.8831	Sme2.5_07921.1_g00003.1
GO:0015121	phosphoenolpyruvate:phosphate antiporter activity	molecular_function	1	1647	2	39143	0.0017694	0.00665308	11.8831	Sme2.5_08262.1_g00002.1
GO:0034059	response to anoxia	biological_process	1	1647	2	39143	0.0017694	0.00665308	11.8831	Sme2.5_08611.1_g00006.1
GO:0000780	condensed nuclear chromosome, centromeric region	cellular_component	1	1647	2	39143	0.0017694	0.00665308	11.8831	Sme2.5_08812.1_g00001.1
GO:0031616	spindle pole centrosome	cellular_component	1	1647	2	39143	0.0017694	0.00665308	11.8831	Sme2.5_08812.1_g00001.1
GO:0032133	chromosome passenger complex	cellular_component	1	1647	2	39143	0.0017694	0.00665308	11.8831	Sme2.5_08812.1_g00001.1
GO:0035174	histone serine kinase activity	molecular_function	1	1647	2	39143	0.0017694	0.00665308	11.8831	Sme2.5_08812.1_g00001.1
GO:0051669	fructan beta-fructosidase activity	molecular_function	1	1647	2	39143	0.0017694	0.00665308	11.8831	Sme2.5_09449.1_g00003.1
GO:0006069	ethanol oxidation	biological_process	1	1647	2	39143	0.0017694	0.00665308	11.8831	Sme2.5_09462.1_g00003.1
GO:0051903	S-(hydroxymethyl)glutathione dehydrogenase activity	molecular_function	1	1647	2	39143	0.0017694	0.00665308	11.8831	Sme2.5_09462.1_g00003.1
GO:0004013	adenosylhomocysteinase activity	molecular_function	1	1647	2	39143	0.0017694	0.00665308	11.8831	Sme2.5_09846.1_g00004.1
GO:0019510	S-adenosylhomocysteine catabolic process	biological_process	1	1647	2	39143	0.0017694	0.00665308	11.8831	Sme2.5_09846.1_g00004.1
GO:0070981	L-asparagine biosynthetic process	biological_process	1	1647	2	39143	0.0017694	0.00665308	11.8831	Sme2.5_10464.1_g00001.1
GO:0005366	myo-inositol:proton symporter activity	molecular_function	1	1647	2	39143	0.0017694	0.00665308	11.8831	Sme2.5_11051.1_g00002.1
GO:0015798	myo-inositol transport	biological_process	1	1647	2	39143	0.0017694	0.00665308	11.8831	Sme2.5_11051.1_g00002.1
GO:1900386	positive regulation of flavonol biosynthetic process	biological_process	1	1647	2	39143	0.0017694	0.00665308	11.8831	Sme2.5_11221.1_g00002.1
GO:0003868	4-hydroxyphenylpyruvate dioxygenase activity	molecular_function	1	1647	2	39143	0.0017694	0.00665308	11.8831	Sme2.5_11841.1_g00001.1
GO:0051731	polynucleotide 5'-hydroxyl-kinase activity	molecular_function	1	1647	2	39143	0.0017694	0.00665308	11.8831	Sme2.5_12772.1_g00002.1
GO:1905182	positive regulation of urease activity	biological_process	1	1647	2	39143	0.0017694	0.00665308	11.8831	Sme2.5_14507.1_g00002.1
GO:1901683	arsenate ion transmembrane transporter activity	molecular_function	1	1647	2	39143	0.0017694	0.00665308	11.8831	Sme2.5_15956.1_g00001.1
GO:0009615	response to virus	biological_process	7	1647	54	39143	0.00179218	0.00672642	3.08081	Sme2.5_00641.1_g00011.1; Sme2.5_01074.1_g00012.1; Sme2.5_01442.1_g00001.1; Sme2.5_01597.1_g00001.1; Sme2.5_01597.1_g00003.1; Sme2.5_05343.1_g00002.1; Sme2.5_16170.1_g00001.1
GO:0005509	calcium ion binding	molecular_function	20	1647	246	39143	0.0018041	0.00675878	1.93221	Sme2.5_00115.1_g00014.1; Sme2.5_00234.1_g00013.1; Sme2.5_00555.1_g00001.1; Sme2.5_00746.1_g00009.1; Sme2.5_00779.1_g00002.1; Sme2.5_00877.1_g00001.1; Sme2.5_00989.1_g00006.1; Sme2.5_01186.1_g00007.1; Sme2.5_01395.1_g00005.1; Sme2.5_02511.1_g00002.1; Sme2.5_03411.1_g00003.1; Sme2.5_03732.1_g00007.1; Sme2.5_04032.1_g00004.1; Sme2.5_04102.1_g00006.1; Sme2.5_05172.1_g00006.1; Sme2.5_07233.1_g00001.1;…
GO:0003730	mRNA 3'-UTR binding	molecular_function	4	1647	22	39143	0.00189537	0.00707488	4.32113	Sme2.5_00170.1_g00011.1; Sme2.5_00170.1_g00012.1; Sme2.5_00648.1_g00007.1; Sme2.5_04649.1_g00003.1
GO:0006749	glutathione metabolic process	biological_process	4	1647	22	39143	0.00189537	0.00707488	4.32113	Sme2.5_00275.1_g00006.1; Sme2.5_01099.1_g00008.1; Sme2.5_04461.1_g00003.1; Sme2.5_11135.1_g00001.1
GO:0009624	response to nematode	biological_process	9	1647	80	39143	0.00191218	0.00712471	2.6737	Sme2.5_00096.1_g00008.1; Sme2.5_00720.1_g00007.1; Sme2.5_01080.1_g00003.1; Sme2.5_01102.1_g00003.1; Sme2.5_01284.1_g00006.1; Sme2.5_02351.1_g00006.1; Sme2.5_07505.1_g00006.1; Sme2.5_08732.1_g00001.1; Sme2.5_23241.1_g00002.1
GO:0010051	xylem and phloem pattern formation	biological_process	5	1647	32	39143	0.00194347	0.00722817	3.71348	Sme2.5_00003.1_g00017.1; Sme2.5_00039.1_g00023.1; Sme2.5_00345.1_g00024.1; Sme2.5_00556.1_g00002.1; Sme2.5_02977.1_g00006.1
GO:0045944	positive regulation of transcription by RNA polymerase II	biological_process	15	1647	168	39143	0.00203087	0.00753954	2.12199	Sme2.5_00326.1_g00015.1; Sme2.5_00844.1_g00006.1; Sme2.5_00848.1_g00001.1; Sme2.5_01490.1_g00005.1; Sme2.5_01714.1_g00001.1; Sme2.5_02180.1_g00001.1; Sme2.5_03164.1_g00003.1; Sme2.5_03408.1_g00003.1; Sme2.5_03858.1_g00005.1; Sme2.5_07900.1_g00001.1; Sme2.5_08732.1_g00001.1; Sme2.5_10112.1_g00001.1; Sme2.5_10240.1_g00002.1; Sme2.5_10858.1_g00003.1; Sme2.5_14501.1_g00002.1
GO:0005774	vacuolar membrane	cellular_component	35	1647	512	39143	0.002042	0.00756721	1.62465	Sme2.5_00003.1_g00043.1; Sme2.5_00015.1_g00041.1; Sme2.5_00015.1_g00042.1; Sme2.5_00024.1_g00021.1; Sme2.5_00033.1_g00022.1; Sme2.5_00057.1_g00006.1; Sme2.5_00096.1_g00008.1; Sme2.5_00106.1_g00003.1; Sme2.5_00325.1_g00013.1; Sme2.5_00446.1_g00015.1; Sme2.5_00555.1_g00001.1; Sme2.5_00861.1_g00008.1; Sme2.5_00981.1_g00005.1; Sme2.5_01080.1_g00003.1; Sme2.5_01181.1_g00008.1; Sme2.5_01226.1_g00004.1;…
GO:0103075	indole-3-pyruvate monooxygenase activity	molecular_function	3	1647	14	39143	0.00222695	0.00798829	5.09277	Sme2.5_00341.1_g00010.1; Sme2.5_01095.1_g00008.1; Sme2.5_02724.1_g00006.1
GO:0045995	regulation of embryonic development	biological_process	3	1647	14	39143	0.00222695	0.00798829	5.09277	Sme2.5_00601.1_g00006.1; Sme2.5_00720.1_g00007.1; Sme2.5_10125.1_g00001.1
GO:0046898	response to cycloheximide	biological_process	3	1647	14	39143	0.00222695	0.00798829	5.09277	Sme2.5_00720.1_g00007.1; Sme2.5_00962.1_g00012.1; Sme2.5_08732.1_g00001.1
GO:0009269	response to desiccation	biological_process	3	1647	14	39143	0.00222695	0.00798829	5.09277	Sme2.5_01689.1_g00009.1; Sme2.5_02537.1_g00008.1; Sme2.5_13579.1_g00001.1
GO:0006572	tyrosine catabolic process	biological_process	3	1647	14	39143	0.00222695	0.00798829	5.09277	Sme2.5_10920.1_g00001.1; Sme2.5_11841.1_g00001.1; Sme2.5_14444.1_g00001.1
GO:0009793	embryo development ending in seed dormancy	biological_process	22	1647	284	39143	0.00223282	0.00798829	1.84105	Sme2.5_00003.1_g00017.1; Sme2.5_00601.1_g00006.1; Sme2.5_00622.1_g00030.1; Sme2.5_00639.1_g00004.1; Sme2.5_01095.1_g00010.1; Sme2.5_01099.1_g00008.1; Sme2.5_01399.1_g00007.1; Sme2.5_02440.1_g00007.1; Sme2.5_03023.1_g00004.1; Sme2.5_03695.1_g00003.1; Sme2.5_03715.1_g00007.1; Sme2.5_04205.1_g00006.1; Sme2.5_04437.1_g00004.1; Sme2.5_05877.1_g00005.1; Sme2.5_05967.1_g00006.1; Sme2.5_08480.1_g00001.1;…
GO:0016298	lipase activity	molecular_function	7	1647	56	39143	0.00227237	0.00798829	2.97078	Sme2.5_00162.1_g00017.1; Sme2.5_00546.1_g00003.1; Sme2.5_01004.1_g00011.1; Sme2.5_01098.1_g00003.1; Sme2.5_02580.1_g00001.1; Sme2.5_03122.1_g00005.1; Sme2.5_30638.1_g00001.1
GO:0047998	hyoscyamine (6S)-dioxygenase activity	molecular_function	2	1647	7	39143	0.0022909	0.00798829	6.79035	Sme2.5_00020.1_g00016.1; Sme2.5_08027.1_g00001.1
GO:0048530	fruit morphogenesis	biological_process	2	1647	7	39143	0.0022909	0.00798829	6.79035	Sme2.5_00058.1_g00001.1; Sme2.5_20424.1_g00002.1
GO:0010601	positive regulation of auxin biosynthetic process	biological_process	2	1647	7	39143	0.0022909	0.00798829	6.79035	Sme2.5_00088.1_g00005.1; Sme2.5_02707.1_g00006.1
GO:0019344	cysteine biosynthetic process	biological_process	2	1647	7	39143	0.0022909	0.00798829	6.79035	Sme2.5_00100.1_g00007.1; Sme2.5_04461.1_g00003.1
GO:0008080	N-acetyltransferase activity	molecular_function	2	1647	7	39143	0.0022909	0.00798829	6.79035	Sme2.5_00127.1_g00023.1; Sme2.5_01268.1_g00008.1
GO:0004664	prephenate dehydratase activity	molecular_function	2	1647	7	39143	0.0022909	0.00798829	6.79035	Sme2.5_00226.1_g00004.1; Sme2.5_00612.1_g00008.1
GO:0047769	arogenate dehydratase activity	molecular_function	2	1647	7	39143	0.0022909	0.00798829	6.79035	Sme2.5_00226.1_g00004.1; Sme2.5_00612.1_g00008.1
GO:0004015	adenosylmethionine-8-amino-7-oxononanoate transaminase activity	molecular_function	2	1647	7	39143	0.0022909	0.00798829	6.79035	Sme2.5_00235.1_g00016.1; Sme2.5_00235.1_g00018.1
GO:0043562	cellular response to nitrogen levels	biological_process	2	1647	7	39143	0.0022909	0.00798829	6.79035	Sme2.5_00310.1_g00006.1; Sme2.5_00536.1_g00004.1
GO:0046592	polyamine oxidase activity	molecular_function	2	1647	7	39143	0.0022909	0.00798829	6.79035	Sme2.5_00411.1_g00014.1; Sme2.5_00721.1_g00005.1
GO:0006283	transcription-coupled nucleotide-excision repair	biological_process	2	1647	7	39143	0.0022909	0.00798829	6.79035	Sme2.5_00721.1_g00003.1; Sme2.5_16422.1_g00001.1
GO:0031123	RNA 3'-end processing	biological_process	2	1647	7	39143	0.0022909	0.00798829	6.79035	Sme2.5_00721.1_g00003.1; Sme2.5_16422.1_g00001.1
GO:0070001	aspartic-type peptidase activity	molecular_function	2	1647	7	39143	0.0022909	0.00798829	6.79035	Sme2.5_00968.1_g00006.1; Sme2.5_12299.1_g00001.1
GO:0048827	phyllome development	biological_process	2	1647	7	39143	0.0022909	0.00798829	6.79035	Sme2.5_00981.1_g00004.1; Sme2.5_01095.1_g00008.1
GO:0006820	anion transport	biological_process	2	1647	7	39143	0.0022909	0.00798829	6.79035	Sme2.5_01332.1_g00006.1; Sme2.5_16467.1_g00002.1
GO:0006873	cellular ion homeostasis	biological_process	2	1647	7	39143	0.0022909	0.00798829	6.79035	Sme2.5_01332.1_g00006.1; Sme2.5_02123.1_g00001.1
GO:0045486	naringenin 3-dioxygenase activity	molecular_function	2	1647	7	39143	0.0022909	0.00798829	6.79035	Sme2.5_01643.1_g00012.1; Sme2.5_07947.1_g00001.1
GO:0015976	carbon utilization	biological_process	2	1647	7	39143	0.0022909	0.00798829	6.79035	Sme2.5_02176.1_g00010.1; Sme2.5_02386.1_g00003.1
GO:0052654	L-leucine transaminase activity	molecular_function	2	1647	7	39143	0.0022909	0.00798829	6.79035	Sme2.5_02337.1_g00001.1; Sme2.5_05409.1_g00001.1
GO:0052655	L-valine transaminase activity	molecular_function	2	1647	7	39143	0.0022909	0.00798829	6.79035	Sme2.5_02337.1_g00001.1; Sme2.5_05409.1_g00001.1
GO:0052656	L-isoleucine transaminase activity	molecular_function	2	1647	7	39143	0.0022909	0.00798829	6.79035	Sme2.5_02337.1_g00001.1; Sme2.5_05409.1_g00001.1
GO:0008477	purine nucleosidase activity	molecular_function	2	1647	7	39143	0.0022909	0.00798829	6.79035	Sme2.5_02691.1_g00004.1; Sme2.5_24271.1_g00001.1
GO:0015292	uniporter activity	molecular_function	2	1647	7	39143	0.0022909	0.00798829	6.79035	Sme2.5_03559.1_g00001.1; Sme2.5_13273.1_g00002.1
GO:0051560	mitochondrial calcium ion homeostasis	biological_process	2	1647	7	39143	0.0022909	0.00798829	6.79035	Sme2.5_03559.1_g00001.1; Sme2.5_13273.1_g00002.1
GO:0052739	phosphatidylserine 1-acylhydrolase activity	molecular_function	2	1647	7	39143	0.0022909	0.00798829	6.79035	Sme2.5_04447.1_g00004.1; Sme2.5_14388.1_g00002.1
GO:0052740	1-acyl-2-lysophosphatidylserine acylhydrolase activity	molecular_function	2	1647	7	39143	0.0022909	0.00798829	6.79035	Sme2.5_04447.1_g00004.1; Sme2.5_14388.1_g00002.1
GO:0006839	mitochondrial transport	biological_process	2	1647	7	39143	0.0022909	0.00798829	6.79035	Sme2.5_05214.1_g00001.1; Sme2.5_08450.1_g00003.1
GO:0008422	beta-glucosidase activity	molecular_function	5	1647	33	39143	0.00229182	0.00798829	3.60095	Sme2.5_00140.1_g00012.1; Sme2.5_00845.1_g00001.1; Sme2.5_06897.1_g00005.1; Sme2.5_16453.1_g00001.1; Sme2.5_25328.1_g00001.1
GO:0009086	methionine biosynthetic process	biological_process	4	1647	23	39143	0.00233873	0.0081105	4.13326	Sme2.5_00097.1_g00005.1; Sme2.5_15229.1_g00001.1; Sme2.5_19892.1_g00001.1; Sme2.5_22199.1_g00001.1
GO:0005345	purine nucleobase transmembrane transporter activity	molecular_function	4	1647	23	39143	0.00233873	0.0081105	4.13326	Sme2.5_00446.1_g00016.1; Sme2.5_00446.1_g00017.1; Sme2.5_02351.1_g00006.1; Sme2.5_02774.1_g00004.1
GO:0006863	purine nucleobase transport	biological_process	4	1647	23	39143	0.00233873	0.0081105	4.13326	Sme2.5_00446.1_g00016.1; Sme2.5_00446.1_g00017.1; Sme2.5_02351.1_g00006.1; Sme2.5_02774.1_g00004.1
GO:0010025	wax biosynthetic process	biological_process	9	1647	83	39143	0.00252274	0.00873388	2.57706	Sme2.5_00064.1_g00011.1; Sme2.5_00238.1_g00005.1; Sme2.5_00238.1_g00006.1; Sme2.5_00641.1_g00011.1; Sme2.5_02343.1_g00008.1; Sme2.5_03511.1_g00001.1; Sme2.5_04043.1_g00009.1; Sme2.5_10995.1_g00001.1; Sme2.5_12193.1_g00001.1
GO:0009607	response to biotic stimulus	biological_process	7	1647	57	39143	0.00254751	0.00878998	2.91866	Sme2.5_00057.1_g00028.1; Sme2.5_00057.1_g00033.1; Sme2.5_00216.1_g00015.1; Sme2.5_01013.1_g00013.1; Sme2.5_03303.1_g00009.1; Sme2.5_09358.1_g00003.1; Sme2.5_28860.1_g00001.1
GO:0009543	chloroplast thylakoid lumen	cellular_component	7	1647	57	39143	0.00254751	0.00878998	2.91866	Sme2.5_01441.1_g00006.1; Sme2.5_02399.1_g00006.1; Sme2.5_06843.1_g00001.1; Sme2.5_08192.1_g00002.1; Sme2.5_11776.1_g00001.1; Sme2.5_25992.1_g00001.1; Sme2.5_33651.1_g00001.1
GO:0035251	UDP-glucosyltransferase activity	molecular_function	6	1647	45	39143	0.00257441	0.00885302	3.16883	Sme2.5_00345.1_g00007.1; Sme2.5_00345.1_g00008.1; Sme2.5_00549.1_g00008.1; Sme2.5_01150.1_g00010.1; Sme2.5_01185.1_g00007.1; Sme2.5_01361.1_g00006.1
GO:0004867	serine-type endopeptidase inhibitor activity	molecular_function	6	1647	45	39143	0.00257441	0.00885302	3.16883	Sme2.5_02047.1_g00011.1; Sme2.5_03276.1_g00004.1; Sme2.5_04788.1_g00001.1; Sme2.5_04984.1_g00003.1; Sme2.5_19967.1_g00001.1; Sme2.5_21838.1_g00003.1
GO:0009740	gibberellic acid mediated signaling pathway	biological_process	7	1647	58	39143	0.00284802	0.00974547	2.86834	Sme2.5_00155.1_g00001.1; Sme2.5_00319.1_g00004.1; Sme2.5_00538.1_g00012.1; Sme2.5_01766.1_g00003.1; Sme2.5_03039.1_g00005.1; Sme2.5_05640.1_g00001.1; Sme2.5_18208.1_g00002.1
GO:0042973	glucan endo-1,3-beta-D-glucosidase activity	molecular_function	7	1647	58	39143	0.00284802	0.00974547	2.86834	Sme2.5_01424.1_g00005.1; Sme2.5_02134.1_g00003.1; Sme2.5_02441.1_g00001.1; Sme2.5_04397.1_g00002.1; Sme2.5_09593.1_g00002.1; Sme2.5_09844.1_g00002.1; Sme2.5_09889.1_g00002.1
GO:0010043	response to zinc ion	biological_process	4	1647	24	39143	0.00285291	0.00974547	3.96104	Sme2.5_00049.1_g00012.1; Sme2.5_01159.1_g00009.1; Sme2.5_02138.1_g00006.1; Sme2.5_04205.1_g00006.1
GO:0010073	meristem maintenance	biological_process	4	1647	24	39143	0.00285291	0.00974547	3.96104	Sme2.5_00720.1_g00007.1; Sme2.5_00918.1_g00004.1; Sme2.5_02908.1_g00002.1; Sme2.5_08438.1_g00001.1
GO:2000306	positive regulation of photomorphogenesis	biological_process	3	1647	15	39143	0.00293627	0.0099804	4.75325	Sme2.5_00601.1_g00018.1; Sme2.5_00861.1_g00003.1; Sme2.5_02545.1_g00001.1
GO:0031640	killing of cells of other organism	biological_process	3	1647	15	39143	0.00293627	0.0099804	4.75325	Sme2.5_00637.1_g00008.1; Sme2.5_03073.1_g00002.1; Sme2.5_03073.1_g00003.1
GO:0004089	carbonate dehydratase activity	molecular_function	3	1647	15	39143	0.00293627	0.0099804	4.75325	Sme2.5_02176.1_g00010.1; Sme2.5_02386.1_g00003.1; Sme2.5_03906.1_g00010.1
GO:0006970	response to osmotic stress	biological_process	14	1647	161	39143	0.00340131	0.011542	2.06663	Sme2.5_00010.1_g00008.1; Sme2.5_00086.1_g00001.1; Sme2.5_00086.1_g00004.1; Sme2.5_00115.1_g00014.1; Sme2.5_00187.1_g00021.1; Sme2.5_00622.1_g00030.1; Sme2.5_01284.1_g00006.1; Sme2.5_03248.1_g00008.1; Sme2.5_05213.1_g00001.1; Sme2.5_05566.1_g00002.1; Sme2.5_05566.1_g00003.1; Sme2.5_08308.1_g00004.1; Sme2.5_13701.1_g00001.1; Sme2.5_13701.1_g00002.1
GO:0004499	N,N-dimethylaniline monooxygenase activity	molecular_function	4	1647	25	39143	0.00344403	0.0116484	3.8026	Sme2.5_00341.1_g00010.1; Sme2.5_01095.1_g00008.1; Sme2.5_02724.1_g00006.1; Sme2.5_04262.1_g00006.1
GO:0071215	cellular response to abscisic acid stimulus	biological_process	4	1647	25	39143	0.00344403	0.0116484	3.8026	Sme2.5_00345.1_g00007.1; Sme2.5_00345.1_g00008.1; Sme2.5_01095.1_g00010.1; Sme2.5_10236.1_g00005.1
GO:0015175	neutral amino acid transmembrane transporter activity	molecular_function	2	1647	8	39143	0.00355097	0.0118155	5.94156	Sme2.5_00033.1_g00022.1; Sme2.5_02337.1_g00005.1
GO:0032465	regulation of cytokinesis	biological_process	2	1647	8	39143	0.00355097	0.0118155	5.94156	Sme2.5_00044.1_g00031.1; Sme2.5_08812.1_g00001.1
GO:0050777	negative regulation of immune response	biological_process	2	1647	8	39143	0.00355097	0.0118155	5.94156	Sme2.5_00125.1_g00020.1; Sme2.5_25412.1_g00001.1
GO:0005978	glycogen biosynthetic process	biological_process	2	1647	8	39143	0.00355097	0.0118155	5.94156	Sme2.5_00925.1_g00006.1; Sme2.5_01994.1_g00004.1
GO:0015114	phosphate ion transmembrane transporter activity	molecular_function	2	1647	8	39143	0.00355097	0.0118155	5.94156	Sme2.5_00926.1_g00009.1; Sme2.5_02115.1_g00007.1
GO:0006152	purine nucleoside catabolic process	biological_process	2	1647	8	39143	0.00355097	0.0118155	5.94156	Sme2.5_02691.1_g00004.1; Sme2.5_24271.1_g00001.1
GO:0006021	inositol biosynthetic process	biological_process	2	1647	8	39143	0.00355097	0.0118155	5.94156	Sme2.5_03957.1_g00004.1; Sme2.5_05928.1_g00002.1
GO:0031386	protein tag	molecular_function	2	1647	8	39143	0.00355097	0.0118155	5.94156	Sme2.5_04781.1_g00008.1; Sme2.5_17373.1_g00001.1
GO:0009831	plant-type cell wall modification involved in multidimensional cell growth	biological_process	2	1647	8	39143	0.00355097	0.0118155	5.94156	Sme2.5_04990.1_g00001.1; Sme2.5_08780.1_g00001.1
GO:0048658	anther wall tapetum development	biological_process	2	1647	8	39143	0.00355097	0.0118155	5.94156	Sme2.5_05438.1_g00004.1; Sme2.5_07080.1_g00002.1
GO:0010311	lateral root formation	biological_process	6	1647	48	39143	0.00374523	0.0124417	2.97078	Sme2.5_00010.1_g00017.1; Sme2.5_00039.1_g00023.1; Sme2.5_00891.1_g00009.1; Sme2.5_01238.1_g00002.1; Sme2.5_16177.1_g00002.1; Sme2.5_18092.1_g00001.1
GO:0009750	response to fructose	biological_process	3	1647	16	39143	0.00378569	0.0124952	4.45617	Sme2.5_00168.1_g00009.1; Sme2.5_12763.1_g00002.1; Sme2.5_30391.1_g00001.1
GO:0005657	replication fork	cellular_component	3	1647	16	39143	0.00378569	0.0124952	4.45617	Sme2.5_00721.1_g00003.1; Sme2.5_04037.1_g00006.1; Sme2.5_16422.1_g00001.1
GO:0048574	long-day photoperiodism, flowering	biological_process	3	1647	16	39143	0.00378569	0.0124952	4.45617	Sme2.5_02028.1_g00003.1; Sme2.5_04071.1_g00002.1; Sme2.5_08896.1_g00001.1
GO:0015937	coenzyme A biosynthetic process	biological_process	3	1647	16	39143	0.00378569	0.0124952	4.45617	Sme2.5_07480.1_g00003.1; Sme2.5_13701.1_g00001.1; Sme2.5_13701.1_g00002.1
GO:0000287	magnesium ion binding	molecular_function	16	1647	196	39143	0.00398763	0.0131406	1.9401	Sme2.5_00162.1_g00004.1; Sme2.5_00378.1_g00026.1; Sme2.5_00601.1_g00013.1; Sme2.5_00662.1_g00003.1; Sme2.5_00972.1_g00004.1; Sme2.5_03957.1_g00004.1; Sme2.5_04997.1_g00001.1; Sme2.5_05205.1_g00003.1; Sme2.5_05438.1_g00002.1; Sme2.5_08521.1_g00001.1; Sme2.5_08611.1_g00006.1; Sme2.5_09222.1_g00003.1; Sme2.5_11515.1_g00002.1; Sme2.5_16111.1_g00001.1; Sme2.5_16124.1_g00001.1; Sme2.5_26607.1_g00002.1
GO:0043231	intracellular membrane-bounded organelle	cellular_component	12	1647	134	39143	0.00437395	0.0138309	2.12832	Sme2.5_00345.1_g00007.1; Sme2.5_00345.1_g00008.1; Sme2.5_00386.1_g00004.1; Sme2.5_00696.1_g00010.1; Sme2.5_00696.1_g00013.1; Sme2.5_01185.1_g00007.1; Sme2.5_02230.1_g00008.1; Sme2.5_03583.1_g00009.1; Sme2.5_05406.1_g00004.1; Sme2.5_07605.1_g00003.1; Sme2.5_13038.1_g00002.1; Sme2.5_20341.1_g00002.1
GO:0009909	regulation of flower development	biological_process	10	1647	105	39143	0.00473116	0.0138309	2.26345	Sme2.5_00059.1_g00023.1; Sme2.5_00166.1_g00017.1; Sme2.5_00508.1_g00011.1; Sme2.5_00720.1_g00007.1; Sme2.5_01714.1_g00001.1; Sme2.5_04102.1_g00005.1; Sme2.5_04124.1_g00002.1; Sme2.5_04422.1_g00005.1; Sme2.5_08732.1_g00001.1; Sme2.5_10241.1_g00003.1
GO:0042802	identical protein binding	molecular_function	17	1647	216	39143	0.00473277	0.0138309	1.87049	Sme2.5_00003.1_g00017.1; Sme2.5_00057.1_g00020.1; Sme2.5_00162.1_g00020.1; Sme2.5_00162.1_g00021.1; Sme2.5_00162.1_g00022.1; Sme2.5_01842.1_g00009.1; Sme2.5_02274.1_g00006.1; Sme2.5_02434.1_g00005.1; Sme2.5_02824.1_g00004.1; Sme2.5_02942.1_g00007.1; Sme2.5_03745.1_g00001.1; Sme2.5_03772.1_g00006.1; Sme2.5_04375.1_g00013.1; Sme2.5_06013.1_g00001.1; Sme2.5_09079.1_g00001.1; Sme2.5_12736.1_g00002.1;…
GO:0008134	transcription factor binding	molecular_function	11	1647	120	39143	0.00474887	0.0138309	2.17857	Sme2.5_00844.1_g00006.1; Sme2.5_01714.1_g00001.1; Sme2.5_02180.1_g00001.1; Sme2.5_03164.1_g00003.1; Sme2.5_03858.1_g00005.1; Sme2.5_03973.1_g00005.1; Sme2.5_06000.1_g00004.1; Sme2.5_07900.1_g00001.1; Sme2.5_10240.1_g00002.1; Sme2.5_13704.1_g00001.1; Sme2.5_14501.1_g00002.1
GO:0005811	lipid droplet	cellular_component	3	1647	17	39143	0.00478723	0.0138309	4.19404	Sme2.5_00345.1_g00019.1; Sme2.5_10766.1_g00001.1; Sme2.5_16263.1_g00001.1
GO:0071577	zinc ion transmembrane transport	biological_process	3	1647	17	39143	0.00478723	0.0138309	4.19404	Sme2.5_00906.1_g00013.1; Sme2.5_03527.1_g00005.1; Sme2.5_12340.1_g00001.1
GO:0009864	induced systemic resistance, jasmonic acid mediated signaling pathway	biological_process	3	1647	17	39143	0.00478723	0.0138309	4.19404	Sme2.5_01873.1_g00007.1; Sme2.5_02649.1_g00005.1; Sme2.5_06810.1_g00003.1
GO:0006302	double-strand break repair	biological_process	4	1647	27	39143	0.0048815	0.0138309	3.52092	Sme2.5_00022.1_g00024.1; Sme2.5_00022.1_g00025.1; Sme2.5_01688.1_g00003.1; Sme2.5_05911.1_g00002.1
GO:0016762	xyloglucan:xyloglucosyl transferase activity	molecular_function	4	1647	27	39143	0.0048815	0.0138309	3.52092	Sme2.5_00081.1_g00007.1; Sme2.5_00450.1_g00010.1; Sme2.5_01465.1_g00012.1; Sme2.5_08266.1_g00003.1
GO:0009943	adaxial/abaxial axis specification	biological_process	1	1647	3	39143	0.00515948	0.0138309	7.92208	Sme2.5_00002.1_g00022.1
GO:0042826	histone deacetylase binding	molecular_function	1	1647	3	39143	0.00515948	0.0138309	7.92208	Sme2.5_00003.1_g00051.1
GO:0045740	positive regulation of DNA replication	biological_process	1	1647	3	39143	0.00515948	0.0138309	7.92208	Sme2.5_00010.1_g00017.1
GO:0030797	24-methylenesterol C-methyltransferase activity	molecular_function	1	1647	3	39143	0.00515948	0.0138309	7.92208	Sme2.5_00014.1_g00015.1
GO:0034087	establishment of mitotic sister chromatid cohesion	biological_process	1	1647	3	39143	0.00515948	0.0138309	7.92208	Sme2.5_00018.1_g00003.1
GO:0051456	attachment of spindle microtubules to kinetochore involved in meiotic sister chromatid segregation	biological_process	1	1647	3	39143	0.00515948	0.0138309	7.92208	Sme2.5_00018.1_g00003.1
GO:0071168	protein localization to chromatin	biological_process	1	1647	3	39143	0.00515948	0.0138309	7.92208	Sme2.5_00018.1_g00003.1
GO:0071459	protein localization to chromosome, centromeric region	biological_process	1	1647	3	39143	0.00515948	0.0138309	7.92208	Sme2.5_00018.1_g00003.1
GO:0090695	Wpl/Pds5 cohesin loading/unloading complex	cellular_component	1	1647	3	39143	0.00515948	0.0138309	7.92208	Sme2.5_00018.1_g00003.1
GO:1902682	protein localization to nuclear pericentric heterochromatin	biological_process	1	1647	3	39143	0.00515948	0.0138309	7.92208	Sme2.5_00018.1_g00003.1
GO:1905411	positive regulation of mitotic cohesin unloading	biological_process	1	1647	3	39143	0.00515948	0.0138309	7.92208	Sme2.5_00018.1_g00003.1
GO:1905412	negative regulation of mitotic cohesin loading	biological_process	1	1647	3	39143	0.00515948	0.0138309	7.92208	Sme2.5_00018.1_g00003.1
GO:0016004	phospholipase activator activity	molecular_function	1	1647	3	39143	0.00515948	0.0138309	7.92208	Sme2.5_00029.1_g00028.1
GO:0017046	peptide hormone binding	molecular_function	1	1647	3	39143	0.00515948	0.0138309	7.92208	Sme2.5_00039.1_g00023.1
GO:0090548	response to nitrate starvation	biological_process	1	1647	3	39143	0.00515948	0.0138309	7.92208	Sme2.5_00039.1_g00023.1
GO:0001673	male germ cell nucleus	cellular_component	1	1647	3	39143	0.00515948	0.0138309	7.92208	Sme2.5_00075.1_g00007.1
GO:0010922	positive regulation of phosphatase activity	biological_process	1	1647	3	39143	0.00515948	0.0138309	7.92208	Sme2.5_00076.1_g00022.1
GO:0019902	phosphatase binding	molecular_function	1	1647	3	39143	0.00515948	0.0138309	7.92208	Sme2.5_00076.1_g00022.1
GO:0042326	negative regulation of phosphorylation	biological_process	1	1647	3	39143	0.00515948	0.0138309	7.92208	Sme2.5_00076.1_g00022.1
GO:0047485	protein N-terminus binding	molecular_function	1	1647	3	39143	0.00515948	0.0138309	7.92208	Sme2.5_00076.1_g00022.1
GO:0046373	L-arabinose metabolic process	biological_process	1	1647	3	39143	0.00515948	0.0138309	7.92208	Sme2.5_00085.1_g00026.1
GO:0015927	trehalase activity	molecular_function	1	1647	3	39143	0.00515948	0.0138309	7.92208	Sme2.5_00086.1_g00001.1
GO:0045595	regulation of cell differentiation	biological_process	1	1647	3	39143	0.00515948	0.0138309	7.92208	Sme2.5_00086.1_g00004.1
GO:0060858	vesicle-mediated transport involved in floral organ abscission	biological_process	1	1647	3	39143	0.00515948	0.0138309	7.92208	Sme2.5_00095.1_g00009.1
GO:0009001	serine O-acetyltransferase activity	molecular_function	1	1647	3	39143	0.00515948	0.0138309	7.92208	Sme2.5_00100.1_g00007.1
GO:0007127	meiosis I	biological_process	1	1647	3	39143	0.00515948	0.0138309	7.92208	Sme2.5_00136.1_g00026.1
GO:0016574	histone ubiquitination	biological_process	1	1647	3	39143	0.00515948	0.0138309	7.92208	Sme2.5_00136.1_g00026.1
GO:0036205	histone catabolic process	biological_process	1	1647	3	39143	0.00515948	0.0138309	7.92208	Sme2.5_00136.1_g00026.1
GO:0080079	cellobiose glucosidase activity	molecular_function	1	1647	3	39143	0.00515948	0.0138309	7.92208	Sme2.5_00140.1_g00012.1
GO:0000923	equatorial microtubule organizing center	cellular_component	1	1647	3	39143	0.00515948	0.0138309	7.92208	Sme2.5_00204.1_g00013.1
GO:0033566	gamma-tubulin complex localization	biological_process	1	1647	3	39143	0.00515948	0.0138309	7.92208	Sme2.5_00204.1_g00013.1
GO:0034508	centromere complex assembly	biological_process	1	1647	3	39143	0.00515948	0.0138309	7.92208	Sme2.5_00204.1_g00013.1
GO:0043015	gamma-tubulin binding	molecular_function	1	1647	3	39143	0.00515948	0.0138309	7.92208	Sme2.5_00204.1_g00013.1
GO:0051415	microtubule nucleation by interphase microtubule organizing center	biological_process	1	1647	3	39143	0.00515948	0.0138309	7.92208	Sme2.5_00204.1_g00013.1
GO:0055070	copper ion homeostasis	biological_process	1	1647	3	39143	0.00515948	0.0138309	7.92208	Sme2.5_00225.1_g00020.1
GO:0005637	nuclear inner membrane	cellular_component	1	1647	3	39143	0.00515948	0.0138309	7.92208	Sme2.5_00432.1_g00005.1
GO:0030742	GTP-dependent protein binding	molecular_function	1	1647	3	39143	0.00515948	0.0138309	7.92208	Sme2.5_00538.1_g00006.1
GO:0080115	myosin XI tail binding	molecular_function	1	1647	3	39143	0.00515948	0.0138309	7.92208	Sme2.5_00538.1_g00006.1
GO:0047538	2-carboxy-D-arabinitol-1-phosphatase activity	molecular_function	1	1647	3	39143	0.00515948	0.0138309	7.92208	Sme2.5_00612.1_g00009.1
GO:0010023	proanthocyanidin biosynthetic process	biological_process	1	1647	3	39143	0.00515948	0.0138309	7.92208	Sme2.5_00756.1_g00002.1
GO:0007000	nucleolus organization	biological_process	1	1647	3	39143	0.00515948	0.0138309	7.92208	Sme2.5_00918.1_g00004.1
GO:0000390	spliceosomal complex disassembly	biological_process	1	1647	3	39143	0.00515948	0.0138309	7.92208	Sme2.5_00944.1_g00001.1
GO:0071008	U2-type post-mRNA release spliceosomal complex	cellular_component	1	1647	3	39143	0.00515948	0.0138309	7.92208	Sme2.5_00944.1_g00001.1
GO:0008083	growth factor activity	molecular_function	1	1647	3	39143	0.00515948	0.0138309	7.92208	Sme2.5_00978.1_g00003.1
GO:0006177	GMP biosynthetic process	biological_process	1	1647	3	39143	0.00515948	0.0138309	7.92208	Sme2.5_01117.1_g00005.1
GO:1990931	RNA N6-methyladenosine dioxygenase activity	molecular_function	1	1647	3	39143	0.00515948	0.0138309	7.92208	Sme2.5_01260.1_g00006.1
GO:0008509	anion transmembrane transporter activity	molecular_function	1	1647	3	39143	0.00515948	0.0138309	7.92208	Sme2.5_01332.1_g00006.1
[truncated: 1,374 more rows]

## Sheet: enrichment-go-362min-vs-36CK0-T
Supplementary Table S2 GO enrichment analysis of DEGs identified in all pairwise comparisons.
[truncated: 3,022 more rows]

## Sheet: enrichment-go-362min-vs-F2min-T
Supplementary Table S2 GO enrichment analysis of DEGs identified in all pairwise comparisons.
[truncated: 2,545 more rows]

[truncated: 4 more sheets: enrichment-go-3615min-vs-36CK0-, enrichment-go-3615min-vs-362min, enrichment-go-3615min-vs-F15min, enrichment-go-F15min-vs-F2min-T]
