# Supplementary material for: Transcriptome profiling reveals potential genes involved in browning of fresh-cut eggplant (Solanum melongena L.)
Source: Sci Rep. 2021 Aug 9;11:16081. doi: 10.1038/s41598-021-94831-z (PMC8352891; doi:10.1038/s41598-021-94831-z)
Supplement: Supplementary file 4 — Supplementary Table S3. [file 41598_2021_94831_MOESM4_ESM.xlsx]

## Sheet: enrichment-kegg-36CK0-vs-FCK0-T
Supplementary Table S3 KEGG enrichment analysis of DEGs identified in all pairwise comparisons.
id	term	ListHits	ListTotal	PopHits	PopTotal	pval	padj	Enrichment_score	Gene
ko00940	Phenylpropanoid biosynthesis	30	420	209	5990	4.67103e-05	0.00378845	2.04716	Sme2.5_00001.1_g00048.1; Sme2.5_00022.1_g00026.1; Sme2.5_00049.1_g00012.1; Sme2.5_00140.1_g00012.1; Sme2.5_00209.1_g00001.1; Sme2.5_00345.1_g00006.1; Sme2.5_00423.1_g00003.1; Sme2.5_00745.1_g00004.1; Sme2.5_00845.1_g00001.1; Sme2.5_00864.1_g00009.1; Sme2.5_01597.1_g00016.1; Sme2.5_02111.1_g00008.1; Sme2.5_02537.1_g00008.1; Sme2.5_02584.1_g00007.1; Sme2.5_02896.1_g00006.1; Sme2.5_03745.1_g00003.1;…
ko00460	Cyanoamino acid metabolism	13	420	60	5990	4.88832e-05	0.00378845	3.09008	Sme2.5_00140.1_g00012.1; Sme2.5_00845.1_g00001.1; Sme2.5_00889.1_g00010.1; Sme2.5_02140.1_g00012.1; Sme2.5_03772.1_g00003.1; Sme2.5_04461.1_g00003.1; Sme2.5_06897.1_g00005.1; Sme2.5_10467.1_g00005.1; Sme2.5_12729.1_g00004.1; Sme2.5_13126.1_g00005.1; Sme2.5_14644.1_g00001.1; Sme2.5_16453.1_g00001.1; Sme2.5_25328.1_g00001.1
ko00350	Tyrosine metabolism	13	420	66	5990	0.000147883	0.00650207	2.80916	Sme2.5_00484.1_g00015.1; Sme2.5_00661.1_g00006.1; Sme2.5_01441.1_g00006.1; Sme2.5_01799.1_g00010.1; Sme2.5_06843.1_g00001.1; Sme2.5_08192.1_g00002.1; Sme2.5_09462.1_g00003.1; Sme2.5_09948.1_g00003.1; Sme2.5_10920.1_g00001.1; Sme2.5_11776.1_g00001.1; Sme2.5_11841.1_g00001.1; Sme2.5_25992.1_g00001.1; Sme2.5_33651.1_g00001.1
ko01230	Biosynthesis of amino acids	35	420	275	5990	0.000167795	0.00650207	1.81515	Sme2.5_00044.1_g00012.1; Sme2.5_00097.1_g00005.1; Sme2.5_00100.1_g00007.1; Sme2.5_00162.1_g00004.1; Sme2.5_00162.1_g00020.1; Sme2.5_00162.1_g00021.1; Sme2.5_00162.1_g00022.1; Sme2.5_00211.1_g00004.1; Sme2.5_00226.1_g00004.1; Sme2.5_00378.1_g00026.1; Sme2.5_00420.1_g00009.1; Sme2.5_00612.1_g00008.1; Sme2.5_00612.1_g00009.1; Sme2.5_00889.1_g00010.1; Sme2.5_01795.1_g00007.1; Sme2.5_02195.1_g00011.1;…
ko00073	Cutin, suberine and wax biosynthesis	8	420	33	5990	0.000318296	0.00986717	3.45743	Sme2.5_00096.1_g00020.1; Sme2.5_00345.1_g00019.1; Sme2.5_00889.1_g00004.1; Sme2.5_01446.1_g00001.1; Sme2.5_02174.1_g00001.1; Sme2.5_06078.1_g00001.1; Sme2.5_10766.1_g00001.1; Sme2.5_12193.1_g00001.1
ko00950	Isoquinoline alkaloid biosynthesis	9	420	41	5990	0.000401769	0.010379	3.13066	Sme2.5_00484.1_g00015.1; Sme2.5_01441.1_g00006.1; Sme2.5_01799.1_g00010.1; Sme2.5_06843.1_g00001.1; Sme2.5_08192.1_g00002.1; Sme2.5_09948.1_g00003.1; Sme2.5_11776.1_g00001.1; Sme2.5_25992.1_g00001.1; Sme2.5_33651.1_g00001.1
ko00905	Brassinosteroid biosynthesis	5	420	16	5990	0.000501151	0.0110969	4.45685	Sme2.5_00099.1_g00022.1; Sme2.5_00626.1_g00012.1; Sme2.5_03087.1_g00004.1; Sme2.5_03333.1_g00003.1; Sme2.5_03333.1_g00004.1
ko00500	Starch and sucrose metabolism	31	420	256	5990	0.000875563	0.016964	1.72703	Sme2.5_00015.1_g00023.1; Sme2.5_00079.1_g00006.1; Sme2.5_00086.1_g00001.1; Sme2.5_00140.1_g00012.1; Sme2.5_00172.1_g00027.1; Sme2.5_00497.1_g00006.1; Sme2.5_00845.1_g00001.1; Sme2.5_00925.1_g00006.1; Sme2.5_00942.1_g00004.1; Sme2.5_00942.1_g00005.1; Sme2.5_01994.1_g00004.1; Sme2.5_02441.1_g00001.1; Sme2.5_03467.1_g00002.1; Sme2.5_03712.1_g00005.1; Sme2.5_04287.1_g00007.1; Sme2.5_04600.1_g00004.1;…
ko04075	Plant hormone signal transduction	37	420	324	5990	0.00101768	0.0175267	1.62867	Sme2.5_00003.1_g00016.1; Sme2.5_00003.1_g00017.1; Sme2.5_00011.1_g00006.1; Sme2.5_00013.1_g00014.1; Sme2.5_00015.1_g00002.1; Sme2.5_00047.1_g00026.1; Sme2.5_00057.1_g00033.1; Sme2.5_00072.1_g00016.1; Sme2.5_00085.1_g00016.1; Sme2.5_00345.1_g00024.1; Sme2.5_00457.1_g00010.1; Sme2.5_00498.1_g00011.1; Sme2.5_00538.1_g00012.1; Sme2.5_00984.1_g00004.1; Sme2.5_01040.1_g00001.1; Sme2.5_01347.1_g00009.1;…
ko00592	alpha-Linolenic acid metabolism	11	420	66	5990	0.00184158	0.0268629	2.37698	Sme2.5_00071.1_g00009.1; Sme2.5_00322.1_g00013.1; Sme2.5_00323.1_g00013.1; Sme2.5_00323.1_g00014.1; Sme2.5_00323.1_g00015.1; Sme2.5_00323.1_g00016.1; Sme2.5_00819.1_g00006.1; Sme2.5_00940.1_g00003.1; Sme2.5_05147.1_g00002.1; Sme2.5_08480.1_g00001.1; Sme2.5_31572.1_g00001.1
ko00591	Linoleic acid metabolism	5	420	20	5990	0.0019064	0.0268629	3.56548	Sme2.5_00819.1_g00006.1; Sme2.5_00940.1_g00003.1; Sme2.5_05147.1_g00002.1; Sme2.5_08376.1_g00002.1; Sme2.5_23355.1_g00001.1
ko00260	Glycine, serine and threonine metabolism	13	420	88	5990	0.0029737	0.0359922	2.10687	Sme2.5_00162.1_g00020.1; Sme2.5_00162.1_g00021.1; Sme2.5_00162.1_g00022.1; Sme2.5_00484.1_g00015.1; Sme2.5_00612.1_g00009.1; Sme2.5_01799.1_g00010.1; Sme2.5_03695.1_g00003.1; Sme2.5_03745.1_g00001.1; Sme2.5_03772.1_g00003.1; Sme2.5_06855.1_g00002.1; Sme2.5_09948.1_g00003.1; Sme2.5_19892.1_g00001.1; Sme2.5_30568.1_g00001.1
ko00410	beta-Alanine metabolism	10	420	61	5990	0.0030187	0.0359922	2.33802	Sme2.5_00005.1_g00003.1; Sme2.5_00411.1_g00014.1; Sme2.5_00484.1_g00015.1; Sme2.5_00721.1_g00005.1; Sme2.5_01186.1_g00006.1; Sme2.5_01799.1_g00010.1; Sme2.5_05345.1_g00004.1; Sme2.5_05582.1_g00001.1; Sme2.5_09948.1_g00003.1; Sme2.5_18392.1_g00001.1
ko00100	Steroid biosynthesis	7	420	37	5990	0.00346071	0.038315	2.6982	Sme2.5_00006.1_g00029.1; Sme2.5_00076.1_g00009.1; Sme2.5_01385.1_g00007.1; Sme2.5_03067.1_g00002.1; Sme2.5_04335.1_g00001.1; Sme2.5_12551.1_g00002.1; Sme2.5_14133.1_g00001.1
ko00232	Caffeine metabolism	1	420	2	5990	0.00490549	0.048018	7.13095	Sme2.5_02370.1_g00005.1
ko00360	Phenylalanine metabolism	9	420	56	5990	0.00495669	0.048018	2.29209	Sme2.5_00001.1_g00048.1; Sme2.5_00209.1_g00001.1; Sme2.5_00484.1_g00015.1; Sme2.5_00864.1_g00009.1; Sme2.5_01799.1_g00010.1; Sme2.5_09948.1_g00003.1; Sme2.5_11841.1_g00001.1; Sme2.5_16832.1_g00001.1; Sme2.5_16832.1_g00002.1
ko01220	Degradation of aromatic compounds	3	420	11	5990	0.00528923	0.0482254	3.88961	Sme2.5_00001.1_g00048.1; Sme2.5_00661.1_g00006.1; Sme2.5_09462.1_g00003.1
ko00908	Zeatin biosynthesis	9	420	57	5990	0.00564609	0.0486191	2.25188	Sme2.5_00186.1_g00018.1; Sme2.5_00810.1_g00002.1; Sme2.5_00810.1_g00005.1; Sme2.5_01707.1_g00009.1; Sme2.5_01707.1_g00011.1; Sme2.5_03999.1_g00002.1; Sme2.5_04138.1_g00003.1; Sme2.5_09776.1_g00002.1; Sme2.5_11202.1_g00001.1
ko00052	Galactose metabolism	9	420	58	5990	0.00640818	0.0522772	2.21305	Sme2.5_00044.1_g00012.1; Sme2.5_00942.1_g00004.1; Sme2.5_00942.1_g00005.1; Sme2.5_02289.1_g00008.1; Sme2.5_03792.1_g00006.1; Sme2.5_04600.1_g00004.1; Sme2.5_09449.1_g00003.1; Sme2.5_09750.1_g00002.1; Sme2.5_10801.1_g00001.1
ko00290	Valine, leucine and isoleucine biosynthesis	7	420	42	5990	0.00777836	0.0548101	2.37698	Sme2.5_00162.1_g00020.1; Sme2.5_00162.1_g00021.1; Sme2.5_00162.1_g00022.1; Sme2.5_02337.1_g00001.1; Sme2.5_03745.1_g00001.1; Sme2.5_05409.1_g00001.1; Sme2.5_30568.1_g00001.1
ko00680	Methane metabolism	10	420	69	5990	0.00794694	0.0548101	2.06694	Sme2.5_00044.1_g00012.1; Sme2.5_00378.1_g00026.1; Sme2.5_00612.1_g00009.1; Sme2.5_03695.1_g00003.1; Sme2.5_03772.1_g00003.1; Sme2.5_04375.1_g00007.1; Sme2.5_09462.1_g00003.1; Sme2.5_16111.1_g00001.1; Sme2.5_16124.1_g00001.1; Sme2.5_26607.1_g00002.1
ko00062	Fatty acid elongation	6	420	34	5990	0.00813312	0.0548101	2.51681	Sme2.5_00064.1_g00011.1; Sme2.5_00238.1_g00005.1; Sme2.5_00238.1_g00006.1; Sme2.5_03511.1_g00001.1; Sme2.5_08668.1_g00001.1; Sme2.5_22772.1_g00001.1
ko00904	Diterpenoid biosynthesis	6	420	34	5990	0.00813312	0.0548101	2.51681	Sme2.5_00145.1_g00012.1; Sme2.5_00235.1_g00017.1; Sme2.5_00833.1_g00003.1; Sme2.5_02165.1_g00001.1; Sme2.5_05713.1_g00005.1; Sme2.5_18208.1_g00002.1
ko00942	Anthocyanin biosynthesis	2	420	7	5990	0.00968177	0.0625281	4.07483	Sme2.5_03583.1_g00009.1; Sme2.5_19914.1_g00001.1
ko00906	Carotenoid biosynthesis	7	420	44	5990	0.0103324	0.0640609	2.26894	Sme2.5_01979.1_g00004.1; Sme2.5_01979.1_g00007.1; Sme2.5_03915.1_g00005.1; Sme2.5_06370.1_g00003.1; Sme2.5_07093.1_g00002.1; Sme2.5_12763.1_g00002.1; Sme2.5_30391.1_g00001.1
ko00400	Phenylalanine, tyrosine and tryptophan biosynthesis	8	420	55	5990	0.0133105	0.0785332	2.07446	Sme2.5_00226.1_g00004.1; Sme2.5_00612.1_g00008.1; Sme2.5_02195.1_g00011.1; Sme2.5_05967.1_g00006.1; Sme2.5_06679.1_g00002.1; Sme2.5_06679.1_g00004.1; Sme2.5_06855.1_g00002.1; Sme2.5_07830.1_g00002.1
ko00626	Naphthalene degradation	2	420	8	5990	0.0146933	0.0785332	3.56548	Sme2.5_00661.1_g00006.1; Sme2.5_09462.1_g00003.1
ko00966	Glucosinolate biosynthesis	2	420	8	5990	0.0146933	0.0785332	3.56548	Sme2.5_02140.1_g00012.1; Sme2.5_13126.1_g00005.1
ko00603	Glycosphingolipid biosynthesis - globo series	2	420	8	5990	0.0146933	0.0785332	3.56548	Sme2.5_02289.1_g00008.1; Sme2.5_05503.1_g00004.1
ko00430	Taurine and hypotaurine metabolism	3	420	15	5990	0.0174889	0.0903591	2.85238	Sme2.5_00005.1_g00003.1; Sme2.5_04461.1_g00003.1; Sme2.5_05345.1_g00004.1
ko00982	Drug metabolism - cytochrome P450	10	420	78	5990	0.0192691	0.0963453	1.82845	Sme2.5_00172.1_g00016.1; Sme2.5_00275.1_g00006.1; Sme2.5_00661.1_g00006.1; Sme2.5_01488.1_g00002.1; Sme2.5_03854.1_g00003.1; Sme2.5_04262.1_g00006.1; Sme2.5_08916.1_g00006.1; Sme2.5_09086.1_g00002.1; Sme2.5_09462.1_g00003.1; Sme2.5_11135.1_g00001.1
ko00625	Chloroalkane and chloroalkene degradation	3	420	17	5990	0.0272887	0.13218	2.51681	Sme2.5_00661.1_g00006.1; Sme2.5_05582.1_g00001.1; Sme2.5_09462.1_g00003.1
ko00270	Cysteine and methionine metabolism	14	420	126	5990	0.0295268	0.138687	1.58466	Sme2.5_00097.1_g00005.1; Sme2.5_00100.1_g00007.1; Sme2.5_00128.1_g00012.1; Sme2.5_00205.1_g00019.1; Sme2.5_00889.1_g00010.1; Sme2.5_01990.1_g00004.1; Sme2.5_02337.1_g00001.1; Sme2.5_02956.1_g00006.1; Sme2.5_05409.1_g00001.1; Sme2.5_06569.1_g00005.1; Sme2.5_09846.1_g00004.1; Sme2.5_15229.1_g00001.1; Sme2.5_22199.1_g00001.1; Sme2.5_25333.1_g00001.1
ko00380	Tryptophan metabolism	6	420	45	5990	0.0354302	0.16152	1.90159	Sme2.5_00310.1_g00006.1; Sme2.5_00341.1_g00010.1; Sme2.5_00536.1_g00004.1; Sme2.5_01095.1_g00008.1; Sme2.5_02724.1_g00006.1; Sme2.5_05582.1_g00001.1
ko00980	Metabolism of xenobiotics by cytochrome P450	9	420	76	5990	0.038312	0.169667	1.68891	Sme2.5_00172.1_g00016.1; Sme2.5_00275.1_g00006.1; Sme2.5_00661.1_g00006.1; Sme2.5_01488.1_g00002.1; Sme2.5_03854.1_g00003.1; Sme2.5_08916.1_g00006.1; Sme2.5_09086.1_g00002.1; Sme2.5_09462.1_g00003.1; Sme2.5_11135.1_g00001.1
ko00983	Drug metabolism - other enzymes	3	420	19	5990	0.0397964	0.171346	2.25188	Sme2.5_02370.1_g00005.1; Sme2.5_03246.1_g00001.1; Sme2.5_23989.1_g00001.1
ko00910	Nitrogen metabolism	5	420	38	5990	0.0467853	0.186364	1.87657	Sme2.5_00211.1_g00004.1; Sme2.5_02176.1_g00010.1; Sme2.5_02386.1_g00003.1; Sme2.5_03151.1_g00001.1; Sme2.5_03906.1_g00010.1
ko00770	Pantothenate and CoA biosynthesis	5	420	38	5990	0.0467853	0.186364	1.87657	Sme2.5_02337.1_g00001.1; Sme2.5_05409.1_g00001.1; Sme2.5_07480.1_g00003.1; Sme2.5_13701.1_g00001.1; Sme2.5_13701.1_g00002.1
ko00250	Alanine, aspartate and glutamate metabolism	7	420	58	5990	0.0477615	0.186364	1.72126	Sme2.5_00005.1_g00003.1; Sme2.5_00211.1_g00004.1; Sme2.5_00235.1_g00016.1; Sme2.5_00235.1_g00018.1; Sme2.5_03151.1_g00001.1; Sme2.5_05345.1_g00004.1; Sme2.5_10464.1_g00001.1
ko00053	Ascorbate and aldarate metabolism	6	420	48	5990	0.048094	0.186364	1.78274	Sme2.5_00015.1_g00041.1; Sme2.5_00015.1_g00042.1; Sme2.5_01601.1_g00001.1; Sme2.5_03957.1_g00004.1; Sme2.5_05133.1_g00002.1; Sme2.5_05582.1_g00001.1
ko00071	Fatty acid degradation	7	420	61	5990	0.0612799	0.231668	1.63661	Sme2.5_00661.1_g00006.1; Sme2.5_01917.1_g00008.1; Sme2.5_02343.1_g00008.1; Sme2.5_05582.1_g00001.1; Sme2.5_06573.1_g00005.1; Sme2.5_08480.1_g00001.1; Sme2.5_09462.1_g00003.1
ko00561	Glycerolipid metabolism	9	420	83	5990	0.0635207	0.234422	1.54647	Sme2.5_00367.1_g00003.1; Sme2.5_00461.1_g00007.1; Sme2.5_00622.1_g00002.1; Sme2.5_00889.1_g00002.1; Sme2.5_02132.1_g00003.1; Sme2.5_02132.1_g00004.1; Sme2.5_02289.1_g00008.1; Sme2.5_05582.1_g00001.1; Sme2.5_07639.1_g00001.1
ko01200	Carbon metabolism	28	420	310	5990	0.0654296	0.235851	1.28817	Sme2.5_00044.1_g00012.1; Sme2.5_00100.1_g00007.1; Sme2.5_00162.1_g00004.1; Sme2.5_00162.1_g00020.1; Sme2.5_00162.1_g00021.1; Sme2.5_00162.1_g00022.1; Sme2.5_00378.1_g00026.1; Sme2.5_00420.1_g00009.1; Sme2.5_00612.1_g00009.1; Sme2.5_00712.1_g00009.1; Sme2.5_00889.1_g00010.1; Sme2.5_01186.1_g00006.1; Sme2.5_01730.1_g00001.1; Sme2.5_01907.1_g00017.1; Sme2.5_03154.1_g00003.1; Sme2.5_03695.1_g00003.1;…
ko00760	Nicotinate and nicotinamide metabolism	3	420	23	5990	0.0730492	0.251614	1.86025	Sme2.5_01059.1_g00002.1; Sme2.5_02691.1_g00004.1; Sme2.5_24271.1_g00001.1
ko00909	Sesquiterpenoid and triterpenoid biosynthesis	3	420	23	5990	0.0730492	0.251614	1.86025	Sme2.5_02106.1_g00012.1; Sme2.5_08521.1_g00001.1; Sme2.5_09222.1_g00003.1
ko04024	cAMP signaling pathway	6	420	53	5990	0.0749328	0.252491	1.61456	Sme2.5_00234.1_g00013.1; Sme2.5_00877.1_g00001.1; Sme2.5_01186.1_g00007.1; Sme2.5_01395.1_g00005.1; Sme2.5_07174.1_g00002.1; Sme2.5_08480.1_g00001.1
ko00650	Butanoate metabolism	4	420	33	5990	0.0775035	0.255597	1.72872	Sme2.5_00005.1_g00003.1; Sme2.5_00235.1_g00016.1; Sme2.5_00235.1_g00018.1; Sme2.5_05345.1_g00004.1
ko04072	Phospholipase D signaling pathway	6	420	54	5990	0.0811777	0.257534	1.58466	Sme2.5_00029.1_g00028.1; Sme2.5_00538.1_g00006.1; Sme2.5_00622.1_g00002.1; Sme2.5_00877.1_g00001.1; Sme2.5_01186.1_g00007.1; Sme2.5_01395.1_g00005.1
ko00643	Styrene degradation	1	420	7	5990	0.081414	0.257534	2.03741	Sme2.5_10920.1_g00001.1
ko00195	Photosynthesis	9	420	88	5990	0.0868869	0.264911	1.4586	Sme2.5_01603.1_g00010.1; Sme2.5_02443.1_g00005.1; Sme2.5_02738.1_g00005.1; Sme2.5_03639.1_g00004.1; Sme2.5_03810.1_g00004.1; Sme2.5_04831.1_g00005.1; Sme2.5_05205.1_g00003.1; Sme2.5_06540.1_g00005.1; Sme2.5_06932.1_g00003.1
ko00480	Glutathione metabolism	11	420	111	5990	0.0871642	0.264911	1.41334	Sme2.5_00015.1_g00041.1; Sme2.5_00015.1_g00042.1; Sme2.5_00172.1_g00016.1; Sme2.5_00275.1_g00006.1; Sme2.5_00662.1_g00003.1; Sme2.5_01488.1_g00002.1; Sme2.5_03854.1_g00003.1; Sme2.5_04461.1_g00003.1; Sme2.5_08916.1_g00006.1; Sme2.5_09086.1_g00002.1; Sme2.5_11135.1_g00001.1
ko04370	VEGF signaling pathway	2	420	16	5990	0.0970016	0.289139	1.78274	Sme2.5_07174.1_g00002.1; Sme2.5_07233.1_g00001.1
ko00010	Glycolysis / Gluconeogenesis	14	420	150	5990	0.102446	0.299608	1.33111	Sme2.5_00044.1_g00012.1; Sme2.5_00162.1_g00004.1; Sme2.5_00378.1_g00026.1; Sme2.5_00612.1_g00009.1; Sme2.5_00661.1_g00006.1; Sme2.5_02836.1_g00008.1; Sme2.5_04375.1_g00007.1; Sme2.5_04442.1_g00002.1; Sme2.5_05582.1_g00001.1; Sme2.5_08611.1_g00006.1; Sme2.5_09462.1_g00003.1; Sme2.5_16111.1_g00001.1; Sme2.5_16124.1_g00001.1; Sme2.5_26607.1_g00002.1
ko04014	Ras signaling pathway	5	420	47	5990	0.108205	0.304398	1.51722	Sme2.5_00234.1_g00013.1; Sme2.5_00877.1_g00001.1; Sme2.5_01186.1_g00007.1; Sme2.5_01395.1_g00005.1; Sme2.5_07174.1_g00002.1
ko00860	Porphyrin and chlorophyll metabolism	6	420	58	5990	0.109052	0.304398	1.47537	Sme2.5_00499.1_g00006.1; Sme2.5_02201.1_g00005.1; Sme2.5_04620.1_g00002.1; Sme2.5_05323.1_g00006.1; Sme2.5_05567.1_g00004.1; Sme2.5_08000.1_g00005.1
ko02020	Two-component system	2	420	17	5990	0.11194	0.304398	1.67787	Sme2.5_00211.1_g00004.1; Sme2.5_03151.1_g00001.1
ko00830	Retinol metabolism	2	420	17	5990	0.11194	0.304398	1.67787	Sme2.5_00661.1_g00006.1; Sme2.5_09462.1_g00003.1
ko00730	Thiamine metabolism	1	420	9	5990	0.127295	0.340186	1.58466	Sme2.5_01365.1_g00007.1
ko04146	Peroxisome	9	420	97	5990	0.14044	0.359085	1.32327	Sme2.5_01446.1_g00001.1; Sme2.5_01907.1_g00017.1; Sme2.5_01917.1_g00008.1; Sme2.5_02343.1_g00008.1; Sme2.5_02370.1_g00005.1; Sme2.5_06078.1_g00001.1; Sme2.5_06573.1_g00005.1; Sme2.5_07725.1_g00003.1; Sme2.5_08480.1_g00001.1
ko00450	Selenocompound metabolism	3	420	29	5990	0.141844	0.359085	1.47537	Sme2.5_00097.1_g00005.1; Sme2.5_06569.1_g00005.1; Sme2.5_22199.1_g00001.1
ko04510	Focal adhesion	2	420	19	5990	0.144168	0.359085	1.50125	Sme2.5_00433.1_g00006.1; Sme2.5_07174.1_g00002.1
ko02024	Quorum sensing	7	420	74	5990	0.144982	0.359085	1.3491	Sme2.5_00005.1_g00003.1; Sme2.5_01917.1_g00008.1; Sme2.5_02343.1_g00008.1; Sme2.5_05345.1_g00004.1; Sme2.5_06573.1_g00005.1; Sme2.5_06679.1_g00002.1; Sme2.5_06679.1_g00004.1
ko00040	Pentose and glucuronate interconversions	11	420	122	5990	0.145951	0.359085	1.28591	Sme2.5_00015.1_g00023.1; Sme2.5_00079.1_g00006.1; Sme2.5_03467.1_g00002.1; Sme2.5_03712.1_g00005.1; Sme2.5_04287.1_g00007.1; Sme2.5_05582.1_g00001.1; Sme2.5_07705.1_g00001.1; Sme2.5_10801.1_g00001.1; Sme2.5_11204.1_g00001.1; Sme2.5_11468.1_g00005.1; Sme2.5_31177.1_g00001.1
ko00903	Limonene and pinene degradation	1	420	10	5990	0.152033	0.368205	1.42619	Sme2.5_05582.1_g00001.1
ko04066	HIF-1 signaling pathway	5	420	53	5990	0.164489	0.392243	1.34546	Sme2.5_00378.1_g00026.1; Sme2.5_06320.1_g00003.1; Sme2.5_16111.1_g00001.1; Sme2.5_16124.1_g00001.1; Sme2.5_26607.1_g00002.1
ko00220	Arginine biosynthesis	4	420	42	5990	0.1684	0.395485	1.35828	Sme2.5_00211.1_g00004.1; Sme2.5_01795.1_g00007.1; Sme2.5_03151.1_g00001.1; Sme2.5_11121.1_g00002.1
ko01210	2-Oxocarboxylic acid metabolism	7	420	78	5990	0.178456	0.411173	1.27991	Sme2.5_00420.1_g00009.1; Sme2.5_01795.1_g00007.1; Sme2.5_02140.1_g00012.1; Sme2.5_02337.1_g00001.1; Sme2.5_05409.1_g00001.1; Sme2.5_11121.1_g00002.1; Sme2.5_13126.1_g00005.1
ko04010	MAPK signaling pathway	4	420	43	5990	0.180385	0.411173	1.32669	Sme2.5_01714.1_g00001.1; Sme2.5_07174.1_g00002.1; Sme2.5_07233.1_g00001.1; Sme2.5_16170.1_g00001.1
ko00945	Stilbenoid, diarylheptanoid and gingerol biosynthesis	3	420	32	5990	0.183174	0.411477	1.33705	Sme2.5_00001.1_g00048.1; Sme2.5_00345.1_g00006.1; Sme2.5_01597.1_g00016.1
ko00941	Flavonoid biosynthesis	4	420	44	5990	0.192678	0.421668	1.29654	Sme2.5_00001.1_g00048.1; Sme2.5_00345.1_g00006.1; Sme2.5_01597.1_g00016.1; Sme2.5_01643.1_g00012.1
ko00590	Arachidonic acid metabolism	1	420	12	5990	0.203754	0.421668	1.18849	Sme2.5_04461.1_g00003.1
ko00280	Valine, leucine and isoleucine degradation	6	420	69	5990	0.20739	0.421668	1.24017	Sme2.5_01186.1_g00006.1; Sme2.5_01700.1_g00005.1; Sme2.5_02337.1_g00001.1; Sme2.5_05409.1_g00001.1; Sme2.5_05582.1_g00001.1; Sme2.5_18392.1_g00001.1
ko00920	Sulfur metabolism	3	420	34	5990	0.212662	0.421668	1.2584	Sme2.5_00100.1_g00007.1; Sme2.5_00889.1_g00010.1; Sme2.5_01099.1_g00008.1
ko00565	Ether lipid metabolism	3	420	34	5990	0.212662	0.421668	1.2584	Sme2.5_00877.1_g00001.1; Sme2.5_01186.1_g00007.1; Sme2.5_01395.1_g00005.1
ko00051	Fructose and mannose metabolism	7	420	82	5990	0.21498	0.421668	1.21748	Sme2.5_00044.1_g00012.1; Sme2.5_00983.1_g00008.1; Sme2.5_02836.1_g00008.1; Sme2.5_04375.1_g00007.1; Sme2.5_04442.1_g00002.1; Sme2.5_06522.1_g00004.1; Sme2.5_07705.1_g00001.1
ko04015	Rap1 signaling pathway	2	420	23	5990	0.215833	0.421668	1.24017	Sme2.5_00234.1_g00013.1; Sme2.5_07174.1_g00002.1
ko00564	Glycerophospholipid metabolism	9	420	107	5990	0.215845	0.421668	1.1996	Sme2.5_00008.1_g00043.1; Sme2.5_00367.1_g00003.1; Sme2.5_00622.1_g00002.1; Sme2.5_00877.1_g00001.1; Sme2.5_00889.1_g00002.1; Sme2.5_01186.1_g00007.1; Sme2.5_01395.1_g00005.1; Sme2.5_02132.1_g00003.1; Sme2.5_02132.1_g00004.1
ko04068	FoxO signaling pathway	6	420	70	5990	0.21766	0.421668	1.22245	Sme2.5_00018.1_g00001.1; Sme2.5_00187.1_g00021.1; Sme2.5_00556.1_g00009.1; Sme2.5_01098.1_g00008.1; Sme2.5_25522.1_g00001.1; Sme2.5_30251.1_g00001.1
ko00061	Fatty acid biosynthesis	4	420	46	5990	0.218097	0.421668	1.24017	Sme2.5_00013.1_g00011.1; Sme2.5_01917.1_g00008.1; Sme2.5_02343.1_g00008.1; Sme2.5_06573.1_g00005.1
ko00030	Pentose phosphate pathway	5	420	58	5990	0.21904	0.421668	1.22947	Sme2.5_00044.1_g00012.1; Sme2.5_00712.1_g00009.1; Sme2.5_02836.1_g00008.1; Sme2.5_03154.1_g00003.1; Sme2.5_04375.1_g00007.1
ko00630	Glyoxylate and dicarboxylate metabolism	8	420	95	5990	0.220356	0.421668	1.201	Sme2.5_00211.1_g00004.1; Sme2.5_00420.1_g00009.1; Sme2.5_01730.1_g00001.1; Sme2.5_01907.1_g00017.1; Sme2.5_03151.1_g00001.1; Sme2.5_03772.1_g00003.1; Sme2.5_04997.1_g00001.1; Sme2.5_07725.1_g00003.1
ko00521	Streptomycin biosynthesis	1	420	13	5990	0.230292	0.431721	1.09707	Sme2.5_05928.1_g00002.1
ko00960	Tropane, piperidine and pyridine alkaloid biosynthesis	4	420	47	5990	0.231179	0.431721	1.21378	Sme2.5_00484.1_g00015.1; Sme2.5_01484.1_g00001.1; Sme2.5_01799.1_g00010.1; Sme2.5_09948.1_g00003.1
ko03410	Base excision repair	4	420	48	5990	0.24448	0.451124	1.18849	Sme2.5_01490.1_g00005.1; Sme2.5_05287.1_g00001.1; Sme2.5_05911.1_g00002.1; Sme2.5_07093.1_g00001.1
ko03030	DNA replication	8	420	98	5990	0.247616	0.451535	1.16424	Sme2.5_01054.1_g00003.1; Sme2.5_01368.1_g00006.1; Sme2.5_01490.1_g00005.1; Sme2.5_02777.1_g00011.1; Sme2.5_04890.1_g00001.1; Sme2.5_06666.1_g00001.1; Sme2.5_07093.1_g00001.1; Sme2.5_15315.1_g00002.1
ko04022	cGMP-PKG signaling pathway	5	420	65	5990	0.303543	0.547084	1.09707	Sme2.5_00234.1_g00013.1; Sme2.5_00848.1_g00001.1; Sme2.5_01714.1_g00001.1; Sme2.5_07233.1_g00001.1; Sme2.5_10112.1_g00001.1
ko04210	Apoptosis	3	420	40	5990	0.307183	0.547279	1.06964	Sme2.5_00039.1_g00019.1; Sme2.5_00142.1_g00002.1; Sme2.5_05911.1_g00002.1
ko03430	Mismatch repair	7	420	92	5990	0.316299	0.557117	1.08514	Sme2.5_01054.1_g00003.1; Sme2.5_01368.1_g00006.1; Sme2.5_02777.1_g00011.1; Sme2.5_04890.1_g00001.1; Sme2.5_06666.1_g00001.1; Sme2.5_07093.1_g00001.1; Sme2.5_15315.1_g00002.1
ko00780	Biotin metabolism	1	420	17	5990	0.336975	0.585154	0.838936	Sme2.5_00013.1_g00011.1
ko04140	Regulation of autophagy	3	420	42	5990	0.339767	0.585154	1.01871	Sme2.5_00018.1_g00001.1; Sme2.5_00187.1_g00021.1; Sme2.5_00556.1_g00009.1
ko04520	Adherens junction	1	420	18	5990	0.363136	0.611805	0.792328	Sme2.5_07174.1_g00002.1
ko00531	Glycosaminoglycan degradation	1	420	18	5990	0.363136	0.611805	0.792328	Sme2.5_08218.1_g00001.1
ko04141	Protein processing in endoplasmic reticulum	19	420	265	5990	0.398755	0.664592	1.02255	Sme2.5_00021.1_g00028.1; Sme2.5_00524.1_g00007.1; Sme2.5_00678.1_g00014.1; Sme2.5_00678.1_g00015.1; Sme2.5_01459.1_g00008.1; Sme2.5_01720.1_g00001.1; Sme2.5_03522.1_g00003.1; Sme2.5_04034.1_g00002.1; Sme2.5_04205.1_g00006.1; Sme2.5_04425.1_g00005.1; Sme2.5_05566.1_g00002.1; Sme2.5_05566.1_g00003.1; Sme2.5_06413.1_g00006.1; Sme2.5_09567.1_g00004.1; Sme2.5_15340.1_g00001.1; Sme2.5_15887.1_g00001.1;…
ko01212	Fatty acid metabolism	6	420	87	5990	0.410342	0.672572	0.98358	Sme2.5_00013.1_g00011.1; Sme2.5_01917.1_g00008.1; Sme2.5_02343.1_g00008.1; Sme2.5_06573.1_g00005.1; Sme2.5_08480.1_g00001.1; Sme2.5_22772.1_g00001.1
ko00670	One carbon pool by folate	1	420	20	5990	0.414185	0.672572	0.713095	Sme2.5_03772.1_g00003.1
ko03420	Nucleotide excision repair	8	420	115	5990	0.416561	0.672572	0.992133	Sme2.5_01054.1_g00003.1; Sme2.5_01368.1_g00006.1; Sme2.5_01490.1_g00005.1; Sme2.5_02777.1_g00011.1; Sme2.5_04890.1_g00001.1; Sme2.5_06666.1_g00001.1; Sme2.5_07093.1_g00001.1; Sme2.5_15315.1_g00002.1
ko04071	Sphingolipid signaling pathway	4	420	61	5990	0.427255	0.682727	0.935207	Sme2.5_00877.1_g00001.1; Sme2.5_01186.1_g00007.1; Sme2.5_01395.1_g00005.1; Sme2.5_07174.1_g00002.1
ko04152	AMPK signaling pathway	7	420	103	5990	0.43569	0.689101	0.969256	Sme2.5_00018.1_g00001.1; Sme2.5_00044.1_g00012.1; Sme2.5_00187.1_g00021.1; Sme2.5_00556.1_g00009.1; Sme2.5_01098.1_g00008.1; Sme2.5_04375.1_g00007.1; Sme2.5_09648.1_g00001.1
ko04011	MAPK signaling pathway - yeast	4	420	62	5990	0.441361	0.69102	0.920123	Sme2.5_00538.1_g00006.1; Sme2.5_05910.1_g00002.1; Sme2.5_11235.1_g00001.1; Sme2.5_14501.1_g00002.1
ko01040	Biosynthesis of unsaturated fatty acids	2	420	35	5990	0.448906	0.695805	0.814966	Sme2.5_00013.1_g00011.1; Sme2.5_08480.1_g00001.1
ko04144	Endocytosis	13	420	191	5990	0.472132	0.724559	0.970706	Sme2.5_00015.1_g00035.1; Sme2.5_00029.1_g00028.1; Sme2.5_00095.1_g00009.1; Sme2.5_00538.1_g00006.1; Sme2.5_00735.1_g00002.1; Sme2.5_00877.1_g00001.1; Sme2.5_01186.1_g00007.1; Sme2.5_01226.1_g00004.1; Sme2.5_01395.1_g00005.1; Sme2.5_01842.1_g00009.1; Sme2.5_11235.1_g00001.1; Sme2.5_16170.1_g00001.1; Sme2.5_25094.1_g00001.1
ko00640	Propanoate metabolism	3	420	52	5990	0.500035	0.759441	0.822802	Sme2.5_01186.1_g00006.1; Sme2.5_01700.1_g00005.1; Sme2.5_18392.1_g00001.1
ko03440	Homologous recombination	8	420	124	5990	0.507816	0.759441	0.920123	Sme2.5_01054.1_g00003.1; Sme2.5_01368.1_g00006.1; Sme2.5_02777.1_g00011.1; Sme2.5_04037.1_g00006.1; Sme2.5_04890.1_g00001.1; Sme2.5_06666.1_g00001.1; Sme2.5_07093.1_g00001.1; Sme2.5_15315.1_g00002.1
ko00511	Other glycan degradation	1	420	24	5990	0.509561	0.759441	0.594246	Sme2.5_00015.1_g00034.1
ko03018	RNA degradation	8	420	126	5990	0.527591	0.770333	0.905518	Sme2.5_00044.1_g00012.1; Sme2.5_00378.1_g00026.1; Sme2.5_00648.1_g00007.1; Sme2.5_04649.1_g00003.1; Sme2.5_06515.1_g00001.1; Sme2.5_16111.1_g00001.1; Sme2.5_16124.1_g00001.1; Sme2.5_26607.1_g00002.1
ko04013	MAPK signaling pathway - fly	3	420	54	5990	0.530277	0.770333	0.792328	Sme2.5_00848.1_g00001.1; Sme2.5_07174.1_g00002.1; Sme2.5_10112.1_g00001.1
ko00340	Histidine metabolism	1	420	25	5990	0.531778	0.770333	0.570476	Sme2.5_05582.1_g00001.1
ko04130	SNARE interactions in vesicular transport	2	420	40	5990	0.539243	0.773914	0.713095	Sme2.5_00204.1_g00006.1; Sme2.5_03738.1_g00002.1
ko00600	Sphingolipid metabolism	1	420	26	5990	0.5533	0.786803	0.548535	Sme2.5_02289.1_g00008.1
ko04151	PI3K-Akt signaling pathway	6	420	101	5990	0.569536	0.794533	0.847242	Sme2.5_00018.1_g00001.1; Sme2.5_00187.1_g00021.1; Sme2.5_00556.1_g00009.1; Sme2.5_05910.1_g00002.1; Sme2.5_06320.1_g00003.1; Sme2.5_07174.1_g00002.1
ko04540	Gap junction	1	420	27	5990	0.574114	0.794533	0.528219	Sme2.5_00039.1_g00019.1
ko04214	Apoptosis - fly	1	420	27	5990	0.574114	0.794533	0.528219	Sme2.5_05911.1_g00002.1
ko04340	Hedgehog signaling pathway	1	420	28	5990	0.594213	0.815071	0.509354	Sme2.5_00050.1_g00017.1
ko02010	ABC transporters	5	420	89	5990	0.60048	0.816442	0.801231	Sme2.5_02159.1_g00003.1; Sme2.5_06078.1_g00002.1; Sme2.5_06980.1_g00004.1; Sme2.5_09640.1_g00003.1; Sme2.5_20863.1_g00001.1
ko04150	mTOR signaling pathway	4	420	75	5990	0.61258	0.825651	0.760635	Sme2.5_00018.1_g00001.1; Sme2.5_00187.1_g00021.1; Sme2.5_00556.1_g00009.1; Sme2.5_06320.1_g00003.1
ko04064	NF-kappa B signaling pathway	2	420	45	5990	0.620504	0.829121	0.633862	Sme2.5_02140.1_g00011.1; Sme2.5_13476.1_g00001.1
ko00900	Terpenoid backbone biosynthesis	3	420	62	5990	0.641196	0.849448	0.690092	Sme2.5_01365.1_g00007.1; Sme2.5_01379.1_g00003.1; Sme2.5_06988.1_g00003.1
ko04142	Lysosome	5	420	95	5990	0.664246	0.872527	0.750627	Sme2.5_00088.1_g00009.1; Sme2.5_00142.1_g00002.1; Sme2.5_00297.1_g00008.1; Sme2.5_01842.1_g00009.1; Sme2.5_03329.1_g00001.1
ko00330	Arginine and proline metabolism	3	420	67	5990	0.701178	0.90984	0.638593	Sme2.5_00411.1_g00014.1; Sme2.5_00721.1_g00005.1; Sme2.5_05582.1_g00001.1
ko04020	Calcium signaling pathway	2	420	51	5990	0.704392	0.90984	0.55929	Sme2.5_00234.1_g00013.1; Sme2.5_07233.1_g00001.1
ko03460	Fanconi anemia pathway	6	420	117	5990	0.722658	0.925719	0.73138	Sme2.5_01054.1_g00003.1; Sme2.5_01368.1_g00006.1; Sme2.5_02777.1_g00011.1; Sme2.5_04890.1_g00001.1; Sme2.5_06666.1_g00001.1; Sme2.5_15315.1_g00002.1
ko00710	Carbon fixation in photosynthetic organisms	4	420	88	5990	0.749038	0.938681	0.648268	Sme2.5_01730.1_g00001.1; Sme2.5_04375.1_g00007.1; Sme2.5_04442.1_g00002.1; Sme2.5_04997.1_g00001.1
ko00130	Ubiquinone and other terpenoid-quinone biosynthesis	2	420	55	5990	0.751978	0.938681	0.518615	Sme2.5_00001.1_g00048.1; Sme2.5_11841.1_g00001.1
ko04810	Regulation of actin cytoskeleton	2	420	55	5990	0.751978	0.938681	0.518615	Sme2.5_00538.1_g00006.1; Sme2.5_07174.1_g00002.1
ko04139	Regulation of mitophagy - yeast	2	420	56	5990	0.762868	0.938681	0.509354	Sme2.5_00538.1_g00006.1; Sme2.5_05592.1_g00003.1
ko00562	Inositol phosphate metabolism	4	420	90	5990	0.766488	0.938681	0.633862	Sme2.5_00538.1_g00006.1; Sme2.5_03957.1_g00004.1; Sme2.5_04442.1_g00002.1; Sme2.5_05928.1_g00002.1
ko00240	Pyrimidine metabolism	8	420	155	5990	0.769113	0.938681	0.736098	Sme2.5_00081.1_g00027.1; Sme2.5_01490.1_g00005.1; Sme2.5_02691.1_g00004.1; Sme2.5_02864.1_g00002.1; Sme2.5_03246.1_g00001.1; Sme2.5_07093.1_g00001.1; Sme2.5_23989.1_g00001.1; Sme2.5_24271.1_g00001.1
ko00520	Amino sugar and nucleotide sugar metabolism	11	420	204	5990	0.77871	0.942969	0.769024	Sme2.5_00085.1_g00026.1; Sme2.5_00646.1_g00021.1; Sme2.5_00925.1_g00006.1; Sme2.5_01694.1_g00003.1; Sme2.5_01994.1_g00004.1; Sme2.5_03222.1_g00007.1; Sme2.5_04662.1_g00001.1; Sme2.5_06720.1_g00002.1; Sme2.5_10015.1_g00002.1; Sme2.5_10494.1_g00002.1; Sme2.5_10801.1_g00001.1
ko00720	Carbon fixation pathways in prokaryotes	1	420	41	5990	0.793312	0.944987	0.347851	Sme2.5_00420.1_g00009.1
ko00310	Lysine degradation	1	420	41	5990	0.793312	0.944987	0.347851	Sme2.5_05582.1_g00001.1
ko04310	Wnt signaling pathway	3	420	77	5990	0.798667	0.944987	0.555659	Sme2.5_00833.1_g00001.1; Sme2.5_07174.1_g00002.1; Sme2.5_07233.1_g00001.1
ko03050	Proteasome	2	420	62	5990	0.820279	0.95054	0.460061	Sme2.5_00427.1_g00013.1; Sme2.5_03136.1_g00005.1
ko04390	Hippo signaling pathway	1	420	44	5990	0.824814	0.95054	0.324134	Sme2.5_05910.1_g00002.1
ko04391	Hippo signaling pathway - fly	1	420	44	5990	0.824814	0.95054	0.324134	Sme2.5_05910.1_g00002.1
ko04341	Hedgehog signaling pathway - fly	1	420	45	5990	0.834317	0.95054	0.316931	Sme2.5_00050.1_g00017.1
ko04145	Phagosome	4	420	100	5990	0.840155	0.95054	0.570476	Sme2.5_00039.1_g00019.1; Sme2.5_00204.1_g00006.1; Sme2.5_01226.1_g00004.1; Sme2.5_07174.1_g00002.1
ko04070	Phosphatidylinositol signaling system	4	420	100	5990	0.840155	0.95054	0.570476	Sme2.5_00234.1_g00013.1; Sme2.5_00538.1_g00006.1; Sme2.5_03957.1_g00004.1; Sme2.5_05691.1_g00002.1
ko00510	N-Glycan biosynthesis	1	420	47	5990	0.851939	0.956888	0.303445	Sme2.5_16348.1_g00001.1
ko03022	Basal transcription factors	1	420	51	5990	0.88216	0.983703	0.279645	Sme2.5_04251.1_g00006.1
ko04114	Oocyte meiosis	3	420	102	5990	0.934416	1	0.419468	Sme2.5_00234.1_g00013.1; Sme2.5_05910.1_g00002.1; Sme2.5_07233.1_g00001.1
ko00020	Citrate cycle (TCA cycle)	1	420	62	5990	0.938332	1	0.230031	Sme2.5_00420.1_g00009.1
ko03020	RNA polymerase	1	420	62	5990	0.938332	1	0.230031	Sme2.5_02864.1_g00002.1
ko03013	RNA transport	8	420	199	5990	0.945923	1	0.573343	Sme2.5_00648.1_g00007.1; Sme2.5_04649.1_g00003.1; Sme2.5_04781.1_g00008.1; Sme2.5_06218.1_g00002.1; Sme2.5_06320.1_g00003.1; Sme2.5_08246.1_g00001.1; Sme2.5_22612.1_g00001.1; Sme2.5_25126.1_g00001.1
ko03008	Ribosome biogenesis in eukaryotes	3	420	106	5990	0.945972	1	0.403639	Sme2.5_01095.1_g00010.1; Sme2.5_08614.1_g00005.1; Sme2.5_25126.1_g00001.1
ko00970	Aminoacyl-tRNA biosynthesis	1	420	76	5990	0.973823	1	0.187657	Sme2.5_00098.1_g00021.1
ko04113	Meiosis - yeast	1	420	77	5990	0.975405	1	0.18522	Sme2.5_00295.1_g00017.1
ko00620	Pyruvate metabolism	2	420	107	5990	0.983392	1	0.266578	Sme2.5_00162.1_g00004.1; Sme2.5_05582.1_g00001.1
ko03015	mRNA surveillance pathway	3	420	136	5990	0.988517	1	0.314601	Sme2.5_00648.1_g00007.1; Sme2.5_03095.1_g00004.1; Sme2.5_04649.1_g00003.1
ko00230	Purine metabolism	5	420	179	5990	0.988913	1	0.398377	Sme2.5_00162.1_g00004.1; Sme2.5_01490.1_g00005.1; Sme2.5_02370.1_g00005.1; Sme2.5_02864.1_g00002.1; Sme2.5_07093.1_g00001.1
ko04110	Cell cycle	2	420	128	5990	0.995151	1	0.222842	Sme2.5_04189.1_g00004.1; Sme2.5_05910.1_g00002.1
ko04111	Cell cycle - yeast	1	420	104	5990	0.995628	1	0.137134	Sme2.5_14501.1_g00002.1
ko04120	Ubiquitin mediated proteolysis	2	420	132	5990	0.996187	1	0.216089	Sme2.5_00141.1_g00012.1; Sme2.5_11235.1_g00001.1
ko00190	Oxidative phosphorylation	3	420	158	5990	0.996612	1	0.270796	Sme2.5_00190.1_g00007.1; Sme2.5_01826.1_g00001.1; Sme2.5_06540.1_g00005.1
ko03040	Spliceosome	3	420	210	5990	0.999845	1	0.203741	Sme2.5_00536.1_g00006.1; Sme2.5_15353.1_g00003.1; Sme2.5_16170.1_g00001.1
ko03010	Ribosome	2	420	324	5990	1	1	0.0880364	Sme2.5_00025.1_g00010.1; Sme2.5_24920.1_g00001.1

## Sheet: enrichment-kegg-362min-vs-36CK0
Supplementary Table S3 KEGG enrichment analysis of DEGs identified in all pairwise comparisons.
id	term	ListHits	ListTotal	PopHits	PopTotal	pval	padj	Enrichment_score	Gene
ko01053	Biosynthesis of siderophore group nonribosomal peptides	1	852	1	5990	0	0	7.03052	Sme2.5_00386.1_g00009.1
ko00532	Glycosaminoglycan biosynthesis - chondroitin sulfate / dermatan sulfate	1	852	1	5990	0	0	7.03052	Sme2.5_02364.1_g00004.1
ko00534	Glycosaminoglycan biosynthesis - heparan sulfate / heparin	1	852	1	5990	0	0	7.03052	Sme2.5_02364.1_g00004.1
ko00196	Photosynthesis - antenna proteins	16	852	22	5990	4.51403e-11	1.99746e-09	5.1131	Sme2.5_00087.1_g00019.1; Sme2.5_00136.1_g00024.1; Sme2.5_00225.1_g00030.1; Sme2.5_00225.1_g00032.1; Sme2.5_01099.1_g00009.1; Sme2.5_01235.1_g00007.1; Sme2.5_02351.1_g00008.1; Sme2.5_02933.1_g00009.1; Sme2.5_03537.1_g00010.1; Sme2.5_03628.1_g00001.1; Sme2.5_04919.1_g00005.1; Sme2.5_04919.1_g00006.1; Sme2.5_05312.1_g00005.1; Sme2.5_06099.1_g00001.1; Sme2.5_06484.1_g00010.1; Sme2.5_23529.1_g00002.1
ko03010	Ribosome	86	852	324	5990	6.35384e-10	2.24926e-08	1.86612	Sme2.5_00014.1_g00034.1; Sme2.5_00026.1_g00018.1; Sme2.5_00054.1_g00021.1; Sme2.5_00058.1_g00024.1; Sme2.5_00079.1_g00001.1; Sme2.5_00096.1_g00015.1; Sme2.5_00127.1_g00006.1; Sme2.5_00127.1_g00018.1; Sme2.5_00157.1_g00012.1; Sme2.5_00163.1_g00011.1; Sme2.5_00163.1_g00017.1; Sme2.5_00187.1_g00018.1; Sme2.5_00265.1_g00010.1; Sme2.5_00276.1_g00008.1; Sme2.5_00276.1_g00016.1; Sme2.5_00298.1_g00006.1;…
ko00195	Photosynthesis	25	852	88	5990	0.000144198	0.00425385	1.99731	Sme2.5_00001.1_g00022.1; Sme2.5_00130.1_g00007.1; Sme2.5_00832.1_g00002.1; Sme2.5_00853.1_g00007.1; Sme2.5_01082.1_g00001.1; Sme2.5_01603.1_g00010.1; Sme2.5_01694.1_g00010.1; Sme2.5_02443.1_g00005.1; Sme2.5_02738.1_g00005.1; Sme2.5_03639.1_g00004.1; Sme2.5_03745.1_g00004.1; Sme2.5_04335.1_g00004.1; Sme2.5_04638.1_g00003.1; Sme2.5_05205.1_g00002.1; Sme2.5_05205.1_g00003.1; Sme2.5_05223.1_g00007.1;…
ko00940	Phenylpropanoid biosynthesis	46	852	209	5990	0.000698711	0.0176674	1.54739	Sme2.5_00022.1_g00026.1; Sme2.5_00027.1_g00032.1; Sme2.5_00029.1_g00006.1; Sme2.5_00140.1_g00012.1; Sme2.5_00157.1_g00021.1; Sme2.5_00209.1_g00001.1; Sme2.5_00225.1_g00028.1; Sme2.5_00243.1_g00005.1; Sme2.5_00345.1_g00006.1; Sme2.5_00423.1_g00003.1; Sme2.5_00745.1_g00004.1; Sme2.5_00747.1_g00009.1; Sme2.5_00788.1_g00009.1; Sme2.5_00843.1_g00005.1; Sme2.5_00845.1_g00001.1; Sme2.5_00864.1_g00009.1;…
ko00260	Glycine, serine and threonine metabolism	23	852	88	5990	0.000933718	0.0205332	1.83752	Sme2.5_00058.1_g00006.1; Sme2.5_00162.1_g00020.1; Sme2.5_00162.1_g00021.1; Sme2.5_00162.1_g00022.1; Sme2.5_00210.1_g00012.1; Sme2.5_00484.1_g00015.1; Sme2.5_00632.1_g00006.1; Sme2.5_00858.1_g00005.1; Sme2.5_01725.1_g00007.1; Sme2.5_01799.1_g00010.1; Sme2.5_02000.1_g00013.1; Sme2.5_02556.1_g00005.1; Sme2.5_03454.1_g00001.1; Sme2.5_03745.1_g00001.1; Sme2.5_03772.1_g00003.1; Sme2.5_05449.1_g00003.1;…
ko00950	Isoquinoline alkaloid biosynthesis	13	852	41	5990	0.00104406	0.0205332	2.22919	Sme2.5_00165.1_g00009.1; Sme2.5_00484.1_g00015.1; Sme2.5_01037.1_g00003.1; Sme2.5_01441.1_g00006.1; Sme2.5_01799.1_g00010.1; Sme2.5_04286.1_g00003.1; Sme2.5_05449.1_g00003.1; Sme2.5_06843.1_g00001.1; Sme2.5_08192.1_g00002.1; Sme2.5_09948.1_g00003.1; Sme2.5_10373.1_g00001.1; Sme2.5_25992.1_g00001.1; Sme2.5_33651.1_g00001.1
ko00625	Chloroalkane and chloroalkene degradation	7	852	17	5990	0.00119602	0.0208058	2.89492	Sme2.5_00661.1_g00006.1; Sme2.5_01553.1_g00002.1; Sme2.5_04323.1_g00001.1; Sme2.5_04651.1_g00007.1; Sme2.5_05582.1_g00001.1; Sme2.5_07461.1_g00003.1; Sme2.5_09462.1_g00003.1
ko00630	Glyoxylate and dicarboxylate metabolism	24	852	95	5990	0.00129302	0.0208058	1.77613	Sme2.5_00145.1_g00001.1; Sme2.5_00347.1_g00010.1; Sme2.5_00543.1_g00002.1; Sme2.5_00632.1_g00006.1; Sme2.5_00743.1_g00009.1; Sme2.5_00797.1_g00010.1; Sme2.5_00844.1_g00010.1; Sme2.5_00858.1_g00005.1; Sme2.5_01730.1_g00001.1; Sme2.5_01803.1_g00011.1; Sme2.5_02233.1_g00003.1; Sme2.5_02556.1_g00005.1; Sme2.5_03151.1_g00001.1; Sme2.5_03772.1_g00003.1; Sme2.5_04997.1_g00001.1; Sme2.5_05968.1_g00004.1;…
ko00400	Phenylalanine, tyrosine and tryptophan biosynthesis	15	852	55	5990	0.00316868	0.0467381	1.91741	Sme2.5_00165.1_g00009.1; Sme2.5_00226.1_g00004.1; Sme2.5_00583.1_g00003.1; Sme2.5_00612.1_g00008.1; Sme2.5_02195.1_g00011.1; Sme2.5_02607.1_g00004.1; Sme2.5_03507.1_g00011.1; Sme2.5_03507.1_g00013.1; Sme2.5_05121.1_g00005.1; Sme2.5_05343.1_g00007.1; Sme2.5_06679.1_g00002.1; Sme2.5_06855.1_g00002.1; Sme2.5_07361.1_g00001.1; Sme2.5_07830.1_g00002.1; Sme2.5_10373.1_g00001.1
ko00100	Steroid biosynthesis	11	852	37	5990	0.00383358	0.0521957	2.09015	Sme2.5_00006.1_g00029.1; Sme2.5_00041.1_g00011.1; Sme2.5_00076.1_g00009.1; Sme2.5_00191.1_g00001.1; Sme2.5_00571.1_g00005.1; Sme2.5_01385.1_g00007.1; Sme2.5_02353.1_g00001.1; Sme2.5_03067.1_g00002.1; Sme2.5_04335.1_g00001.1; Sme2.5_12551.1_g00002.1; Sme2.5_14133.1_g00001.1
ko00073	Cutin, suberine and wax biosynthesis	10	852	33	5990	0.00438727	0.0554676	2.13046	Sme2.5_00007.1_g00005.1; Sme2.5_00345.1_g00019.1; Sme2.5_00441.1_g00012.1; Sme2.5_00479.1_g00010.1; Sme2.5_00889.1_g00004.1; Sme2.5_01446.1_g00001.1; Sme2.5_02174.1_g00001.1; Sme2.5_02440.1_g00001.1; Sme2.5_10766.1_g00001.1; Sme2.5_12193.1_g00001.1
ko04075	Plant hormone signal transduction	62	852	324	5990	0.00476921	0.0562766	1.34535	Sme2.5_00003.1_g00016.1; Sme2.5_00011.1_g00006.1; Sme2.5_00013.1_g00014.1; Sme2.5_00015.1_g00002.1; Sme2.5_00047.1_g00026.1; Sme2.5_00057.1_g00032.1; Sme2.5_00072.1_g00016.1; Sme2.5_00083.1_g00005.1; Sme2.5_00085.1_g00016.1; Sme2.5_00112.1_g00010.1; Sme2.5_00175.1_g00022.1; Sme2.5_00345.1_g00024.1; Sme2.5_00363.1_g00004.1; Sme2.5_00456.1_g00010.1; Sme2.5_00457.1_g00010.1; Sme2.5_00531.1_g00003.1;…
ko00904	Diterpenoid biosynthesis	10	852	34	5990	0.00567019	0.0579111	2.0678	Sme2.5_00145.1_g00009.1; Sme2.5_00235.1_g00017.1; Sme2.5_00833.1_g00003.1; Sme2.5_00909.1_g00010.1; Sme2.5_02165.1_g00001.1; Sme2.5_02246.1_g00002.1; Sme2.5_02297.1_g00002.1; Sme2.5_04299.1_g00006.1; Sme2.5_05285.1_g00002.1; Sme2.5_06317.1_g00002.1
ko00040	Pentose and glucuronate interconversions	27	852	122	5990	0.00595672	0.0579111	1.55593	Sme2.5_00015.1_g00023.1; Sme2.5_00036.1_g00028.1; Sme2.5_00079.1_g00006.1; Sme2.5_00367.1_g00006.1; Sme2.5_00737.1_g00009.1; Sme2.5_00925.1_g00012.1; Sme2.5_01044.1_g00001.1; Sme2.5_01445.1_g00016.1; Sme2.5_01494.1_g00002.1; Sme2.5_01553.1_g00002.1; Sme2.5_02418.1_g00012.1; Sme2.5_02931.1_g00003.1; Sme2.5_03467.1_g00002.1; Sme2.5_03712.1_g00005.1; Sme2.5_04065.1_g00003.1; Sme2.5_04287.1_g00007.1;…
ko00830	Retinol metabolism	6	852	17	5990	0.0060822	0.0579111	2.48136	Sme2.5_00661.1_g00006.1; Sme2.5_01089.1_g00015.1; Sme2.5_04651.1_g00007.1; Sme2.5_05385.1_g00002.1; Sme2.5_05385.1_g00004.1; Sme2.5_09462.1_g00003.1
ko00941	Flavonoid biosynthesis	12	852	44	5990	0.00650477	0.0579111	1.91741	Sme2.5_00015.1_g00020.1; Sme2.5_00029.1_g00006.1; Sme2.5_00283.1_g00002.1; Sme2.5_00345.1_g00006.1; Sme2.5_01193.1_g00009.1; Sme2.5_01597.1_g00016.1; Sme2.5_01643.1_g00012.1; Sme2.5_01810.1_g00011.1; Sme2.5_02364.1_g00012.1; Sme2.5_04313.1_g00001.1; Sme2.5_06006.1_g00001.1; Sme2.5_13923.1_g00001.1
ko00500	Starch and sucrose metabolism	50	852	256	5990	0.00654363	0.0579111	1.37315	Sme2.5_00015.1_g00006.1; Sme2.5_00015.1_g00023.1; Sme2.5_00036.1_g00028.1; Sme2.5_00079.1_g00006.1; Sme2.5_00140.1_g00012.1; Sme2.5_00172.1_g00027.1; Sme2.5_00367.1_g00006.1; Sme2.5_00625.1_g00004.1; Sme2.5_00805.1_g00011.1; Sme2.5_00845.1_g00001.1; Sme2.5_00925.1_g00006.1; Sme2.5_00925.1_g00012.1; Sme2.5_00942.1_g00005.1; Sme2.5_01212.1_g00006.1; Sme2.5_01235.1_g00017.1; Sme2.5_01256.1_g00006.1;…
ko00903	Limonene and pinene degradation	4	852	10	5990	0.00779443	0.0642613	2.81221	Sme2.5_01553.1_g00002.1; Sme2.5_04323.1_g00001.1; Sme2.5_05582.1_g00001.1; Sme2.5_07461.1_g00003.1
ko00380	Tryptophan metabolism	12	852	45	5990	0.00798728	0.0642613	1.8748	Sme2.5_00310.1_g00006.1; Sme2.5_00341.1_g00010.1; Sme2.5_00536.1_g00004.1; Sme2.5_00797.1_g00010.1; Sme2.5_01553.1_g00002.1; Sme2.5_03083.1_g00002.1; Sme2.5_04323.1_g00001.1; Sme2.5_05385.1_g00002.1; Sme2.5_05385.1_g00004.1; Sme2.5_05582.1_g00001.1; Sme2.5_07461.1_g00003.1; Sme2.5_09651.1_g00001.1
ko00350	Tyrosine metabolism	16	852	66	5990	0.00920601	0.0708463	1.70437	Sme2.5_00165.1_g00009.1; Sme2.5_00484.1_g00015.1; Sme2.5_00661.1_g00006.1; Sme2.5_01037.1_g00003.1; Sme2.5_01441.1_g00006.1; Sme2.5_01799.1_g00010.1; Sme2.5_04286.1_g00003.1; Sme2.5_04651.1_g00007.1; Sme2.5_05449.1_g00003.1; Sme2.5_06843.1_g00001.1; Sme2.5_08192.1_g00002.1; Sme2.5_09462.1_g00003.1; Sme2.5_09948.1_g00003.1; Sme2.5_10373.1_g00001.1; Sme2.5_25992.1_g00001.1; Sme2.5_33651.1_g00001.1
ko00360	Phenylalanine metabolism	14	852	56	5990	0.00965751	0.0712242	1.75763	Sme2.5_00029.1_g00006.1; Sme2.5_00165.1_g00009.1; Sme2.5_00209.1_g00001.1; Sme2.5_00484.1_g00015.1; Sme2.5_00843.1_g00005.1; Sme2.5_00864.1_g00009.1; Sme2.5_01799.1_g00010.1; Sme2.5_01810.1_g00011.1; Sme2.5_05449.1_g00003.1; Sme2.5_09948.1_g00003.1; Sme2.5_10373.1_g00001.1; Sme2.5_16832.1_g00001.1; Sme2.5_16832.1_g00002.1; Sme2.5_29581.1_g00001.1
ko00604	Glycosphingolipid biosynthesis - ganglio series	2	852	4	5990	0.0102553	0.0726078	3.51526	Sme2.5_00002.1_g00024.1; Sme2.5_01388.1_g00007.1
ko00053	Ascorbate and aldarate metabolism	12	852	48	5990	0.0140679	0.0957702	1.75763	Sme2.5_00015.1_g00041.1; Sme2.5_00015.1_g00042.1; Sme2.5_00036.1_g00028.1; Sme2.5_00115.1_g00002.1; Sme2.5_00158.1_g00014.1; Sme2.5_01553.1_g00002.1; Sme2.5_02306.1_g00004.1; Sme2.5_04022.1_g00003.1; Sme2.5_04323.1_g00001.1; Sme2.5_05133.1_g00002.1; Sme2.5_05582.1_g00001.1; Sme2.5_07461.1_g00003.1
ko00603	Glycosphingolipid biosynthesis - globo series	3	852	8	5990	0.0176737	0.111723	2.63644	Sme2.5_00002.1_g00024.1; Sme2.5_01388.1_g00007.1; Sme2.5_02289.1_g00008.1
ko00626	Naphthalene degradation	3	852	8	5990	0.0176737	0.111723	2.63644	Sme2.5_00661.1_g00006.1; Sme2.5_04651.1_g00007.1; Sme2.5_09462.1_g00003.1
ko00254	Aflatoxin biosynthesis	1	852	2	5990	0.020211	0.123357	3.51526	Sme2.5_03214.1_g00004.1
ko00860	Porphyrin and chlorophyll metabolism	13	852	58	5990	0.0296726	0.175068	1.57581	Sme2.5_00125.1_g00021.1; Sme2.5_00141.1_g00004.1; Sme2.5_00669.1_g00006.1; Sme2.5_01284.1_g00015.1; Sme2.5_01497.1_g00004.1; Sme2.5_02201.1_g00005.1; Sme2.5_04308.1_g00003.1; Sme2.5_04620.1_g00002.1; Sme2.5_05323.1_g00006.1; Sme2.5_07686.1_g00002.1; Sme2.5_08000.1_g00005.1; Sme2.5_08250.1_g00002.1; Sme2.5_11813.1_g00002.1
ko04810	Regulation of actin cytoskeleton	12	852	55	5990	0.0413473	0.23608	1.53393	Sme2.5_00538.1_g00006.1; Sme2.5_01003.1_g00001.1; Sme2.5_01003.1_g00003.1; Sme2.5_01442.1_g00013.1; Sme2.5_01702.1_g00013.1; Sme2.5_01976.1_g00001.1; Sme2.5_03299.1_g00003.1; Sme2.5_03608.1_g00002.1; Sme2.5_04436.1_g00003.1; Sme2.5_04699.1_g00005.1; Sme2.5_07012.1_g00003.1; Sme2.5_08304.1_g00001.1
ko00430	Taurine and hypotaurine metabolism	4	852	15	5990	0.0505334	0.269901	1.8748	Sme2.5_00005.1_g00003.1; Sme2.5_03205.1_g00006.1; Sme2.5_05345.1_g00004.1; Sme2.5_07515.1_g00002.1
ko02024	Quorum sensing	15	852	74	5990	0.0535354	0.269901	1.4251	Sme2.5_00005.1_g00003.1; Sme2.5_00625.1_g00013.1; Sme2.5_00737.1_g00009.1; Sme2.5_01044.1_g00001.1; Sme2.5_01379.1_g00010.1; Sme2.5_01445.1_g00016.1; Sme2.5_01917.1_g00008.1; Sme2.5_02343.1_g00008.1; Sme2.5_02418.1_g00012.1; Sme2.5_04065.1_g00003.1; Sme2.5_05121.1_g00005.1; Sme2.5_05345.1_g00004.1; Sme2.5_06679.1_g00002.1; Sme2.5_07515.1_g00002.1; Sme2.5_09141.1_g00004.1
ko00591	Linoleic acid metabolism	5	852	20	5990	0.0538304	0.269901	1.75763	Sme2.5_00940.1_g00003.1; Sme2.5_01822.1_g00002.1; Sme2.5_05147.1_g00001.1; Sme2.5_05147.1_g00002.1; Sme2.5_23355.1_g00001.1
ko00944	Flavone and flavonol biosynthesis	1	852	3	5990	0.0548951	0.269901	2.34351	Sme2.5_04313.1_g00001.1
ko01051	Biosynthesis of ansamycins	1	852	3	5990	0.0548951	0.269901	2.34351	Sme2.5_05621.1_g00013.1
ko01220	Degradation of aromatic compounds	3	852	11	5990	0.0586934	0.273388	1.91741	Sme2.5_00661.1_g00006.1; Sme2.5_04651.1_g00007.1; Sme2.5_09462.1_g00003.1
ko00902	Monoterpenoid biosynthesis	3	852	11	5990	0.0586934	0.273388	1.91741	Sme2.5_09149.1_g00004.1; Sme2.5_10864.1_g00002.1; Sme2.5_14289.1_g00001.1
ko00960	Tropane, piperidine and pyridine alkaloid biosynthesis	10	852	47	5990	0.0614993	0.279112	1.49585	Sme2.5_00133.1_g00008.1; Sme2.5_00165.1_g00009.1; Sme2.5_00484.1_g00015.1; Sme2.5_01799.1_g00010.1; Sme2.5_05449.1_g00003.1; Sme2.5_05891.1_g00003.1; Sme2.5_07886.1_g00001.1; Sme2.5_09948.1_g00003.1; Sme2.5_10373.1_g00001.1; Sme2.5_19735.1_g00002.1
ko00980	Metabolism of xenobiotics by cytochrome P450	15	852	76	5990	0.0658349	0.29132	1.3876	Sme2.5_00275.1_g00006.1; Sme2.5_00519.1_g00018.1; Sme2.5_00661.1_g00006.1; Sme2.5_00701.1_g00009.1; Sme2.5_01385.1_g00009.1; Sme2.5_01385.1_g00014.1; Sme2.5_04071.1_g00007.1; Sme2.5_04651.1_g00007.1; Sme2.5_05385.1_g00002.1; Sme2.5_05385.1_g00004.1; Sme2.5_09086.1_g00002.1; Sme2.5_09462.1_g00003.1; Sme2.5_11135.1_g00001.1; Sme2.5_14819.1_g00002.1; Sme2.5_30378.1_g00001.1
ko00710	Carbon fixation in photosynthetic organisms	17	852	88	5990	0.06763	0.291964	1.35817	Sme2.5_00179.1_g00007.1; Sme2.5_00584.1_g00016.1; Sme2.5_00646.1_g00020.1; Sme2.5_00844.1_g00010.1; Sme2.5_01284.1_g00014.1; Sme2.5_01730.1_g00001.1; Sme2.5_01803.1_g00011.1; Sme2.5_02233.1_g00003.1; Sme2.5_02902.1_g00005.1; Sme2.5_04997.1_g00001.1; Sme2.5_05072.1_g00005.1; Sme2.5_05621.1_g00013.1; Sme2.5_06163.1_g00003.1; Sme2.5_09858.1_g00002.1; Sme2.5_09970.1_g00001.1; Sme2.5_10323.1_g00001.1;…
ko00592	alpha-Linolenic acid metabolism	13	852	66	5990	0.0776062	0.327055	1.3848	Sme2.5_00323.1_g00013.1; Sme2.5_00323.1_g00014.1; Sme2.5_00323.1_g00015.1; Sme2.5_00323.1_g00016.1; Sme2.5_00940.1_g00003.1; Sme2.5_03177.1_g00004.1; Sme2.5_03311.1_g00004.1; Sme2.5_04657.1_g00001.1; Sme2.5_05147.1_g00001.1; Sme2.5_05147.1_g00002.1; Sme2.5_13015.1_g00001.1; Sme2.5_21330.1_g00001.1; Sme2.5_31572.1_g00001.1
ko00410	beta-Alanine metabolism	12	852	61	5990	0.0843376	0.347157	1.38305	Sme2.5_00005.1_g00003.1; Sme2.5_00484.1_g00015.1; Sme2.5_01186.1_g00006.1; Sme2.5_01553.1_g00002.1; Sme2.5_01799.1_g00010.1; Sme2.5_04323.1_g00001.1; Sme2.5_05345.1_g00004.1; Sme2.5_05449.1_g00003.1; Sme2.5_05582.1_g00001.1; Sme2.5_07461.1_g00003.1; Sme2.5_07515.1_g00002.1; Sme2.5_09948.1_g00003.1
ko00650	Butanoate metabolism	7	852	33	5990	0.0864648	0.347824	1.49132	Sme2.5_00005.1_g00003.1; Sme2.5_00235.1_g00018.1; Sme2.5_02761.1_g00002.1; Sme2.5_05139.1_g00005.1; Sme2.5_05345.1_g00004.1; Sme2.5_07515.1_g00002.1; Sme2.5_14121.1_g00001.1
ko00401	Novobiocin biosynthesis	2	852	8	5990	0.092442	0.355701	1.75763	Sme2.5_00165.1_g00009.1; Sme2.5_10373.1_g00001.1
ko04630	Jak-STAT signaling pathway	2	852	8	5990	0.092442	0.355701	1.75763	Sme2.5_00978.1_g00010.1; Sme2.5_10933.1_g00002.1
ko01230	Biosynthesis of amino acids	46	852	275	5990	0.0979214	0.367035	1.17601	Sme2.5_00004.1_g00028.1; Sme2.5_00044.1_g00012.1; Sme2.5_00061.1_g00021.1; Sme2.5_00097.1_g00005.1; Sme2.5_00162.1_g00004.1; Sme2.5_00162.1_g00020.1; Sme2.5_00162.1_g00021.1; Sme2.5_00162.1_g00022.1; Sme2.5_00165.1_g00009.1; Sme2.5_00210.1_g00012.1; Sme2.5_00226.1_g00004.1; Sme2.5_00325.1_g00012.1; Sme2.5_00347.1_g00010.1; Sme2.5_00583.1_g00003.1; Sme2.5_00612.1_g00008.1; Sme2.5_00966.1_g00002.1;…
ko00514	Other types of O-glycan biosynthesis	1	852	4	5990	0.0995349	0.367035	1.75763	Sme2.5_05119.1_g00005.1
ko04070	Phosphatidylinositol signaling system	18	852	100	5990	0.111026	0.399251	1.26549	Sme2.5_00029.1_g00025.1; Sme2.5_00061.1_g00016.1; Sme2.5_00447.1_g00009.1; Sme2.5_00538.1_g00006.1; Sme2.5_00855.1_g00011.1; Sme2.5_01003.1_g00001.1; Sme2.5_01003.1_g00003.1; Sme2.5_01702.1_g00013.1; Sme2.5_02334.1_g00006.1; Sme2.5_03608.1_g00002.1; Sme2.5_04436.1_g00003.1; Sme2.5_04878.1_g00004.1; Sme2.5_05691.1_g00002.1; Sme2.5_10787.1_g00001.1; Sme2.5_18656.1_g00001.1; Sme2.5_23102.1_g00001.1;…
ko00052	Galactose metabolism	11	852	58	5990	0.112783	0.399251	1.33337	Sme2.5_00044.1_g00012.1; Sme2.5_00740.1_g00004.1; Sme2.5_00942.1_g00005.1; Sme2.5_01674.1_g00010.1; Sme2.5_02289.1_g00008.1; Sme2.5_03491.1_g00002.1; Sme2.5_04299.1_g00002.1; Sme2.5_09449.1_g00003.1; Sme2.5_09750.1_g00002.1; Sme2.5_10801.1_g00001.1; Sme2.5_29834.1_g00001.1
ko00270	Cysteine and methionine metabolism	22	852	126	5990	0.120763	0.406429	1.22755	Sme2.5_00004.1_g00028.1; Sme2.5_00097.1_g00005.1; Sme2.5_00128.1_g00012.1; Sme2.5_00130.1_g00020.1; Sme2.5_00165.1_g00009.1; Sme2.5_00205.1_g00019.1; Sme2.5_00210.1_g00012.1; Sme2.5_00325.1_g00012.1; Sme2.5_00653.1_g00013.1; Sme2.5_01650.1_g00001.1; Sme2.5_01725.1_g00007.1; Sme2.5_01990.1_g00004.1; Sme2.5_02337.1_g00001.1; Sme2.5_02956.1_g00006.1; Sme2.5_04148.1_g00001.1; Sme2.5_07301.1_g00003.1;…
ko00561	Glycerolipid metabolism	15	852	83	5990	0.123144	0.406429	1.27058	Sme2.5_00351.1_g00007.1; Sme2.5_00367.1_g00003.1; Sme2.5_00723.1_g00006.1; Sme2.5_00758.1_g00011.1; Sme2.5_01089.1_g00015.1; Sme2.5_01553.1_g00002.1; Sme2.5_02289.1_g00008.1; Sme2.5_04323.1_g00001.1; Sme2.5_05182.1_g00001.1; Sme2.5_05582.1_g00001.1; Sme2.5_06756.1_g00004.1; Sme2.5_07461.1_g00003.1; Sme2.5_07639.1_g00001.1; Sme2.5_14104.1_g00001.1; Sme2.5_23102.1_g00001.1
ko04012	ErbB signaling pathway	2	852	9	5990	0.12452	0.406429	1.56234	Sme2.5_00978.1_g00010.1; Sme2.5_10933.1_g00002.1
ko00072	Synthesis and degradation of ketone bodies	2	852	9	5990	0.12452	0.406429	1.56234	Sme2.5_02761.1_g00002.1; Sme2.5_05139.1_g00005.1
ko00261	Monobactam biosynthesis	3	852	14	5990	0.126292	0.406429	1.50654	Sme2.5_00210.1_g00012.1; Sme2.5_01725.1_g00007.1; Sme2.5_05729.1_g00002.1
ko00562	Inositol phosphate metabolism	16	852	90	5990	0.131706	0.409262	1.24987	Sme2.5_00029.1_g00025.1; Sme2.5_00061.1_g00016.1; Sme2.5_00447.1_g00009.1; Sme2.5_00538.1_g00006.1; Sme2.5_01003.1_g00001.1; Sme2.5_01003.1_g00003.1; Sme2.5_01548.1_g00010.1; Sme2.5_01702.1_g00013.1; Sme2.5_02334.1_g00006.1; Sme2.5_03608.1_g00002.1; Sme2.5_04022.1_g00003.1; Sme2.5_04436.1_g00003.1; Sme2.5_10787.1_g00001.1; Sme2.5_18656.1_g00001.1; Sme2.5_26911.1_g00001.1; Sme2.5_29029.1_g00001.1
ko00982	Drug metabolism - cytochrome P450	14	852	78	5990	0.134447	0.409262	1.26189	Sme2.5_00275.1_g00006.1; Sme2.5_00519.1_g00018.1; Sme2.5_00661.1_g00006.1; Sme2.5_00701.1_g00009.1; Sme2.5_01385.1_g00009.1; Sme2.5_01385.1_g00014.1; Sme2.5_04071.1_g00007.1; Sme2.5_04651.1_g00007.1; Sme2.5_09086.1_g00002.1; Sme2.5_09462.1_g00003.1; Sme2.5_11135.1_g00001.1; Sme2.5_14819.1_g00002.1; Sme2.5_18182.1_g00001.1; Sme2.5_30378.1_g00001.1
ko04072	Phospholipase D signaling pathway	10	852	54	5990	0.136109	0.409262	1.30195	Sme2.5_00029.1_g00028.1; Sme2.5_00538.1_g00006.1; Sme2.5_00877.1_g00001.1; Sme2.5_00978.1_g00010.1; Sme2.5_01537.1_g00003.1; Sme2.5_01702.1_g00013.1; Sme2.5_04436.1_g00003.1; Sme2.5_10933.1_g00002.1; Sme2.5_14104.1_g00001.1; Sme2.5_23102.1_g00001.1
ko00460	Cyanoamino acid metabolism	11	852	60	5990	0.136421	0.409262	1.28893	Sme2.5_00140.1_g00012.1; Sme2.5_00845.1_g00001.1; Sme2.5_01235.1_g00017.1; Sme2.5_01256.1_g00006.1; Sme2.5_03772.1_g00003.1; Sme2.5_04148.1_g00001.1; Sme2.5_05968.1_g00004.1; Sme2.5_06126.1_g00003.1; Sme2.5_06897.1_g00003.1; Sme2.5_16453.1_g00001.1; Sme2.5_25328.1_g00001.1
ko00670	One carbon pool by folate	4	852	20	5990	0.144157	0.425264	1.4061	Sme2.5_00002.1_g00017.1; Sme2.5_03772.1_g00003.1; Sme2.5_05968.1_g00004.1; Sme2.5_09104.1_g00004.1
ko00071	Fatty acid degradation	11	852	61	5990	0.149176	0.427479	1.2678	Sme2.5_00625.1_g00013.1; Sme2.5_00661.1_g00006.1; Sme2.5_01379.1_g00010.1; Sme2.5_01553.1_g00002.1; Sme2.5_01917.1_g00008.1; Sme2.5_02343.1_g00008.1; Sme2.5_04323.1_g00001.1; Sme2.5_04651.1_g00007.1; Sme2.5_05582.1_g00001.1; Sme2.5_07461.1_g00003.1; Sme2.5_09462.1_g00003.1
ko00600	Sphingolipid metabolism	5	852	26	5990	0.154205	0.427479	1.35202	Sme2.5_00113.1_g00024.1; Sme2.5_02289.1_g00008.1; Sme2.5_04467.1_g00005.1; Sme2.5_05440.1_g00004.1; Sme2.5_13973.1_g00002.1
ko00945	Stilbenoid, diarylheptanoid and gingerol biosynthesis	6	852	32	5990	0.159889	0.427479	1.31822	Sme2.5_00029.1_g00006.1; Sme2.5_00345.1_g00006.1; Sme2.5_01597.1_g00016.1; Sme2.5_01810.1_g00011.1; Sme2.5_02364.1_g00012.1; Sme2.5_06006.1_g00001.1
ko00540	Lipopolysaccharide biosynthesis	2	852	10	5990	0.159909	0.427479	1.4061	Sme2.5_00088.1_g00001.1; Sme2.5_00420.1_g00002.1
ko00140	Steroid hormone biosynthesis	2	852	10	5990	0.159909	0.427479	1.4061	Sme2.5_05385.1_g00002.1; Sme2.5_05385.1_g00004.1
ko04011	MAPK signaling pathway - yeast	11	852	62	5990	0.162532	0.427479	1.24735	Sme2.5_00417.1_g00005.1; Sme2.5_00538.1_g00006.1; Sme2.5_00797.1_g00010.1; Sme2.5_01702.1_g00013.1; Sme2.5_01707.1_g00001.1; Sme2.5_04436.1_g00003.1; Sme2.5_08936.1_g00001.1; Sme2.5_09261.1_g00001.1; Sme2.5_18656.1_g00001.1; Sme2.5_26911.1_g00001.1; Sme2.5_29029.1_g00001.1
ko00910	Nitrogen metabolism	7	852	38	5990	0.162916	0.427479	1.2951	Sme2.5_00075.1_g00006.1; Sme2.5_00299.1_g00008.1; Sme2.5_00347.1_g00010.1; Sme2.5_00743.1_g00009.1; Sme2.5_01375.1_g00005.1; Sme2.5_02176.1_g00010.1; Sme2.5_03151.1_g00001.1
ko00906	Carotenoid biosynthesis	8	852	44	5990	0.164229	0.427479	1.27828	Sme2.5_01979.1_g00004.1; Sme2.5_01979.1_g00006.1; Sme2.5_03915.1_g00005.1; Sme2.5_05172.1_g00001.1; Sme2.5_06370.1_g00003.1; Sme2.5_07093.1_g00002.1; Sme2.5_12763.1_g00002.1; Sme2.5_30391.1_g00001.1
ko00908	Zeatin biosynthesis	10	852	57	5990	0.178526	0.457959	1.23342	Sme2.5_00064.1_g00012.1; Sme2.5_00186.1_g00018.1; Sme2.5_00328.1_g00012.1; Sme2.5_00810.1_g00005.1; Sme2.5_01695.1_g00009.1; Sme2.5_01707.1_g00008.1; Sme2.5_04138.1_g00003.1; Sme2.5_08970.1_g00001.1; Sme2.5_09776.1_g00002.1; Sme2.5_16959.1_g00001.1
ko00905	Brassinosteroid biosynthesis	3	852	16	5990	0.183388	0.46371	1.31822	Sme2.5_00037.1_g00011.1; Sme2.5_03087.1_g00004.1; Sme2.5_03333.1_g00003.1
ko00061	Fatty acid biosynthesis	8	852	46	5990	0.198702	0.495356	1.2227	Sme2.5_00622.1_g00026.1; Sme2.5_00625.1_g00013.1; Sme2.5_01379.1_g00010.1; Sme2.5_01917.1_g00008.1; Sme2.5_02343.1_g00008.1; Sme2.5_03214.1_g00004.1; Sme2.5_04161.1_g00005.1; Sme2.5_07446.1_g00002.1
ko03450	Non-homologous end-joining	1	852	6	5990	0.205372	0.504873	1.17175	Sme2.5_00703.1_g00007.1
ko00310	Lysine degradation	7	852	41	5990	0.219903	0.521521	1.20033	Sme2.5_00157.1_g00016.1; Sme2.5_01553.1_g00002.1; Sme2.5_02594.1_g00002.1; Sme2.5_03454.1_g00001.1; Sme2.5_04323.1_g00001.1; Sme2.5_05582.1_g00001.1; Sme2.5_07461.1_g00003.1
ko04015	Rap1 signaling pathway	4	852	23	5990	0.220984	0.521521	1.2227	Sme2.5_00855.1_g00011.1; Sme2.5_04699.1_g00005.1; Sme2.5_04878.1_g00004.1; Sme2.5_08304.1_g00001.1
ko00909	Sesquiterpenoid and triterpenoid biosynthesis	4	852	23	5990	0.220984	0.521521	1.2227	Sme2.5_02106.1_g00012.1; Sme2.5_07592.1_g00003.1; Sme2.5_08521.1_g00003.1; Sme2.5_14233.1_g00002.1
ko00220	Arginine biosynthesis	7	852	42	5990	0.240375	0.558607	1.17175	Sme2.5_00061.1_g00021.1; Sme2.5_00347.1_g00010.1; Sme2.5_01795.1_g00007.1; Sme2.5_02229.1_g00004.1; Sme2.5_03151.1_g00001.1; Sme2.5_09970.1_g00001.1; Sme2.5_11121.1_g00002.1
ko00531	Glycosaminoglycan degradation	3	852	18	5990	0.247105	0.558607	1.17175	Sme2.5_00002.1_g00024.1; Sme2.5_01388.1_g00007.1; Sme2.5_08218.1_g00001.1
ko00511	Other glycan degradation	4	852	24	5990	0.248953	0.558607	1.17175	Sme2.5_00002.1_g00024.1; Sme2.5_00015.1_g00034.1; Sme2.5_01170.1_g00010.1; Sme2.5_01388.1_g00007.1
ko00130	Ubiquinone and other terpenoid-quinone biosynthesis	9	852	55	5990	0.249322	0.558607	1.15045	Sme2.5_00165.1_g00009.1; Sme2.5_00386.1_g00009.1; Sme2.5_00843.1_g00005.1; Sme2.5_01579.1_g00001.1; Sme2.5_01654.1_g00002.1; Sme2.5_04520.1_g00003.1; Sme2.5_07511.1_g00001.1; Sme2.5_10236.1_g00004.1; Sme2.5_10373.1_g00001.1
ko00620	Pyruvate metabolism	17	852	107	5990	0.255929	0.565017	1.117	Sme2.5_00162.1_g00004.1; Sme2.5_00632.1_g00006.1; Sme2.5_00646.1_g00020.1; Sme2.5_00966.1_g00002.1; Sme2.5_01242.1_g00003.1; Sme2.5_01284.1_g00014.1; Sme2.5_01435.1_g00003.1; Sme2.5_01553.1_g00002.1; Sme2.5_03214.1_g00004.1; Sme2.5_03590.1_g00005.1; Sme2.5_04323.1_g00001.1; Sme2.5_05582.1_g00001.1; Sme2.5_07446.1_g00002.1; Sme2.5_07461.1_g00003.1; Sme2.5_09577.1_g00003.1; Sme2.5_10893.1_g00001.1;…
ko00942	Anthocyanin biosynthesis	1	852	7	5990	0.261759	0.565017	1.00436	Sme2.5_03583.1_g00009.1
ko00253	Tetracycline biosynthesis	1	852	7	5990	0.261759	0.565017	1.00436	Sme2.5_07446.1_g00002.1
ko00280	Valine, leucine and isoleucine degradation	11	852	69	5990	0.270674	0.577221	1.12081	Sme2.5_00632.1_g00006.1; Sme2.5_01186.1_g00006.1; Sme2.5_01553.1_g00002.1; Sme2.5_02337.1_g00001.1; Sme2.5_02492.1_g00002.1; Sme2.5_02761.1_g00002.1; Sme2.5_04323.1_g00001.1; Sme2.5_05139.1_g00005.1; Sme2.5_05582.1_g00001.1; Sme2.5_07461.1_g00003.1; Sme2.5_09577.1_g00003.1
ko00340	Histidine metabolism	4	852	25	5990	0.277752	0.577692	1.12488	Sme2.5_01553.1_g00002.1; Sme2.5_04323.1_g00001.1; Sme2.5_05582.1_g00001.1; Sme2.5_07461.1_g00003.1
ko00521	Streptomycin biosynthesis	2	852	13	5990	0.278649	0.577692	1.08162	Sme2.5_01548.1_g00010.1; Sme2.5_04299.1_g00002.1
ko01200	Carbon metabolism	47	852	310	5990	0.280687	0.577692	1.06592	Sme2.5_00002.1_g00017.1; Sme2.5_00044.1_g00012.1; Sme2.5_00145.1_g00001.1; Sme2.5_00162.1_g00004.1; Sme2.5_00162.1_g00020.1; Sme2.5_00162.1_g00021.1; Sme2.5_00162.1_g00022.1; Sme2.5_00179.1_g00007.1; Sme2.5_00325.1_g00012.1; Sme2.5_00543.1_g00002.1; Sme2.5_00584.1_g00016.1; Sme2.5_00632.1_g00006.1; Sme2.5_00646.1_g00020.1; Sme2.5_00797.1_g00010.1; Sme2.5_00844.1_g00010.1; Sme2.5_01186.1_g00006.1;…
ko00250	Alanine, aspartate and glutamate metabolism	9	852	58	5990	0.306329	0.62322	1.09094	Sme2.5_00005.1_g00003.1; Sme2.5_00235.1_g00018.1; Sme2.5_00347.1_g00010.1; Sme2.5_03151.1_g00001.1; Sme2.5_05345.1_g00004.1; Sme2.5_07515.1_g00002.1; Sme2.5_09970.1_g00001.1; Sme2.5_10464.1_g00001.1; Sme2.5_14121.1_g00001.1
ko00300	Lysine biosynthesis	2	852	15	5990	0.361792	0.727695	0.937402	Sme2.5_00210.1_g00012.1; Sme2.5_01725.1_g00007.1
ko00010	Glycolysis / Gluconeogenesis	22	852	150	5990	0.381972	0.759653	1.03114	Sme2.5_00044.1_g00012.1; Sme2.5_00162.1_g00004.1; Sme2.5_00632.1_g00006.1; Sme2.5_00661.1_g00006.1; Sme2.5_01284.1_g00014.1; Sme2.5_01435.1_g00003.1; Sme2.5_01553.1_g00002.1; Sme2.5_02836.1_g00008.1; Sme2.5_03491.1_g00002.1; Sme2.5_04299.1_g00002.1; Sme2.5_04323.1_g00001.1; Sme2.5_04651.1_g00007.1; Sme2.5_05582.1_g00001.1; Sme2.5_07461.1_g00003.1; Sme2.5_09462.1_g00003.1; Sme2.5_09577.1_g00003.1;…
ko00290	Valine, leucine and isoleucine biosynthesis	6	852	42	5990	0.388761	0.764563	1.00436	Sme2.5_00162.1_g00020.1; Sme2.5_00162.1_g00021.1; Sme2.5_00162.1_g00022.1; Sme2.5_00966.1_g00002.1; Sme2.5_02337.1_g00001.1; Sme2.5_03745.1_g00001.1
ko00480	Glutathione metabolism	16	852	111	5990	0.410817	0.799062	1.01341	Sme2.5_00015.1_g00041.1; Sme2.5_00015.1_g00042.1; Sme2.5_00275.1_g00006.1; Sme2.5_00519.1_g00018.1; Sme2.5_00662.1_g00001.1; Sme2.5_00701.1_g00009.1; Sme2.5_01385.1_g00009.1; Sme2.5_01385.1_g00014.1; Sme2.5_02306.1_g00004.1; Sme2.5_04071.1_g00007.1; Sme2.5_05868.1_g00002.1; Sme2.5_05868.1_g00003.1; Sme2.5_09086.1_g00002.1; Sme2.5_11135.1_g00001.1; Sme2.5_14819.1_g00002.1; Sme2.5_30378.1_g00001.1
ko00760	Nicotinate and nicotinamide metabolism	3	852	23	5990	0.417795	0.803801	0.917024	Sme2.5_00228.1_g00014.1; Sme2.5_01059.1_g00002.1; Sme2.5_09212.1_g00003.1
ko02020	Two-component system	2	852	17	5990	0.443326	0.833367	0.82712	Sme2.5_00347.1_g00010.1; Sme2.5_03151.1_g00001.1
ko00780	Biotin metabolism	2	852	17	5990	0.443326	0.833367	0.82712	Sme2.5_00622.1_g00026.1; Sme2.5_04161.1_g00005.1
ko04022	cGMP-PKG signaling pathway	9	852	65	5990	0.447287	0.833367	0.973456	Sme2.5_00816.1_g00005.1; Sme2.5_00848.1_g00001.1; Sme2.5_00855.1_g00011.1; Sme2.5_00909.1_g00008.1; Sme2.5_01714.1_g00001.1; Sme2.5_03299.1_g00003.1; Sme2.5_04878.1_g00004.1; Sme2.5_05224.1_g00003.1; Sme2.5_10112.1_g00001.1
ko00785	Lipoic acid metabolism	1	852	11	5990	0.477847	0.88103	0.639138	Sme2.5_00795.1_g00007.1
ko04210	Apoptosis	5	852	40	5990	0.512486	0.935154	0.878815	Sme2.5_00912.1_g00011.1; Sme2.5_01446.1_g00005.1; Sme2.5_01937.1_g00003.1; Sme2.5_05911.1_g00002.1; Sme2.5_24340.1_g00001.1
ko04510	Focal adhesion	2	852	19	5990	0.520444	0.939986	0.740054	Sme2.5_00029.1_g00025.1; Sme2.5_03299.1_g00003.1
ko00740	Riboflavin metabolism	1	852	12	5990	0.525882	0.940214	0.585876	Sme2.5_02720.1_g00001.1
ko00062	Fatty acid elongation	4	852	34	5990	0.542346	0.959953	0.82712	Sme2.5_00238.1_g00006.1; Sme2.5_03767.1_g00003.1; Sme2.5_08668.1_g00001.1; Sme2.5_22772.1_g00001.1
ko04214	Apoptosis - fly	3	852	27	5990	0.548239	0.960051	0.781168	Sme2.5_01446.1_g00005.1; Sme2.5_05911.1_g00002.1; Sme2.5_24340.1_g00001.1
ko04139	Regulation of mitophagy - yeast	7	852	56	5990	0.55325	0.960051	0.878815	Sme2.5_00401.1_g00014.1; Sme2.5_00538.1_g00006.1; Sme2.5_00978.1_g00010.1; Sme2.5_01702.1_g00013.1; Sme2.5_01967.1_g00002.1; Sme2.5_04436.1_g00003.1; Sme2.5_10933.1_g00002.1
ko00190	Oxidative phosphorylation	21	852	158	5990	0.57907	0.995102	0.934436	Sme2.5_00018.1_g00018.1; Sme2.5_00190.1_g00007.1; Sme2.5_00446.1_g00020.1; Sme2.5_01180.1_g00005.1; Sme2.5_01279.1_g00006.1; Sme2.5_01611.1_g00007.1; Sme2.5_01981.1_g00003.1; Sme2.5_03745.1_g00004.1; Sme2.5_03932.1_g00001.1; Sme2.5_04048.1_g00005.1; Sme2.5_04076.1_g00002.1; Sme2.5_04346.1_g00003.1; Sme2.5_04553.1_g00004.1; Sme2.5_06540.1_g00005.1; Sme2.5_06540.1_g00006.1; Sme2.5_07854.1_g00001.1;…
ko01212	Fatty acid metabolism	11	852	87	5990	0.593388	0.999994	0.888916	Sme2.5_00622.1_g00026.1; Sme2.5_00625.1_g00013.1; Sme2.5_01379.1_g00010.1; Sme2.5_01466.1_g00005.1; Sme2.5_01917.1_g00008.1; Sme2.5_02343.1_g00008.1; Sme2.5_03214.1_g00004.1; Sme2.5_04161.1_g00005.1; Sme2.5_06773.1_g00005.1; Sme2.5_07446.1_g00002.1; Sme2.5_22772.1_g00001.1
ko00450	Selenocompound metabolism	3	852	29	5990	0.607452	0.999994	0.727295	Sme2.5_00097.1_g00005.1; Sme2.5_02154.1_g00003.1; Sme2.5_05729.1_g00002.1
ko00640	Propanoate metabolism	6	852	52	5990	0.623456	0.999994	0.811213	Sme2.5_00632.1_g00006.1; Sme2.5_01186.1_g00006.1; Sme2.5_02492.1_g00002.1; Sme2.5_03214.1_g00004.1; Sme2.5_07446.1_g00002.1; Sme2.5_09577.1_g00003.1
ko00330	Arginine and proline metabolism	8	852	67	5990	0.62745	0.999994	0.839465	Sme2.5_00580.1_g00003.1; Sme2.5_01553.1_g00002.1; Sme2.5_02759.1_g00004.1; Sme2.5_04323.1_g00001.1; Sme2.5_05582.1_g00001.1; Sme2.5_05868.1_g00002.1; Sme2.5_05868.1_g00003.1; Sme2.5_07461.1_g00003.1
ko04066	HIF-1 signaling pathway	6	852	53	5990	0.644179	0.999994	0.795908	Sme2.5_00978.1_g00010.1; Sme2.5_01441.1_g00007.1; Sme2.5_10893.1_g00001.1; Sme2.5_10933.1_g00002.1; Sme2.5_16111.1_g00001.1; Sme2.5_16124.1_g00001.1
ko04330	Notch signaling pathway	1	852	15	5990	0.651193	0.999994	0.468701	Sme2.5_07213.1_g00004.1
ko04013	MAPK signaling pathway - fly	6	852	54	5990	0.664222	0.999994	0.781168	Sme2.5_00848.1_g00001.1; Sme2.5_04084.1_g00003.1; Sme2.5_04699.1_g00005.1; Sme2.5_05224.1_g00003.1; Sme2.5_08304.1_g00001.1; Sme2.5_10112.1_g00001.1
ko00020	Citrate cycle (TCA cycle)	7	852	62	5990	0.672736	0.999994	0.793768	Sme2.5_00632.1_g00006.1; Sme2.5_00803.1_g00001.1; Sme2.5_01284.1_g00014.1; Sme2.5_01435.1_g00003.1; Sme2.5_09577.1_g00003.1; Sme2.5_10893.1_g00001.1; Sme2.5_19585.1_g00001.1
ko00510	N-Glycan biosynthesis	5	852	47	5990	0.67629	0.999994	0.747927	Sme2.5_00118.1_g00007.1; Sme2.5_00437.1_g00002.1; Sme2.5_01166.1_g00001.1; Sme2.5_03011.1_g00001.1; Sme2.5_03141.1_g00002.1
ko00520	Amino sugar and nucleotide sugar metabolism	26	852	204	5990	0.690097	0.999994	0.896046	Sme2.5_00002.1_g00024.1; Sme2.5_00006.1_g00037.1; Sme2.5_00030.1_g00007.1; Sme2.5_00036.1_g00028.1; Sme2.5_00085.1_g00026.1; Sme2.5_00115.1_g00002.1; Sme2.5_00235.1_g00013.1; Sme2.5_00461.1_g00006.1; Sme2.5_00625.1_g00004.1; Sme2.5_00646.1_g00021.1; Sme2.5_00925.1_g00006.1; Sme2.5_01388.1_g00007.1; Sme2.5_01694.1_g00003.1; Sme2.5_01775.1_g00009.1; Sme2.5_01907.1_g00005.1; Sme2.5_03087.1_g00006.1;…
ko00720	Carbon fixation pathways in prokaryotes	4	852	41	5990	0.71256	0.999994	0.685904	Sme2.5_00002.1_g00017.1; Sme2.5_00803.1_g00001.1; Sme2.5_07446.1_g00002.1; Sme2.5_09104.1_g00004.1
ko04115	p53 signaling pathway	3	852	34	5990	0.732985	0.999994	0.62034	Sme2.5_00029.1_g00025.1; Sme2.5_00499.1_g00010.1; Sme2.5_01945.1_g00004.1
ko00920	Sulfur metabolism	3	852	34	5990	0.732985	0.999994	0.62034	Sme2.5_00325.1_g00012.1; Sme2.5_04148.1_g00001.1; Sme2.5_05729.1_g00002.1
ko04146	Peroxisome	11	852	97	5990	0.743461	0.999994	0.797275	Sme2.5_00145.1_g00001.1; Sme2.5_00543.1_g00002.1; Sme2.5_00625.1_g00013.1; Sme2.5_00797.1_g00010.1; Sme2.5_01379.1_g00010.1; Sme2.5_01446.1_g00001.1; Sme2.5_01917.1_g00008.1; Sme2.5_02229.1_g00010.1; Sme2.5_02343.1_g00008.1; Sme2.5_03454.1_g00001.1; Sme2.5_07725.1_g00003.1
ko04112	Cell cycle - Caulobacter	1	852	18	5990	0.748664	0.999994	0.390584	Sme2.5_00228.1_g00009.1
ko04350	TGF-beta signaling pathway	3	852	35	5990	0.754081	0.999994	0.602616	Sme2.5_00931.1_g00015.1; Sme2.5_01519.1_g00002.1; Sme2.5_07779.1_g00003.1
ko04150	mTOR signaling pathway	8	852	75	5990	0.758637	0.999994	0.749922	Sme2.5_00029.1_g00025.1; Sme2.5_00187.1_g00021.1; Sme2.5_00978.1_g00010.1; Sme2.5_01168.1_g00009.1; Sme2.5_01441.1_g00007.1; Sme2.5_07438.1_g00001.1; Sme2.5_07438.1_g00003.1; Sme2.5_10933.1_g00002.1
ko04540	Gap junction	2	852	27	5990	0.760353	0.999994	0.520779	Sme2.5_00912.1_g00011.1; Sme2.5_01937.1_g00003.1
ko00564	Glycerophospholipid metabolism	12	852	107	5990	0.772053	0.999994	0.788469	Sme2.5_00367.1_g00003.1; Sme2.5_00417.1_g00005.1; Sme2.5_00723.1_g00006.1; Sme2.5_00877.1_g00001.1; Sme2.5_01707.1_g00001.1; Sme2.5_02877.1_g00006.1; Sme2.5_04242.1_g00007.1; Sme2.5_04897.1_g00006.1; Sme2.5_08936.1_g00001.1; Sme2.5_14104.1_g00001.1; Sme2.5_23102.1_g00001.1; Sme2.5_31523.1_g00001.1
ko00680	Methane metabolism	7	852	69	5990	0.784571	0.999994	0.713241	Sme2.5_00044.1_g00012.1; Sme2.5_03772.1_g00003.1; Sme2.5_04651.1_g00007.1; Sme2.5_05968.1_g00004.1; Sme2.5_09462.1_g00003.1; Sme2.5_16111.1_g00001.1; Sme2.5_16124.1_g00001.1
ko04341	Hedgehog signaling pathway - fly	4	852	45	5990	0.787229	0.999994	0.624935	Sme2.5_00931.1_g00015.1; Sme2.5_01561.1_g00005.1; Sme2.5_04770.1_g00004.1; Sme2.5_07779.1_g00003.1
ko00900	Terpenoid backbone biosynthesis	6	852	62	5990	0.798325	0.999994	0.680373	Sme2.5_00669.1_g00006.1; Sme2.5_02761.1_g00002.1; Sme2.5_03504.1_g00009.1; Sme2.5_05139.1_g00005.1; Sme2.5_07511.1_g00005.1; Sme2.5_26629.1_g00001.1
ko00770	Pantothenate and CoA biosynthesis	3	852	38	5990	0.809658	0.999994	0.555041	Sme2.5_02337.1_g00001.1; Sme2.5_07480.1_g00003.1; Sme2.5_13701.1_g00002.1
ko04014	Ras signaling pathway	4	852	47	5990	0.818457	0.999994	0.598342	Sme2.5_00855.1_g00011.1; Sme2.5_00877.1_g00001.1; Sme2.5_02348.1_g00002.1; Sme2.5_04878.1_g00004.1
ko03410	Base excision repair	4	852	48	5990	0.832632	0.999994	0.585876	Sme2.5_01446.1_g00005.1; Sme2.5_03039.1_g00009.1; Sme2.5_05911.1_g00002.1; Sme2.5_24340.1_g00001.1
ko04130	SNARE interactions in vesicular transport	3	852	40	5990	0.840685	0.999994	0.527289	Sme2.5_00204.1_g00006.1; Sme2.5_00514.1_g00009.1; Sme2.5_05926.1_g00002.1
ko00563	Glycosylphosphatidylinositol(GPI)-anchor biosynthesis	1	852	22	5990	0.841522	0.999994	0.319569	Sme2.5_14420.1_g00004.1
ko00030	Pentose phosphate pathway	5	852	58	5990	0.852137	0.999994	0.606079	Sme2.5_00044.1_g00012.1; Sme2.5_02836.1_g00008.1; Sme2.5_03722.1_g00002.1; Sme2.5_04299.1_g00002.1; Sme2.5_05621.1_g00013.1
ko04140	Regulation of autophagy	3	852	42	5990	0.867351	0.999994	0.50218	Sme2.5_00187.1_g00021.1; Sme2.5_00407.1_g00009.1; Sme2.5_04932.1_g00001.1
ko04020	Calcium signaling pathway	4	852	51	5990	0.869808	0.999994	0.551413	Sme2.5_00816.1_g00005.1; Sme2.5_00855.1_g00011.1; Sme2.5_04878.1_g00004.1; Sme2.5_10787.1_g00001.1
ko03018	RNA degradation	13	852	126	5990	0.87519	0.999994	0.725371	Sme2.5_00044.1_g00012.1; Sme2.5_00087.1_g00023.1; Sme2.5_00372.1_g00003.1; Sme2.5_00410.1_g00008.1; Sme2.5_00648.1_g00007.1; Sme2.5_00776.1_g00008.1; Sme2.5_03847.1_g00003.1; Sme2.5_04831.1_g00002.1; Sme2.5_06434.1_g00001.1; Sme2.5_06515.1_g00001.1; Sme2.5_06869.1_g00001.1; Sme2.5_16111.1_g00001.1; Sme2.5_16124.1_g00001.1
ko04010	MAPK signaling pathway	3	852	43	5990	0.879184	0.999994	0.490501	Sme2.5_00909.1_g00008.1; Sme2.5_01183.1_g00023.1; Sme2.5_01714.1_g00001.1
ko04142	Lysosome	9	852	95	5990	0.886184	0.999994	0.666049	Sme2.5_00002.1_g00024.1; Sme2.5_00041.1_g00011.1; Sme2.5_00088.1_g00009.1; Sme2.5_00297.1_g00008.1; Sme2.5_01388.1_g00007.1; Sme2.5_01611.1_g00007.1; Sme2.5_02353.1_g00001.1; Sme2.5_02556.1_g00001.1; Sme2.5_03329.1_g00001.1
ko04024	cAMP signaling pathway	4	852	53	5990	0.890511	0.999994	0.530605	Sme2.5_00855.1_g00011.1; Sme2.5_00877.1_g00001.1; Sme2.5_03299.1_g00003.1; Sme2.5_04878.1_g00004.1
ko01040	Biosynthesis of unsaturated fatty acids	2	852	35	5990	0.892879	0.999994	0.401744	Sme2.5_01466.1_g00005.1; Sme2.5_06773.1_g00005.1
ko04064	NF-kappa B signaling pathway	3	852	45	5990	0.900126	0.999994	0.468701	Sme2.5_04400.1_g00002.1; Sme2.5_04975.1_g00002.1; Sme2.5_20540.1_g00002.1
ko02010	ABC transporters	8	852	89	5990	0.903185	0.999994	0.631957	Sme2.5_00543.1_g00006.1; Sme2.5_00694.1_g00001.1; Sme2.5_01762.1_g00005.1; Sme2.5_02159.1_g00003.1; Sme2.5_04145.1_g00002.1; Sme2.5_06078.1_g00002.1; Sme2.5_09284.1_g00003.1; Sme2.5_09640.1_g00003.1
ko04530	Tight junction	1	852	28	5990	0.923595	0.999994	0.25109	Sme2.5_00029.1_g00025.1
ko04340	Hedgehog signaling pathway	1	852	28	5990	0.923595	0.999994	0.25109	Sme2.5_04770.1_g00004.1
ko00970	Aminoacyl-tRNA biosynthesis	6	852	76	5990	0.930117	0.999994	0.555041	Sme2.5_00416.1_g00003.1; Sme2.5_00703.1_g00015.1; Sme2.5_02154.1_g00003.1; Sme2.5_02961.1_g00004.1; Sme2.5_03420.1_g00008.1; Sme2.5_32939.1_g00001.1
ko04152	AMPK signaling pathway	9	852	103	5990	0.934886	0.999994	0.614317	Sme2.5_00044.1_g00012.1; Sme2.5_00187.1_g00021.1; Sme2.5_00978.1_g00010.1; Sme2.5_03129.1_g00012.1; Sme2.5_03214.1_g00004.1; Sme2.5_07438.1_g00001.1; Sme2.5_07438.1_g00003.1; Sme2.5_10933.1_g00002.1; Sme2.5_30678.1_g00001.1
ko01210	2-Oxocarboxylic acid metabolism	6	852	78	5990	0.940813	0.999994	0.540809	Sme2.5_00966.1_g00002.1; Sme2.5_01795.1_g00007.1; Sme2.5_02229.1_g00004.1; Sme2.5_02337.1_g00001.1; Sme2.5_09970.1_g00001.1; Sme2.5_11121.1_g00002.1
ko04120	Ubiquitin mediated proteolysis	12	852	132	5990	0.948927	0.999994	0.639138	Sme2.5_00024.1_g00001.1; Sme2.5_00141.1_g00012.1; Sme2.5_00386.1_g00006.1; Sme2.5_00499.1_g00010.1; Sme2.5_00931.1_g00015.1; Sme2.5_02099.1_g00005.1; Sme2.5_02691.1_g00006.1; Sme2.5_03819.1_g00002.1; Sme2.5_04084.1_g00003.1; Sme2.5_05126.1_g00001.1; Sme2.5_07779.1_g00003.1; Sme2.5_09261.1_g00001.1
ko04144	Endocytosis	19	852	191	5990	0.951463	0.999994	0.699371	Sme2.5_00015.1_g00035.1; Sme2.5_00029.1_g00028.1; Sme2.5_00047.1_g00005.1; Sme2.5_00049.1_g00021.1; Sme2.5_00064.1_g00006.1; Sme2.5_00095.1_g00009.1; Sme2.5_00538.1_g00006.1; Sme2.5_00588.1_g00011.1; Sme2.5_00877.1_g00001.1; Sme2.5_01005.1_g00012.1; Sme2.5_01183.1_g00023.1; Sme2.5_01435.1_g00005.1; Sme2.5_01537.1_g00003.1; Sme2.5_01702.1_g00013.1; Sme2.5_03263.1_g00003.1; Sme2.5_04436.1_g00003.1;…
ko00513	Various types of N-glycan biosynthesis	1	852	32	5990	0.953894	0.999994	0.219704	Sme2.5_00437.1_g00002.1
ko04141	Protein processing in endoplasmic reticulum	28	852	265	5990	0.954774	0.999994	0.742847	Sme2.5_00024.1_g00010.1; Sme2.5_00118.1_g00007.1; Sme2.5_00171.1_g00011.1; Sme2.5_00524.1_g00007.1; Sme2.5_00632.1_g00004.1; Sme2.5_00678.1_g00014.1; Sme2.5_00678.1_g00015.1; Sme2.5_00743.1_g00005.1; Sme2.5_00931.1_g00015.1; Sme2.5_01183.1_g00023.1; Sme2.5_01628.1_g00002.1; Sme2.5_01810.1_g00005.1; Sme2.5_02075.1_g00005.1; Sme2.5_02346.1_g00001.1; Sme2.5_02691.1_g00006.1; Sme2.5_03141.1_g00002.1;…
ko04145	Phagosome	8	852	100	5990	0.957905	0.999994	0.562441	Sme2.5_00204.1_g00006.1; Sme2.5_00632.1_g00004.1; Sme2.5_00912.1_g00011.1; Sme2.5_01003.1_g00001.1; Sme2.5_01003.1_g00003.1; Sme2.5_01611.1_g00007.1; Sme2.5_01937.1_g00003.1; Sme2.5_03608.1_g00002.1
ko04151	PI3K-Akt signaling pathway	8	852	101	5990	0.961145	0.999994	0.556873	Sme2.5_00029.1_g00025.1; Sme2.5_00171.1_g00011.1; Sme2.5_00187.1_g00021.1; Sme2.5_00978.1_g00010.1; Sme2.5_01441.1_g00007.1; Sme2.5_07438.1_g00001.1; Sme2.5_07438.1_g00003.1; Sme2.5_10933.1_g00002.1
ko04114	Oocyte meiosis	8	852	102	5990	0.964159	0.999994	0.551413	Sme2.5_00845.1_g00002.1; Sme2.5_00855.1_g00011.1; Sme2.5_00931.1_g00015.1; Sme2.5_02099.1_g00005.1; Sme2.5_03299.1_g00003.1; Sme2.5_03819.1_g00002.1; Sme2.5_04878.1_g00004.1; Sme2.5_07779.1_g00003.1
ko00565	Ether lipid metabolism	1	852	34	5990	0.964344	0.999994	0.20678	Sme2.5_00877.1_g00001.1
ko04310	Wnt signaling pathway	5	852	77	5990	0.971672	0.999994	0.456527	Sme2.5_00216.1_g00002.1; Sme2.5_00931.1_g00015.1; Sme2.5_02126.1_g00002.1; Sme2.5_05030.1_g00007.1; Sme2.5_07779.1_g00003.1
ko04068	FoxO signaling pathway	4	852	70	5990	0.978422	0.999994	0.401744	Sme2.5_00029.1_g00025.1; Sme2.5_00187.1_g00021.1; Sme2.5_00797.1_g00010.1; Sme2.5_01945.1_g00004.1
ko04071	Sphingolipid signaling pathway	3	852	61	5990	0.981003	0.999994	0.345763	Sme2.5_00029.1_g00025.1; Sme2.5_00877.1_g00001.1; Sme2.5_04467.1_g00005.1
ko04110	Cell cycle	10	852	128	5990	0.981233	0.999994	0.549259	Sme2.5_00505.1_g00007.1; Sme2.5_00845.1_g00002.1; Sme2.5_00931.1_g00015.1; Sme2.5_01519.1_g00002.1; Sme2.5_01945.1_g00004.1; Sme2.5_02099.1_g00005.1; Sme2.5_03478.1_g00004.1; Sme2.5_03819.1_g00002.1; Sme2.5_04071.1_g00006.1; Sme2.5_07779.1_g00003.1
ko00051	Fructose and mannose metabolism	5	852	82	5990	0.982519	0.999994	0.42869	Sme2.5_00006.1_g00037.1; Sme2.5_00044.1_g00012.1; Sme2.5_00158.1_g00004.1; Sme2.5_02836.1_g00008.1; Sme2.5_05661.1_g00003.1
ko03022	Basal transcription factors	2	852	51	5990	0.982548	0.999994	0.275707	Sme2.5_00068.1_g00005.1; Sme2.5_04251.1_g00006.1
ko03013	RNA transport	18	852	199	5990	0.982603	0.999994	0.635926	Sme2.5_00199.1_g00001.1; Sme2.5_00225.1_g00035.1; Sme2.5_00420.1_g00012.1; Sme2.5_00497.1_g00012.1; Sme2.5_00648.1_g00007.1; Sme2.5_00776.1_g00008.1; Sme2.5_01374.1_g00008.1; Sme2.5_01442.1_g00013.1; Sme2.5_02324.1_g00006.1; Sme2.5_03870.1_g00004.1; Sme2.5_04781.1_g00008.1; Sme2.5_05658.1_g00005.1; Sme2.5_06218.1_g00002.1; Sme2.5_07439.1_g00002.1; Sme2.5_11453.1_g00003.1; Sme2.5_11468.1_g00008.1;…
ko04111	Cell cycle - yeast	7	852	104	5990	0.986419	0.999994	0.473208	Sme2.5_00845.1_g00002.1; Sme2.5_00931.1_g00015.1; Sme2.5_02099.1_g00005.1; Sme2.5_03478.1_g00004.1; Sme2.5_03819.1_g00002.1; Sme2.5_04071.1_g00006.1; Sme2.5_07779.1_g00003.1
ko03440	Homologous recombination	9	852	124	5990	0.987775	0.999994	0.510279	Sme2.5_00193.1_g00013.1; Sme2.5_00519.1_g00007.1; Sme2.5_01655.1_g00008.1; Sme2.5_01704.1_g00001.1; Sme2.5_02887.1_g00004.1; Sme2.5_04890.1_g00001.1; Sme2.5_06056.1_g00001.1; Sme2.5_11634.1_g00001.1; Sme2.5_12505.1_g00001.1
ko04113	Meiosis - yeast	4	852	77	5990	0.989625	0.999994	0.365222	Sme2.5_00845.1_g00002.1; Sme2.5_02099.1_g00005.1; Sme2.5_03299.1_g00003.1; Sme2.5_03819.1_g00002.1
ko03030	DNA replication	6	852	98	5990	0.990421	0.999994	0.43044	Sme2.5_00029.1_g00001.1; Sme2.5_00193.1_g00013.1; Sme2.5_00479.1_g00008.1; Sme2.5_00519.1_g00007.1; Sme2.5_04890.1_g00001.1; Sme2.5_12505.1_g00001.1
ko04391	Hippo signaling pathway - fly	1	852	44	5990	0.990476	0.999994	0.159784	Sme2.5_00276.1_g00005.1
ko04390	Hippo signaling pathway	1	852	44	5990	0.990476	0.999994	0.159784	Sme2.5_03299.1_g00003.1
ko03430	Mismatch repair	5	852	92	5990	0.993648	0.999994	0.382093	Sme2.5_00193.1_g00013.1; Sme2.5_00519.1_g00007.1; Sme2.5_04890.1_g00001.1; Sme2.5_08044.1_g00002.1; Sme2.5_12505.1_g00001.1
ko03060	Protein export	1	852	47	5990	0.993649	0.999994	0.149585	Sme2.5_02346.1_g00001.1
ko03020	RNA polymerase	2	852	62	5990	0.995471	0.999994	0.226791	Sme2.5_00113.1_g00006.1; Sme2.5_00256.1_g00009.1
ko03050	Proteasome	2	852	62	5990	0.995471	0.999994	0.226791	Sme2.5_01584.1_g00003.1; Sme2.5_15029.1_g00001.1
ko00240	Pyrimidine metabolism	11	852	155	5990	0.99577	0.999994	0.49894	Sme2.5_00013.1_g00019.1; Sme2.5_00029.1_g00001.1; Sme2.5_00081.1_g00027.1; Sme2.5_00113.1_g00006.1; Sme2.5_00228.1_g00014.1; Sme2.5_00256.1_g00009.1; Sme2.5_00846.1_g00006.1; Sme2.5_01980.1_g00004.1; Sme2.5_07670.1_g00003.1; Sme2.5_16488.1_g00001.1; Sme2.5_21911.1_g00002.1
ko03015	mRNA surveillance pathway	9	852	136	5990	0.995795	0.999994	0.465255	Sme2.5_00199.1_g00001.1; Sme2.5_00648.1_g00007.1; Sme2.5_00726.1_g00006.1; Sme2.5_00776.1_g00008.1; Sme2.5_03299.1_g00003.1; Sme2.5_04154.1_g00002.1; Sme2.5_08940.1_g00003.1; Sme2.5_11273.1_g00003.1; Sme2.5_12095.1_g00002.1
ko03460	Fanconi anemia pathway	7	852	117	5990	0.996051	0.999994	0.420629	Sme2.5_00011.1_g00013.1; Sme2.5_00193.1_g00013.1; Sme2.5_00519.1_g00007.1; Sme2.5_04850.1_g00001.1; Sme2.5_04890.1_g00001.1; Sme2.5_11634.1_g00001.1; Sme2.5_12505.1_g00001.1
ko00230	Purine metabolism	11	852	179	5990	0.999533	0.999994	0.432043	Sme2.5_00013.1_g00019.1; Sme2.5_00024.1_g00017.1; Sme2.5_00029.1_g00001.1; Sme2.5_00113.1_g00006.1; Sme2.5_00162.1_g00004.1; Sme2.5_00256.1_g00009.1; Sme2.5_00392.1_g00005.1; Sme2.5_03722.1_g00002.1; Sme2.5_04299.1_g00002.1; Sme2.5_05729.1_g00002.1; Sme2.5_21911.1_g00002.1
ko03420	Nucleotide excision repair	4	852	115	5990	0.999872	0.999994	0.24454	Sme2.5_00193.1_g00013.1; Sme2.5_00519.1_g00007.1; Sme2.5_04890.1_g00001.1; Sme2.5_12505.1_g00001.1
ko03008	Ribosome biogenesis in eukaryotes	2	852	106	5990	0.999987	0.999994	0.132651	Sme2.5_00169.1_g00004.1; Sme2.5_01095.1_g00010.1
ko03040	Spliceosome	10	852	210	5990	0.999994	0.999994	0.334786	Sme2.5_00536.1_g00006.1; Sme2.5_00654.1_g00006.1; Sme2.5_01082.1_g00008.1; Sme2.5_01183.1_g00023.1; Sme2.5_01506.1_g00001.1; Sme2.5_04103.1_g00005.1; Sme2.5_04207.1_g00005.1; Sme2.5_07958.1_g00001.1; Sme2.5_27007.1_g00002.1; Sme2.5_30127.1_g00001.1

## Sheet: enrichment-kegg-362min-vs-F2min
Supplementary Table S3 KEGG enrichment analysis of DEGs identified in all pairwise comparisons.
id	term	ListHits	ListTotal	PopHits	PopTotal	pval	padj	Enrichment_score	Gene
ko00196	Photosynthesis - antenna proteins	12	595	22	5990	1.72731e-08	3.02279e-06	5.49121	Sme2.5_00136.1_g00024.1; Sme2.5_00225.1_g00030.1; Sme2.5_00225.1_g00032.1; Sme2.5_00556.1_g00015.1; Sme2.5_01099.1_g00009.1; Sme2.5_02351.1_g00008.1; Sme2.5_03537.1_g00010.1; Sme2.5_03628.1_g00001.1; Sme2.5_04919.1_g00005.1; Sme2.5_04919.1_g00006.1; Sme2.5_06099.1_g00001.1; Sme2.5_06484.1_g00010.1
ko00195	Photosynthesis	21	595	88	5990	3.23172e-05	0.00163588	2.40241	Sme2.5_00130.1_g00007.1; Sme2.5_00832.1_g00002.1; Sme2.5_00853.1_g00007.1; Sme2.5_01082.1_g00001.1; Sme2.5_01223.1_g00003.1; Sme2.5_01694.1_g00010.1; Sme2.5_02443.1_g00005.1; Sme2.5_02738.1_g00005.1; Sme2.5_03639.1_g00004.1; Sme2.5_03810.1_g00004.1; Sme2.5_04047.1_g00004.1; Sme2.5_05205.1_g00002.1; Sme2.5_05205.1_g00003.1; Sme2.5_05223.1_g00007.1; Sme2.5_06540.1_g00005.1; Sme2.5_06540.1_g00006.1;…
ko00710	Carbon fixation in photosynthetic organisms	21	595	88	5990	3.23172e-05	0.00163588	2.40241	Sme2.5_00142.1_g00014.1; Sme2.5_00179.1_g00007.1; Sme2.5_00584.1_g00016.1; Sme2.5_00844.1_g00010.1; Sme2.5_01284.1_g00014.1; Sme2.5_01803.1_g00011.1; Sme2.5_02233.1_g00003.1; Sme2.5_02348.1_g00006.1; Sme2.5_03231.1_g00010.1; Sme2.5_04442.1_g00002.1; Sme2.5_04997.1_g00001.1; Sme2.5_05072.1_g00005.1; Sme2.5_05182.1_g00002.1; Sme2.5_05621.1_g00013.1; Sme2.5_06163.1_g00003.1; Sme2.5_07446.1_g00003.1;…
ko03010	Ribosome	54	595	324	5990	3.73915e-05	0.00163588	1.67787	Sme2.5_00026.1_g00018.1; Sme2.5_00054.1_g00021.1; Sme2.5_00079.1_g00001.1; Sme2.5_00096.1_g00015.1; Sme2.5_00127.1_g00018.1; Sme2.5_00157.1_g00012.1; Sme2.5_00163.1_g00011.1; Sme2.5_00187.1_g00018.1; Sme2.5_00239.1_g00016.1; Sme2.5_00265.1_g00010.1; Sme2.5_00298.1_g00006.1; Sme2.5_00323.1_g00012.1; Sme2.5_00341.1_g00011.1; Sme2.5_00398.1_g00024.1; Sme2.5_00423.1_g00008.1; Sme2.5_00477.1_g00009.1;…
ko00630	Glyoxylate and dicarboxylate metabolism	20	595	95	5990	0.000318694	0.0111543	2.11942	Sme2.5_00127.1_g00026.1; Sme2.5_00211.1_g00004.1; Sme2.5_00844.1_g00010.1; Sme2.5_01803.1_g00011.1; Sme2.5_01907.1_g00017.1; Sme2.5_02233.1_g00003.1; Sme2.5_02556.1_g00005.1; Sme2.5_03151.1_g00001.1; Sme2.5_03231.1_g00010.1; Sme2.5_04997.1_g00001.1; Sme2.5_05182.1_g00002.1; Sme2.5_06163.1_g00003.1; Sme2.5_06407.1_g00003.1; Sme2.5_07446.1_g00003.1; Sme2.5_07854.1_g00002.1; Sme2.5_09577.1_g00003.1;…
ko04630	Jak-STAT signaling pathway	4	595	8	5990	0.00041271	0.0120374	5.03361	Sme2.5_00978.1_g00009.1; Sme2.5_00978.1_g00010.1; Sme2.5_01145.1_g00008.1; Sme2.5_10933.1_g00002.1
ko00270	Cysteine and methionine metabolism	22	595	126	5990	0.00275099	0.0686579	1.75777	Sme2.5_00004.1_g00028.1; Sme2.5_00065.1_g00022.1; Sme2.5_00097.1_g00005.1; Sme2.5_00130.1_g00020.1; Sme2.5_00157.1_g00008.1; Sme2.5_00653.1_g00013.1; Sme2.5_00889.1_g00010.1; Sme2.5_00960.1_g00014.1; Sme2.5_01363.1_g00013.1; Sme2.5_01650.1_g00001.1; Sme2.5_01725.1_g00007.1; Sme2.5_02337.1_g00001.1; Sme2.5_04148.1_g00001.1; Sme2.5_06569.1_g00005.1; Sme2.5_07249.1_g00002.1; Sme2.5_10373.1_g00001.1;…
ko00905	Brassinosteroid biosynthesis	5	595	16	5990	0.00313865	0.0686579	3.14601	Sme2.5_00629.1_g00013.1; Sme2.5_03122.1_g00009.1; Sme2.5_03333.1_g00003.1; Sme2.5_03333.1_g00004.1; Sme2.5_05698.1_g00004.1
ko04075	Plant hormone signal transduction	46	595	324	5990	0.00450552	0.0876074	1.4293	Sme2.5_00038.1_g00002.1; Sme2.5_00083.1_g00005.1; Sme2.5_00112.1_g00011.1; Sme2.5_00175.1_g00022.1; Sme2.5_00204.1_g00017.1; Sme2.5_00287.1_g00005.1; Sme2.5_00363.1_g00004.1; Sme2.5_00457.1_g00010.1; Sme2.5_00498.1_g00011.1; Sme2.5_00595.1_g00009.1; Sme2.5_00745.1_g00005.1; Sme2.5_00946.1_g00005.1; Sme2.5_01060.1_g00008.1; Sme2.5_01200.1_g00003.1; Sme2.5_01341.1_g00014.1; Sme2.5_01347.1_g00009.1;…
ko04810	Regulation of actin cytoskeleton	11	595	55	5990	0.00665969	0.116545	2.01345	Sme2.5_00044.1_g00027.1; Sme2.5_00239.1_g00010.1; Sme2.5_00538.1_g00006.1; Sme2.5_00832.1_g00007.1; Sme2.5_01003.1_g00001.1; Sme2.5_01169.1_g00004.1; Sme2.5_03299.1_g00003.1; Sme2.5_04355.1_g00003.1; Sme2.5_04436.1_g00003.1; Sme2.5_07012.1_g00003.1; Sme2.5_08304.1_g00001.1
ko04012	ErbB signaling pathway	3	595	9	5990	0.00808012	0.123149	3.35574	Sme2.5_00978.1_g00009.1; Sme2.5_00978.1_g00010.1; Sme2.5_10933.1_g00002.1
ko00281	Geraniol degradation	1	595	2	5990	0.00985195	0.123149	5.03361	Sme2.5_00248.1_g00013.1
ko00254	Aflatoxin biosynthesis	1	595	2	5990	0.00985195	0.123149	5.03361	Sme2.5_03214.1_g00004.1
ko00791	Atrazine degradation	1	595	2	5990	0.00985195	0.123149	5.03361	Sme2.5_04848.1_g00002.1
ko01051	Biosynthesis of ansamycins	1	595	3	5990	0.0276046	0.322053	3.35574	Sme2.5_05621.1_g00013.1
ko04066	HIF-1 signaling pathway	9	595	53	5990	0.0334401	0.365751	1.70953	Sme2.5_00407.1_g00005.1; Sme2.5_00978.1_g00009.1; Sme2.5_00978.1_g00010.1; Sme2.5_01145.1_g00008.1; Sme2.5_01441.1_g00007.1; Sme2.5_01443.1_g00003.1; Sme2.5_02030.1_g00010.1; Sme2.5_06320.1_g00003.1; Sme2.5_10933.1_g00002.1
ko04072	Phospholipase D signaling pathway	9	595	54	5990	0.037542	0.386462	1.67787	Sme2.5_00029.1_g00028.1; Sme2.5_00044.1_g00027.1; Sme2.5_00538.1_g00006.1; Sme2.5_00622.1_g00002.1; Sme2.5_00978.1_g00009.1; Sme2.5_00978.1_g00010.1; Sme2.5_01564.1_g00007.1; Sme2.5_04436.1_g00003.1; Sme2.5_10933.1_g00002.1
ko04068	FoxO signaling pathway	11	595	70	5990	0.0412491	0.395258	1.58199	Sme2.5_00018.1_g00001.1; Sme2.5_00087.1_g00014.1; Sme2.5_00437.1_g00005.1; Sme2.5_00644.1_g00001.1; Sme2.5_01145.1_g00008.1; Sme2.5_01484.1_g00008.1; Sme2.5_04410.1_g00002.1; Sme2.5_05529.1_g00001.1; Sme2.5_12235.1_g00002.1; Sme2.5_13605.1_g00003.1; Sme2.5_30251.1_g00001.1
ko00053	Ascorbate and aldarate metabolism	8	595	48	5990	0.0439815	0.395258	1.67787	Sme2.5_00015.1_g00041.1; Sme2.5_00015.1_g00042.1; Sme2.5_00036.1_g00028.1; Sme2.5_00158.1_g00014.1; Sme2.5_01553.1_g00002.1; Sme2.5_03957.1_g00004.1; Sme2.5_05133.1_g00002.1; Sme2.5_07461.1_g00003.1
ko04139	Regulation of mitophagy - yeast	9	595	56	5990	0.0467617	0.395258	1.61795	Sme2.5_00044.1_g00027.1; Sme2.5_00087.1_g00014.1; Sme2.5_00401.1_g00014.1; Sme2.5_00538.1_g00006.1; Sme2.5_00978.1_g00009.1; Sme2.5_00978.1_g00010.1; Sme2.5_04436.1_g00003.1; Sme2.5_05529.1_g00001.1; Sme2.5_10933.1_g00002.1
ko00220	Arginine biosynthesis	7	595	42	5990	0.0515521	0.395258	1.67787	Sme2.5_00061.1_g00021.1; Sme2.5_00211.1_g00004.1; Sme2.5_03151.1_g00001.1; Sme2.5_04368.1_g00007.1; Sme2.5_04848.1_g00002.1; Sme2.5_05328.1_g00004.1; Sme2.5_09970.1_g00001.1
ko00604	Glycosphingolipid biosynthesis - ganglio series	1	595	4	5990	0.0515959	0.395258	2.51681	Sme2.5_00002.1_g00024.1
ko00730	Thiamine metabolism	2	595	9	5990	0.0519481	0.395258	2.23716	Sme2.5_01365.1_g00007.1; Sme2.5_11468.1_g00007.1
ko00562	Inositol phosphate metabolism	13	595	90	5990	0.0591703	0.43145	1.45415	Sme2.5_00044.1_g00027.1; Sme2.5_00183.1_g00007.1; Sme2.5_00447.1_g00009.1; Sme2.5_00538.1_g00006.1; Sme2.5_00832.1_g00007.1; Sme2.5_01003.1_g00001.1; Sme2.5_01169.1_g00004.1; Sme2.5_03957.1_g00004.1; Sme2.5_04355.1_g00003.1; Sme2.5_04436.1_g00003.1; Sme2.5_04442.1_g00002.1; Sme2.5_10787.1_g00001.1; Sme2.5_18656.1_g00001.1
ko00903	Limonene and pinene degradation	2	595	10	5990	0.0688878	0.465889	2.01345	Sme2.5_01553.1_g00002.1; Sme2.5_07461.1_g00003.1
ko00500	Starch and sucrose metabolism	32	595	256	5990	0.0692178	0.465889	1.2584	Sme2.5_00015.1_g00006.1; Sme2.5_00036.1_g00028.1; Sme2.5_00079.1_g00006.1; Sme2.5_00140.1_g00012.1; Sme2.5_00175.1_g00004.1; Sme2.5_00236.1_g00002.1; Sme2.5_00407.1_g00005.1; Sme2.5_00497.1_g00006.1; Sme2.5_00625.1_g00004.1; Sme2.5_00805.1_g00011.1; Sme2.5_00876.1_g00016.1; Sme2.5_01212.1_g00006.1; Sme2.5_01494.1_g00002.1; Sme2.5_02244.1_g00007.1; Sme2.5_02309.1_g00010.1; Sme2.5_02333.1_g00005.1;…
ko00982	Drug metabolism - cytochrome P450	11	595	78	5990	0.0821135	0.532217	1.41974	Sme2.5_00275.1_g00006.1; Sme2.5_00519.1_g00018.1; Sme2.5_00701.1_g00009.1; Sme2.5_01385.1_g00014.1; Sme2.5_01488.1_g00002.1; Sme2.5_02988.1_g00006.1; Sme2.5_04071.1_g00007.1; Sme2.5_04262.1_g00006.1; Sme2.5_18182.1_g00001.1; Sme2.5_20706.1_g00001.1; Sme2.5_30378.1_g00001.1
ko04210	Apoptosis	6	595	40	5990	0.0961371	0.600857	1.51008	Sme2.5_00039.1_g00020.1; Sme2.5_00644.1_g00001.1; Sme2.5_00912.1_g00011.1; Sme2.5_01417.1_g00004.1; Sme2.5_01937.1_g00003.1; Sme2.5_24340.1_g00001.1
ko00908	Zeatin biosynthesis	8	595	57	5990	0.107564	0.606467	1.41294	Sme2.5_00064.1_g00012.1; Sme2.5_00186.1_g00018.1; Sme2.5_00328.1_g00012.1; Sme2.5_01707.1_g00008.1; Sme2.5_01707.1_g00009.1; Sme2.5_08970.1_g00001.1; Sme2.5_11202.1_g00001.1; Sme2.5_16959.1_g00001.1
ko00983	Drug metabolism - other enzymes	3	595	19	5990	0.112555	0.606467	1.58956	Sme2.5_00737.1_g00010.1; Sme2.5_12406.1_g00002.1; Sme2.5_23989.1_g00001.1
ko03450	Non-homologous end-joining	1	595	6	5990	0.112871	0.606467	1.67787	Sme2.5_00703.1_g00007.1
ko00904	Diterpenoid biosynthesis	5	595	34	5990	0.115126	0.606467	1.48047	Sme2.5_00145.1_g00012.1; Sme2.5_00909.1_g00010.1; Sme2.5_02246.1_g00002.1; Sme2.5_02297.1_g00002.1; Sme2.5_06317.1_g00002.1
ko04070	Phosphatidylinositol signaling system	13	595	100	5990	0.117264	0.606467	1.30874	Sme2.5_00044.1_g00027.1; Sme2.5_00183.1_g00007.1; Sme2.5_00447.1_g00009.1; Sme2.5_00538.1_g00006.1; Sme2.5_00832.1_g00007.1; Sme2.5_01003.1_g00001.1; Sme2.5_01169.1_g00004.1; Sme2.5_03957.1_g00004.1; Sme2.5_04355.1_g00003.1; Sme2.5_04436.1_g00003.1; Sme2.5_04878.1_g00004.1; Sme2.5_10787.1_g00001.1; Sme2.5_18656.1_g00001.1
ko04540	Gap junction	4	595	27	5990	0.12345	0.606467	1.49144	Sme2.5_00039.1_g00020.1; Sme2.5_00912.1_g00011.1; Sme2.5_01937.1_g00003.1; Sme2.5_29365.1_g00001.1
ko04151	PI3K-Akt signaling pathway	13	595	101	5990	0.124455	0.606467	1.29578	Sme2.5_00018.1_g00001.1; Sme2.5_00171.1_g00011.1; Sme2.5_00644.1_g00001.1; Sme2.5_00745.1_g00010.1; Sme2.5_00978.1_g00009.1; Sme2.5_00978.1_g00010.1; Sme2.5_01441.1_g00007.1; Sme2.5_01443.1_g00003.1; Sme2.5_05910.1_g00002.1; Sme2.5_06238.1_g00001.1; Sme2.5_06320.1_g00003.1; Sme2.5_07438.1_g00001.1; Sme2.5_10933.1_g00002.1
ko00980	Metabolism of xenobiotics by cytochrome P450	10	595	76	5990	0.129246	0.606467	1.32464	Sme2.5_00275.1_g00006.1; Sme2.5_00519.1_g00018.1; Sme2.5_00701.1_g00009.1; Sme2.5_01385.1_g00014.1; Sme2.5_01488.1_g00002.1; Sme2.5_02988.1_g00006.1; Sme2.5_04071.1_g00007.1; Sme2.5_05385.1_g00002.1; Sme2.5_20706.1_g00001.1; Sme2.5_30378.1_g00001.1
ko03070	Bacterial secretion system	2	595	13	5990	0.13169	0.606467	1.5488	Sme2.5_00287.1_g00003.1; Sme2.5_01798.1_g00007.1
ko00521	Streptomycin biosynthesis	2	595	13	5990	0.13169	0.606467	1.5488	Sme2.5_00407.1_g00005.1; Sme2.5_04299.1_g00002.1
ko00524	Neomycin, kanamycin and gentamicin biosynthesis	1	595	7	5990	0.147957	0.631525	1.43818	Sme2.5_00407.1_g00005.1
ko00942	Anthocyanin biosynthesis	1	595	7	5990	0.147957	0.631525	1.43818	Sme2.5_03583.1_g00009.1
ko00253	Tetracycline biosynthesis	1	595	7	5990	0.147957	0.631525	1.43818	Sme2.5_07446.1_g00002.1
ko04392	Hippo signaling pathway -multiple species	2	595	14	5990	0.155876	0.649287	1.43818	Sme2.5_12235.1_g00002.1; Sme2.5_13605.1_g00003.1
ko00260	Glycine, serine and threonine metabolism	11	595	88	5990	0.160015	0.649287	1.2584	Sme2.5_00162.1_g00020.1; Sme2.5_00484.1_g00015.1; Sme2.5_01725.1_g00007.1; Sme2.5_02000.1_g00014.1; Sme2.5_02556.1_g00005.1; Sme2.5_03454.1_g00001.1; Sme2.5_06407.1_g00003.1; Sme2.5_06855.1_g00002.1; Sme2.5_09577.1_g00003.1; Sme2.5_09970.1_g00001.1; Sme2.5_30568.1_g00001.1
ko00061	Fatty acid biosynthesis	6	595	46	5990	0.167017	0.649287	1.31312	Sme2.5_00013.1_g00011.1; Sme2.5_00386.1_g00013.1; Sme2.5_00625.1_g00013.1; Sme2.5_03214.1_g00004.1; Sme2.5_06573.1_g00005.1; Sme2.5_07446.1_g00002.1
ko00910	Nitrogen metabolism	5	595	38	5990	0.170342	0.649287	1.32464	Sme2.5_00075.1_g00006.1; Sme2.5_00127.1_g00026.1; Sme2.5_00211.1_g00004.1; Sme2.5_01375.1_g00005.1; Sme2.5_03151.1_g00001.1
ko00300	Lysine biosynthesis	2	595	15	5990	0.181297	0.649287	1.3423	Sme2.5_00925.1_g00001.1; Sme2.5_01725.1_g00007.1
ko00603	Glycosphingolipid biosynthesis - globo series	1	595	8	5990	0.184834	0.649287	1.2584	Sme2.5_00002.1_g00024.1
ko00401	Novobiocin biosynthesis	1	595	8	5990	0.184834	0.649287	1.2584	Sme2.5_10373.1_g00001.1
ko04141	Protein processing in endoplasmic reticulum	30	595	265	5990	0.188385	0.649287	1.13969	Sme2.5_00024.1_g00010.1; Sme2.5_00118.1_g00007.1; Sme2.5_00171.1_g00011.1; Sme2.5_00232.1_g00001.1; Sme2.5_00581.1_g00011.1; Sme2.5_00656.1_g00014.1; Sme2.5_00678.1_g00014.1; Sme2.5_00705.1_g00004.1; Sme2.5_00743.1_g00005.1; Sme2.5_00931.1_g00015.1; Sme2.5_01183.1_g00023.1; Sme2.5_01519.1_g00005.1; Sme2.5_01754.1_g00008.1; Sme2.5_02022.1_g00005.1; Sme2.5_02419.1_g00009.1; Sme2.5_02661.1_g00004.1;…
ko00760	Nicotinate and nicotinamide metabolism	3	595	23	5990	0.189221	0.649287	1.31312	Sme2.5_01216.1_g00020.1; Sme2.5_09212.1_g00003.1; Sme2.5_24271.1_g00001.1
ko00909	Sesquiterpenoid and triterpenoid biosynthesis	3	595	23	5990	0.189221	0.649287	1.31312	Sme2.5_08521.1_g00003.1; Sme2.5_09222.1_g00003.1; Sme2.5_31350.1_g00001.1
ko00592	alpha-Linolenic acid metabolism	8	595	66	5990	0.204657	0.649423	1.22027	Sme2.5_00071.1_g00009.1; Sme2.5_00323.1_g00013.1; Sme2.5_00323.1_g00014.1; Sme2.5_00323.1_g00016.1; Sme2.5_00819.1_g00006.1; Sme2.5_00940.1_g00003.1; Sme2.5_06311.1_g00004.1; Sme2.5_08480.1_g00001.1
ko04150	mTOR signaling pathway	9	595	75	5990	0.207193	0.649423	1.20807	Sme2.5_00018.1_g00001.1; Sme2.5_00644.1_g00001.1; Sme2.5_00978.1_g00009.1; Sme2.5_00978.1_g00010.1; Sme2.5_01441.1_g00007.1; Sme2.5_01443.1_g00003.1; Sme2.5_06320.1_g00003.1; Sme2.5_07438.1_g00001.1; Sme2.5_10933.1_g00002.1
ko00860	Porphyrin and chlorophyll metabolism	7	595	58	5990	0.214126	0.649423	1.21501	Sme2.5_00141.1_g00004.1; Sme2.5_00669.1_g00006.1; Sme2.5_00701.1_g00010.1; Sme2.5_02201.1_g00005.1; Sme2.5_04348.1_g00002.1; Sme2.5_08250.1_g00002.1; Sme2.5_11813.1_g00002.1
ko00310	Lysine degradation	5	595	41	5990	0.217673	0.649423	1.22771	Sme2.5_00157.1_g00016.1; Sme2.5_01553.1_g00002.1; Sme2.5_02594.1_g00002.1; Sme2.5_03454.1_g00001.1; Sme2.5_07461.1_g00003.1
ko00190	Oxidative phosphorylation	18	595	158	5990	0.220293	0.649423	1.1469	Sme2.5_00018.1_g00018.1; Sme2.5_00190.1_g00007.1; Sme2.5_00446.1_g00020.1; Sme2.5_01180.1_g00005.1; Sme2.5_01279.1_g00006.1; Sme2.5_01981.1_g00003.1; Sme2.5_03308.1_g00010.1; Sme2.5_03932.1_g00001.1; Sme2.5_04048.1_g00005.1; Sme2.5_04076.1_g00002.1; Sme2.5_04346.1_g00003.1; Sme2.5_04553.1_g00004.1; Sme2.5_06540.1_g00005.1; Sme2.5_06540.1_g00006.1; Sme2.5_07854.1_g00001.1; Sme2.5_08653.1_g00003.1;…
ko00072	Synthesis and degradation of ketone bodies	1	595	9	5990	0.222802	0.649423	1.11858	Sme2.5_00248.1_g00013.1
ko00340	Histidine metabolism	3	595	25	5990	0.232435	0.649423	1.20807	Sme2.5_00678.1_g00003.1; Sme2.5_01553.1_g00002.1; Sme2.5_07461.1_g00003.1
ko00780	Biotin metabolism	2	595	17	5990	0.234931	0.649423	1.18438	Sme2.5_00013.1_g00011.1; Sme2.5_00386.1_g00013.1
ko02020	Two-component system	2	595	17	5990	0.234931	0.649423	1.18438	Sme2.5_00211.1_g00004.1; Sme2.5_03151.1_g00001.1
ko00750	Vitamin B6 metabolism	2	595	17	5990	0.234931	0.649423	1.18438	Sme2.5_00626.1_g00002.1; Sme2.5_25873.1_g00001.1
ko00830	Retinol metabolism	2	595	17	5990	0.234931	0.649423	1.18438	Sme2.5_01089.1_g00015.1; Sme2.5_05385.1_g00002.1
ko00625	Chloroalkane and chloroalkene degradation	2	595	17	5990	0.234931	0.649423	1.18438	Sme2.5_01553.1_g00002.1; Sme2.5_07461.1_g00003.1
ko00460	Cyanoamino acid metabolism	7	595	60	5990	0.241951	0.649423	1.17451	Sme2.5_00127.1_g00026.1; Sme2.5_00140.1_g00012.1; Sme2.5_00236.1_g00002.1; Sme2.5_00889.1_g00010.1; Sme2.5_02309.1_g00010.1; Sme2.5_04148.1_g00001.1; Sme2.5_06897.1_g00003.1
ko00920	Sulfur metabolism	4	595	34	5990	0.244832	0.649423	1.18438	Sme2.5_00889.1_g00010.1; Sme2.5_01116.1_g00010.1; Sme2.5_04148.1_g00001.1; Sme2.5_04691.1_g00002.1
ko00940	Phenylpropanoid biosynthesis	23	595	209	5990	0.253992	0.649423	1.10788	Sme2.5_00013.1_g00009.1; Sme2.5_00029.1_g00006.1; Sme2.5_00140.1_g00012.1; Sme2.5_00157.1_g00021.1; Sme2.5_00209.1_g00001.1; Sme2.5_00236.1_g00002.1; Sme2.5_00423.1_g00003.1; Sme2.5_01085.1_g00005.1; Sme2.5_01620.1_g00010.1; Sme2.5_01701.1_g00011.1; Sme2.5_02296.1_g00004.1; Sme2.5_02296.1_g00005.1; Sme2.5_02309.1_g00010.1; Sme2.5_02537.1_g00006.1; Sme2.5_02896.1_g00006.1; Sme2.5_02942.1_g00002.1;…
ko00140	Steroid hormone biosynthesis	1	595	10	5990	0.261281	0.649423	1.00672	Sme2.5_05385.1_g00002.1
ko00531	Glycosaminoglycan degradation	2	595	18	5990	0.262711	0.649423	1.11858	Sme2.5_00002.1_g00024.1; Sme2.5_00348.1_g00013.1
ko01040	Biosynthesis of unsaturated fatty acids	4	595	35	5990	0.264309	0.649423	1.15054	Sme2.5_00013.1_g00011.1; Sme2.5_00386.1_g00013.1; Sme2.5_06311.1_g00004.1; Sme2.5_08480.1_g00001.1
ko04390	Hippo signaling pathway	5	595	44	5990	0.268821	0.649423	1.144	Sme2.5_00745.1_g00010.1; Sme2.5_03299.1_g00003.1; Sme2.5_05910.1_g00002.1; Sme2.5_12235.1_g00002.1; Sme2.5_13605.1_g00003.1
ko04024	cAMP signaling pathway	6	595	53	5990	0.27066	0.649423	1.13969	Sme2.5_01145.1_g00008.1; Sme2.5_01564.1_g00007.1; Sme2.5_03299.1_g00003.1; Sme2.5_04878.1_g00004.1; Sme2.5_06311.1_g00004.1; Sme2.5_08480.1_g00001.1
ko04011	MAPK signaling pathway - yeast	7	595	62	5990	0.270902	0.649423	1.13662	Sme2.5_00044.1_g00027.1; Sme2.5_00538.1_g00006.1; Sme2.5_00644.1_g00001.1; Sme2.5_00745.1_g00010.1; Sme2.5_04436.1_g00003.1; Sme2.5_05910.1_g00002.1; Sme2.5_18656.1_g00001.1
ko00900	Terpenoid backbone biosynthesis	7	595	62	5990	0.270902	0.649423	1.13662	Sme2.5_00669.1_g00006.1; Sme2.5_00701.1_g00010.1; Sme2.5_01365.1_g00007.1; Sme2.5_03504.1_g00008.1; Sme2.5_03504.1_g00009.1; Sme2.5_08091.1_g00001.1; Sme2.5_26629.1_g00001.1
ko04341	Hedgehog signaling pathway - fly	5	595	45	5990	0.286505	0.653256	1.11858	Sme2.5_00931.1_g00015.1; Sme2.5_01561.1_g00005.1; Sme2.5_07779.1_g00003.1; Sme2.5_12235.1_g00002.1; Sme2.5_13605.1_g00003.1
ko04510	Focal adhesion	2	595	19	5990	0.290865	0.653256	1.05971	Sme2.5_00644.1_g00001.1; Sme2.5_03299.1_g00003.1
ko01200	Carbon metabolism	33	595	310	5990	0.29302	0.653256	1.07167	Sme2.5_00127.1_g00026.1; Sme2.5_00142.1_g00014.1; Sme2.5_00162.1_g00020.1; Sme2.5_00179.1_g00007.1; Sme2.5_00407.1_g00005.1; Sme2.5_00584.1_g00016.1; Sme2.5_00844.1_g00010.1; Sme2.5_00889.1_g00010.1; Sme2.5_01284.1_g00014.1; Sme2.5_01803.1_g00011.1; Sme2.5_01907.1_g00017.1; Sme2.5_02030.1_g00010.1; Sme2.5_02233.1_g00003.1; Sme2.5_02348.1_g00006.1; Sme2.5_02556.1_g00005.1; Sme2.5_03231.1_g00010.1;…
ko00785	Lipoic acid metabolism	1	595	11	5990	0.299795	0.653256	0.915202	Sme2.5_00795.1_g00007.1
ko00902	Monoterpenoid biosynthesis	1	595	11	5990	0.299795	0.653256	0.915202	Sme2.5_09149.1_g00004.1
ko00100	Steroid biosynthesis	4	595	37	5990	0.304198	0.653256	1.08835	Sme2.5_00041.1_g00011.1; Sme2.5_04335.1_g00001.1; Sme2.5_14133.1_g00001.1; Sme2.5_16780.1_g00001.1
ko00480	Glutathione metabolism	12	595	111	5990	0.307144	0.653256	1.08835	Sme2.5_00015.1_g00041.1; Sme2.5_00015.1_g00042.1; Sme2.5_00275.1_g00006.1; Sme2.5_00519.1_g00018.1; Sme2.5_00701.1_g00009.1; Sme2.5_01385.1_g00014.1; Sme2.5_01488.1_g00002.1; Sme2.5_02988.1_g00006.1; Sme2.5_04071.1_g00007.1; Sme2.5_04131.1_g00003.1; Sme2.5_20706.1_g00001.1; Sme2.5_30378.1_g00001.1
ko00591	Linoleic acid metabolism	2	595	20	5990	0.319212	0.653256	1.00672	Sme2.5_00819.1_g00006.1; Sme2.5_00940.1_g00003.1
ko00360	Phenylalanine metabolism	6	595	56	5990	0.319543	0.653256	1.07863	Sme2.5_00029.1_g00006.1; Sme2.5_00209.1_g00001.1; Sme2.5_00484.1_g00015.1; Sme2.5_10373.1_g00001.1; Sme2.5_11841.1_g00001.1; Sme2.5_16832.1_g00002.1
ko03060	Protein export	5	595	47	5990	0.322545	0.653256	1.07098	Sme2.5_00232.1_g00001.1; Sme2.5_00287.1_g00003.1; Sme2.5_01798.1_g00007.1; Sme2.5_02022.1_g00005.1; Sme2.5_05962.1_g00001.1
ko04152	AMPK signaling pathway	11	595	103	5990	0.323981	0.653256	1.07514	Sme2.5_00018.1_g00001.1; Sme2.5_00437.1_g00005.1; Sme2.5_00644.1_g00001.1; Sme2.5_00978.1_g00009.1; Sme2.5_00978.1_g00010.1; Sme2.5_01333.1_g00002.1; Sme2.5_02348.1_g00006.1; Sme2.5_03214.1_g00004.1; Sme2.5_07438.1_g00001.1; Sme2.5_09648.1_g00001.1; Sme2.5_10933.1_g00002.1
ko00450	Selenocompound metabolism	3	595	29	5990	0.324276	0.653256	1.04144	Sme2.5_00097.1_g00005.1; Sme2.5_06569.1_g00005.1; Sme2.5_22199.1_g00001.1
ko00770	Pantothenate and CoA biosynthesis	4	595	38	5990	0.324479	0.653256	1.05971	Sme2.5_02337.1_g00001.1; Sme2.5_10244.1_g00002.1; Sme2.5_13701.1_g00001.1; Sme2.5_13701.1_g00002.1
ko00040	Pentose and glucuronate interconversions	13	595	122	5990	0.324761	0.653256	1.07274	Sme2.5_00036.1_g00028.1; Sme2.5_00079.1_g00006.1; Sme2.5_00737.1_g00009.1; Sme2.5_01494.1_g00002.1; Sme2.5_01553.1_g00002.1; Sme2.5_02418.1_g00012.1; Sme2.5_03712.1_g00005.1; Sme2.5_07461.1_g00003.1; Sme2.5_07705.1_g00001.1; Sme2.5_09141.1_g00004.1; Sme2.5_11468.1_g00005.1; Sme2.5_11468.1_g00006.1; Sme2.5_31177.1_g00001.1
ko04122	Sulfur relay system	1	595	12	5990	0.337959	0.670129	0.838936	Sme2.5_04638.1_g00005.1
ko03410	Base excision repair	5	595	48	5990	0.340809	0.670129	1.04867	Sme2.5_00058.1_g00021.1; Sme2.5_00737.1_g00006.1; Sme2.5_01417.1_g00004.1; Sme2.5_04309.1_g00002.1; Sme2.5_24340.1_g00001.1
ko00240	Pyrimidine metabolism	16	595	155	5990	0.37016	0.719755	1.0392	Sme2.5_00013.1_g00019.1; Sme2.5_00029.1_g00001.1; Sme2.5_00058.1_g00021.1; Sme2.5_00081.1_g00027.1; Sme2.5_00114.1_g00011.1; Sme2.5_00737.1_g00006.1; Sme2.5_00737.1_g00010.1; Sme2.5_00846.1_g00006.1; Sme2.5_01420.1_g00004.1; Sme2.5_01918.1_g00005.1; Sme2.5_02864.1_g00002.1; Sme2.5_04131.1_g00003.1; Sme2.5_15246.1_g00001.1; Sme2.5_21911.1_g00002.1; Sme2.5_23989.1_g00001.1; Sme2.5_24271.1_g00001.1
ko00280	Valine, leucine and isoleucine degradation	7	595	69	5990	0.378001	0.724291	1.02131	Sme2.5_00248.1_g00013.1; Sme2.5_01553.1_g00002.1; Sme2.5_01700.1_g00005.1; Sme2.5_02337.1_g00001.1; Sme2.5_02492.1_g00002.1; Sme2.5_07461.1_g00003.1; Sme2.5_09577.1_g00003.1
ko03030	DNA replication	10	595	98	5990	0.381498	0.724291	1.02727	Sme2.5_00029.1_g00001.1; Sme2.5_00058.1_g00021.1; Sme2.5_00193.1_g00013.1; Sme2.5_00234.1_g00009.1; Sme2.5_00737.1_g00006.1; Sme2.5_01054.1_g00003.1; Sme2.5_01368.1_g00006.1; Sme2.5_02777.1_g00011.1; Sme2.5_03417.1_g00003.1; Sme2.5_06666.1_g00001.1
ko04020	Calcium signaling pathway	5	595	51	5990	0.396044	0.724291	0.986983	Sme2.5_00183.1_g00007.1; Sme2.5_00326.1_g00013.1; Sme2.5_04878.1_g00004.1; Sme2.5_07233.1_g00001.1; Sme2.5_10787.1_g00001.1
ko00071	Fatty acid degradation	6	595	61	5990	0.403546	0.724291	0.990219	Sme2.5_00625.1_g00013.1; Sme2.5_01553.1_g00002.1; Sme2.5_06311.1_g00004.1; Sme2.5_06573.1_g00005.1; Sme2.5_07461.1_g00003.1; Sme2.5_08480.1_g00001.1
ko04015	Rap1 signaling pathway	2	595	23	5990	0.403827	0.724291	0.875411	Sme2.5_04878.1_g00004.1; Sme2.5_08304.1_g00001.1
ko04140	Regulation of autophagy	4	595	42	5990	0.406395	0.724291	0.958784	Sme2.5_00018.1_g00001.1; Sme2.5_00087.1_g00014.1; Sme2.5_04932.1_g00001.1; Sme2.5_05529.1_g00001.1
ko04145	Phagosome	10	595	100	5990	0.407855	0.724291	1.00672	Sme2.5_00039.1_g00020.1; Sme2.5_00832.1_g00007.1; Sme2.5_00912.1_g00011.1; Sme2.5_01003.1_g00001.1; Sme2.5_01169.1_g00004.1; Sme2.5_01226.1_g00004.1; Sme2.5_01937.1_g00003.1; Sme2.5_04355.1_g00003.1; Sme2.5_05962.1_g00001.1; Sme2.5_29365.1_g00001.1
ko00261	Monobactam biosynthesis	1	595	14	5990	0.41206	0.724291	0.719088	Sme2.5_01725.1_g00007.1
ko00790	Folate biosynthesis	1	595	14	5990	0.41206	0.724291	0.719088	Sme2.5_04638.1_g00005.1
ko00640	Propanoate metabolism	5	595	52	5990	0.414464	0.724291	0.968003	Sme2.5_01700.1_g00005.1; Sme2.5_02492.1_g00002.1; Sme2.5_03214.1_g00004.1; Sme2.5_07446.1_g00002.1; Sme2.5_09577.1_g00003.1
ko00650	Butanoate metabolism	3	595	33	5990	0.41802	0.724291	0.915202	Sme2.5_00005.1_g00003.1; Sme2.5_00235.1_g00016.1; Sme2.5_00248.1_g00013.1
ko04144	Endocytosis	19	595	191	5990	0.436459	0.738899	1.00145	Sme2.5_00015.1_g00035.1; Sme2.5_00029.1_g00028.1; Sme2.5_00044.1_g00027.1; Sme2.5_00064.1_g00006.1; Sme2.5_00239.1_g00010.1; Sme2.5_00538.1_g00006.1; Sme2.5_00749.1_g00003.1; Sme2.5_00756.1_g00009.1; Sme2.5_01005.1_g00012.1; Sme2.5_01183.1_g00023.1; Sme2.5_01226.1_g00004.1; Sme2.5_01519.1_g00005.1; Sme2.5_01564.1_g00007.1; Sme2.5_01842.1_g00006.1; Sme2.5_02309.1_g00007.1; Sme2.5_03263.1_g00003.1;…
ko00906	Carotenoid biosynthesis	4	595	44	5990	0.447038	0.738899	0.915202	Sme2.5_00145.1_g00002.1; Sme2.5_05172.1_g00001.1; Sme2.5_12763.1_g00002.1; Sme2.5_30391.1_g00001.1
ko04391	Hippo signaling pathway - fly	4	595	44	5990	0.447038	0.738899	0.915202	Sme2.5_00745.1_g00010.1; Sme2.5_05910.1_g00002.1; Sme2.5_12235.1_g00002.1; Sme2.5_13605.1_g00003.1
ko00430	Taurine and hypotaurine metabolism	1	595	15	5990	0.447562	0.738899	0.671148	Sme2.5_00005.1_g00003.1
ko04330	Notch signaling pathway	1	595	15	5990	0.447562	0.738899	0.671148	Sme2.5_01145.1_g00008.1
ko02024	Quorum sensing	7	595	74	5990	0.456269	0.746235	0.952305	Sme2.5_00005.1_g00003.1; Sme2.5_00625.1_g00013.1; Sme2.5_00737.1_g00009.1; Sme2.5_01798.1_g00007.1; Sme2.5_02418.1_g00012.1; Sme2.5_06573.1_g00005.1; Sme2.5_09141.1_g00004.1
ko04350	TGF-beta signaling pathway	3	595	35	5990	0.463924	0.749939	0.862905	Sme2.5_00931.1_g00015.1; Sme2.5_01145.1_g00008.1; Sme2.5_07779.1_g00003.1
ko00380	Tryptophan metabolism	4	595	45	5990	0.467105	0.749939	0.894865	Sme2.5_01095.1_g00008.1; Sme2.5_01553.1_g00002.1; Sme2.5_05385.1_g00002.1; Sme2.5_07461.1_g00003.1
ko04370	VEGF signaling pathway	1	595	16	5990	0.481825	0.766539	0.629202	Sme2.5_07233.1_g00001.1
ko04146	Peroxisome	9	595	97	5990	0.500563	0.777544	0.934073	Sme2.5_00248.1_g00013.1; Sme2.5_00625.1_g00013.1; Sme2.5_01704.1_g00007.1; Sme2.5_01907.1_g00017.1; Sme2.5_03454.1_g00001.1; Sme2.5_03484.1_g00003.1; Sme2.5_06311.1_g00004.1; Sme2.5_06573.1_g00005.1; Sme2.5_08480.1_g00001.1
ko01212	Fatty acid metabolism	8	595	87	5990	0.501462	0.777544	0.925722	Sme2.5_00013.1_g00011.1; Sme2.5_00386.1_g00013.1; Sme2.5_00625.1_g00013.1; Sme2.5_03214.1_g00004.1; Sme2.5_06311.1_g00004.1; Sme2.5_06573.1_g00005.1; Sme2.5_07446.1_g00002.1; Sme2.5_08480.1_g00001.1
ko04310	Wnt signaling pathway	7	595	77	5990	0.502465	0.777544	0.915202	Sme2.5_00931.1_g00015.1; Sme2.5_01145.1_g00008.1; Sme2.5_02126.1_g00002.1; Sme2.5_07233.1_g00001.1; Sme2.5_07779.1_g00003.1; Sme2.5_12235.1_g00002.1; Sme2.5_13605.1_g00003.1
ko00510	N-Glycan biosynthesis	4	595	47	5990	0.506515	0.777544	0.856785	Sme2.5_00118.1_g00007.1; Sme2.5_00437.1_g00002.1; Sme2.5_03011.1_g00001.1; Sme2.5_03141.1_g00002.1
ko04214	Apoptosis - fly	2	595	27	5990	0.511077	0.777726	0.745721	Sme2.5_01417.1_g00004.1; Sme2.5_24340.1_g00001.1
ko00250	Alanine, aspartate and glutamate metabolism	5	595	58	5990	0.522469	0.78147	0.867864	Sme2.5_00005.1_g00003.1; Sme2.5_00211.1_g00004.1; Sme2.5_00235.1_g00016.1; Sme2.5_03151.1_g00001.1; Sme2.5_09970.1_g00001.1
ko00052	Galactose metabolism	5	595	58	5990	0.522469	0.78147	0.867864	Sme2.5_00407.1_g00005.1; Sme2.5_03491.1_g00002.1; Sme2.5_04299.1_g00002.1; Sme2.5_04600.1_g00004.1; Sme2.5_29834.1_g00001.1
ko04340	Hedgehog signaling pathway	2	595	28	5990	0.536298	0.795357	0.719088	Sme2.5_12235.1_g00002.1; Sme2.5_13605.1_g00003.1
ko04520	Adherens junction	1	595	18	5990	0.546248	0.803306	0.55929	Sme2.5_01145.1_g00008.1
ko03430	Mismatch repair	8	595	92	5990	0.571341	0.820124	0.875411	Sme2.5_00193.1_g00013.1; Sme2.5_00234.1_g00009.1; Sme2.5_00737.1_g00006.1; Sme2.5_01054.1_g00003.1; Sme2.5_01368.1_g00006.1; Sme2.5_02777.1_g00011.1; Sme2.5_03417.1_g00003.1; Sme2.5_06666.1_g00001.1
ko04130	SNARE interactions in vesicular transport	3	595	40	5990	0.571959	0.820124	0.755042	Sme2.5_00514.1_g00009.1; Sme2.5_03738.1_g00002.1; Sme2.5_08514.1_g00002.1
ko00410	beta-Alanine metabolism	5	595	61	5990	0.573483	0.820124	0.825183	Sme2.5_00005.1_g00003.1; Sme2.5_00484.1_g00015.1; Sme2.5_00721.1_g00005.1; Sme2.5_01553.1_g00002.1; Sme2.5_07461.1_g00003.1
ko00051	Fructose and mannose metabolism	7	595	82	5990	0.57643	0.820124	0.859397	Sme2.5_00006.1_g00037.1; Sme2.5_00407.1_g00005.1; Sme2.5_00983.1_g00008.1; Sme2.5_02348.1_g00006.1; Sme2.5_02836.1_g00008.1; Sme2.5_04442.1_g00002.1; Sme2.5_07705.1_g00001.1
ko00290	Valine, leucine and isoleucine biosynthesis	3	595	42	5990	0.611616	0.857414	0.719088	Sme2.5_00162.1_g00020.1; Sme2.5_02337.1_g00001.1; Sme2.5_30568.1_g00001.1
ko00230	Purine metabolism	16	595	179	5990	0.61627	0.857414	0.899864	Sme2.5_00013.1_g00019.1; Sme2.5_00029.1_g00001.1; Sme2.5_00041.1_g00014.1; Sme2.5_00058.1_g00021.1; Sme2.5_00114.1_g00011.1; Sme2.5_00737.1_g00006.1; Sme2.5_00737.1_g00010.1; Sme2.5_01420.1_g00004.1; Sme2.5_01918.1_g00005.1; Sme2.5_02864.1_g00002.1; Sme2.5_04131.1_g00003.1; Sme2.5_04299.1_g00002.1; Sme2.5_04848.1_g00002.1; Sme2.5_12406.1_g00002.1; Sme2.5_15246.1_g00001.1; Sme2.5_21911.1_g00002.1
ko03008	Ribosome biogenesis in eukaryotes	9	595	106	5990	0.617338	0.857414	0.854765	Sme2.5_00001.1_g00032.1; Sme2.5_00169.1_g00004.1; Sme2.5_00984.1_g00001.1; Sme2.5_01554.1_g00010.1; Sme2.5_02191.1_g00004.1; Sme2.5_02419.1_g00008.1; Sme2.5_02708.1_g00007.1; Sme2.5_04467.1_g00002.1; Sme2.5_19275.1_g00002.1
ko04010	MAPK signaling pathway	3	595	43	5990	0.630573	0.8689	0.702365	Sme2.5_01183.1_g00023.1; Sme2.5_01519.1_g00005.1; Sme2.5_07233.1_g00001.1
ko04022	cGMP-PKG signaling pathway	5	595	65	5990	0.637015	0.87092	0.774402	Sme2.5_00326.1_g00013.1; Sme2.5_03299.1_g00003.1; Sme2.5_04878.1_g00004.1; Sme2.5_05224.1_g00003.1; Sme2.5_07233.1_g00001.1
ko00941	Flavonoid biosynthesis	3	595	44	5990	0.648927	0.87551	0.686402	Sme2.5_00015.1_g00020.1; Sme2.5_00029.1_g00006.1; Sme2.5_13923.1_g00001.1
ko00073	Cutin, suberine and wax biosynthesis	2	595	33	5990	0.650379	0.87551	0.610135	Sme2.5_00441.1_g00012.1; Sme2.5_00479.1_g00010.1
ko00563	Glycosylphosphatidylinositol(GPI)-anchor biosynthesis	1	595	22	5990	0.657549	0.878405	0.457601	Sme2.5_14420.1_g00004.1
ko00330	Arginine and proline metabolism	5	595	67	5990	0.66659	0.883737	0.751286	Sme2.5_00721.1_g00005.1; Sme2.5_00960.1_g00014.1; Sme2.5_01233.1_g00006.1; Sme2.5_01553.1_g00002.1; Sme2.5_07461.1_g00003.1
ko00030	Pentose phosphate pathway	4	595	58	5990	0.696276	0.916153	0.694292	Sme2.5_02348.1_g00006.1; Sme2.5_02836.1_g00008.1; Sme2.5_04299.1_g00002.1; Sme2.5_05621.1_g00013.1
ko00511	Other glycan degradation	1	595	24	5990	0.704465	0.92001	0.419468	Sme2.5_00002.1_g00024.1
ko00561	Glycerolipid metabolism	6	595	83	5990	0.730828	0.939117	0.727751	Sme2.5_00543.1_g00011.1; Sme2.5_00622.1_g00002.1; Sme2.5_01089.1_g00015.1; Sme2.5_01553.1_g00002.1; Sme2.5_06756.1_g00004.1; Sme2.5_07461.1_g00003.1
ko03460	Fanconi anemia pathway	9	595	117	5990	0.738625	0.939117	0.774402	Sme2.5_00011.1_g00013.1; Sme2.5_00193.1_g00013.1; Sme2.5_00234.1_g00009.1; Sme2.5_01054.1_g00003.1; Sme2.5_01368.1_g00006.1; Sme2.5_02071.1_g00013.1; Sme2.5_02777.1_g00011.1; Sme2.5_06666.1_g00001.1; Sme2.5_29838.1_g00001.1
ko00010	Glycolysis / Gluconeogenesis	12	595	150	5990	0.739987	0.939117	0.805378	Sme2.5_00407.1_g00005.1; Sme2.5_01284.1_g00014.1; Sme2.5_01553.1_g00002.1; Sme2.5_02030.1_g00010.1; Sme2.5_02348.1_g00006.1; Sme2.5_02836.1_g00008.1; Sme2.5_03491.1_g00002.1; Sme2.5_04299.1_g00002.1; Sme2.5_04442.1_g00002.1; Sme2.5_07461.1_g00003.1; Sme2.5_08611.1_g00006.1; Sme2.5_09577.1_g00003.1
ko00620	Pyruvate metabolism	8	595	107	5990	0.749127	0.939117	0.75269	Sme2.5_00142.1_g00014.1; Sme2.5_01284.1_g00014.1; Sme2.5_01553.1_g00002.1; Sme2.5_02030.1_g00010.1; Sme2.5_03214.1_g00004.1; Sme2.5_07446.1_g00002.1; Sme2.5_07461.1_g00003.1; Sme2.5_09577.1_g00003.1
ko03020	RNA polymerase	4	595	62	5990	0.751294	0.939117	0.649499	Sme2.5_00114.1_g00011.1; Sme2.5_01420.1_g00004.1; Sme2.5_02864.1_g00002.1; Sme2.5_15246.1_g00001.1
ko00020	Citrate cycle (TCA cycle)	4	595	62	5990	0.751294	0.939117	0.649499	Sme2.5_00803.1_g00001.1; Sme2.5_01284.1_g00014.1; Sme2.5_02030.1_g00010.1; Sme2.5_09577.1_g00003.1
ko00970	Aminoacyl-tRNA biosynthesis	5	595	76	5990	0.779912	0.950309	0.662318	Sme2.5_00098.1_g00021.1; Sme2.5_00254.1_g00005.1; Sme2.5_01818.1_g00002.1; Sme2.5_03420.1_g00008.1; Sme2.5_29680.1_g00001.1
ko01230	Biosynthesis of amino acids	23	595	275	5990	0.781786	0.950309	0.841986	Sme2.5_00004.1_g00028.1; Sme2.5_00061.1_g00021.1; Sme2.5_00097.1_g00005.1; Sme2.5_00162.1_g00020.1; Sme2.5_00211.1_g00004.1; Sme2.5_00889.1_g00010.1; Sme2.5_00925.1_g00001.1; Sme2.5_01725.1_g00007.1; Sme2.5_02000.1_g00014.1; Sme2.5_02337.1_g00001.1; Sme2.5_03151.1_g00001.1; Sme2.5_04148.1_g00001.1; Sme2.5_04368.1_g00007.1; Sme2.5_04442.1_g00002.1; Sme2.5_05328.1_g00004.1; Sme2.5_05621.1_g00013.1;…
ko00950	Isoquinoline alkaloid biosynthesis	2	595	41	5990	0.788478	0.950309	0.491084	Sme2.5_00484.1_g00015.1; Sme2.5_10373.1_g00001.1
ko00720	Carbon fixation pathways in prokaryotes	2	595	41	5990	0.788478	0.950309	0.491084	Sme2.5_00803.1_g00001.1; Sme2.5_07446.1_g00002.1
ko04013	MAPK signaling pathway - fly	3	595	54	5990	0.798409	0.950309	0.55929	Sme2.5_02419.1_g00009.1; Sme2.5_05224.1_g00003.1; Sme2.5_08304.1_g00001.1
ko03440	Homologous recombination	9	595	124	5990	0.800882	0.950309	0.730686	Sme2.5_00193.1_g00013.1; Sme2.5_00234.1_g00009.1; Sme2.5_00737.1_g00006.1; Sme2.5_01054.1_g00003.1; Sme2.5_01368.1_g00006.1; Sme2.5_02777.1_g00011.1; Sme2.5_03417.1_g00003.1; Sme2.5_06056.1_g00001.1; Sme2.5_06666.1_g00001.1
ko04114	Oocyte meiosis	7	595	102	5990	0.8078	0.950309	0.690888	Sme2.5_00745.1_g00010.1; Sme2.5_00931.1_g00015.1; Sme2.5_03299.1_g00003.1; Sme2.5_04878.1_g00004.1; Sme2.5_05910.1_g00002.1; Sme2.5_07233.1_g00001.1; Sme2.5_07779.1_g00003.1
ko00130	Ubiquinone and other terpenoid-quinone biosynthesis	3	595	55	5990	0.810059	0.950309	0.549121	Sme2.5_01488.1_g00006.1; Sme2.5_10373.1_g00001.1; Sme2.5_11841.1_g00001.1
ko00520	Amino sugar and nucleotide sugar metabolism	16	595	204	5990	0.813579	0.950309	0.789586	Sme2.5_00002.1_g00024.1; Sme2.5_00006.1_g00037.1; Sme2.5_00036.1_g00028.1; Sme2.5_00235.1_g00013.1; Sme2.5_00407.1_g00005.1; Sme2.5_00625.1_g00004.1; Sme2.5_00646.1_g00021.1; Sme2.5_00876.1_g00016.1; Sme2.5_01775.1_g00009.1; Sme2.5_02244.1_g00007.1; Sme2.5_03750.1_g00001.1; Sme2.5_03955.1_g00006.1; Sme2.5_04299.1_g00002.1; Sme2.5_08629.1_g00003.1; Sme2.5_20915.1_g00001.1; Sme2.5_28714.1_g00001.1
ko03018	RNA degradation	9	595	126	5990	0.816501	0.950309	0.719088	Sme2.5_00372.1_g00003.1; Sme2.5_00410.1_g00008.1; Sme2.5_00746.1_g00006.1; Sme2.5_03140.1_g00007.1; Sme2.5_03847.1_g00003.1; Sme2.5_03948.1_g00003.1; Sme2.5_06434.1_g00001.1; Sme2.5_06869.1_g00001.1; Sme2.5_18277.1_g00001.1
ko03420	Nucleotide excision repair	8	595	115	5990	0.819981	0.950309	0.700329	Sme2.5_00058.1_g00021.1; Sme2.5_00193.1_g00013.1; Sme2.5_00234.1_g00009.1; Sme2.5_00737.1_g00006.1; Sme2.5_01054.1_g00003.1; Sme2.5_01368.1_g00006.1; Sme2.5_02777.1_g00011.1; Sme2.5_06666.1_g00001.1
ko04064	NF-kappa B signaling pathway	2	595	45	5990	0.838552	0.952339	0.447432	Sme2.5_04400.1_g00002.1; Sme2.5_04975.1_g00002.1
ko00945	Stilbenoid, diarylheptanoid and gingerol biosynthesis	1	595	32	5990	0.841489	0.952339	0.314601	Sme2.5_00029.1_g00006.1
ko00513	Various types of N-glycan biosynthesis	1	595	32	5990	0.841489	0.952339	0.314601	Sme2.5_00437.1_g00002.1
ko03040	Spliceosome	16	595	210	5990	0.847738	0.952339	0.767027	Sme2.5_00044.1_g00029.1; Sme2.5_00780.1_g00010.1; Sme2.5_01082.1_g00008.1; Sme2.5_01183.1_g00023.1; Sme2.5_01519.1_g00005.1; Sme2.5_01554.1_g00010.1; Sme2.5_02191.1_g00004.1; Sme2.5_03678.1_g00018.1; Sme2.5_04103.1_g00005.1; Sme2.5_04207.1_g00005.1; Sme2.5_06703.1_g00001.1; Sme2.5_07695.1_g00005.1; Sme2.5_27007.1_g00002.1; Sme2.5_30127.1_g00001.1; Sme2.5_30925.1_g00001.1; Sme2.5_31019.1_g00001.1
ko00960	Tropane, piperidine and pyridine alkaloid biosynthesis	2	595	47	5990	0.859515	0.952339	0.428393	Sme2.5_00484.1_g00015.1; Sme2.5_10373.1_g00001.1
ko04014	Ras signaling pathway	2	595	47	5990	0.859515	0.952339	0.428393	Sme2.5_01564.1_g00007.1; Sme2.5_04878.1_g00004.1
ko00565	Ether lipid metabolism	1	595	34	5990	0.865268	0.952339	0.296095	Sme2.5_01564.1_g00007.1
ko04115	p53 signaling pathway	1	595	34	5990	0.865268	0.952339	0.296095	Sme2.5_04410.1_g00002.1
ko03050	Proteasome	3	595	62	5990	0.876974	0.959191	0.487124	Sme2.5_01376.1_g00006.1; Sme2.5_03136.1_g00005.1; Sme2.5_15029.1_g00001.1
ko01210	2-Oxocarboxylic acid metabolism	4	595	78	5990	0.898855	0.965425	0.516268	Sme2.5_02337.1_g00001.1; Sme2.5_04368.1_g00007.1; Sme2.5_05328.1_g00004.1; Sme2.5_09970.1_g00001.1
ko04110	Cell cycle	8	595	128	5990	0.901157	0.965425	0.629202	Sme2.5_00745.1_g00010.1; Sme2.5_00931.1_g00015.1; Sme2.5_01145.1_g00008.1; Sme2.5_01333.1_g00002.1; Sme2.5_03478.1_g00004.1; Sme2.5_04410.1_g00002.1; Sme2.5_05910.1_g00002.1; Sme2.5_07779.1_g00003.1
ko03013	RNA transport	14	595	199	5990	0.90187	0.965425	0.708247	Sme2.5_00420.1_g00012.1; Sme2.5_00497.1_g00012.1; Sme2.5_00984.1_g00001.1; Sme2.5_01374.1_g00008.1; Sme2.5_01443.1_g00003.1; Sme2.5_02121.1_g00003.1; Sme2.5_02324.1_g00006.1; Sme2.5_03772.1_g00009.1; Sme2.5_05658.1_g00005.1; Sme2.5_06320.1_g00003.1; Sme2.5_07439.1_g00002.1; Sme2.5_11453.1_g00003.1; Sme2.5_11468.1_g00008.1; Sme2.5_18780.1_g00001.1
ko00350	Tyrosine metabolism	3	595	66	5990	0.905211	0.965425	0.457601	Sme2.5_00484.1_g00015.1; Sme2.5_10373.1_g00001.1; Sme2.5_11841.1_g00001.1
ko00564	Glycerophospholipid metabolism	6	595	107	5990	0.918029	0.965425	0.564517	Sme2.5_00622.1_g00002.1; Sme2.5_01564.1_g00007.1; Sme2.5_02180.1_g00005.1; Sme2.5_04897.1_g00006.1; Sme2.5_04950.1_g00001.1; Sme2.5_31523.1_g00001.1
ko04142	Lysosome	5	595	95	5990	0.921155	0.965425	0.529854	Sme2.5_00002.1_g00024.1; Sme2.5_00041.1_g00011.1; Sme2.5_00348.1_g00013.1; Sme2.5_01144.1_g00001.1; Sme2.5_01842.1_g00006.1
ko00400	Phenylalanine, tyrosine and tryptophan biosynthesis	2	595	55	5990	0.921291	0.965425	0.366081	Sme2.5_06855.1_g00002.1; Sme2.5_10373.1_g00001.1
ko04071	Sphingolipid signaling pathway	2	595	61	5990	0.950073	0.988122	0.330073	Sme2.5_00644.1_g00001.1; Sme2.5_01564.1_g00007.1
ko04111	Cell cycle - yeast	5	595	104	5990	0.954243	0.988122	0.484001	Sme2.5_00912.1_g00002.1; Sme2.5_00931.1_g00015.1; Sme2.5_00969.1_g00010.1; Sme2.5_03478.1_g00004.1; Sme2.5_07779.1_g00003.1
ko03015	mRNA surveillance pathway	7	595	136	5990	0.967262	0.991242	0.518166	Sme2.5_02107.1_g00006.1; Sme2.5_03095.1_g00004.1; Sme2.5_03299.1_g00003.1; Sme2.5_04154.1_g00002.1; Sme2.5_06679.1_g00001.1; Sme2.5_08940.1_g00003.1; Sme2.5_12095.1_g00002.1
ko03022	Basal transcription factors	1	595	51	5990	0.968585	0.991242	0.197397	Sme2.5_00068.1_g00005.1
ko04120	Ubiquitin mediated proteolysis	6	595	132	5990	0.981611	0.997111	0.457601	Sme2.5_00386.1_g00006.1; Sme2.5_00427.1_g00015.1; Sme2.5_00931.1_g00015.1; Sme2.5_02419.1_g00009.1; Sme2.5_02691.1_g00006.1; Sme2.5_07779.1_g00003.1
ko00680	Methane metabolism	1	595	69	5990	0.993892	0.997111	0.145902	Sme2.5_02348.1_g00006.1
ko02010	ABC transporters	2	595	89	5990	0.994947	0.997111	0.22623	Sme2.5_00543.1_g00006.1; Sme2.5_00694.1_g00001.1
ko04113	Meiosis - yeast	1	595	77	5990	0.997111	0.997111	0.130743	Sme2.5_03299.1_g00003.1

## Sheet: enrichment-kegg-3615min-vs-36CK
Supplementary Table S3 KEGG enrichment analysis of DEGs identified in all pairwise comparisons.
id	term	ListHits	ListTotal	PopHits	PopTotal	pval	padj	Enrichment_score	Gene
ko04075	Plant hormone signal transduction	40	391	324	5990	2.43692e-05	0.00229073	1.89132	Sme2.5_00011.1_g00006.1; Sme2.5_00013.1_g00014.1; Sme2.5_00014.1_g00012.1; Sme2.5_00015.1_g00002.1; Sme2.5_00057.1_g00032.1; Sme2.5_00059.1_g00011.1; Sme2.5_00085.1_g00016.1; Sme2.5_00175.1_g00022.1; Sme2.5_00284.1_g00013.1; Sme2.5_00456.1_g00010.1; Sme2.5_00457.1_g00010.1; Sme2.5_00531.1_g00003.1; Sme2.5_00549.1_g00001.1; Sme2.5_00590.1_g00009.1; Sme2.5_00590.1_g00010.1; Sme2.5_00590.1_g00012.1;…
ko00073	Cutin, suberine and wax biosynthesis	9	391	33	5990	2.97497e-05	0.00229073	4.1781	Sme2.5_00007.1_g00005.1; Sme2.5_00096.1_g00020.1; Sme2.5_00345.1_g00019.1; Sme2.5_00441.1_g00012.1; Sme2.5_00889.1_g00004.1; Sme2.5_01446.1_g00001.1; Sme2.5_02174.1_g00001.1; Sme2.5_02440.1_g00001.1; Sme2.5_12193.1_g00001.1
ko00260	Glycine, serine and threonine metabolism	15	391	88	5990	0.000149007	0.00764905	2.61131	Sme2.5_00058.1_g00006.1; Sme2.5_00086.1_g00016.1; Sme2.5_00162.1_g00020.1; Sme2.5_00162.1_g00021.1; Sme2.5_00162.1_g00022.1; Sme2.5_00283.1_g00011.1; Sme2.5_00484.1_g00015.1; Sme2.5_01725.1_g00007.1; Sme2.5_01799.1_g00010.1; Sme2.5_03454.1_g00001.1; Sme2.5_03695.1_g00003.1; Sme2.5_03745.1_g00001.1; Sme2.5_06855.1_g00002.1; Sme2.5_09948.1_g00003.1; Sme2.5_30568.1_g00001.1
ko00950	Isoquinoline alkaloid biosynthesis	9	391	41	5990	0.000224809	0.0083945	3.36286	Sme2.5_00165.1_g00009.1; Sme2.5_00484.1_g00015.1; Sme2.5_01441.1_g00006.1; Sme2.5_01799.1_g00010.1; Sme2.5_06843.1_g00001.1; Sme2.5_08192.1_g00002.1; Sme2.5_09948.1_g00003.1; Sme2.5_25992.1_g00001.1; Sme2.5_33651.1_g00001.1
ko00350	Tyrosine metabolism	12	391	66	5990	0.000272549	0.0083945	2.7854	Sme2.5_00165.1_g00009.1; Sme2.5_00484.1_g00015.1; Sme2.5_00606.1_g00005.1; Sme2.5_01441.1_g00006.1; Sme2.5_01799.1_g00010.1; Sme2.5_04651.1_g00007.1; Sme2.5_06843.1_g00001.1; Sme2.5_08192.1_g00002.1; Sme2.5_09462.1_g00003.1; Sme2.5_09948.1_g00003.1; Sme2.5_25992.1_g00001.1; Sme2.5_33651.1_g00001.1
ko00941	Flavonoid biosynthesis	9	391	44	5990	0.000417096	0.0104299	3.13357	Sme2.5_00345.1_g00006.1; Sme2.5_01193.1_g00009.1; Sme2.5_01597.1_g00016.1; Sme2.5_01643.1_g00012.1; Sme2.5_01695.1_g00006.1; Sme2.5_01810.1_g00011.1; Sme2.5_02364.1_g00012.1; Sme2.5_04313.1_g00001.1; Sme2.5_13923.1_g00001.1
ko00625	Chloroalkane and chloroalkene degradation	5	391	17	5990	0.000496577	0.0104299	4.50579	Sme2.5_00606.1_g00005.1; Sme2.5_04323.1_g00001.1; Sme2.5_04651.1_g00007.1; Sme2.5_05582.1_g00001.1; Sme2.5_09462.1_g00003.1
ko00500	Starch and sucrose metabolism	30	391	256	5990	0.000541813	0.0104299	1.79528	Sme2.5_00015.1_g00023.1; Sme2.5_00036.1_g00028.1; Sme2.5_00059.1_g00006.1; Sme2.5_00086.1_g00001.1; Sme2.5_00172.1_g00027.1; Sme2.5_00367.1_g00006.1; Sme2.5_00496.1_g00011.1; Sme2.5_00571.1_g00010.1; Sme2.5_00845.1_g00001.1; Sme2.5_00925.1_g00012.1; Sme2.5_00942.1_g00004.1; Sme2.5_00942.1_g00005.1; Sme2.5_01674.1_g00010.1; Sme2.5_02022.1_g00006.1; Sme2.5_02490.1_g00009.1; Sme2.5_02758.1_g00009.1;…
ko00626	Naphthalene degradation	3	391	8	5990	0.00101368	0.0171473	5.74488	Sme2.5_00606.1_g00005.1; Sme2.5_04651.1_g00007.1; Sme2.5_09462.1_g00003.1
ko00052	Galactose metabolism	10	391	58	5990	0.00111346	0.0171473	2.64133	Sme2.5_00044.1_g00012.1; Sme2.5_00496.1_g00011.1; Sme2.5_00740.1_g00004.1; Sme2.5_00942.1_g00004.1; Sme2.5_00942.1_g00005.1; Sme2.5_01674.1_g00010.1; Sme2.5_03792.1_g00006.1; Sme2.5_09449.1_g00003.1; Sme2.5_09750.1_g00002.1; Sme2.5_10801.1_g00001.1
ko00380	Tryptophan metabolism	8	391	45	5990	0.00211848	0.0265781	2.7235	Sme2.5_00310.1_g00006.1; Sme2.5_00341.1_g00010.1; Sme2.5_01095.1_g00008.1; Sme2.5_03083.1_g00002.1; Sme2.5_04323.1_g00001.1; Sme2.5_05582.1_g00001.1; Sme2.5_07035.1_g00006.1; Sme2.5_09651.1_g00001.1
ko00940	Phenylpropanoid biosynthesis	24	391	209	5990	0.0021924	0.0265781	1.7592	Sme2.5_00022.1_g00026.1; Sme2.5_00345.1_g00006.1; Sme2.5_00423.1_g00003.1; Sme2.5_00629.1_g00010.1; Sme2.5_00788.1_g00009.1; Sme2.5_00843.1_g00005.1; Sme2.5_00845.1_g00001.1; Sme2.5_01085.1_g00005.1; Sme2.5_01597.1_g00016.1; Sme2.5_01616.1_g00002.1; Sme2.5_01695.1_g00006.1; Sme2.5_01810.1_g00011.1; Sme2.5_02364.1_g00012.1; Sme2.5_02517.1_g00002.1; Sme2.5_02537.1_g00008.1; Sme2.5_02584.1_g00008.1;…
ko00040	Pentose and glucuronate interconversions	16	391	122	5990	0.0022436	0.0265781	2.00914	Sme2.5_00015.1_g00023.1; Sme2.5_00036.1_g00028.1; Sme2.5_00367.1_g00006.1; Sme2.5_00925.1_g00012.1; Sme2.5_02490.1_g00009.1; Sme2.5_02931.1_g00003.1; Sme2.5_04065.1_g00003.1; Sme2.5_04287.1_g00005.1; Sme2.5_04287.1_g00007.1; Sme2.5_04323.1_g00001.1; Sme2.5_05582.1_g00001.1; Sme2.5_09109.1_g00002.1; Sme2.5_09141.1_g00004.1; Sme2.5_10801.1_g00001.1; Sme2.5_11204.1_g00001.1; Sme2.5_13469.1_g00002.1
ko01220	Degradation of aromatic compounds	3	391	11	5990	0.00408228	0.041623	4.1781	Sme2.5_00606.1_g00005.1; Sme2.5_04651.1_g00007.1; Sme2.5_09462.1_g00003.1
ko00254	Aflatoxin biosynthesis	1	391	2	5990	0.0042507	0.041623	7.65985	Sme2.5_03214.1_g00004.1
ko00195	Photosynthesis	12	391	88	5990	0.00432446	0.041623	2.08905	Sme2.5_01603.1_g00010.1; Sme2.5_02443.1_g00005.1; Sme2.5_02738.1_g00005.1; Sme2.5_03639.1_g00004.1; Sme2.5_05205.1_g00002.1; Sme2.5_05205.1_g00003.1; Sme2.5_05223.1_g00007.1; Sme2.5_06540.1_g00005.1; Sme2.5_06540.1_g00006.1; Sme2.5_08653.1_g00003.1; Sme2.5_10004.1_g00004.1; Sme2.5_22119.1_g00001.1
ko00904	Diterpenoid biosynthesis	6	391	34	5990	0.00552575	0.0480217	2.70348	Sme2.5_00145.1_g00009.1; Sme2.5_00235.1_g00017.1; Sme2.5_00833.1_g00003.1; Sme2.5_00909.1_g00010.1; Sme2.5_03327.1_g00005.1; Sme2.5_05713.1_g00005.1
ko00071	Fatty acid degradation	9	391	61	5990	0.00561293	0.0480217	2.26028	Sme2.5_00013.1_g00021.1; Sme2.5_00606.1_g00005.1; Sme2.5_01379.1_g00010.1; Sme2.5_01917.1_g00008.1; Sme2.5_02343.1_g00008.1; Sme2.5_04323.1_g00001.1; Sme2.5_04651.1_g00007.1; Sme2.5_05582.1_g00001.1; Sme2.5_09462.1_g00003.1
ko00942	Anthocyanin biosynthesis	2	391	7	5990	0.00792644	0.0642459	4.37706	Sme2.5_02000.1_g00003.1; Sme2.5_03583.1_g00009.1
ko00100	Steroid biosynthesis	6	391	37	5990	0.00893393	0.0687913	2.48427	Sme2.5_00076.1_g00009.1; Sme2.5_00191.1_g00001.1; Sme2.5_00571.1_g00005.1; Sme2.5_03067.1_g00002.1; Sme2.5_04335.1_g00001.1; Sme2.5_14133.1_g00001.1
ko00966	Glucosinolate biosynthesis	2	391	8	5990	0.0120741	0.0853987	3.82992	Sme2.5_02140.1_g00012.1; Sme2.5_07035.1_g00006.1
ko00944	Flavone and flavonol biosynthesis	1	391	3	5990	0.0121998	0.0853987	5.10656	Sme2.5_04313.1_g00001.1
ko00945	Stilbenoid, diarylheptanoid and gingerol biosynthesis	5	391	32	5990	0.0158245	0.105955	2.3937	Sme2.5_00345.1_g00006.1; Sme2.5_01597.1_g00016.1; Sme2.5_01695.1_g00006.1; Sme2.5_01810.1_g00011.1; Sme2.5_02364.1_g00012.1
ko00830	Retinol metabolism	3	391	17	5990	0.0215592	0.133828	2.70348	Sme2.5_00606.1_g00005.1; Sme2.5_04651.1_g00007.1; Sme2.5_09462.1_g00003.1
ko00906	Carotenoid biosynthesis	6	391	44	5990	0.0224893	0.133828	2.08905	Sme2.5_00145.1_g00002.1; Sme2.5_01979.1_g00004.1; Sme2.5_01979.1_g00007.1; Sme2.5_03915.1_g00005.1; Sme2.5_04116.1_g00001.1; Sme2.5_07093.1_g00002.1
ko00514	Other types of O-glycan biosynthesis	1	391	4	5990	0.0233488	0.133828	3.82992	Sme2.5_05119.1_g00005.1
ko00903	Limonene and pinene degradation	2	391	10	5990	0.0234634	0.133828	3.06394	Sme2.5_04323.1_g00001.1; Sme2.5_05582.1_g00001.1
ko00061	Fatty acid biosynthesis	6	391	46	5990	0.0281094	0.154602	1.99822	Sme2.5_00013.1_g00021.1; Sme2.5_01379.1_g00010.1; Sme2.5_01917.1_g00008.1; Sme2.5_02343.1_g00008.1; Sme2.5_03214.1_g00004.1; Sme2.5_07446.1_g00002.1
ko04550	Signaling pathways regulating pluripotency of stem cells	1	391	5	5990	0.037248	0.193136	3.06394	Sme2.5_06836.1_g00003.1
ko00591	Linoleic acid metabolism	3	391	20	5990	0.0376239	0.193136	2.29795	Sme2.5_00819.1_g00006.1; Sme2.5_00940.1_g00003.1; Sme2.5_01822.1_g00002.1
ko00410	beta-Alanine metabolism	7	391	61	5990	0.0432895	0.206358	1.758	Sme2.5_00484.1_g00015.1; Sme2.5_01799.1_g00010.1; Sme2.5_04323.1_g00001.1; Sme2.5_05345.1_g00004.1; Sme2.5_05582.1_g00001.1; Sme2.5_09948.1_g00003.1; Sme2.5_18392.1_g00001.1
ko04130	SNARE interactions in vesicular transport	5	391	40	5990	0.0433395	0.206358	1.91496	Sme2.5_00204.1_g00006.1; Sme2.5_00925.1_g00010.1; Sme2.5_03714.1_g00002.1; Sme2.5_05462.1_g00002.1; Sme2.5_05926.1_g00002.1
ko00630	Glyoxylate and dicarboxylate metabolism	10	391	95	5990	0.0442195	0.206358	1.6126	Sme2.5_00211.1_g00004.1; Sme2.5_00283.1_g00011.1; Sme2.5_00844.1_g00010.1; Sme2.5_01730.1_g00001.1; Sme2.5_02233.1_g00003.1; Sme2.5_04997.1_g00001.1; Sme2.5_06163.1_g00003.1; Sme2.5_07446.1_g00003.1; Sme2.5_09858.1_g00002.1; Sme2.5_10323.1_g00001.1
ko01200	Carbon metabolism	27	391	310	5990	0.0479005	0.216961	1.3343	Sme2.5_00044.1_g00012.1; Sme2.5_00086.1_g00016.1; Sme2.5_00162.1_g00004.1; Sme2.5_00162.1_g00020.1; Sme2.5_00162.1_g00021.1; Sme2.5_00162.1_g00022.1; Sme2.5_00283.1_g00011.1; Sme2.5_00496.1_g00011.1; Sme2.5_00606.1_g00005.1; Sme2.5_00844.1_g00010.1; Sme2.5_01730.1_g00001.1; Sme2.5_02233.1_g00003.1; Sme2.5_03695.1_g00003.1; Sme2.5_03722.1_g00002.1; Sme2.5_03745.1_g00001.1; Sme2.5_04651.1_g00007.1;…
ko00290	Valine, leucine and isoleucine biosynthesis	5	391	42	5990	0.0531619	0.233912	1.82377	Sme2.5_00162.1_g00020.1; Sme2.5_00162.1_g00021.1; Sme2.5_00162.1_g00022.1; Sme2.5_03745.1_g00001.1; Sme2.5_30568.1_g00001.1
ko00261	Monobactam biosynthesis	2	391	14	5990	0.0586592	0.241075	2.18853	Sme2.5_01725.1_g00007.1; Sme2.5_05729.1_g00002.1
ko04015	Rap1 signaling pathway	3	391	23	5990	0.0590229	0.241075	1.99822	Sme2.5_00855.1_g00011.1; Sme2.5_04878.1_g00004.1; Sme2.5_08304.1_g00001.1
ko00710	Carbon fixation in photosynthetic organisms	9	391	88	5990	0.0594862	0.241075	1.56679	Sme2.5_00844.1_g00010.1; Sme2.5_01730.1_g00001.1; Sme2.5_02233.1_g00003.1; Sme2.5_04997.1_g00001.1; Sme2.5_05393.1_g00002.1; Sme2.5_06163.1_g00003.1; Sme2.5_07446.1_g00003.1; Sme2.5_09858.1_g00002.1; Sme2.5_10323.1_g00001.1
ko00430	Taurine and hypotaurine metabolism	2	391	15	5990	0.0698963	0.262971	2.04263	Sme2.5_03205.1_g00006.1; Sme2.5_05345.1_g00004.1
ko00360	Phenylalanine metabolism	6	391	56	5990	0.0702149	0.262971	1.6414	Sme2.5_00165.1_g00009.1; Sme2.5_00484.1_g00015.1; Sme2.5_00843.1_g00005.1; Sme2.5_01799.1_g00010.1; Sme2.5_01810.1_g00011.1; Sme2.5_09948.1_g00003.1
ko00524	Neomycin, kanamycin and gentamicin biosynthesis	1	391	7	5990	0.0717194	0.262971	2.18853	Sme2.5_00496.1_g00011.1
ko00253	Tetracycline biosynthesis	1	391	7	5990	0.0717194	0.262971	2.18853	Sme2.5_07446.1_g00002.1
ko00680	Methane metabolism	7	391	69	5990	0.0787601	0.282071	1.55417	Sme2.5_00044.1_g00012.1; Sme2.5_00086.1_g00016.1; Sme2.5_00606.1_g00005.1; Sme2.5_03695.1_g00003.1; Sme2.5_04651.1_g00007.1; Sme2.5_09462.1_g00003.1; Sme2.5_16111.1_g00001.1
ko00960	Tropane, piperidine and pyridine alkaloid biosynthesis	5	391	47	5990	0.0831893	0.284692	1.62975	Sme2.5_00165.1_g00009.1; Sme2.5_00484.1_g00015.1; Sme2.5_01484.1_g00001.1; Sme2.5_01799.1_g00010.1; Sme2.5_09948.1_g00003.1
ko04014	Ras signaling pathway	5	391	47	5990	0.0831893	0.284692	1.62975	Sme2.5_00855.1_g00011.1; Sme2.5_00877.1_g00001.1; Sme2.5_01186.1_g00007.1; Sme2.5_04878.1_g00004.1; Sme2.5_12183.1_g00002.1
ko00053	Ascorbate and aldarate metabolism	5	391	48	5990	0.0901288	0.287889	1.5958	Sme2.5_00036.1_g00028.1; Sme2.5_02490.1_g00009.1; Sme2.5_04022.1_g00003.1; Sme2.5_04323.1_g00001.1; Sme2.5_05582.1_g00001.1
ko00401	Novobiocin biosynthesis	1	391	8	5990	0.0916011	0.287889	1.91496	Sme2.5_00165.1_g00009.1
ko04630	Jak-STAT signaling pathway	1	391	8	5990	0.0916011	0.287889	1.91496	Sme2.5_01689.1_g00007.1
ko00603	Glycosphingolipid biosynthesis - globo series	1	391	8	5990	0.0916011	0.287889	1.91496	Sme2.5_05503.1_g00004.1
ko00750	Vitamin B6 metabolism	2	391	17	5990	0.094976	0.292526	1.80232	Sme2.5_00626.1_g00002.1; Sme2.5_25873.1_g00001.1
ko00910	Nitrogen metabolism	4	391	38	5990	0.0986946	0.298019	1.6126	Sme2.5_00211.1_g00004.1; Sme2.5_02176.1_g00010.1; Sme2.5_02386.1_g00003.1; Sme2.5_04517.1_g00002.1
ko03030	DNA replication	9	391	98	5990	0.104883	0.310616	1.40691	Sme2.5_00009.1_g00007.1; Sme2.5_00029.1_g00001.1; Sme2.5_00058.1_g00021.1; Sme2.5_00193.1_g00013.1; Sme2.5_00479.1_g00006.1; Sme2.5_00479.1_g00008.1; Sme2.5_01078.1_g00001.1; Sme2.5_01775.1_g00002.1; Sme2.5_03463.1_g00002.1
ko02024	Quorum sensing	7	391	74	5990	0.107749	0.313082	1.44916	Sme2.5_00013.1_g00021.1; Sme2.5_01379.1_g00010.1; Sme2.5_01917.1_g00008.1; Sme2.5_02343.1_g00008.1; Sme2.5_04065.1_g00003.1; Sme2.5_05345.1_g00004.1; Sme2.5_09141.1_g00004.1
ko00010	Glycolysis / Gluconeogenesis	13	391	150	5990	0.110572	0.315336	1.32771	Sme2.5_00044.1_g00012.1; Sme2.5_00086.1_g00016.1; Sme2.5_00162.1_g00004.1; Sme2.5_00183.1_g00017.1; Sme2.5_00283.1_g00011.1; Sme2.5_00496.1_g00011.1; Sme2.5_00606.1_g00005.1; Sme2.5_01071.1_g00010.1; Sme2.5_04323.1_g00001.1; Sme2.5_04651.1_g00007.1; Sme2.5_05582.1_g00001.1; Sme2.5_09462.1_g00003.1; Sme2.5_16111.1_g00001.1
ko00720	Carbon fixation pathways in prokaryotes	4	391	41	5990	0.126176	0.346983	1.4946	Sme2.5_00803.1_g00001.1; Sme2.5_05393.1_g00002.1; Sme2.5_07446.1_g00002.1; Sme2.5_09577.1_g00001.1
ko00310	Lysine degradation	4	391	41	5990	0.126176	0.346983	1.4946	Sme2.5_02594.1_g00002.1; Sme2.5_03454.1_g00001.1; Sme2.5_04323.1_g00001.1; Sme2.5_05582.1_g00001.1
ko04022	cGMP-PKG signaling pathway	6	391	65	5990	0.129322	0.349397	1.41413	Sme2.5_00848.1_g00001.1; Sme2.5_00855.1_g00011.1; Sme2.5_00909.1_g00008.1; Sme2.5_01714.1_g00001.1; Sme2.5_04878.1_g00004.1; Sme2.5_10112.1_g00001.1
ko04141	Protein processing in endoplasmic reticulum	21	391	265	5990	0.143143	0.38007	1.21401	Sme2.5_00021.1_g00028.1; Sme2.5_00024.1_g00010.1; Sme2.5_00146.1_g00013.1; Sme2.5_00492.1_g00001.1; Sme2.5_00524.1_g00007.1; Sme2.5_00678.1_g00014.1; Sme2.5_00678.1_g00015.1; Sme2.5_00743.1_g00005.1; Sme2.5_00921.1_g00017.1; Sme2.5_00921.1_g00020.1; Sme2.5_01181.1_g00003.1; Sme2.5_02075.1_g00005.1; Sme2.5_03522.1_g00003.1; Sme2.5_04205.1_g00006.1; Sme2.5_04555.1_g00004.1; Sme2.5_05566.1_g00002.1;…
ko00400	Phenylalanine, tyrosine and tryptophan biosynthesis	5	391	55	5990	0.146931	0.383515	1.3927	Sme2.5_00165.1_g00009.1; Sme2.5_03507.1_g00011.1; Sme2.5_03507.1_g00013.1; Sme2.5_06855.1_g00002.1; Sme2.5_07830.1_g00002.1
ko00902	Monoterpenoid biosynthesis	1	391	11	5990	0.158404	0.406571	1.3927	Sme2.5_00166.1_g00002.1
ko00908	Zeatin biosynthesis	5	391	57	5990	0.16559	0.418046	1.34383	Sme2.5_00810.1_g00005.1; Sme2.5_01707.1_g00008.1; Sme2.5_02393.1_g00005.1; Sme2.5_04138.1_g00003.1; Sme2.5_09776.1_g00002.1
ko00561	Glycerolipid metabolism	7	391	83	5990	0.172521	0.428519	1.29202	Sme2.5_00351.1_g00007.1; Sme2.5_00367.1_g00003.1; Sme2.5_00461.1_g00007.1; Sme2.5_00758.1_g00011.1; Sme2.5_04323.1_g00001.1; Sme2.5_05582.1_g00001.1; Sme2.5_07639.1_g00001.1
ko00740	Riboflavin metabolism	1	391	12	5990	0.182278	0.445568	1.27664	Sme2.5_02720.1_g00001.1
ko00909	Sesquiterpenoid and triterpenoid biosynthesis	2	391	23	5990	0.186788	0.449459	1.33215	Sme2.5_02106.1_g00012.1; Sme2.5_08521.1_g00001.1
ko00511	Other glycan degradation	2	391	24	5990	0.203854	0.474933	1.27664	Sme2.5_00015.1_g00034.1; Sme2.5_01170.1_g00010.1
ko01212	Fatty acid metabolism	7	391	87	5990	0.205899	0.474933	1.23262	Sme2.5_00013.1_g00021.1; Sme2.5_01379.1_g00010.1; Sme2.5_01917.1_g00008.1; Sme2.5_02343.1_g00008.1; Sme2.5_03214.1_g00004.1; Sme2.5_06509.1_g00002.1; Sme2.5_07446.1_g00002.1
ko00521	Streptomycin biosynthesis	1	391	13	5990	0.206627	0.474933	1.17844	Sme2.5_00496.1_g00011.1
ko00340	Histidine metabolism	2	391	25	5990	0.22126	0.501088	1.22558	Sme2.5_04323.1_g00001.1; Sme2.5_05582.1_g00001.1
ko00640	Propanoate metabolism	4	391	52	5990	0.250266	0.54743	1.17844	Sme2.5_00283.1_g00011.1; Sme2.5_03214.1_g00004.1; Sme2.5_07446.1_g00002.1; Sme2.5_18392.1_g00001.1
ko01230	Biosynthesis of amino acids	20	391	275	5990	0.255683	0.54743	1.11416	Sme2.5_00044.1_g00012.1; Sme2.5_00086.1_g00016.1; Sme2.5_00162.1_g00004.1; Sme2.5_00162.1_g00020.1; Sme2.5_00162.1_g00021.1; Sme2.5_00162.1_g00022.1; Sme2.5_00165.1_g00009.1; Sme2.5_00211.1_g00004.1; Sme2.5_01725.1_g00007.1; Sme2.5_01795.1_g00007.1; Sme2.5_03507.1_g00011.1; Sme2.5_03507.1_g00013.1; Sme2.5_03695.1_g00003.1; Sme2.5_03722.1_g00002.1; Sme2.5_03745.1_g00001.1; Sme2.5_06855.1_g00002.1;…
ko00300	Lysine biosynthesis	1	391	15	5990	0.256117	0.54743	1.02131	Sme2.5_01725.1_g00007.1
ko00520	Amino sugar and nucleotide sugar metabolism	15	391	204	5990	0.256755	0.54743	1.12645	Sme2.5_00036.1_g00028.1; Sme2.5_00085.1_g00026.1; Sme2.5_00496.1_g00011.1; Sme2.5_00646.1_g00021.1; Sme2.5_02490.1_g00009.1; Sme2.5_02747.1_g00004.1; Sme2.5_02758.1_g00009.1; Sme2.5_05185.1_g00002.1; Sme2.5_06504.1_g00002.1; Sme2.5_06720.1_g00002.1; Sme2.5_10494.1_g00002.1; Sme2.5_10801.1_g00001.1; Sme2.5_14199.1_g00001.1; Sme2.5_20915.1_g00001.1; Sme2.5_28714.1_g00002.1
ko04024	cAMP signaling pathway	4	391	53	5990	0.262867	0.54743	1.1562	Sme2.5_00855.1_g00011.1; Sme2.5_00877.1_g00001.1; Sme2.5_01186.1_g00007.1; Sme2.5_04878.1_g00004.1
ko04210	Apoptosis	3	391	40	5990	0.263051	0.54743	1.14898	Sme2.5_00142.1_g00002.1; Sme2.5_00912.1_g00011.1; Sme2.5_05911.1_g00002.1
ko04072	Phospholipase D signaling pathway	4	391	54	5990	0.27561	0.56592	1.13479	Sme2.5_00877.1_g00001.1; Sme2.5_01186.1_g00007.1; Sme2.5_01702.1_g00013.1; Sme2.5_04436.1_g00003.1
ko00905	Brassinosteroid biosynthesis	1	391	16	5990	0.280988	0.569371	0.957481	Sme2.5_00439.1_g00004.1
ko00130	Ubiquinone and other terpenoid-quinone biosynthesis	4	391	55	5990	0.288478	0.56956	1.11416	Sme2.5_00165.1_g00009.1; Sme2.5_00843.1_g00005.1; Sme2.5_01654.1_g00002.1; Sme2.5_10236.1_g00004.1
ko04810	Regulation of actin cytoskeleton	4	391	55	5990	0.288478	0.56956	1.11416	Sme2.5_01003.1_g00003.1; Sme2.5_01702.1_g00013.1; Sme2.5_04436.1_g00003.1; Sme2.5_08304.1_g00001.1
ko00220	Arginine biosynthesis	3	391	42	5990	0.292775	0.570726	1.09426	Sme2.5_00211.1_g00004.1; Sme2.5_01795.1_g00007.1; Sme2.5_11121.1_g00002.1
ko02020	Two-component system	1	391	17	5990	0.30579	0.578071	0.901158	Sme2.5_00211.1_g00004.1
ko00270	Cysteine and methionine metabolism	9	391	126	5990	0.307005	0.578071	1.09426	Sme2.5_00165.1_g00009.1; Sme2.5_00205.1_g00019.1; Sme2.5_01363.1_g00013.1; Sme2.5_01725.1_g00007.1; Sme2.5_01905.1_g00012.1; Sme2.5_01990.1_g00004.1; Sme2.5_04459.1_g00005.1; Sme2.5_21253.1_g00001.1; Sme2.5_25333.1_g00001.1
ko04010	MAPK signaling pathway	3	391	43	5990	0.307804	0.578071	1.06882	Sme2.5_00909.1_g00008.1; Sme2.5_01714.1_g00001.1; Sme2.5_04555.1_g00004.1
ko00531	Glycosaminoglycan degradation	1	391	18	5990	0.330426	0.613079	0.851094	Sme2.5_08218.1_g00001.1
ko04510	Focal adhesion	1	391	19	5990	0.354811	0.650487	0.8063	Sme2.5_00433.1_g00006.1
ko00650	Butanoate metabolism	2	391	33	5990	0.366348	0.657953	0.928466	Sme2.5_00235.1_g00018.1; Sme2.5_05345.1_g00004.1
ko04011	MAPK signaling pathway - yeast	4	391	62	5990	0.380581	0.657953	0.988367	Sme2.5_01702.1_g00013.1; Sme2.5_01707.1_g00001.1; Sme2.5_02071.1_g00011.1; Sme2.5_04436.1_g00003.1
ko03410	Base excision repair	3	391	48	5990	0.383589	0.657953	0.957481	Sme2.5_00027.1_g00029.1; Sme2.5_00058.1_g00021.1; Sme2.5_05911.1_g00002.1
ko00062	Fatty acid elongation	2	391	34	5990	0.384518	0.657953	0.901158	Sme2.5_00064.1_g00011.1; Sme2.5_03767.1_g00003.1
ko00565	Ether lipid metabolism	2	391	34	5990	0.384518	0.657953	0.901158	Sme2.5_00877.1_g00001.1; Sme2.5_01186.1_g00007.1
ko04115	p53 signaling pathway	2	391	34	5990	0.384518	0.657953	0.901158	Sme2.5_04410.1_g00002.1; Sme2.5_10900.1_g00001.1
ko00620	Pyruvate metabolism	7	391	107	5990	0.39872	0.670573	1.00222	Sme2.5_00162.1_g00004.1; Sme2.5_00283.1_g00011.1; Sme2.5_03214.1_g00004.1; Sme2.5_04323.1_g00001.1; Sme2.5_05393.1_g00002.1; Sme2.5_05582.1_g00001.1; Sme2.5_07446.1_g00002.1
ko00982	Drug metabolism - cytochrome P450	5	391	78	5990	0.400602	0.670573	0.982032	Sme2.5_00606.1_g00005.1; Sme2.5_04651.1_g00007.1; Sme2.5_09462.1_g00003.1; Sme2.5_14819.1_g00002.1; Sme2.5_18182.1_g00001.1
ko03018	RNA degradation	8	391	126	5990	0.440049	0.712738	0.972679	Sme2.5_00044.1_g00012.1; Sme2.5_00076.1_g00014.1; Sme2.5_00087.1_g00021.1; Sme2.5_00648.1_g00007.1; Sme2.5_01117.1_g00010.1; Sme2.5_04831.1_g00002.1; Sme2.5_06515.1_g00001.1; Sme2.5_16111.1_g00001.1
ko00330	Arginine and proline metabolism	4	391	67	5990	0.44646	0.712738	0.914609	Sme2.5_04323.1_g00001.1; Sme2.5_05582.1_g00001.1; Sme2.5_05868.1_g00002.1; Sme2.5_05868.1_g00003.1
ko00051	Fructose and mannose metabolism	5	391	82	5990	0.44805	0.712738	0.934128	Sme2.5_00044.1_g00012.1; Sme2.5_00158.1_g00004.1; Sme2.5_00496.1_g00011.1; Sme2.5_05185.1_g00002.1; Sme2.5_06522.1_g00004.1
ko00760	Nicotinate and nicotinamide metabolism	1	391	23	5990	0.44856	0.712738	0.666074	Sme2.5_00228.1_g00014.1
ko04146	Peroxisome	6	391	97	5990	0.448933	0.712738	0.94761	Sme2.5_00013.1_g00021.1; Sme2.5_01379.1_g00010.1; Sme2.5_01446.1_g00001.1; Sme2.5_01917.1_g00008.1; Sme2.5_02343.1_g00008.1; Sme2.5_03454.1_g00001.1
ko00280	Valine, leucine and isoleucine degradation	4	391	69	5990	0.47237	0.735755	0.888098	Sme2.5_00283.1_g00011.1; Sme2.5_04323.1_g00001.1; Sme2.5_05582.1_g00001.1; Sme2.5_18392.1_g00001.1
ko04013	MAPK signaling pathway - fly	3	391	54	5990	0.472985	0.735755	0.851094	Sme2.5_00848.1_g00001.1; Sme2.5_08304.1_g00001.1; Sme2.5_10112.1_g00001.1
ko04070	Phosphatidylinositol signaling system	6	391	100	5990	0.48123	0.739782	0.919182	Sme2.5_00855.1_g00011.1; Sme2.5_01003.1_g00003.1; Sme2.5_01702.1_g00013.1; Sme2.5_04436.1_g00003.1; Sme2.5_04878.1_g00004.1; Sme2.5_05691.1_g00002.1
ko04068	FoxO signaling pathway	4	391	70	5990	0.485182	0.739782	0.875411	Sme2.5_00018.1_g00001.1; Sme2.5_01224.1_g00002.1; Sme2.5_04410.1_g00002.1; Sme2.5_10900.1_g00001.1
ko04152	AMPK signaling pathway	6	391	103	5990	0.512996	0.774523	0.892409	Sme2.5_00018.1_g00001.1; Sme2.5_00044.1_g00012.1; Sme2.5_03214.1_g00004.1; Sme2.5_07089.1_g00002.1; Sme2.5_07438.1_g00001.1; Sme2.5_07438.1_g00003.1
ko04111	Cell cycle - yeast	6	391	104	5990	0.523437	0.776068	0.883828	Sme2.5_01775.1_g00002.1; Sme2.5_02071.1_g00011.1; Sme2.5_03389.1_g00002.1; Sme2.5_03463.1_g00002.1; Sme2.5_03478.1_g00004.1; Sme2.5_04071.1_g00006.1
ko00250	Alanine, aspartate and glutamate metabolism	3	391	58	5990	0.52984	0.776068	0.792398	Sme2.5_00211.1_g00004.1; Sme2.5_00235.1_g00018.1; Sme2.5_05345.1_g00004.1
ko04540	Gap junction	1	391	27	5990	0.534177	0.776068	0.567396	Sme2.5_00912.1_g00011.1
ko04214	Apoptosis - fly	1	391	27	5990	0.534177	0.776068	0.567396	Sme2.5_05911.1_g00002.1
ko04340	Hedgehog signaling pathway	1	391	28	5990	0.554117	0.788284	0.547132	Sme2.5_04770.1_g00004.1
ko00460	Cyanoamino acid metabolism	3	391	60	5990	0.557122	0.788284	0.765985	Sme2.5_00845.1_g00001.1; Sme2.5_02140.1_g00012.1; Sme2.5_06897.1_g00005.1
ko00980	Metabolism of xenobiotics by cytochrome P450	4	391	76	5990	0.559426	0.788284	0.8063	Sme2.5_00606.1_g00005.1; Sme2.5_04651.1_g00007.1; Sme2.5_09462.1_g00003.1; Sme2.5_14819.1_g00002.1
ko04341	Hedgehog signaling pathway - fly	2	391	45	5990	0.570666	0.788284	0.680875	Sme2.5_01561.1_g00005.1; Sme2.5_04770.1_g00004.1
ko04113	Meiosis - yeast	4	391	77	5990	0.571284	0.788284	0.795828	Sme2.5_00065.1_g00004.1; Sme2.5_00295.1_g00017.1; Sme2.5_01775.1_g00002.1; Sme2.5_03463.1_g00002.1
ko00450	Selenocompound metabolism	1	391	29	5990	0.573446	0.788284	0.528265	Sme2.5_05729.1_g00002.1
ko01210	2-Oxocarboxylic acid metabolism	4	391	78	5990	0.582974	0.788284	0.785625	Sme2.5_01795.1_g00007.1; Sme2.5_02140.1_g00012.1; Sme2.5_07035.1_g00006.1; Sme2.5_11121.1_g00002.1
ko00020	Citrate cycle (TCA cycle)	3	391	62	5990	0.583535	0.788284	0.741275	Sme2.5_00283.1_g00011.1; Sme2.5_00803.1_g00001.1; Sme2.5_09577.1_g00001.1
ko04110	Cell cycle	7	391	128	5990	0.603446	0.808093	0.837796	Sme2.5_01775.1_g00002.1; Sme2.5_03463.1_g00002.1; Sme2.5_03478.1_g00004.1; Sme2.5_04071.1_g00006.1; Sme2.5_04410.1_g00002.1; Sme2.5_07089.1_g00002.1; Sme2.5_10900.1_g00001.1
ko00230	Purine metabolism	10	391	179	5990	0.627923	0.833622	0.855849	Sme2.5_00009.1_g00007.1; Sme2.5_00013.1_g00019.1; Sme2.5_00024.1_g00017.1; Sme2.5_00029.1_g00001.1; Sme2.5_00058.1_g00021.1; Sme2.5_00162.1_g00004.1; Sme2.5_02511.1_g00003.1; Sme2.5_03722.1_g00002.1; Sme2.5_05729.1_g00002.1; Sme2.5_06900.1_g00002.1
ko00592	alpha-Linolenic acid metabolism	3	391	66	5990	0.633527	0.833874	0.69635	Sme2.5_00819.1_g00006.1; Sme2.5_00940.1_g00003.1; Sme2.5_01379.1_g00012.1
ko04020	Calcium signaling pathway	2	391	51	5990	0.656389	0.855219	0.600772	Sme2.5_00855.1_g00011.1; Sme2.5_04878.1_g00004.1
ko00920	Sulfur metabolism	1	391	34	5990	0.660851	0.855219	0.450579	Sme2.5_05729.1_g00002.1
ko01040	Biosynthesis of unsaturated fatty acids	1	391	35	5990	0.676504	0.868101	0.437706	Sme2.5_06509.1_g00002.1
ko04066	HIF-1 signaling pathway	2	391	53	5990	0.682079	0.868101	0.578102	Sme2.5_00496.1_g00011.1; Sme2.5_16111.1_g00001.1
ko02010	ABC transporters	4	391	89	5990	0.699248	0.879945	0.688526	Sme2.5_01762.1_g00004.1; Sme2.5_02159.1_g00003.1; Sme2.5_04145.1_g00002.1; Sme2.5_09284.1_g00003.1
ko00562	Inositol phosphate metabolism	4	391	90	5990	0.708621	0.879945	0.680875	Sme2.5_01003.1_g00003.1; Sme2.5_01702.1_g00013.1; Sme2.5_04022.1_g00003.1; Sme2.5_04436.1_g00003.1
ko00190	Oxidative phosphorylation	8	391	158	5990	0.712851	0.879945	0.775681	Sme2.5_00190.1_g00007.1; Sme2.5_01180.1_g00005.1; Sme2.5_04048.1_g00005.1; Sme2.5_04076.1_g00002.1; Sme2.5_04346.1_g00003.1; Sme2.5_06540.1_g00005.1; Sme2.5_06540.1_g00006.1; Sme2.5_08653.1_g00003.1
ko04139	Regulation of mitophagy - yeast	2	391	56	5990	0.717895	0.879945	0.547132	Sme2.5_01702.1_g00013.1; Sme2.5_04436.1_g00003.1
ko00770	Pantothenate and CoA biosynthesis	1	391	38	5990	0.719955	0.879945	0.40315	Sme2.5_07480.1_g00003.1
ko04150	mTOR signaling pathway	3	391	75	5990	0.731088	0.883395	0.612788	Sme2.5_00018.1_g00001.1; Sme2.5_07438.1_g00001.1; Sme2.5_07438.1_g00003.1
ko00030	Pentose phosphate pathway	2	391	58	5990	0.739987	0.883395	0.528265	Sme2.5_00044.1_g00012.1; Sme2.5_03722.1_g00002.1
ko00860	Porphyrin and chlorophyll metabolism	2	391	58	5990	0.739987	0.883395	0.528265	Sme2.5_00499.1_g00006.1; Sme2.5_08000.1_g00005.1
ko04142	Lysosome	4	391	95	5990	0.752403	0.891309	0.64504	Sme2.5_00088.1_g00009.1; Sme2.5_00142.1_g00002.1; Sme2.5_00297.1_g00008.1; Sme2.5_03329.1_g00001.1
ko04140	Regulation of autophagy	1	391	42	5990	0.770151	0.898948	0.364755	Sme2.5_00018.1_g00001.1
ko04071	Sphingolipid signaling pathway	2	391	61	5990	0.770527	0.898948	0.502285	Sme2.5_00877.1_g00001.1; Sme2.5_01186.1_g00007.1
ko00900	Terpenoid backbone biosynthesis	2	391	62	5990	0.780035	0.902365	0.494184	Sme2.5_04657.1_g00003.1; Sme2.5_07511.1_g00005.1
ko03460	Fanconi anemia pathway	5	391	117	5990	0.785175	0.902365	0.654688	Sme2.5_00011.1_g00013.1; Sme2.5_00193.1_g00013.1; Sme2.5_01078.1_g00001.1; Sme2.5_02754.1_g00010.1; Sme2.5_04850.1_g00001.1
ko04145	Phagosome	4	391	100	5990	0.791107	0.902448	0.612788	Sme2.5_00204.1_g00006.1; Sme2.5_00912.1_g00011.1; Sme2.5_01003.1_g00003.1; Sme2.5_03714.1_g00002.1
ko04151	PI3K-Akt signaling pathway	4	391	101	5990	0.798254	0.903905	0.606721	Sme2.5_00018.1_g00001.1; Sme2.5_07159.1_g00004.1; Sme2.5_07438.1_g00001.1; Sme2.5_07438.1_g00003.1
ko00510	N-Glycan biosynthesis	1	391	47	5990	0.821744	0.923713	0.325951	Sme2.5_03011.1_g00001.1
ko03440	Homologous recombination	5	391	124	5990	0.829208	0.925348	0.61773	Sme2.5_00193.1_g00013.1; Sme2.5_01078.1_g00001.1; Sme2.5_01655.1_g00008.1; Sme2.5_02887.1_g00004.1; Sme2.5_06056.1_g00001.1
ko00564	Glycerophospholipid metabolism	4	391	107	5990	0.837171	0.927513	0.572699	Sme2.5_00367.1_g00003.1; Sme2.5_00877.1_g00001.1; Sme2.5_01186.1_g00007.1; Sme2.5_01707.1_g00001.1
ko03022	Basal transcription factors	1	391	51	5990	0.85528	0.940808	0.300386	Sme2.5_04251.1_g00006.1
ko04144	Endocytosis	8	391	191	5990	0.885486	0.95682	0.641663	Sme2.5_00877.1_g00001.1; Sme2.5_01155.1_g00009.1; Sme2.5_01186.1_g00007.1; Sme2.5_01435.1_g00005.1; Sme2.5_01702.1_g00013.1; Sme2.5_02413.1_g00002.1; Sme2.5_04436.1_g00003.1; Sme2.5_04555.1_g00004.1
ko04310	Wnt signaling pathway	2	391	77	5990	0.887415	0.95682	0.397914	Sme2.5_00216.1_g00002.1; Sme2.5_05030.1_g00007.1
ko00240	Pyrimidine metabolism	6	391	155	5990	0.888475	0.95682	0.59302	Sme2.5_00009.1_g00007.1; Sme2.5_00013.1_g00019.1; Sme2.5_00029.1_g00001.1; Sme2.5_00058.1_g00021.1; Sme2.5_00228.1_g00014.1; Sme2.5_06900.1_g00002.1
ko03050	Proteasome	1	391	62	5990	0.919959	0.983845	0.247092	Sme2.5_00427.1_g00013.1
ko00480	Glutathione metabolism	3	391	111	5990	0.938158	0.986853	0.414046	Sme2.5_05868.1_g00002.1; Sme2.5_05868.1_g00003.1; Sme2.5_14819.1_g00002.1
ko03430	Mismatch repair	2	391	92	5990	0.945381	0.986853	0.333037	Sme2.5_00193.1_g00013.1; Sme2.5_01078.1_g00001.1
ko03420	Nucleotide excision repair	3	391	115	5990	0.948398	0.986853	0.399644	Sme2.5_00058.1_g00021.1; Sme2.5_00193.1_g00013.1; Sme2.5_01078.1_g00001.1
ko03015	mRNA surveillance pathway	4	391	136	5990	0.948404	0.986853	0.450579	Sme2.5_00648.1_g00007.1; Sme2.5_00726.1_g00006.1; Sme2.5_11273.1_g00001.1; Sme2.5_11273.1_g00003.1
ko00970	Aminoacyl-tRNA biosynthesis	1	391	76	5990	0.963509	0.992842	0.201575	Sme2.5_09477.1_g00002.1
ko04114	Oocyte meiosis	2	391	102	5990	0.967054	0.992842	0.300386	Sme2.5_00855.1_g00011.1; Sme2.5_04878.1_g00004.1
ko04120	Ubiquitin mediated proteolysis	3	391	132	5990	0.976803	0.996209	0.348175	Sme2.5_00141.1_g00012.1; Sme2.5_00146.1_g00013.1; Sme2.5_01689.1_g00007.1
ko03013	RNA transport	3	391	199	5990	0.999299	1	0.23095	Sme2.5_00648.1_g00007.1; Sme2.5_04781.1_g00008.1; Sme2.5_06218.1_g00002.1
ko03040	Spliceosome	1	391	210	5990	0.999991	1	0.0729509	Sme2.5_04555.1_g00004.1
ko03010	Ribosome	2	391	324	5990	1	1	0.094566	Sme2.5_00558.1_g00015.1; Sme2.5_01482.1_g00004.1

## Sheet: enrichment-kegg-3615min-vs-362m
Supplementary Table S3 KEGG enrichment analysis of DEGs identified in all pairwise comparisons.
id	term	ListHits	ListTotal	PopHits	PopTotal	pval	padj	Enrichment_score	Gene
ko00363	Bisphenol degradation	1	390	1	5990	0	0	15.359	Sme2.5_01133.1_g00013.1
ko00624	Polycyclic aromatic hydrocarbon degradation	1	390	1	5990	0	0	15.359	Sme2.5_01133.1_g00013.1
ko00532	Glycosaminoglycan biosynthesis - chondroitin sulfate / dermatan sulfate	1	390	1	5990	0	0	15.359	Sme2.5_02364.1_g00004.1
ko00534	Glycosaminoglycan biosynthesis - heparan sulfate / heparin	1	390	1	5990	0	0	15.359	Sme2.5_02364.1_g00004.1
ko00196	Photosynthesis - antenna proteins	18	390	22	5990	2.43374e-20	7.30123e-19	12.5664	Sme2.5_00087.1_g00019.1; Sme2.5_00136.1_g00024.1; Sme2.5_00225.1_g00030.1; Sme2.5_00225.1_g00032.1; Sme2.5_00556.1_g00015.1; Sme2.5_01022.1_g00012.1; Sme2.5_01099.1_g00009.1; Sme2.5_01235.1_g00007.1; Sme2.5_02351.1_g00008.1; Sme2.5_02933.1_g00009.1; Sme2.5_03537.1_g00010.1; Sme2.5_03628.1_g00001.1; Sme2.5_04919.1_g00005.1; Sme2.5_04919.1_g00006.1; Sme2.5_05312.1_g00005.1; Sme2.5_06099.1_g00001.1;…
ko00195	Photosynthesis	23	390	88	5990	8.2413e-10	2.06032e-08	4.01428	Sme2.5_00001.1_g00021.1; Sme2.5_00001.1_g00022.1; Sme2.5_00085.1_g00028.1; Sme2.5_00130.1_g00007.1; Sme2.5_00755.1_g00009.1; Sme2.5_00832.1_g00002.1; Sme2.5_00853.1_g00007.1; Sme2.5_01077.1_g00003.1; Sme2.5_01082.1_g00001.1; Sme2.5_01233.1_g00012.1; Sme2.5_01325.1_g00006.1; Sme2.5_01694.1_g00010.1; Sme2.5_01878.1_g00009.1; Sme2.5_03381.1_g00006.1; Sme2.5_03745.1_g00004.1; Sme2.5_03810.1_g00004.1;…
ko04075	Plant hormone signal transduction	50	390	324	5990	1.51461e-09	3.24559e-08	2.37021	Sme2.5_00003.1_g00016.1; Sme2.5_00014.1_g00012.1; Sme2.5_00083.1_g00005.1; Sme2.5_00112.1_g00011.1; Sme2.5_00175.1_g00022.1; Sme2.5_00284.1_g00013.1; Sme2.5_00457.1_g00010.1; Sme2.5_00549.1_g00001.1; Sme2.5_00590.1_g00009.1; Sme2.5_00590.1_g00010.1; Sme2.5_00590.1_g00012.1; Sme2.5_00595.1_g00009.1; Sme2.5_00736.1_g00017.1; Sme2.5_00810.1_g00012.1; Sme2.5_00946.1_g00005.1; Sme2.5_01060.1_g00008.1;…
ko00940	Phenylpropanoid biosynthesis	32	390	209	5990	1.35118e-06	2.53347e-05	2.35161	Sme2.5_00001.1_g00047.1; Sme2.5_00001.1_g00048.1; Sme2.5_00029.1_g00006.1; Sme2.5_00085.1_g00036.1; Sme2.5_00140.1_g00012.1; Sme2.5_00157.1_g00021.1; Sme2.5_00209.1_g00001.1; Sme2.5_00243.1_g00005.1; Sme2.5_00745.1_g00004.1; Sme2.5_00788.1_g00009.1; Sme2.5_00864.1_g00009.1; Sme2.5_01148.1_g00003.1; Sme2.5_01256.1_g00006.1; Sme2.5_01620.1_g00010.1; Sme2.5_02268.1_g00011.1; Sme2.5_02296.1_g00005.1;…
ko00592	alpha-Linolenic acid metabolism	13	390	66	5990	6.65154e-05	0.00110859	3.02525	Sme2.5_00323.1_g00013.1; Sme2.5_00323.1_g00014.1; Sme2.5_00323.1_g00015.1; Sme2.5_00323.1_g00016.1; Sme2.5_00498.1_g00006.1; Sme2.5_01146.1_g00002.1; Sme2.5_01379.1_g00012.1; Sme2.5_03311.1_g00004.1; Sme2.5_04657.1_g00001.1; Sme2.5_05147.1_g00002.1; Sme2.5_13015.1_g00001.1; Sme2.5_13015.1_g00002.1; Sme2.5_21330.1_g00001.1
ko00908	Zeatin biosynthesis	10	390	57	5990	0.000936987	0.0140548	2.69456	Sme2.5_00064.1_g00012.1; Sme2.5_00186.1_g00018.1; Sme2.5_00328.1_g00012.1; Sme2.5_00411.1_g00011.1; Sme2.5_00810.1_g00005.1; Sme2.5_01707.1_g00008.1; Sme2.5_01707.1_g00009.1; Sme2.5_03999.1_g00002.1; Sme2.5_08970.1_g00001.1; Sme2.5_16959.1_g00001.1
ko00360	Phenylalanine metabolism	9	390	56	5990	0.00291023	0.039685	2.46841	Sme2.5_00001.1_g00047.1; Sme2.5_00001.1_g00048.1; Sme2.5_00029.1_g00006.1; Sme2.5_00209.1_g00001.1; Sme2.5_00484.1_g00015.1; Sme2.5_00864.1_g00009.1; Sme2.5_05449.1_g00003.1; Sme2.5_16832.1_g00001.1; Sme2.5_16832.1_g00002.1
ko00945	Stilbenoid, diarylheptanoid and gingerol biosynthesis	6	390	32	5990	0.00381506	0.0466668	2.87981	Sme2.5_00001.1_g00047.1; Sme2.5_00001.1_g00048.1; Sme2.5_00029.1_g00006.1; Sme2.5_00085.1_g00036.1; Sme2.5_01133.1_g00013.1; Sme2.5_06006.1_g00001.1
ko01220	Degradation of aromatic compounds	3	390	11	5990	0.00404445	0.0466668	4.18881	Sme2.5_00001.1_g00047.1; Sme2.5_00001.1_g00048.1; Sme2.5_00661.1_g00006.1
ko00904	Diterpenoid biosynthesis	6	390	34	5990	0.00544894	0.0583815	2.71041	Sme2.5_00145.1_g00009.1; Sme2.5_00235.1_g00017.1; Sme2.5_02246.1_g00002.1; Sme2.5_02297.1_g00002.1; Sme2.5_04299.1_g00006.1; Sme2.5_06317.1_g00002.1
ko00250	Alanine, aspartate and glutamate metabolism	8	390	58	5990	0.0118454	0.101157	2.11848	Sme2.5_00005.1_g00003.1; Sme2.5_00211.1_g00004.1; Sme2.5_00235.1_g00018.1; Sme2.5_00347.1_g00010.1; Sme2.5_03151.1_g00001.1; Sme2.5_07515.1_g00002.1; Sme2.5_10464.1_g00001.1; Sme2.5_14121.1_g00001.1
ko00860	Porphyrin and chlorophyll metabolism	8	390	58	5990	0.0118454	0.101157	2.11848	Sme2.5_00125.1_g00021.1; Sme2.5_00141.1_g00004.1; Sme2.5_00669.1_g00006.1; Sme2.5_01284.1_g00015.1; Sme2.5_01497.1_g00004.1; Sme2.5_05323.1_g00006.1; Sme2.5_08250.1_g00002.1; Sme2.5_10607.1_g00001.1
ko00603	Glycosphingolipid biosynthesis - globo series	2	390	8	5990	0.0119892	0.101157	3.83974	Sme2.5_01388.1_g00007.1; Sme2.5_02289.1_g00008.1
ko01051	Biosynthesis of ansamycins	1	390	3	5990	0.0121388	0.101157	5.11966	Sme2.5_05621.1_g00013.1
ko00430	Taurine and hypotaurine metabolism	3	390	15	5990	0.0135914	0.1073	3.07179	Sme2.5_00005.1_g00003.1; Sme2.5_07515.1_g00002.1; Sme2.5_08092.1_g00002.1
ko00650	Butanoate metabolism	5	390	33	5990	0.0180997	0.135748	2.32712	Sme2.5_00005.1_g00003.1; Sme2.5_00235.1_g00018.1; Sme2.5_07515.1_g00002.1; Sme2.5_14121.1_g00001.1; Sme2.5_32189.1_g00001.1
ko02020	Two-component system	3	390	17	5990	0.0213766	0.138911	2.71041	Sme2.5_00211.1_g00004.1; Sme2.5_00347.1_g00010.1; Sme2.5_03151.1_g00001.1
ko00830	Retinol metabolism	3	390	17	5990	0.0213766	0.138911	2.71041	Sme2.5_00661.1_g00006.1; Sme2.5_01089.1_g00015.1; Sme2.5_05385.1_g00002.1
ko00941	Flavonoid biosynthesis	6	390	44	5990	0.0222085	0.138911	2.09441	Sme2.5_00001.1_g00047.1; Sme2.5_00001.1_g00048.1; Sme2.5_00015.1_g00020.1; Sme2.5_00029.1_g00006.1; Sme2.5_00085.1_g00036.1; Sme2.5_06006.1_g00001.1
ko00604	Glycosphingolipid biosynthesis - ganglio series	1	390	4	5990	0.0232347	0.138911	3.83974	Sme2.5_01388.1_g00007.1
ko00903	Limonene and pinene degradation	2	390	10	5990	0.0233043	0.138911	3.07179	Sme2.5_01133.1_g00013.1; Sme2.5_01553.1_g00002.1
ko00600	Sphingolipid metabolism	4	390	26	5990	0.0240779	0.138911	2.36292	Sme2.5_01298.1_g00012.1; Sme2.5_02289.1_g00008.1; Sme2.5_04467.1_g00005.1; Sme2.5_13973.1_g00002.1
ko00040	Pentose and glucuronate interconversions	13	390	122	5990	0.0264735	0.147075	1.63661	Sme2.5_00036.1_g00028.1; Sme2.5_00737.1_g00009.1; Sme2.5_01044.1_g00001.1; Sme2.5_01494.1_g00002.1; Sme2.5_01553.1_g00002.1; Sme2.5_02418.1_g00012.1; Sme2.5_03712.1_g00005.1; Sme2.5_09773.1_g00001.1; Sme2.5_11204.1_g00001.1; Sme2.5_11468.1_g00005.1; Sme2.5_11468.1_g00006.1; Sme2.5_13469.1_g00002.1; Sme2.5_31177.1_g00001.1
ko00591	Linoleic acid metabolism	3	390	20	5990	0.0373199	0.199928	2.30385	Sme2.5_01146.1_g00002.1; Sme2.5_05147.1_g00002.1; Sme2.5_23355.1_g00001.1
ko00460	Cyanoamino acid metabolism	7	390	60	5990	0.0392676	0.203108	1.79188	Sme2.5_00140.1_g00012.1; Sme2.5_01148.1_g00003.1; Sme2.5_01256.1_g00006.1; Sme2.5_04148.1_g00001.1; Sme2.5_05968.1_g00004.1; Sme2.5_06126.1_g00003.1; Sme2.5_16453.1_g00001.1
ko00521	Streptomycin biosynthesis	2	390	13	5990	0.0480488	0.240244	2.36292	Sme2.5_01548.1_g00010.1; Sme2.5_04299.1_g00002.1
ko00980	Metabolism of xenobiotics by cytochrome P450	8	390	76	5990	0.0571221	0.249046	1.61673	Sme2.5_00275.1_g00006.1; Sme2.5_00519.1_g00018.1; Sme2.5_00661.1_g00006.1; Sme2.5_01385.1_g00014.1; Sme2.5_04071.1_g00007.1; Sme2.5_05385.1_g00002.1; Sme2.5_11135.1_g00001.1; Sme2.5_30378.1_g00001.1
ko00261	Monobactam biosynthesis	2	390	14	5990	0.0582904	0.249046	2.19414	Sme2.5_01725.1_g00007.1; Sme2.5_05729.1_g00002.1
ko00909	Sesquiterpenoid and triterpenoid biosynthesis	3	390	23	5990	0.0585684	0.249046	2.00334	Sme2.5_08521.1_g00001.1; Sme2.5_08521.1_g00003.1; Sme2.5_14233.1_g00002.1
ko00710	Carbon fixation in photosynthetic organisms	9	390	88	5990	0.0586588	0.249046	1.5708	Sme2.5_00179.1_g00007.1; Sme2.5_00584.1_g00016.1; Sme2.5_00646.1_g00020.1; Sme2.5_01284.1_g00014.1; Sme2.5_02902.1_g00005.1; Sme2.5_05072.1_g00005.1; Sme2.5_05182.1_g00002.1; Sme2.5_05393.1_g00002.1; Sme2.5_05621.1_g00013.1
ko00260	Glycine, serine and threonine metabolism	9	390	88	5990	0.0586588	0.249046	1.5708	Sme2.5_00484.1_g00015.1; Sme2.5_00858.1_g00005.1; Sme2.5_01725.1_g00007.1; Sme2.5_05449.1_g00003.1; Sme2.5_05968.1_g00004.1; Sme2.5_06407.1_g00003.1; Sme2.5_09049.1_g00002.1; Sme2.5_09577.1_g00003.1; Sme2.5_30568.1_g00001.1
ko00906	Carotenoid biosynthesis	5	390	44	5990	0.0635922	0.249046	1.74534	Sme2.5_00145.1_g00002.1; Sme2.5_00721.1_g00007.1; Sme2.5_05172.1_g00001.1; Sme2.5_06370.1_g00003.1; Sme2.5_12763.1_g00002.1
ko00270	Cysteine and methionine metabolism	12	390	126	5990	0.0652869	0.249046	1.46276	Sme2.5_00004.1_g00028.1; Sme2.5_00017.1_g00030.1; Sme2.5_00097.1_g00005.1; Sme2.5_01363.1_g00013.1; Sme2.5_01650.1_g00001.1; Sme2.5_01725.1_g00007.1; Sme2.5_01905.1_g00012.1; Sme2.5_02337.1_g00001.1; Sme2.5_04148.1_g00001.1; Sme2.5_04459.1_g00005.1; Sme2.5_05882.1_g00003.1; Sme2.5_07301.1_g00003.1
ko00982	Drug metabolism - cytochrome P450	8	390	78	5990	0.0653584	0.249046	1.57528	Sme2.5_00275.1_g00006.1; Sme2.5_00519.1_g00018.1; Sme2.5_00661.1_g00006.1; Sme2.5_01031.1_g00003.1; Sme2.5_01385.1_g00014.1; Sme2.5_04071.1_g00007.1; Sme2.5_11135.1_g00001.1; Sme2.5_30378.1_g00001.1
ko00920	Sulfur metabolism	4	390	34	5990	0.0668087	0.249046	1.80694	Sme2.5_04148.1_g00001.1; Sme2.5_04691.1_g00002.1; Sme2.5_05729.1_g00002.1; Sme2.5_05882.1_g00003.1
ko00380	Tryptophan metabolism	5	390	45	5990	0.0695477	0.249046	1.70655	Sme2.5_00310.1_g00006.1; Sme2.5_00536.1_g00004.1; Sme2.5_01095.1_g00008.1; Sme2.5_01553.1_g00002.1; Sme2.5_05385.1_g00002.1
ko00500	Starch and sucrose metabolism	22	390	256	5990	0.0702389	0.249046	1.31991	Sme2.5_00036.1_g00028.1; Sme2.5_00086.1_g00001.1; Sme2.5_00140.1_g00012.1; Sme2.5_00625.1_g00004.1; Sme2.5_00876.1_g00016.1; Sme2.5_01148.1_g00003.1; Sme2.5_01256.1_g00006.1; Sme2.5_01494.1_g00002.1; Sme2.5_03712.1_g00005.1; Sme2.5_04299.1_g00002.1; Sme2.5_04476.1_g00002.1; Sme2.5_05172.1_g00005.1; Sme2.5_06126.1_g00003.1; Sme2.5_08823.1_g00001.1; Sme2.5_09449.1_g00003.1; Sme2.5_09773.1_g00001.1;…
ko00627	Aminobenzoate degradation	1	390	7	5990	0.0713931	0.249046	2.19414	Sme2.5_01133.1_g00013.1
ko00942	Anthocyanin biosynthesis	1	390	7	5990	0.0713931	0.249046	2.19414	Sme2.5_03583.1_g00009.1
ko00905	Brassinosteroid biosynthesis	2	390	16	5990	0.081524	0.277923	1.91987	Sme2.5_00037.1_g00011.1; Sme2.5_03333.1_g00003.1
ko00630	Glyoxylate and dicarboxylate metabolism	9	390	95	5990	0.0884402	0.284982	1.45506	Sme2.5_00211.1_g00004.1; Sme2.5_00347.1_g00010.1; Sme2.5_00858.1_g00005.1; Sme2.5_03151.1_g00001.1; Sme2.5_05182.1_g00002.1; Sme2.5_05968.1_g00004.1; Sme2.5_06407.1_g00003.1; Sme2.5_09049.1_g00002.1; Sme2.5_09577.1_g00003.1
ko00053	Ascorbate and aldarate metabolism	5	390	48	5990	0.0892769	0.284982	1.59989	Sme2.5_00036.1_g00028.1; Sme2.5_00115.1_g00002.1; Sme2.5_01553.1_g00002.1; Sme2.5_02306.1_g00004.1; Sme2.5_05133.1_g00002.1
ko00100	Steroid biosynthesis	4	390	37	5990	0.0895204	0.284982	1.66043	Sme2.5_00191.1_g00001.1; Sme2.5_01385.1_g00007.1; Sme2.5_02353.1_g00001.1; Sme2.5_16780.1_g00001.1
ko00626	Naphthalene degradation	1	390	8	5990	0.0911943	0.284982	1.91987	Sme2.5_00661.1_g00006.1
ko00625	Chloroalkane and chloroalkene degradation	2	390	17	5990	0.0944127	0.289019	1.80694	Sme2.5_00661.1_g00006.1; Sme2.5_01553.1_g00002.1
ko00910	Nitrogen metabolism	4	390	38	5990	0.0978768	0.29363	1.61673	Sme2.5_00075.1_g00006.1; Sme2.5_00211.1_g00004.1; Sme2.5_00347.1_g00010.1; Sme2.5_03151.1_g00001.1
ko00480	Glutathione metabolism	10	390	111	5990	0.106075	0.311985	1.38369	Sme2.5_00275.1_g00006.1; Sme2.5_00519.1_g00018.1; Sme2.5_00606.1_g00015.1; Sme2.5_00662.1_g00001.1; Sme2.5_01385.1_g00014.1; Sme2.5_02306.1_g00004.1; Sme2.5_03214.1_g00010.1; Sme2.5_04071.1_g00007.1; Sme2.5_11135.1_g00001.1; Sme2.5_30378.1_g00001.1
ko00450	Selenocompound metabolism	3	390	29	5990	0.116283	0.335433	1.58886	Sme2.5_00097.1_g00005.1; Sme2.5_05729.1_g00002.1; Sme2.5_05882.1_g00003.1
ko00950	Isoquinoline alkaloid biosynthesis	4	390	41	5990	0.125177	0.354275	1.49844	Sme2.5_00484.1_g00015.1; Sme2.5_04286.1_g00003.1; Sme2.5_05449.1_g00003.1; Sme2.5_25992.1_g00001.1
ko00140	Steroid hormone biosynthesis	1	390	10	5990	0.13462	0.373943	1.5359	Sme2.5_05385.1_g00002.1
ko00670	One carbon pool by folate	2	390	20	5990	0.137468	0.374913	1.5359	Sme2.5_05968.1_g00004.1; Sme2.5_09104.1_g00004.1
ko00785	Lipoic acid metabolism	1	390	11	5990	0.157751	0.422548	1.39627	Sme2.5_00795.1_g00007.1
ko00073	Cutin, suberine and wax biosynthesis	3	390	33	5990	0.164437	0.43273	1.39627	Sme2.5_00479.1_g00010.1; Sme2.5_01446.1_g00001.1; Sme2.5_10766.1_g00001.1
ko04015	Rap1 signaling pathway	2	390	23	5990	0.185808	0.471667	1.33556	Sme2.5_00855.1_g00011.1; Sme2.5_04699.1_g00005.1
ko00760	Nicotinate and nicotinamide metabolism	2	390	23	5990	0.185808	0.471667	1.33556	Sme2.5_01059.1_g00002.1; Sme2.5_01216.1_g00020.1
ko00960	Tropane, piperidine and pyridine alkaloid biosynthesis	4	390	47	5990	0.188667	0.471667	1.30715	Sme2.5_00484.1_g00015.1; Sme2.5_05449.1_g00003.1; Sme2.5_05891.1_g00003.1; Sme2.5_12667.1_g00006.1
ko00410	beta-Alanine metabolism	5	390	61	5990	0.204045	0.490041	1.25893	Sme2.5_00005.1_g00003.1; Sme2.5_00484.1_g00015.1; Sme2.5_01553.1_g00002.1; Sme2.5_05449.1_g00003.1; Sme2.5_07515.1_g00002.1
ko02024	Quorum sensing	6	390	74	5990	0.204885	0.490041	1.24532	Sme2.5_00005.1_g00003.1; Sme2.5_00737.1_g00009.1; Sme2.5_01044.1_g00001.1; Sme2.5_02418.1_g00012.1; Sme2.5_06679.1_g00002.1; Sme2.5_07515.1_g00002.1
ko00660	C5-Branched dibasic acid metabolism	1	390	13	5990	0.205817	0.490041	1.18146	Sme2.5_32189.1_g00001.1
ko01230	Biosynthesis of amino acids	20	390	275	5990	0.251908	0.577772	1.11702	Sme2.5_00004.1_g00028.1; Sme2.5_00097.1_g00005.1; Sme2.5_00162.1_g00004.1; Sme2.5_00211.1_g00004.1; Sme2.5_00226.1_g00004.1; Sme2.5_00347.1_g00010.1; Sme2.5_00612.1_g00008.1; Sme2.5_01725.1_g00007.1; Sme2.5_02337.1_g00001.1; Sme2.5_02607.1_g00004.1; Sme2.5_03151.1_g00001.1; Sme2.5_04148.1_g00001.1; Sme2.5_05621.1_g00013.1; Sme2.5_05882.1_g00003.1; Sme2.5_05968.1_g00004.1; Sme2.5_06679.1_g00002.1;…
ko00520	Amino sugar and nucleotide sugar metabolism	15	390	204	5990	0.253503	0.577772	1.12934	Sme2.5_00006.1_g00037.1; Sme2.5_00030.1_g00007.1; Sme2.5_00036.1_g00028.1; Sme2.5_00115.1_g00002.1; Sme2.5_00625.1_g00004.1; Sme2.5_00646.1_g00021.1; Sme2.5_00876.1_g00016.1; Sme2.5_01388.1_g00007.1; Sme2.5_01907.1_g00005.1; Sme2.5_04299.1_g00002.1; Sme2.5_05185.1_g00002.1; Sme2.5_05661.1_g00003.1; Sme2.5_07979.1_g00002.1; Sme2.5_08629.1_g00003.1; Sme2.5_20915.1_g00001.1
ko00300	Lysine biosynthesis	1	390	15	5990	0.255165	0.577772	1.02393	Sme2.5_01725.1_g00007.1
ko00350	Tyrosine metabolism	5	390	66	5990	0.258072	0.577772	1.16356	Sme2.5_00484.1_g00015.1; Sme2.5_00661.1_g00006.1; Sme2.5_04286.1_g00003.1; Sme2.5_05449.1_g00003.1; Sme2.5_25992.1_g00001.1
ko04013	MAPK signaling pathway - fly	4	390	54	5990	0.27385	0.600644	1.1377	Sme2.5_03039.1_g00008.1; Sme2.5_04084.1_g00003.1; Sme2.5_04699.1_g00005.1; Sme2.5_04979.1_g00004.1
ko00720	Carbon fixation pathways in prokaryotes	3	390	41	5990	0.276296	0.600644	1.12383	Sme2.5_05393.1_g00002.1; Sme2.5_09104.1_g00004.1; Sme2.5_09577.1_g00001.1
ko00400	Phenylalanine, tyrosine and tryptophan biosynthesis	4	390	55	5990	0.286668	0.606607	1.11702	Sme2.5_00226.1_g00004.1; Sme2.5_00612.1_g00008.1; Sme2.5_02607.1_g00004.1; Sme2.5_06679.1_g00002.1
ko00220	Arginine biosynthesis	3	390	42	5990	0.291171	0.606607	1.09707	Sme2.5_00211.1_g00004.1; Sme2.5_00347.1_g00010.1; Sme2.5_03151.1_g00001.1
ko00290	Valine, leucine and isoleucine biosynthesis	3	390	42	5990	0.291171	0.606607	1.09707	Sme2.5_02337.1_g00001.1; Sme2.5_30568.1_g00001.1; Sme2.5_32189.1_g00001.1
ko00780	Biotin metabolism	1	390	17	5990	0.304712	0.62612	0.903469	Sme2.5_00013.1_g00011.1
ko00052	Galactose metabolism	4	390	58	5990	0.325704	0.655169	1.05924	Sme2.5_02289.1_g00008.1; Sme2.5_03792.1_g00006.1; Sme2.5_04299.1_g00002.1; Sme2.5_09449.1_g00003.1
ko00531	Glycosaminoglycan degradation	1	390	18	5990	0.329291	0.655169	0.853276	Sme2.5_01388.1_g00007.1
ko00190	Oxidative phosphorylation	11	390	158	5990	0.332154	0.655169	1.0693	Sme2.5_00018.1_g00018.1; Sme2.5_00446.1_g00020.1; Sme2.5_01180.1_g00005.1; Sme2.5_01981.1_g00003.1; Sme2.5_03745.1_g00004.1; Sme2.5_03932.1_g00001.1; Sme2.5_04048.1_g00005.1; Sme2.5_04076.1_g00002.1; Sme2.5_04346.1_g00003.1; Sme2.5_07854.1_g00001.1; Sme2.5_33695.1_g00001.1
ko04064	NF-kappa B signaling pathway	3	390	45	5990	0.33632	0.655169	1.02393	Sme2.5_01315.1_g00003.1; Sme2.5_04400.1_g00002.1; Sme2.5_04975.1_g00002.1
ko04071	Sphingolipid signaling pathway	4	390	61	5990	0.365256	0.702415	1.00715	Sme2.5_00427.1_g00004.1; Sme2.5_01298.1_g00012.1; Sme2.5_04467.1_g00005.1; Sme2.5_04979.1_g00004.1
ko00062	Fatty acid elongation	2	390	34	5990	0.382938	0.718009	0.903469	Sme2.5_00064.1_g00011.1; Sme2.5_22772.1_g00001.1
ko04115	p53 signaling pathway	2	390	34	5990	0.382938	0.718009	0.903469	Sme2.5_03039.1_g00008.1; Sme2.5_03214.1_g00010.1
ko00620	Pyruvate metabolism	7	390	107	5990	0.395943	0.733228	1.00479	Sme2.5_00162.1_g00004.1; Sme2.5_00646.1_g00020.1; Sme2.5_01284.1_g00014.1; Sme2.5_01553.1_g00002.1; Sme2.5_03590.1_g00005.1; Sme2.5_05393.1_g00002.1; Sme2.5_09577.1_g00003.1
ko01040	Biosynthesis of unsaturated fatty acids	2	390	35	5990	0.40095	0.733446	0.877656	Sme2.5_00013.1_g00011.1; Sme2.5_01466.1_g00005.1
ko00770	Pantothenate and CoA biosynthesis	2	390	38	5990	0.453976	0.820438	0.808367	Sme2.5_02337.1_g00001.1; Sme2.5_32189.1_g00001.1
ko00511	Other glycan degradation	1	390	24	5990	0.46944	0.838286	0.639957	Sme2.5_01388.1_g00007.1
ko00340	Histidine metabolism	1	390	25	5990	0.491118	0.866679	0.614359	Sme2.5_01553.1_g00002.1
ko00030	Pentose phosphate pathway	3	390	58	5990	0.527772	0.918549	0.79443	Sme2.5_00712.1_g00009.1; Sme2.5_04299.1_g00002.1; Sme2.5_05621.1_g00013.1
ko04540	Gap junction	1	390	27	5990	0.532758	0.918549	0.568851	Sme2.5_01937.1_g00003.1
ko01200	Carbon metabolism	19	390	310	5990	0.552223	0.919453	0.941356	Sme2.5_00162.1_g00004.1; Sme2.5_00179.1_g00007.1; Sme2.5_00584.1_g00016.1; Sme2.5_00646.1_g00020.1; Sme2.5_00712.1_g00009.1; Sme2.5_01284.1_g00014.1; Sme2.5_02902.1_g00005.1; Sme2.5_04148.1_g00001.1; Sme2.5_05072.1_g00005.1; Sme2.5_05182.1_g00002.1; Sme2.5_05393.1_g00002.1; Sme2.5_05621.1_g00013.1; Sme2.5_05968.1_g00004.1; Sme2.5_06407.1_g00003.1; Sme2.5_09049.1_g00002.1; Sme2.5_09104.1_g00004.1;…
ko04530	Tight junction	1	390	28	5990	0.552689	0.919453	0.548535	Sme2.5_04979.1_g00004.1
ko04391	Hippo signaling pathway - fly	2	390	44	5990	0.553377	0.919453	0.698135	Sme2.5_00276.1_g00005.1; Sme2.5_04979.1_g00004.1
ko00071	Fatty acid degradation	3	390	61	5990	0.568363	0.919453	0.755359	Sme2.5_00498.1_g00006.1; Sme2.5_00661.1_g00006.1; Sme2.5_01553.1_g00002.1
ko04113	Meiosis - yeast	4	390	77	5990	0.568948	0.919453	0.797869	Sme2.5_00295.1_g00017.1; Sme2.5_00427.1_g00004.1; Sme2.5_03463.1_g00002.1; Sme2.5_04979.1_g00004.1
ko00900	Terpenoid backbone biosynthesis	3	390	62	5990	0.581459	0.919453	0.743176	Sme2.5_00669.1_g00006.1; Sme2.5_01868.1_g00007.1; Sme2.5_03504.1_g00009.1
ko00020	Citrate cycle (TCA cycle)	3	390	62	5990	0.581459	0.919453	0.743176	Sme2.5_01284.1_g00014.1; Sme2.5_09577.1_g00001.1; Sme2.5_09577.1_g00003.1
ko03018	RNA degradation	7	390	126	5990	0.58232	0.919453	0.853276	Sme2.5_00076.1_g00014.1; Sme2.5_00372.1_g00003.1; Sme2.5_01117.1_g00010.1; Sme2.5_01665.1_g00004.1; Sme2.5_06434.1_g00001.1; Sme2.5_06869.1_g00001.1; Sme2.5_16124.1_g00001.1
ko03410	Base excision repair	2	390	48	5990	0.613353	0.958363	0.639957	Sme2.5_02774.1_g00008.1; Sme2.5_26607.1_g00001.1
ko00051	Fructose and mannose metabolism	4	390	82	5990	0.625658	0.967513	0.749218	Sme2.5_00006.1_g00037.1; Sme2.5_03792.1_g00005.1; Sme2.5_05185.1_g00002.1; Sme2.5_05661.1_g00003.1
ko00330	Arginine and proline metabolism	3	390	67	5990	0.64337	0.984749	0.687715	Sme2.5_00575.1_g00002.1; Sme2.5_00606.1_g00015.1; Sme2.5_01553.1_g00002.1
ko04020	Calcium signaling pathway	2	390	51	5990	0.654642	0.986888	0.602313	Sme2.5_00855.1_g00011.1; Sme2.5_04002.1_g00006.1
ko00280	Valine, leucine and isoleucine degradation	3	390	69	5990	0.666385	0.986888	0.667781	Sme2.5_01553.1_g00002.1; Sme2.5_02337.1_g00001.1; Sme2.5_09577.1_g00003.1
ko04152	AMPK signaling pathway	5	390	103	5990	0.670196	0.986888	0.745581	Sme2.5_00427.1_g00004.1; Sme2.5_01868.1_g00007.1; Sme2.5_04979.1_g00004.1; Sme2.5_07089.1_g00002.1; Sme2.5_07438.1_g00001.1
ko04350	TGF-beta signaling pathway	1	390	35	5990	0.675103	0.986888	0.438828	Sme2.5_04979.1_g00004.1
ko01212	Fatty acid metabolism	4	390	87	5990	0.677663	0.986888	0.70616	Sme2.5_00013.1_g00011.1; Sme2.5_00498.1_g00006.1; Sme2.5_01466.1_g00005.1; Sme2.5_22772.1_g00001.1
ko00130	Ubiquinone and other terpenoid-quinone biosynthesis	2	390	55	5990	0.704637	0.999927	0.558508	Sme2.5_00001.1_g00047.1; Sme2.5_00001.1_g00048.1
ko00970	Aminoacyl-tRNA biosynthesis	3	390	76	5990	0.738771	0.999927	0.606275	Sme2.5_00597.1_g00008.1; Sme2.5_03420.1_g00008.1; Sme2.5_09477.1_g00002.1
ko04210	Apoptosis	1	390	40	5990	0.744803	0.999927	0.383974	Sme2.5_01937.1_g00003.1
ko04130	SNARE interactions in vesicular transport	1	390	40	5990	0.744803	0.999927	0.383974	Sme2.5_03806.1_g00008.1
ko04142	Lysosome	4	390	95	5990	0.750376	0.999927	0.646694	Sme2.5_00088.1_g00009.1; Sme2.5_01388.1_g00007.1; Sme2.5_02353.1_g00001.1; Sme2.5_33695.1_g00001.1
ko00310	Lysine degradation	1	390	41	5990	0.757103	0.999927	0.374609	Sme2.5_01553.1_g00002.1
ko00010	Glycolysis / Gluconeogenesis	7	390	150	5990	0.770311	0.999927	0.716752	Sme2.5_00162.1_g00004.1; Sme2.5_00661.1_g00006.1; Sme2.5_01284.1_g00014.1; Sme2.5_01553.1_g00002.1; Sme2.5_04299.1_g00002.1; Sme2.5_09577.1_g00003.1; Sme2.5_16124.1_g00001.1
ko04011	MAPK signaling pathway - yeast	2	390	62	5990	0.778527	0.999927	0.495451	Sme2.5_08936.1_g00001.1; Sme2.5_09261.1_g00001.1
ko04010	MAPK signaling pathway	1	390	43	5990	0.780173	0.999927	0.357185	Sme2.5_04555.1_g00004.1
ko04390	Hippo signaling pathway	1	390	44	5990	0.790973	0.999927	0.349068	Sme2.5_04979.1_g00004.1
ko04151	PI3K-Akt signaling pathway	4	390	101	5990	0.796408	0.999927	0.608276	Sme2.5_00171.1_g00011.1; Sme2.5_00427.1_g00004.1; Sme2.5_04979.1_g00004.1; Sme2.5_07438.1_g00001.1
ko00561	Glycerolipid metabolism	3	390	83	5990	0.798648	0.999927	0.555144	Sme2.5_01089.1_g00015.1; Sme2.5_01553.1_g00002.1; Sme2.5_02289.1_g00008.1
ko00240	Pyrimidine metabolism	7	390	155	5990	0.800533	0.999927	0.693631	Sme2.5_00009.1_g00007.1; Sme2.5_00081.1_g00027.1; Sme2.5_01701.1_g00009.1; Sme2.5_01918.1_g00005.1; Sme2.5_03214.1_g00010.1; Sme2.5_06227.1_g00004.1; Sme2.5_07670.1_g00003.1
ko00061	Fatty acid biosynthesis	1	390	46	5990	0.811178	0.999927	0.333891	Sme2.5_00013.1_g00011.1
ko04014	Ras signaling pathway	1	390	47	5990	0.820613	0.999927	0.326787	Sme2.5_00855.1_g00011.1
ko03060	Protein export	1	390	47	5990	0.820613	0.999927	0.326787	Sme2.5_02346.1_g00001.1
ko00230	Purine metabolism	8	390	179	5990	0.833952	0.999927	0.686435	Sme2.5_00009.1_g00007.1; Sme2.5_00024.1_g00017.1; Sme2.5_00162.1_g00004.1; Sme2.5_01701.1_g00009.1; Sme2.5_01918.1_g00005.1; Sme2.5_03214.1_g00010.1; Sme2.5_04299.1_g00002.1; Sme2.5_05729.1_g00002.1
ko00564	Glycerophospholipid metabolism	4	390	107	5990	0.835521	0.999927	0.574167	Sme2.5_02877.1_g00006.1; Sme2.5_04242.1_g00007.1; Sme2.5_08936.1_g00001.1; Sme2.5_31523.1_g00001.1
ko00680	Methane metabolism	2	390	69	5990	0.836533	0.999927	0.445188	Sme2.5_05968.1_g00004.1; Sme2.5_16124.1_g00001.1
ko00562	Inositol phosphate metabolism	3	390	90	5990	0.846959	0.999927	0.511966	Sme2.5_00061.1_g00016.1; Sme2.5_01548.1_g00010.1; Sme2.5_04002.1_g00006.1
ko00640	Propanoate metabolism	1	390	52	5990	0.861726	0.999927	0.295365	Sme2.5_09577.1_g00003.1
ko04120	Ubiquitin mediated proteolysis	5	390	132	5990	0.868824	0.999927	0.581779	Sme2.5_00024.1_g00001.1; Sme2.5_00141.1_g00012.1; Sme2.5_03039.1_g00008.1; Sme2.5_04084.1_g00003.1; Sme2.5_09261.1_g00001.1
ko04024	cAMP signaling pathway	1	390	53	5990	0.868838	0.999927	0.289792	Sme2.5_00855.1_g00011.1
ko04066	HIF-1 signaling pathway	1	390	53	5990	0.868838	0.999927	0.289792	Sme2.5_16124.1_g00001.1
ko04810	Regulation of actin cytoskeleton	1	390	55	5990	0.882066	0.999927	0.279254	Sme2.5_04699.1_g00005.1
ko04144	Endocytosis	8	390	191	5990	0.883734	0.999927	0.643308	Sme2.5_00015.1_g00035.1; Sme2.5_00095.1_g00009.1; Sme2.5_00588.1_g00011.1; Sme2.5_01155.1_g00009.1; Sme2.5_03263.1_g00003.1; Sme2.5_04555.1_g00004.1; Sme2.5_06256.1_g00004.1; Sme2.5_09261.1_g00001.1
ko03030	DNA replication	3	390	98	5990	0.889841	0.999927	0.470173	Sme2.5_00009.1_g00007.1; Sme2.5_03463.1_g00002.1; Sme2.5_26607.1_g00001.1
ko01210	2-Oxocarboxylic acid metabolism	2	390	78	5990	0.891529	0.999927	0.39382	Sme2.5_02337.1_g00001.1; Sme2.5_32189.1_g00001.1
ko04070	Phosphatidylinositol signaling system	3	390	100	5990	0.898769	0.999927	0.460769	Sme2.5_00061.1_g00016.1; Sme2.5_00855.1_g00011.1; Sme2.5_04002.1_g00006.1
ko04114	Oocyte meiosis	3	390	102	5990	0.907056	0.999927	0.451735	Sme2.5_00427.1_g00004.1; Sme2.5_00855.1_g00011.1; Sme2.5_04979.1_g00004.1
ko04111	Cell cycle - yeast	3	390	104	5990	0.914736	0.999927	0.443047	Sme2.5_03463.1_g00002.1; Sme2.5_03478.1_g00004.1; Sme2.5_04979.1_g00004.1
ko04110	Cell cycle	4	390	128	5990	0.92697	0.999927	0.479968	Sme2.5_03463.1_g00002.1; Sme2.5_03478.1_g00004.1; Sme2.5_07089.1_g00002.1; Sme2.5_26607.1_g00001.1
ko04022	cGMP-PKG signaling pathway	1	390	65	5990	0.931536	0.999927	0.236292	Sme2.5_00855.1_g00011.1
ko04150	mTOR signaling pathway	1	390	75	5990	0.960932	0.999927	0.204786	Sme2.5_07438.1_g00001.1
ko04145	Phagosome	2	390	100	5990	0.963013	0.999927	0.307179	Sme2.5_01937.1_g00003.1; Sme2.5_33695.1_g00001.1
ko04141	Protein processing in endoplasmic reticulum	10	390	265	5990	0.964372	0.999927	0.579584	Sme2.5_00171.1_g00011.1; Sme2.5_00492.1_g00001.1; Sme2.5_02346.1_g00001.1; Sme2.5_04084.1_g00003.1; Sme2.5_04555.1_g00004.1; Sme2.5_05566.1_g00003.1; Sme2.5_05719.1_g00006.1; Sme2.5_06288.1_g00002.1; Sme2.5_06413.1_g00002.1; Sme2.5_15340.1_g00001.1
ko04310	Wnt signaling pathway	1	390	77	5990	0.965139	0.999927	0.199467	Sme2.5_03039.1_g00008.1
ko03015	mRNA surveillance pathway	3	390	136	5990	0.980571	0.999927	0.338801	Sme2.5_00427.1_g00004.1; Sme2.5_04979.1_g00004.1; Sme2.5_12095.1_g00002.1
ko02010	ABC transporters	1	390	89	5990	0.982585	0.999927	0.172573	Sme2.5_00694.1_g00001.1
ko03460	Fanconi anemia pathway	2	390	117	5990	0.98475	0.999927	0.262547	Sme2.5_00632.1_g00013.1; Sme2.5_02754.1_g00010.1
ko03430	Mismatch repair	1	390	92	5990	0.985396	0.999927	0.166945	Sme2.5_26607.1_g00001.1
ko04146	Peroxisome	1	390	97	5990	0.98913	0.999927	0.15834	Sme2.5_01446.1_g00001.1
ko03420	Nucleotide excision repair	1	390	115	5990	0.996313	0.999927	0.133556	Sme2.5_26607.1_g00001.1
ko03440	Homologous recombination	1	390	124	5990	0.997873	0.999927	0.123863	Sme2.5_00632.1_g00013.1
ko03013	RNA transport	3	390	199	5990	0.999278	0.999927	0.231542	Sme2.5_02324.1_g00006.1; Sme2.5_03422.1_g00008.1; Sme2.5_04024.1_g00006.1
ko03010	Ribosome	7	390	324	5990	0.999802	0.999927	0.33183	Sme2.5_00096.1_g00015.1; Sme2.5_00477.1_g00009.1; Sme2.5_02258.1_g00004.1; Sme2.5_02911.1_g00002.1; Sme2.5_06268.1_g00001.1; Sme2.5_07193.1_g00002.1; Sme2.5_24920.1_g00001.1
ko03040	Spliceosome	2	390	210	5990	0.999927	0.999927	0.146276	Sme2.5_04555.1_g00004.1; Sme2.5_30127.1_g00001.1

## Sheet: enrichment-kegg-3615min-vs-F15m
Supplementary Table S3 KEGG enrichment analysis of DEGs identified in all pairwise comparisons.
id	term	ListHits	ListTotal	PopHits	PopTotal	pval	padj	Enrichment_score	Gene
ko00363	Bisphenol degradation	1	713	1	5990	0	0	8.40112	Sme2.5_01133.1_g00013.1
ko00624	Polycyclic aromatic hydrocarbon degradation	1	713	1	5990	0	0	8.40112	Sme2.5_01133.1_g00013.1
ko00532	Glycosaminoglycan biosynthesis - chondroitin sulfate / dermatan sulfate	1	713	1	5990	0	0	8.40112	Sme2.5_02364.1_g00004.1
ko00534	Glycosaminoglycan biosynthesis - heparan sulfate / heparin	1	713	1	5990	0	0	8.40112	Sme2.5_02364.1_g00004.1
ko00195	Photosynthesis	30	713	88	5990	8.45e-09	2.99e-07	2.86402	Sme2.5_00001.1_g00021.1; Sme2.5_00085.1_g00028.1; Sme2.5_00130.1_g00007.1; Sme2.5_00755.1_g00009.1; Sme2.5_01077.1_g00003.1; Sme2.5_01223.1_g00003.1; Sme2.5_01325.1_g00006.1; Sme2.5_01878.1_g00009.1; Sme2.5_02443.1_g00005.1; Sme2.5_02738.1_g00005.1; Sme2.5_03381.1_g00006.1; Sme2.5_03639.1_g00004.1; Sme2.5_03810.1_g00004.1; Sme2.5_04047.1_g00004.1; Sme2.5_04335.1_g00004.1; Sme2.5_04638.1_g00003.1;…
ko00945	Stilbenoid, diarylheptanoid and gingerol biosynthesis	12	713	32	5990	3.44e-05	0.00101595	3.15042	Sme2.5_00001.1_g00048.1; Sme2.5_00029.1_g00004.1; Sme2.5_00029.1_g00006.1; Sme2.5_00085.1_g00036.1; Sme2.5_00194.1_g00001.1; Sme2.5_00345.1_g00006.1; Sme2.5_01133.1_g00013.1; Sme2.5_01695.1_g00006.1; Sme2.5_01810.1_g00011.1; Sme2.5_04555.1_g00001.1; Sme2.5_06006.1_g00001.1; Sme2.5_29908.1_g00001.1
ko00941	Flavonoid biosynthesis	14	713	44	5990	9.71e-05	0.0024559	2.67308	Sme2.5_00001.1_g00048.1; Sme2.5_00015.1_g00020.1; Sme2.5_00029.1_g00004.1; Sme2.5_00029.1_g00006.1; Sme2.5_00085.1_g00036.1; Sme2.5_00194.1_g00001.1; Sme2.5_00345.1_g00006.1; Sme2.5_01695.1_g00006.1; Sme2.5_01772.1_g00002.1; Sme2.5_01810.1_g00011.1; Sme2.5_04555.1_g00001.1; Sme2.5_06006.1_g00001.1; Sme2.5_13923.1_g00001.1; Sme2.5_29908.1_g00001.1
ko00630	Glyoxylate and dicarboxylate metabolism	22	713	95	5990	0.000577506	0.0127773	1.94552	Sme2.5_00026.1_g00009.1; Sme2.5_00211.1_g00004.1; Sme2.5_00420.1_g00009.1; Sme2.5_00743.1_g00009.1; Sme2.5_00743.1_g00010.1; Sme2.5_00844.1_g00010.1; Sme2.5_01730.1_g00001.1; Sme2.5_01803.1_g00011.1; Sme2.5_01907.1_g00017.1; Sme2.5_02233.1_g00003.1; Sme2.5_02556.1_g00005.1; Sme2.5_03151.1_g00001.1; Sme2.5_03772.1_g00003.1; Sme2.5_04997.1_g00001.1; Sme2.5_06163.1_g00003.1; Sme2.5_06838.1_g00002.1;…
ko00940	Phenylpropanoid biosynthesis	40	713	209	5990	0.00072413	0.0142412	1.60787	Sme2.5_00001.1_g00048.1; Sme2.5_00013.1_g00009.1; Sme2.5_00022.1_g00026.1; Sme2.5_00029.1_g00004.1; Sme2.5_00029.1_g00006.1; Sme2.5_00085.1_g00036.1; Sme2.5_00157.1_g00021.1; Sme2.5_00194.1_g00001.1; Sme2.5_00236.1_g00002.1; Sme2.5_00243.1_g00005.1; Sme2.5_00345.1_g00006.1; Sme2.5_00423.1_g00003.1; Sme2.5_00629.1_g00010.1; Sme2.5_00745.1_g00004.1; Sme2.5_00747.1_g00009.1; Sme2.5_00845.1_g00001.1;…
ko00591	Linoleic acid metabolism	7	713	20	5990	0.00131371	0.0228433	2.94039	Sme2.5_00819.1_g00006.1; Sme2.5_01146.1_g00002.1; Sme2.5_01822.1_g00002.1; Sme2.5_04222.1_g00003.1; Sme2.5_05147.1_g00001.1; Sme2.5_08376.1_g00002.1; Sme2.5_23355.1_g00001.1
ko00592	alpha-Linolenic acid metabolism	16	713	66	5990	0.00141964	0.0228433	2.03664	Sme2.5_00071.1_g00009.1; Sme2.5_00322.1_g00013.1; Sme2.5_00323.1_g00013.1; Sme2.5_00323.1_g00014.1; Sme2.5_00323.1_g00015.1; Sme2.5_00323.1_g00016.1; Sme2.5_00819.1_g00006.1; Sme2.5_01146.1_g00002.1; Sme2.5_01379.1_g00012.1; Sme2.5_03615.1_g00006.1; Sme2.5_03615.1_g00012.1; Sme2.5_05147.1_g00001.1; Sme2.5_06032.1_g00003.1; Sme2.5_08480.1_g00001.1; Sme2.5_30488.1_g00001.1; Sme2.5_31572.1_g00001.1
ko00073	Cutin, suberine and wax biosynthesis	9	713	33	5990	0.00382527	0.0564227	2.29122	Sme2.5_00007.1_g00005.1; Sme2.5_00345.1_g00019.1; Sme2.5_00441.1_g00012.1; Sme2.5_00479.1_g00010.1; Sme2.5_01446.1_g00001.1; Sme2.5_02174.1_g00001.1; Sme2.5_02440.1_g00001.1; Sme2.5_10766.1_g00001.1; Sme2.5_12193.1_g00001.1
ko00904	Diterpenoid biosynthesis	9	713	34	5990	0.00485413	0.0654965	2.22383	Sme2.5_00145.1_g00009.1; Sme2.5_00145.1_g00012.1; Sme2.5_00235.1_g00017.1; Sme2.5_00833.1_g00003.1; Sme2.5_00909.1_g00010.1; Sme2.5_02297.1_g00002.1; Sme2.5_04299.1_g00006.1; Sme2.5_05285.1_g00002.1; Sme2.5_05713.1_g00005.1
ko00627	Aminobenzoate degradation	3	713	7	5990	0.00518052	0.0654965	3.60048	Sme2.5_01133.1_g00013.1; Sme2.5_01597.1_g00002.1; Sme2.5_01597.1_g00004.1
ko00052	Galactose metabolism	13	713	58	5990	0.00681571	0.0804254	1.88301	Sme2.5_00044.1_g00012.1; Sme2.5_00407.1_g00005.1; Sme2.5_00496.1_g00011.1; Sme2.5_00740.1_g00004.1; Sme2.5_00942.1_g00004.1; Sme2.5_01674.1_g00010.1; Sme2.5_02165.1_g00005.1; Sme2.5_03491.1_g00004.1; Sme2.5_04600.1_g00004.1; Sme2.5_05316.1_g00003.1; Sme2.5_09750.1_g00002.1; Sme2.5_09941.1_g00001.1; Sme2.5_10801.1_g00001.1
ko04630	Jak-STAT signaling pathway	3	713	8	5990	0.00939201	0.103899	3.15042	Sme2.5_00978.1_g00009.1; Sme2.5_00978.1_g00010.1; Sme2.5_01689.1_g00007.1
ko04810	Regulation of actin cytoskeleton	12	713	55	5990	0.0107505	0.110317	1.83297	Sme2.5_00239.1_g00010.1; Sme2.5_00498.1_g00009.1; Sme2.5_00538.1_g00007.1; Sme2.5_00832.1_g00007.1; Sme2.5_01003.1_g00001.1; Sme2.5_01003.1_g00003.1; Sme2.5_01702.1_g00013.1; Sme2.5_04436.1_g00003.1; Sme2.5_04699.1_g00005.1; Sme2.5_07012.1_g00003.1; Sme2.5_08304.1_g00001.1; Sme2.5_29726.1_g00001.1
ko00196	Photosynthesis - antenna proteins	6	713	22	5990	0.0112186	0.110317	2.29122	Sme2.5_00087.1_g00019.1; Sme2.5_00225.1_g00030.1; Sme2.5_01099.1_g00009.1; Sme2.5_02933.1_g00009.1; Sme2.5_04919.1_g00005.1; Sme2.5_04919.1_g00006.1
ko00360	Phenylalanine metabolism	12	713	56	5990	0.0125238	0.111669	1.80024	Sme2.5_00001.1_g00048.1; Sme2.5_00029.1_g00004.1; Sme2.5_00029.1_g00006.1; Sme2.5_00484.1_g00015.1; Sme2.5_01597.1_g00002.1; Sme2.5_01597.1_g00004.1; Sme2.5_01810.1_g00011.1; Sme2.5_05449.1_g00003.1; Sme2.5_09948.1_g00003.1; Sme2.5_11841.1_g00001.1; Sme2.5_16832.1_g00001.1; Sme2.5_29908.1_g00001.1
ko00232	Caffeine metabolism	1	713	2	5990	0.014151	0.111669	4.20056	Sme2.5_02370.1_g00005.1
ko00710	Carbon fixation in photosynthetic organisms	17	713	88	5990	0.0141759	0.111669	1.62294	Sme2.5_00844.1_g00010.1; Sme2.5_01730.1_g00001.1; Sme2.5_01803.1_g00011.1; Sme2.5_02233.1_g00003.1; Sme2.5_02824.1_g00003.1; Sme2.5_04375.1_g00007.1; Sme2.5_04442.1_g00002.1; Sme2.5_04997.1_g00001.1; Sme2.5_05393.1_g00002.1; Sme2.5_06163.1_g00003.1; Sme2.5_06296.1_g00001.1; Sme2.5_07446.1_g00003.1; Sme2.5_07854.1_g00002.1; Sme2.5_07918.1_g00003.1; Sme2.5_09858.1_g00002.1; Sme2.5_10323.1_g00001.1;…
ko04015	Rap1 signaling pathway	6	713	23	5990	0.0145107	0.111669	2.1916	Sme2.5_00161.1_g00002.1; Sme2.5_00498.1_g00009.1; Sme2.5_04699.1_g00005.1; Sme2.5_08304.1_g00001.1; Sme2.5_15368.1_g00001.1; Sme2.5_29726.1_g00001.1
ko00909	Sesquiterpenoid and triterpenoid biosynthesis	6	713	23	5990	0.0145107	0.111669	2.1916	Sme2.5_02106.1_g00012.1; Sme2.5_08145.1_g00005.1; Sme2.5_08521.1_g00001.1; Sme2.5_08521.1_g00003.1; Sme2.5_09222.1_g00003.1; Sme2.5_14233.1_g00002.1
ko00950	Isoquinoline alkaloid biosynthesis	9	713	41	5990	0.019291	0.142271	1.84415	Sme2.5_00484.1_g00015.1; Sme2.5_01441.1_g00006.1; Sme2.5_04286.1_g00003.1; Sme2.5_05449.1_g00003.1; Sme2.5_06843.1_g00001.1; Sme2.5_08192.1_g00002.1; Sme2.5_09948.1_g00003.1; Sme2.5_25992.1_g00001.1; Sme2.5_33651.1_g00001.1
ko00350	Tyrosine metabolism	13	713	66	5990	0.0212455	0.150418	1.65477	Sme2.5_00484.1_g00015.1; Sme2.5_01441.1_g00006.1; Sme2.5_03615.1_g00006.1; Sme2.5_03615.1_g00012.1; Sme2.5_04286.1_g00003.1; Sme2.5_05449.1_g00003.1; Sme2.5_06843.1_g00001.1; Sme2.5_08192.1_g00002.1; Sme2.5_09948.1_g00003.1; Sme2.5_11841.1_g00001.1; Sme2.5_25992.1_g00001.1; Sme2.5_30488.1_g00001.1; Sme2.5_33651.1_g00001.1
ko00040	Pentose and glucuronate interconversions	21	713	122	5990	0.0292897	0.194881	1.44609	Sme2.5_00015.1_g00023.1; Sme2.5_00036.1_g00028.1; Sme2.5_00079.1_g00005.1; Sme2.5_00142.1_g00007.1; Sme2.5_00367.1_g00006.1; Sme2.5_01044.1_g00001.1; Sme2.5_01984.1_g00001.1; Sme2.5_02931.1_g00003.1; Sme2.5_03467.1_g00002.1; Sme2.5_04065.1_g00003.1; Sme2.5_04287.1_g00005.1; Sme2.5_04287.1_g00007.1; Sme2.5_04323.1_g00001.1; Sme2.5_07705.1_g00001.1; Sme2.5_09109.1_g00002.1; Sme2.5_09141.1_g00004.1;…
ko04075	Plant hormone signal transduction	49	713	324	5990	0.0299669	0.194881	1.27054	Sme2.5_00003.1_g00016.1; Sme2.5_00003.1_g00017.1; Sme2.5_00284.1_g00013.1; Sme2.5_00287.1_g00005.1; Sme2.5_00363.1_g00004.1; Sme2.5_00456.1_g00010.1; Sme2.5_00457.1_g00010.1; Sme2.5_00531.1_g00003.1; Sme2.5_00590.1_g00008.1; Sme2.5_00590.1_g00009.1; Sme2.5_00590.1_g00010.1; Sme2.5_00590.1_g00012.1; Sme2.5_00595.1_g00009.1; Sme2.5_00656.1_g00007.1; Sme2.5_00731.1_g00006.1; Sme2.5_00736.1_g00017.1;…
ko00906	Carotenoid biosynthesis	9	713	44	5990	0.0308287	0.194881	1.71841	Sme2.5_01586.1_g00008.1; Sme2.5_01979.1_g00007.1; Sme2.5_04116.1_g00001.1; Sme2.5_04155.1_g00002.1; Sme2.5_05172.1_g00001.1; Sme2.5_06370.1_g00003.1; Sme2.5_09693.1_g00003.1; Sme2.5_12763.1_g00002.1; Sme2.5_30391.1_g00001.1
ko04540	Gap junction	6	713	27	5990	0.034547	0.19996	1.86692	Sme2.5_00039.1_g00019.1; Sme2.5_00039.1_g00020.1; Sme2.5_00912.1_g00011.1; Sme2.5_02095.1_g00006.1; Sme2.5_12482.1_g00001.1; Sme2.5_29365.1_g00001.1
ko00562	Inositol phosphate metabolism	16	713	90	5990	0.0346884	0.19996	1.49353	Sme2.5_00061.1_g00016.1; Sme2.5_00183.1_g00002.1; Sme2.5_00538.1_g00007.1; Sme2.5_00832.1_g00007.1; Sme2.5_01003.1_g00001.1; Sme2.5_01003.1_g00003.1; Sme2.5_01702.1_g00013.1; Sme2.5_03957.1_g00004.1; Sme2.5_04022.1_g00003.1; Sme2.5_04436.1_g00003.1; Sme2.5_04442.1_g00002.1; Sme2.5_14941.1_g00001.1; Sme2.5_24555.1_g00001.1; Sme2.5_26911.1_g00001.1; Sme2.5_29029.1_g00001.1; Sme2.5_29187.1_g00001.1
ko00944	Flavone and flavonol biosynthesis	1	713	3	5990	0.0390926	0.19996	2.80037	Sme2.5_01772.1_g00002.1
ko00361	Chlorocyclohexane and chlorobenzene degradation	1	713	3	5990	0.0390926	0.19996	2.80037	Sme2.5_07486.1_g00002.1
ko00364	Fluorobenzoate degradation	1	713	3	5990	0.0390926	0.19996	2.80037	Sme2.5_07486.1_g00002.1
ko00623	Toluene degradation	1	713	3	5990	0.0390926	0.19996	2.80037	Sme2.5_07486.1_g00002.1
ko00524	Neomycin, kanamycin and gentamicin biosynthesis	2	713	7	5990	0.0406698	0.19996	2.40032	Sme2.5_00407.1_g00005.1; Sme2.5_00496.1_g00011.1
ko00643	Styrene degradation	2	713	7	5990	0.0406698	0.19996	2.40032	Sme2.5_01597.1_g00002.1; Sme2.5_01597.1_g00004.1
ko04072	Phospholipase D signaling pathway	10	713	54	5990	0.0501886	0.240091	1.55576	Sme2.5_00538.1_g00007.1; Sme2.5_00622.1_g00002.1; Sme2.5_00626.1_g00007.1; Sme2.5_00877.1_g00001.1; Sme2.5_00978.1_g00009.1; Sme2.5_00978.1_g00010.1; Sme2.5_01186.1_g00007.1; Sme2.5_01564.1_g00007.1; Sme2.5_01702.1_g00013.1; Sme2.5_04436.1_g00003.1
ko00051	Fructose and mannose metabolism	14	713	82	5990	0.0578677	0.268123	1.43434	Sme2.5_00044.1_g00012.1; Sme2.5_00407.1_g00005.1; Sme2.5_00496.1_g00011.1; Sme2.5_00523.1_g00010.1; Sme2.5_00983.1_g00008.1; Sme2.5_02836.1_g00008.1; Sme2.5_03792.1_g00005.1; Sme2.5_04375.1_g00007.1; Sme2.5_04442.1_g00002.1; Sme2.5_05185.1_g00002.1; Sme2.5_05661.1_g00003.1; Sme2.5_06522.1_g00004.1; Sme2.5_07705.1_g00001.1; Sme2.5_09941.1_g00001.1
ko04152	AMPK signaling pathway	17	713	103	5990	0.0593202	0.268123	1.38659	Sme2.5_00044.1_g00012.1; Sme2.5_00131.1_g00007.1; Sme2.5_00437.1_g00005.1; Sme2.5_00978.1_g00009.1; Sme2.5_00978.1_g00010.1; Sme2.5_01098.1_g00008.1; Sme2.5_01610.1_g00004.1; Sme2.5_01868.1_g00007.1; Sme2.5_02844.1_g00003.1; Sme2.5_04375.1_g00007.1; Sme2.5_06903.1_g00001.1; Sme2.5_07089.1_g00002.1; Sme2.5_07438.1_g00001.1; Sme2.5_07438.1_g00003.1; Sme2.5_07438.1_g00007.1; Sme2.5_09845.1_g00001.1;…
ko03010	Ribosome	47	713	324	5990	0.0605928	0.268123	1.21868	Sme2.5_00001.1_g00036.1; Sme2.5_00010.1_g00022.1; Sme2.5_00025.1_g00010.1; Sme2.5_00026.1_g00018.1; Sme2.5_00079.1_g00001.1; Sme2.5_00157.1_g00012.1; Sme2.5_00187.1_g00023.1; Sme2.5_00239.1_g00016.1; Sme2.5_00265.1_g00010.1; Sme2.5_00281.1_g00013.1; Sme2.5_00298.1_g00006.1; Sme2.5_00323.1_g00012.1; Sme2.5_00341.1_g00011.1; Sme2.5_00398.1_g00024.1; Sme2.5_00558.1_g00015.1; Sme2.5_00676.1_g00009.1;…
ko00908	Zeatin biosynthesis	10	713	57	5990	0.0699377	0.301926	1.47388	Sme2.5_00186.1_g00018.1; Sme2.5_00810.1_g00002.1; Sme2.5_00810.1_g00003.1; Sme2.5_00810.1_g00005.1; Sme2.5_01707.1_g00008.1; Sme2.5_01707.1_g00011.1; Sme2.5_01707.1_g00012.1; Sme2.5_02393.1_g00003.1; Sme2.5_08970.1_g00001.1; Sme2.5_11202.1_g00001.1
ko00910	Nitrogen metabolism	7	713	38	5990	0.0747075	0.314839	1.54758	Sme2.5_00075.1_g00006.1; Sme2.5_00211.1_g00004.1; Sme2.5_00743.1_g00009.1; Sme2.5_00743.1_g00010.1; Sme2.5_02176.1_g00010.1; Sme2.5_03151.1_g00001.1; Sme2.5_03906.1_g00010.1
ko04070	Phosphatidylinositol signaling system	16	713	100	5990	0.0807878	0.320523	1.34418	Sme2.5_00061.1_g00016.1; Sme2.5_00161.1_g00002.1; Sme2.5_00538.1_g00007.1; Sme2.5_00832.1_g00007.1; Sme2.5_01003.1_g00001.1; Sme2.5_01003.1_g00003.1; Sme2.5_01702.1_g00013.1; Sme2.5_03957.1_g00004.1; Sme2.5_04436.1_g00003.1; Sme2.5_05691.1_g00002.1; Sme2.5_14941.1_g00001.1; Sme2.5_15368.1_g00001.1; Sme2.5_24555.1_g00001.1; Sme2.5_26911.1_g00001.1; Sme2.5_29029.1_g00001.1; Sme2.5_29187.1_g00001.1
ko00730	Thiamine metabolism	2	713	9	5990	0.0814888	0.320523	1.86692	Sme2.5_00257.1_g00011.1; Sme2.5_11468.1_g00007.1
ko04012	ErbB signaling pathway	2	713	9	5990	0.0814888	0.320523	1.86692	Sme2.5_00978.1_g00009.1; Sme2.5_00978.1_g00010.1
ko00430	Taurine and hypotaurine metabolism	3	713	15	5990	0.093385	0.351716	1.68022	Sme2.5_04461.1_g00003.1; Sme2.5_05345.1_g00004.1; Sme2.5_07515.1_g00002.1
ko00260	Glycine, serine and threonine metabolism	14	713	88	5990	0.0950369	0.351716	1.33654	Sme2.5_00086.1_g00016.1; Sme2.5_00162.1_g00020.1; Sme2.5_00162.1_g00022.1; Sme2.5_00484.1_g00015.1; Sme2.5_02000.1_g00013.1; Sme2.5_02556.1_g00005.1; Sme2.5_03454.1_g00001.1; Sme2.5_03745.1_g00001.1; Sme2.5_03772.1_g00003.1; Sme2.5_05449.1_g00003.1; Sme2.5_06855.1_g00002.1; Sme2.5_09049.1_g00002.1; Sme2.5_09948.1_g00003.1; Sme2.5_30568.1_g00001.1
ko04210	Apoptosis	7	713	40	5990	0.0953806	0.351716	1.4702	Sme2.5_00039.1_g00019.1; Sme2.5_00039.1_g00020.1; Sme2.5_00650.1_g00012.1; Sme2.5_00912.1_g00011.1; Sme2.5_02095.1_g00006.1; Sme2.5_05911.1_g00002.1; Sme2.5_12482.1_g00001.1
ko04014	Ras signaling pathway	8	713	47	5990	0.0993075	0.358723	1.42998	Sme2.5_00161.1_g00002.1; Sme2.5_00239.1_g00023.1; Sme2.5_00498.1_g00009.1; Sme2.5_00626.1_g00007.1; Sme2.5_00877.1_g00001.1; Sme2.5_01186.1_g00007.1; Sme2.5_01564.1_g00007.1; Sme2.5_15368.1_g00001.1
ko00062	Fatty acid elongation	6	713	34	5990	0.101553	0.359496	1.48255	Sme2.5_00064.1_g00011.1; Sme2.5_00238.1_g00007.1; Sme2.5_01347.1_g00005.1; Sme2.5_03767.1_g00003.1; Sme2.5_08668.1_g00001.1; Sme2.5_22772.1_g00001.1
ko00903	Limonene and pinene degradation	2	713	10	5990	0.106476	0.363603	1.68022	Sme2.5_01133.1_g00013.1; Sme2.5_04323.1_g00001.1
ko00720	Carbon fixation pathways in prokaryotes	7	713	41	5990	0.106821	0.363603	1.43434	Sme2.5_00420.1_g00009.1; Sme2.5_00803.1_g00001.1; Sme2.5_02824.1_g00003.1; Sme2.5_05393.1_g00002.1; Sme2.5_07446.1_g00002.1; Sme2.5_09577.1_g00001.1; Sme2.5_18884.1_g00001.1
ko04011	MAPK signaling pathway - yeast	10	713	62	5990	0.11264	0.376176	1.35502	Sme2.5_00538.1_g00007.1; Sme2.5_01702.1_g00013.1; Sme2.5_02071.1_g00011.1; Sme2.5_04436.1_g00003.1; Sme2.5_11235.1_g00001.1; Sme2.5_14941.1_g00001.1; Sme2.5_24555.1_g00001.1; Sme2.5_26911.1_g00001.1; Sme2.5_29029.1_g00001.1; Sme2.5_29187.1_g00001.1
ko00500	Starch and sucrose metabolism	36	713	256	5990	0.118749	0.389234	1.18141	Sme2.5_00015.1_g00023.1; Sme2.5_00036.1_g00028.1; Sme2.5_00059.1_g00006.1; Sme2.5_00079.1_g00005.1; Sme2.5_00135.1_g00013.1; Sme2.5_00175.1_g00004.1; Sme2.5_00236.1_g00002.1; Sme2.5_00236.1_g00022.1; Sme2.5_00367.1_g00006.1; Sme2.5_00407.1_g00005.1; Sme2.5_00496.1_g00011.1; Sme2.5_00497.1_g00006.1; Sme2.5_00845.1_g00001.1; Sme2.5_00942.1_g00004.1; Sme2.5_01212.1_g00006.1; Sme2.5_01674.1_g00010.1;…
ko04068	FoxO signaling pathway	11	713	70	5990	0.12215	0.3931	1.32018	Sme2.5_00034.1_g00018.1; Sme2.5_00437.1_g00005.1; Sme2.5_00797.1_g00013.1; Sme2.5_00845.1_g00004.1; Sme2.5_01098.1_g00008.1; Sme2.5_01224.1_g00002.1; Sme2.5_01484.1_g00008.1; Sme2.5_02229.1_g00011.1; Sme2.5_04410.1_g00002.1; Sme2.5_09845.1_g00001.1; Sme2.5_25522.1_g00001.1
ko04145	Phagosome	15	713	100	5990	0.132681	0.419089	1.26017	Sme2.5_00039.1_g00019.1; Sme2.5_00039.1_g00020.1; Sme2.5_00204.1_g00006.1; Sme2.5_00498.1_g00009.1; Sme2.5_00832.1_g00007.1; Sme2.5_00912.1_g00011.1; Sme2.5_01003.1_g00001.1; Sme2.5_01003.1_g00003.1; Sme2.5_01226.1_g00004.1; Sme2.5_02095.1_g00006.1; Sme2.5_03714.1_g00002.1; Sme2.5_05052.1_g00007.1; Sme2.5_12266.1_g00001.1; Sme2.5_12482.1_g00001.1; Sme2.5_29365.1_g00001.1
ko00750	Vitamin B6 metabolism	3	713	17	5990	0.134961	0.419089	1.48255	Sme2.5_00626.1_g00002.1; Sme2.5_01232.1_g00010.1; Sme2.5_25873.1_g00001.1
ko04064	NF-kappa B signaling pathway	7	713	45	5990	0.159585	0.478756	1.30684	Sme2.5_00151.1_g00019.1; Sme2.5_00492.1_g00010.1; Sme2.5_01236.1_g00001.1; Sme2.5_01315.1_g00003.1; Sme2.5_04400.1_g00002.1; Sme2.5_04975.1_g00002.1; Sme2.5_14136.1_g00003.1
ko00380	Tryptophan metabolism	7	713	45	5990	0.159585	0.478756	1.30684	Sme2.5_00310.1_g00006.1; Sme2.5_00341.1_g00010.1; Sme2.5_00536.1_g00004.1; Sme2.5_01095.1_g00008.1; Sme2.5_01597.1_g00002.1; Sme2.5_01597.1_g00004.1; Sme2.5_04323.1_g00001.1
ko00740	Riboflavin metabolism	2	713	12	5990	0.163649	0.482765	1.40019	Sme2.5_02720.1_g00001.1; Sme2.5_30354.1_g00001.1
ko04024	cAMP signaling pathway	8	713	53	5990	0.172717	0.501163	1.26809	Sme2.5_00161.1_g00002.1; Sme2.5_00498.1_g00009.1; Sme2.5_00626.1_g00007.1; Sme2.5_00877.1_g00001.1; Sme2.5_01186.1_g00007.1; Sme2.5_01564.1_g00007.1; Sme2.5_08480.1_g00001.1; Sme2.5_15368.1_g00001.1
ko00071	Fatty acid degradation	9	713	61	5990	0.18347	0.523777	1.23951	Sme2.5_00013.1_g00021.1; Sme2.5_02343.1_g00008.1; Sme2.5_03615.1_g00006.1; Sme2.5_03615.1_g00012.1; Sme2.5_04323.1_g00001.1; Sme2.5_06032.1_g00003.1; Sme2.5_06573.1_g00005.1; Sme2.5_08480.1_g00001.1; Sme2.5_30488.1_g00001.1
ko00521	Streptomycin biosynthesis	2	713	13	5990	0.195001	0.540775	1.29248	Sme2.5_00407.1_g00005.1; Sme2.5_00496.1_g00011.1
ko00253	Tetracycline biosynthesis	1	713	7	5990	0.19859	0.540775	1.20016	Sme2.5_07446.1_g00002.1
ko00942	Anthocyanin biosynthesis	1	713	7	5990	0.19859	0.540775	1.20016	Sme2.5_19914.1_g00001.1
ko00290	Valine, leucine and isoleucine biosynthesis	6	713	42	5990	0.227357	0.601407	1.20016	Sme2.5_00162.1_g00020.1; Sme2.5_00162.1_g00022.1; Sme2.5_02337.1_g00001.1; Sme2.5_03745.1_g00001.1; Sme2.5_05594.1_g00005.1; Sme2.5_30568.1_g00001.1
ko00790	Folate biosynthesis	2	713	14	5990	0.227651	0.601407	1.20016	Sme2.5_00422.1_g00029.1; Sme2.5_00697.1_g00012.1
ko00966	Glucosinolate biosynthesis	1	713	8	5990	0.244974	0.628411	1.05014	Sme2.5_02140.1_g00012.1
ko00603	Glycosphingolipid biosynthesis - globo series	1	713	8	5990	0.244974	0.628411	1.05014	Sme2.5_05106.1_g00003.1
ko00450	Selenocompound metabolism	4	713	29	5990	0.258185	0.652839	1.15878	Sme2.5_00097.1_g00005.1; Sme2.5_05729.1_g00002.1; Sme2.5_06569.1_g00005.1; Sme2.5_22199.1_g00001.1
ko03030	DNA replication	13	713	98	5990	0.273333	0.672524	1.11443	Sme2.5_00029.1_g00001.1; Sme2.5_00058.1_g00021.1; Sme2.5_00058.1_g00023.1; Sme2.5_00479.1_g00008.1; Sme2.5_00737.1_g00006.1; Sme2.5_01054.1_g00003.1; Sme2.5_01368.1_g00006.1; Sme2.5_01856.1_g00006.1; Sme2.5_02777.1_g00011.1; Sme2.5_04890.1_g00001.1; Sme2.5_06666.1_g00001.1; Sme2.5_07093.1_g00001.1; Sme2.5_12505.1_g00001.1
ko00100	Steroid biosynthesis	5	713	37	5990	0.273569	0.672524	1.13529	Sme2.5_00571.1_g00005.1; Sme2.5_04335.1_g00001.1; Sme2.5_06083.1_g00002.1; Sme2.5_12966.1_g00002.1; Sme2.5_14133.1_g00001.1
ko00905	Brassinosteroid biosynthesis	2	713	16	5990	0.295346	0.706436	1.05014	Sme2.5_00439.1_g00004.1; Sme2.5_03333.1_g00004.1
ko04370	VEGF signaling pathway	2	713	16	5990	0.295346	0.706436	1.05014	Sme2.5_00498.1_g00009.1; Sme2.5_07233.1_g00001.1
ko04013	MAPK signaling pathway - fly	7	713	54	5990	0.31057	0.732944	1.08903	Sme2.5_00498.1_g00009.1; Sme2.5_00848.1_g00001.1; Sme2.5_04084.1_g00003.1; Sme2.5_04699.1_g00005.1; Sme2.5_08304.1_g00001.1; Sme2.5_10112.1_g00001.1; Sme2.5_29726.1_g00001.1
ko00511	Other glycan degradation	3	713	24	5990	0.318182	0.738727	1.05014	Sme2.5_00015.1_g00034.1; Sme2.5_01170.1_g00010.1; Sme2.5_09055.1_g00001.1
ko00270	Cysteine and methionine metabolism	16	713	126	5990	0.328046	0.738727	1.06681	Sme2.5_00097.1_g00005.1; Sme2.5_00157.1_g00008.1; Sme2.5_00889.1_g00010.1; Sme2.5_00960.1_g00014.1; Sme2.5_01363.1_g00013.1; Sme2.5_02337.1_g00001.1; Sme2.5_03623.1_g00002.1; Sme2.5_05594.1_g00005.1; Sme2.5_06569.1_g00005.1; Sme2.5_07249.1_g00002.1; Sme2.5_15229.1_g00001.1; Sme2.5_21253.1_g00001.1; Sme2.5_22199.1_g00001.1; Sme2.5_25153.1_g00002.1; Sme2.5_25905.1_g00001.1; Sme2.5_33524.1_g00001.1
ko00130	Ubiquinone and other terpenoid-quinone biosynthesis	7	713	55	5990	0.329118	0.738727	1.06923	Sme2.5_00001.1_g00048.1; Sme2.5_00265.1_g00008.1; Sme2.5_01579.1_g00001.1; Sme2.5_01654.1_g00002.1; Sme2.5_03275.1_g00001.1; Sme2.5_04520.1_g00003.1; Sme2.5_11841.1_g00001.1
ko02020	Two-component system	2	713	17	5990	0.329714	0.738727	0.988367	Sme2.5_00211.1_g00004.1; Sme2.5_03151.1_g00001.1
ko04130	SNARE interactions in vesicular transport	5	713	40	5990	0.339038	0.750121	1.05014	Sme2.5_00204.1_g00006.1; Sme2.5_00925.1_g00010.1; Sme2.5_02923.1_g00004.1; Sme2.5_03714.1_g00002.1; Sme2.5_03738.1_g00002.1
ko00340	Histidine metabolism	3	713	25	5990	0.346616	0.75742	1.00813	Sme2.5_02846.1_g00001.1; Sme2.5_02846.1_g00003.1; Sme2.5_04323.1_g00001.1
ko00650	Butanoate metabolism	4	713	33	5990	0.355813	0.758455	1.01832	Sme2.5_00235.1_g00016.1; Sme2.5_00235.1_g00018.1; Sme2.5_05345.1_g00004.1; Sme2.5_07515.1_g00002.1
ko00600	Sphingolipid metabolism	3	713	26	5990	0.375087	0.758455	0.96936	Sme2.5_04467.1_g00005.1; Sme2.5_09055.1_g00001.1; Sme2.5_15254.1_g00001.1
ko01200	Carbon metabolism	38	713	310	5990	0.379457	0.758455	1.02981	Sme2.5_00026.1_g00009.1; Sme2.5_00044.1_g00012.1; Sme2.5_00086.1_g00016.1; Sme2.5_00162.1_g00020.1; Sme2.5_00162.1_g00022.1; Sme2.5_00378.1_g00026.1; Sme2.5_00407.1_g00005.1; Sme2.5_00420.1_g00009.1; Sme2.5_00496.1_g00011.1; Sme2.5_00844.1_g00010.1; Sme2.5_00889.1_g00010.1; Sme2.5_01730.1_g00001.1; Sme2.5_01803.1_g00011.1; Sme2.5_01907.1_g00017.1; Sme2.5_02233.1_g00003.1; Sme2.5_02556.1_g00005.1;…
ko04115	p53 signaling pathway	4	713	34	5990	0.38066	0.758455	0.988367	Sme2.5_00034.1_g00018.1; Sme2.5_00797.1_g00013.1; Sme2.5_03214.1_g00010.1; Sme2.5_04410.1_g00002.1
ko00565	Ether lipid metabolism	4	713	34	5990	0.38066	0.758455	0.988367	Sme2.5_00626.1_g00007.1; Sme2.5_00877.1_g00001.1; Sme2.5_01186.1_g00007.1; Sme2.5_01564.1_g00007.1
ko01220	Degradation of aromatic compounds	1	713	11	5990	0.383316	0.758455	0.763738	Sme2.5_00001.1_g00048.1
ko00902	Monoterpenoid biosynthesis	1	713	11	5990	0.383316	0.758455	0.763738	Sme2.5_09149.1_g00004.1
ko02024	Quorum sensing	9	713	74	5990	0.385257	0.758455	1.02176	Sme2.5_00013.1_g00021.1; Sme2.5_00142.1_g00007.1; Sme2.5_01044.1_g00001.1; Sme2.5_02343.1_g00008.1; Sme2.5_04065.1_g00003.1; Sme2.5_05345.1_g00004.1; Sme2.5_06573.1_g00005.1; Sme2.5_07515.1_g00002.1; Sme2.5_09141.1_g00004.1
ko00250	Alanine, aspartate and glutamate metabolism	7	713	58	5990	0.385655	0.758455	1.01393	Sme2.5_00211.1_g00004.1; Sme2.5_00235.1_g00016.1; Sme2.5_00235.1_g00018.1; Sme2.5_03151.1_g00001.1; Sme2.5_05345.1_g00004.1; Sme2.5_07515.1_g00002.1; Sme2.5_10464.1_g00001.1
ko04510	Focal adhesion	2	713	19	5990	0.398055	0.763869	0.884329	Sme2.5_00433.1_g00006.1; Sme2.5_00498.1_g00009.1
ko00983	Drug metabolism - other enzymes	2	713	19	5990	0.398055	0.763869	0.884329	Sme2.5_02370.1_g00005.1; Sme2.5_23989.1_g00001.1
ko00330	Arginine and proline metabolism	8	713	67	5990	0.403444	0.763869	1.00312	Sme2.5_00575.1_g00002.1; Sme2.5_00580.1_g00003.1; Sme2.5_00606.1_g00015.1; Sme2.5_00960.1_g00014.1; Sme2.5_01597.1_g00002.1; Sme2.5_01597.1_g00004.1; Sme2.5_04323.1_g00001.1; Sme2.5_05868.1_g00002.1
ko04010	MAPK signaling pathway	5	713	43	5990	0.405925	0.763869	0.976875	Sme2.5_00498.1_g00009.1; Sme2.5_01519.1_g00005.1; Sme2.5_01714.1_g00001.1; Sme2.5_07233.1_g00001.1; Sme2.5_16170.1_g00001.1
ko04144	Endocytosis	23	713	191	5990	0.420797	0.763869	1.01165	Sme2.5_00015.1_g00035.1; Sme2.5_00064.1_g00006.1; Sme2.5_00095.1_g00009.1; Sme2.5_00239.1_g00010.1; Sme2.5_00499.1_g00013.1; Sme2.5_00538.1_g00007.1; Sme2.5_00588.1_g00011.1; Sme2.5_00626.1_g00007.1; Sme2.5_00743.1_g00002.1; Sme2.5_00877.1_g00001.1; Sme2.5_01186.1_g00007.1; Sme2.5_01226.1_g00004.1; Sme2.5_01435.1_g00005.1; Sme2.5_01519.1_g00005.1; Sme2.5_01564.1_g00007.1; Sme2.5_01702.1_g00013.1;…
ko00010	Glycolysis / Gluconeogenesis	18	713	150	5990	0.422808	0.763869	1.00813	Sme2.5_00044.1_g00012.1; Sme2.5_00086.1_g00016.1; Sme2.5_00378.1_g00026.1; Sme2.5_00407.1_g00005.1; Sme2.5_00496.1_g00011.1; Sme2.5_02836.1_g00008.1; Sme2.5_03491.1_g00004.1; Sme2.5_03615.1_g00006.1; Sme2.5_03615.1_g00012.1; Sme2.5_04323.1_g00001.1; Sme2.5_04375.1_g00007.1; Sme2.5_04442.1_g00002.1; Sme2.5_06296.1_g00001.1; Sme2.5_07413.1_g00002.1; Sme2.5_08611.1_g00006.1; Sme2.5_09941.1_g00001.1;…
ko00460	Cyanoamino acid metabolism	7	713	60	5990	0.423623	0.763869	0.980131	Sme2.5_00236.1_g00002.1; Sme2.5_00845.1_g00001.1; Sme2.5_00889.1_g00010.1; Sme2.5_02140.1_g00012.1; Sme2.5_03772.1_g00003.1; Sme2.5_04461.1_g00003.1; Sme2.5_10467.1_g00005.1
ko04122	Sulfur relay system	1	713	12	5990	0.427249	0.763869	0.700094	Sme2.5_00697.1_g00012.1
ko00590	Arachidonic acid metabolism	1	713	12	5990	0.427249	0.763869	0.700094	Sme2.5_04461.1_g00003.1
ko04071	Sphingolipid signaling pathway	7	713	61	5990	0.442557	0.782142	0.964063	Sme2.5_00498.1_g00009.1; Sme2.5_00626.1_g00007.1; Sme2.5_00877.1_g00001.1; Sme2.5_01186.1_g00007.1; Sme2.5_01564.1_g00007.1; Sme2.5_01610.1_g00004.1; Sme2.5_04467.1_g00005.1
ko04066	HIF-1 signaling pathway	6	713	53	5990	0.446307	0.782142	0.95107	Sme2.5_00378.1_g00026.1; Sme2.5_00407.1_g00005.1; Sme2.5_00496.1_g00011.1; Sme2.5_00978.1_g00009.1; Sme2.5_00978.1_g00010.1; Sme2.5_06320.1_g00003.1
ko00480	Glutathione metabolism	13	713	111	5990	0.451788	0.783985	0.983915	Sme2.5_00606.1_g00015.1; Sme2.5_00662.1_g00001.1; Sme2.5_00662.1_g00003.1; Sme2.5_00669.1_g00017.1; Sme2.5_00867.1_g00009.1; Sme2.5_00955.1_g00003.1; Sme2.5_01488.1_g00002.1; Sme2.5_03214.1_g00010.1; Sme2.5_04461.1_g00003.1; Sme2.5_05868.1_g00002.1; Sme2.5_09086.1_g00002.1; Sme2.5_09472.1_g00001.1; Sme2.5_18884.1_g00001.1
ko00900	Terpenoid backbone biosynthesis	7	713	62	5990	0.461403	0.788559	0.948514	Sme2.5_00257.1_g00011.1; Sme2.5_00319.1_g00017.1; Sme2.5_00701.1_g00010.1; Sme2.5_01868.1_g00007.1; Sme2.5_04657.1_g00003.1; Sme2.5_06903.1_g00001.1; Sme2.5_07511.1_g00005.1
ko01212	Fatty acid metabolism	10	713	87	5990	0.464337	0.788559	0.965646	Sme2.5_00013.1_g00021.1; Sme2.5_01466.1_g00005.1; Sme2.5_02298.1_g00002.1; Sme2.5_02343.1_g00008.1; Sme2.5_06032.1_g00003.1; Sme2.5_06509.1_g00002.1; Sme2.5_06573.1_g00005.1; Sme2.5_07446.1_g00002.1; Sme2.5_08480.1_g00001.1; Sme2.5_22772.1_g00001.1
ko03070	Bacterial secretion system	1	713	13	5990	0.469476	0.788559	0.64624	Sme2.5_00287.1_g00003.1
ko00061	Fatty acid biosynthesis	5	713	46	5990	0.472244	0.788559	0.913165	Sme2.5_00013.1_g00021.1; Sme2.5_02298.1_g00002.1; Sme2.5_02343.1_g00008.1; Sme2.5_06573.1_g00005.1; Sme2.5_07446.1_g00002.1
ko00770	Pantothenate and CoA biosynthesis	4	713	38	5990	0.478792	0.79202	0.884329	Sme2.5_02337.1_g00001.1; Sme2.5_05594.1_g00005.1; Sme2.5_13701.1_g00001.1; Sme2.5_13701.1_g00002.1
ko00400	Phenylalanine, tyrosine and tryptophan biosynthesis	6	713	55	5990	0.486561	0.79742	0.916486	Sme2.5_00226.1_g00004.1; Sme2.5_00558.1_g00011.1; Sme2.5_03507.1_g00011.1; Sme2.5_03507.1_g00013.1; Sme2.5_05967.1_g00006.1; Sme2.5_06855.1_g00002.1
ko00960	Tropane, piperidine and pyridine alkaloid biosynthesis	5	713	47	5990	0.493925	0.800071	0.893736	Sme2.5_00484.1_g00015.1; Sme2.5_03241.1_g00002.1; Sme2.5_05449.1_g00003.1; Sme2.5_09948.1_g00003.1; Sme2.5_14413.1_g00002.1
ko04139	Regulation of mitophagy - yeast	6	713	56	5990	0.506378	0.800071	0.90012	Sme2.5_00401.1_g00014.1; Sme2.5_00538.1_g00007.1; Sme2.5_00978.1_g00009.1; Sme2.5_00978.1_g00010.1; Sme2.5_01702.1_g00013.1; Sme2.5_04436.1_g00003.1
ko04392	Hippo signaling pathway -multiple species	1	713	14	5990	0.50978	0.800071	0.60008	Sme2.5_02229.1_g00011.1
ko00261	Monobactam biosynthesis	1	713	14	5990	0.50978	0.800071	0.60008	Sme2.5_05729.1_g00002.1
ko00053	Ascorbate and aldarate metabolism	5	713	48	5990	0.5153	0.800071	0.875117	Sme2.5_00036.1_g00028.1; Sme2.5_03957.1_g00004.1; Sme2.5_04022.1_g00003.1; Sme2.5_04323.1_g00001.1; Sme2.5_05133.1_g00002.1
ko03410	Base excision repair	5	713	48	5990	0.5153	0.800071	0.875117	Sme2.5_00058.1_g00021.1; Sme2.5_00058.1_g00023.1; Sme2.5_00737.1_g00006.1; Sme2.5_05911.1_g00002.1; Sme2.5_07093.1_g00001.1
ko00760	Nicotinate and nicotinamide metabolism	2	713	23	5990	0.527243	0.811496	0.730532	Sme2.5_02691.1_g00004.1; Sme2.5_24271.1_g00001.1
ko00310	Lysine degradation	4	713	41	5990	0.548828	0.837436	0.819622	Sme2.5_02594.1_g00002.1; Sme2.5_03454.1_g00001.1; Sme2.5_04323.1_g00001.1; Sme2.5_04716.1_g00004.1
ko00520	Amino sugar and nucleotide sugar metabolism	23	713	204	5990	0.55825	0.844532	0.947185	Sme2.5_00036.1_g00028.1; Sme2.5_00135.1_g00013.1; Sme2.5_00236.1_g00022.1; Sme2.5_00407.1_g00005.1; Sme2.5_00496.1_g00011.1; Sme2.5_00646.1_g00018.1; Sme2.5_01657.1_g00005.1; Sme2.5_01694.1_g00003.1; Sme2.5_02758.1_g00009.1; Sme2.5_03222.1_g00007.1; Sme2.5_05114.1_g00006.1; Sme2.5_05185.1_g00002.1; Sme2.5_05316.1_g00003.1; Sme2.5_05570.1_g00003.1; Sme2.5_05661.1_g00003.1; Sme2.5_05787.1_g00001.1;…
ko00680	Methane metabolism	7	713	69	5990	0.587822	0.875141	0.852288	Sme2.5_00044.1_g00012.1; Sme2.5_00086.1_g00016.1; Sme2.5_00378.1_g00026.1; Sme2.5_02824.1_g00003.1; Sme2.5_03772.1_g00003.1; Sme2.5_04375.1_g00007.1; Sme2.5_09941.1_g00001.1
ko00920	Sulfur metabolism	3	713	34	5990	0.589097	0.875141	0.741275	Sme2.5_00889.1_g00010.1; Sme2.5_01099.1_g00008.1; Sme2.5_05729.1_g00002.1
ko00410	beta-Alanine metabolism	6	713	61	5990	0.60082	0.875141	0.82634	Sme2.5_00484.1_g00015.1; Sme2.5_04323.1_g00001.1; Sme2.5_05345.1_g00004.1; Sme2.5_05449.1_g00003.1; Sme2.5_07515.1_g00002.1; Sme2.5_09948.1_g00003.1
ko01040	Biosynthesis of unsaturated fatty acids	3	713	35	5990	0.61279	0.875141	0.720096	Sme2.5_01466.1_g00005.1; Sme2.5_06509.1_g00002.1; Sme2.5_08480.1_g00001.1
ko04146	Peroxisome	10	713	97	5990	0.615977	0.875141	0.866095	Sme2.5_00013.1_g00021.1; Sme2.5_01446.1_g00001.1; Sme2.5_01907.1_g00017.1; Sme2.5_02193.1_g00005.1; Sme2.5_02343.1_g00008.1; Sme2.5_02370.1_g00005.1; Sme2.5_03454.1_g00001.1; Sme2.5_06573.1_g00005.1; Sme2.5_08480.1_g00001.1; Sme2.5_18884.1_g00001.1
ko00190	Oxidative phosphorylation	17	713	158	5990	0.617154	0.875141	0.903918	Sme2.5_00190.1_g00007.1; Sme2.5_01180.1_g00005.1; Sme2.5_01279.1_g00006.1; Sme2.5_01981.1_g00003.1; Sme2.5_03308.1_g00010.1; Sme2.5_04048.1_g00005.1; Sme2.5_04076.1_g00002.1; Sme2.5_04346.1_g00003.1; Sme2.5_06540.1_g00005.1; Sme2.5_06540.1_g00006.1; Sme2.5_07446.1_g00004.1; Sme2.5_07854.1_g00001.1; Sme2.5_08653.1_g00003.1; Sme2.5_08795.1_g00003.1; Sme2.5_12266.1_g00001.1; Sme2.5_24763.1_g00002.1;…
ko00780	Biotin metabolism	1	713	17	5990	0.618037	0.875141	0.494184	Sme2.5_02298.1_g00002.1
ko00625	Chloroalkane and chloroalkene degradation	1	713	17	5990	0.618037	0.875141	0.494184	Sme2.5_04323.1_g00001.1
ko03420	Nucleotide excision repair	12	713	115	5990	0.623016	0.875189	0.876639	Sme2.5_00058.1_g00021.1; Sme2.5_00058.1_g00023.1; Sme2.5_00737.1_g00006.1; Sme2.5_01054.1_g00003.1; Sme2.5_01368.1_g00006.1; Sme2.5_01856.1_g00006.1; Sme2.5_02777.1_g00011.1; Sme2.5_04102.1_g00010.1; Sme2.5_04890.1_g00001.1; Sme2.5_06666.1_g00001.1; Sme2.5_07093.1_g00001.1; Sme2.5_12505.1_g00001.1
ko04341	Hedgehog signaling pathway - fly	4	713	45	5990	0.634477	0.884271	0.746766	Sme2.5_01561.1_g00005.1; Sme2.5_02229.1_g00011.1; Sme2.5_04770.1_g00004.1; Sme2.5_07779.1_g00003.1
ko03460	Fanconi anemia pathway	12	713	117	5990	0.648459	0.891569	0.861654	Sme2.5_00011.1_g00013.1; Sme2.5_01054.1_g00003.1; Sme2.5_01368.1_g00006.1; Sme2.5_01856.1_g00006.1; Sme2.5_02754.1_g00010.1; Sme2.5_02777.1_g00011.1; Sme2.5_04850.1_g00001.1; Sme2.5_04890.1_g00001.1; Sme2.5_06666.1_g00001.1; Sme2.5_09102.1_g00003.1; Sme2.5_12505.1_g00001.1; Sme2.5_21386.1_g00001.1
ko04520	Adherens junction	1	713	18	5990	0.649787	0.891569	0.466729	Sme2.5_00498.1_g00009.1
ko04340	Hedgehog signaling pathway	2	713	28	5990	0.664488	0.896112	0.60008	Sme2.5_02229.1_g00011.1; Sme2.5_04770.1_g00004.1
ko04022	cGMP-PKG signaling pathway	6	713	65	5990	0.669095	0.896112	0.775488	Sme2.5_00161.1_g00002.1; Sme2.5_00848.1_g00001.1; Sme2.5_01714.1_g00001.1; Sme2.5_07233.1_g00001.1; Sme2.5_10112.1_g00001.1; Sme2.5_15368.1_g00001.1
ko03430	Mismatch repair	9	713	92	5990	0.669445	0.896112	0.821849	Sme2.5_00737.1_g00006.1; Sme2.5_01054.1_g00003.1; Sme2.5_01368.1_g00006.1; Sme2.5_01856.1_g00006.1; Sme2.5_02777.1_g00011.1; Sme2.5_04890.1_g00001.1; Sme2.5_06666.1_g00001.1; Sme2.5_07093.1_g00001.1; Sme2.5_12505.1_g00001.1
ko00510	N-Glycan biosynthesis	4	713	47	5990	0.673349	0.896112	0.714989	Sme2.5_01166.1_g00001.1; Sme2.5_03011.1_g00001.1; Sme2.5_03141.1_g00002.1; Sme2.5_09872.1_g00001.1
ko04150	mTOR signaling pathway	7	713	75	5990	0.683597	0.902961	0.784105	Sme2.5_00978.1_g00009.1; Sme2.5_00978.1_g00010.1; Sme2.5_06320.1_g00003.1; Sme2.5_07438.1_g00001.1; Sme2.5_07438.1_g00003.1; Sme2.5_07438.1_g00007.1; Sme2.5_09845.1_g00001.1
ko00030	Pentose phosphate pathway	5	713	58	5990	0.703926	0.920063	0.724235	Sme2.5_00044.1_g00012.1; Sme2.5_02836.1_g00008.1; Sme2.5_03154.1_g00003.1; Sme2.5_04375.1_g00007.1; Sme2.5_09941.1_g00001.1
ko00670	One carbon pool by folate	1	713	20	5990	0.706941	0.920063	0.420056	Sme2.5_03772.1_g00003.1
ko00982	Drug metabolism - cytochrome P450	7	713	78	5990	0.725897	0.936057	0.753947	Sme2.5_00669.1_g00017.1; Sme2.5_00867.1_g00009.1; Sme2.5_00955.1_g00003.1; Sme2.5_01488.1_g00002.1; Sme2.5_09086.1_g00002.1; Sme2.5_09472.1_g00001.1; Sme2.5_18182.1_g00001.1
ko03440	Homologous recombination	12	713	124	5990	0.729807	0.936057	0.813012	Sme2.5_00737.1_g00006.1; Sme2.5_01054.1_g00003.1; Sme2.5_01368.1_g00006.1; Sme2.5_01856.1_g00006.1; Sme2.5_02777.1_g00011.1; Sme2.5_04037.1_g00006.1; Sme2.5_04890.1_g00001.1; Sme2.5_06056.1_g00001.1; Sme2.5_06666.1_g00001.1; Sme2.5_07093.1_g00001.1; Sme2.5_09102.1_g00003.1; Sme2.5_12505.1_g00001.1
ko00564	Glycerophospholipid metabolism	10	713	107	5990	0.743087	0.946233	0.785152	Sme2.5_00367.1_g00003.1; Sme2.5_00622.1_g00002.1; Sme2.5_00626.1_g00007.1; Sme2.5_00877.1_g00001.1; Sme2.5_01186.1_g00007.1; Sme2.5_01564.1_g00007.1; Sme2.5_03559.1_g00003.1; Sme2.5_04950.1_g00001.1; Sme2.5_05423.1_g00001.1; Sme2.5_24275.1_g00001.1
ko00020	Citrate cycle (TCA cycle)	5	713	62	5990	0.763666	0.962767	0.67751	Sme2.5_00420.1_g00009.1; Sme2.5_00803.1_g00001.1; Sme2.5_06296.1_g00001.1; Sme2.5_09577.1_g00001.1; Sme2.5_18884.1_g00001.1
ko04151	PI3K-Akt signaling pathway	9	713	101	5990	0.778372	0.962767	0.748615	Sme2.5_00498.1_g00009.1; Sme2.5_00978.1_g00009.1; Sme2.5_00978.1_g00010.1; Sme2.5_01610.1_g00004.1; Sme2.5_06320.1_g00003.1; Sme2.5_07438.1_g00001.1; Sme2.5_07438.1_g00003.1; Sme2.5_07438.1_g00007.1; Sme2.5_09845.1_g00001.1
ko04141	Protein processing in endoplasmic reticulum	27	713	265	5990	0.781113	0.962767	0.855963	Sme2.5_00021.1_g00027.1; Sme2.5_00021.1_g00028.1; Sme2.5_00021.1_g00029.1; Sme2.5_00146.1_g00013.1; Sme2.5_00524.1_g00007.1; Sme2.5_01519.1_g00005.1; Sme2.5_01754.1_g00011.1; Sme2.5_02082.1_g00005.1; Sme2.5_02691.1_g00006.1; Sme2.5_03141.1_g00002.1; Sme2.5_03522.1_g00003.1; Sme2.5_04034.1_g00002.1; Sme2.5_04084.1_g00003.1; Sme2.5_04205.1_g00006.1; Sme2.5_04425.1_g00005.1; Sme2.5_05052.1_g00007.1;…
ko00561	Glycerolipid metabolism	7	713	83	5990	0.787552	0.962767	0.708528	Sme2.5_00367.1_g00003.1; Sme2.5_00622.1_g00002.1; Sme2.5_00758.1_g00011.1; Sme2.5_03559.1_g00003.1; Sme2.5_04323.1_g00001.1; Sme2.5_07639.1_g00001.1; Sme2.5_24275.1_g00001.1
ko01230	Biosynthesis of amino acids	28	713	275	5990	0.788011	0.962767	0.855387	Sme2.5_00044.1_g00012.1; Sme2.5_00086.1_g00016.1; Sme2.5_00097.1_g00005.1; Sme2.5_00162.1_g00020.1; Sme2.5_00162.1_g00022.1; Sme2.5_00211.1_g00004.1; Sme2.5_00226.1_g00004.1; Sme2.5_00378.1_g00026.1; Sme2.5_00420.1_g00009.1; Sme2.5_00558.1_g00011.1; Sme2.5_00889.1_g00010.1; Sme2.5_02000.1_g00013.1; Sme2.5_02337.1_g00001.1; Sme2.5_03151.1_g00001.1; Sme2.5_03507.1_g00011.1; Sme2.5_03507.1_g00013.1;…
ko04114	Oocyte meiosis	9	713	102	5990	0.788707	0.962767	0.741275	Sme2.5_00161.1_g00002.1; Sme2.5_00281.1_g00004.1; Sme2.5_01501.1_g00007.1; Sme2.5_01610.1_g00004.1; Sme2.5_01812.1_g00002.1; Sme2.5_05312.1_g00007.1; Sme2.5_07233.1_g00001.1; Sme2.5_07779.1_g00003.1; Sme2.5_15368.1_g00001.1
ko04111	Cell cycle - yeast	9	713	104	5990	0.80832	0.975461	0.72702	Sme2.5_00281.1_g00004.1; Sme2.5_00347.1_g00012.1; Sme2.5_00912.1_g00002.1; Sme2.5_01501.1_g00007.1; Sme2.5_01812.1_g00002.1; Sme2.5_02071.1_g00011.1; Sme2.5_03389.1_g00002.1; Sme2.5_05312.1_g00007.1; Sme2.5_07779.1_g00003.1
ko04142	Lysosome	8	713	95	5990	0.813264	0.975461	0.707463	Sme2.5_00088.1_g00009.1; Sme2.5_00297.1_g00008.1; Sme2.5_00650.1_g00012.1; Sme2.5_01842.1_g00006.1; Sme2.5_02556.1_g00001.1; Sme2.5_03329.1_g00001.1; Sme2.5_12266.1_g00001.1; Sme2.5_12966.1_g00002.1
ko00980	Metabolism of xenobiotics by cytochrome P450	6	713	76	5990	0.81626	0.975461	0.663246	Sme2.5_00669.1_g00017.1; Sme2.5_00867.1_g00009.1; Sme2.5_00955.1_g00003.1; Sme2.5_01488.1_g00002.1; Sme2.5_09086.1_g00002.1; Sme2.5_09472.1_g00001.1
ko04113	Meiosis - yeast	6	713	77	5990	0.826662	0.975461	0.654633	Sme2.5_00065.1_g00004.1; Sme2.5_00281.1_g00004.1; Sme2.5_01501.1_g00007.1; Sme2.5_01610.1_g00004.1; Sme2.5_01812.1_g00002.1; Sme2.5_05312.1_g00007.1
ko04310	Wnt signaling pathway	6	713	77	5990	0.826662	0.975461	0.654633	Sme2.5_00216.1_g00002.1; Sme2.5_00498.1_g00009.1; Sme2.5_02126.1_g00002.1; Sme2.5_02229.1_g00011.1; Sme2.5_07233.1_g00001.1; Sme2.5_07779.1_g00003.1
ko00240	Pyrimidine metabolism	14	713	155	5990	0.839763	0.984358	0.758811	Sme2.5_00029.1_g00001.1; Sme2.5_00058.1_g00021.1; Sme2.5_00058.1_g00023.1; Sme2.5_00081.1_g00027.1; Sme2.5_00114.1_g00011.1; Sme2.5_00737.1_g00006.1; Sme2.5_01918.1_g00005.1; Sme2.5_02691.1_g00004.1; Sme2.5_02864.1_g00002.1; Sme2.5_03214.1_g00010.1; Sme2.5_04816.1_g00005.1; Sme2.5_07093.1_g00001.1; Sme2.5_23989.1_g00001.1; Sme2.5_24271.1_g00001.1
ko04214	Apoptosis - fly	1	713	27	5990	0.84884	0.988452	0.311153	Sme2.5_05911.1_g00002.1
ko03022	Basal transcription factors	3	713	51	5990	0.872368	0.998295	0.494184	Sme2.5_00068.1_g00005.1; Sme2.5_00068.1_g00006.1; Sme2.5_04251.1_g00006.1
ko04020	Calcium signaling pathway	3	713	51	5990	0.872368	0.998295	0.494184	Sme2.5_00161.1_g00002.1; Sme2.5_07233.1_g00001.1; Sme2.5_15368.1_g00001.1
ko00220	Arginine biosynthesis	2	713	42	5990	0.891582	0.998295	0.400053	Sme2.5_00211.1_g00004.1; Sme2.5_03151.1_g00001.1
ko03008	Ribosome biogenesis in eukaryotes	8	713	106	5990	0.89846	0.998295	0.634047	Sme2.5_00001.1_g00032.1; Sme2.5_00169.1_g00004.1; Sme2.5_01373.1_g00006.1; Sme2.5_01554.1_g00010.1; Sme2.5_02191.1_g00004.1; Sme2.5_02948.1_g00005.1; Sme2.5_04467.1_g00002.1; Sme2.5_08614.1_g00005.1
ko04110	Cell cycle	10	713	128	5990	0.909352	0.998295	0.656338	Sme2.5_00034.1_g00018.1; Sme2.5_00281.1_g00004.1; Sme2.5_00797.1_g00013.1; Sme2.5_01501.1_g00007.1; Sme2.5_01812.1_g00002.1; Sme2.5_02844.1_g00003.1; Sme2.5_04410.1_g00002.1; Sme2.5_05312.1_g00007.1; Sme2.5_07089.1_g00002.1; Sme2.5_07779.1_g00003.1
ko01210	2-Oxocarboxylic acid metabolism	5	713	78	5990	0.915846	0.998295	0.538533	Sme2.5_00420.1_g00009.1; Sme2.5_02140.1_g00012.1; Sme2.5_02337.1_g00001.1; Sme2.5_05594.1_g00005.1; Sme2.5_18884.1_g00001.1
ko00280	Valine, leucine and isoleucine degradation	4	713	69	5990	0.926199	0.998295	0.487022	Sme2.5_01700.1_g00005.1; Sme2.5_02337.1_g00001.1; Sme2.5_04323.1_g00001.1; Sme2.5_05594.1_g00005.1
ko04120	Ubiquitin mediated proteolysis	10	713	132	5990	0.927635	0.998295	0.636449	Sme2.5_00024.1_g00001.1; Sme2.5_00146.1_g00013.1; Sme2.5_00151.1_g00019.1; Sme2.5_00496.1_g00008.1; Sme2.5_01501.1_g00007.1; Sme2.5_01689.1_g00007.1; Sme2.5_02691.1_g00006.1; Sme2.5_04084.1_g00003.1; Sme2.5_07779.1_g00003.1; Sme2.5_11235.1_g00001.1
ko03060	Protein export	2	713	47	5990	0.930634	0.998295	0.357495	Sme2.5_00287.1_g00003.1; Sme2.5_05052.1_g00007.1
ko04350	TGF-beta signaling pathway	1	713	35	5990	0.932678	0.998295	0.240032	Sme2.5_07779.1_g00003.1
ko00230	Purine metabolism	14	713	179	5990	0.950311	0.998295	0.657071	Sme2.5_00024.1_g00017.1; Sme2.5_00029.1_g00001.1; Sme2.5_00041.1_g00014.1; Sme2.5_00058.1_g00021.1; Sme2.5_00058.1_g00023.1; Sme2.5_00114.1_g00011.1; Sme2.5_00737.1_g00006.1; Sme2.5_01918.1_g00005.1; Sme2.5_02370.1_g00005.1; Sme2.5_02864.1_g00002.1; Sme2.5_03214.1_g00010.1; Sme2.5_03611.1_g00002.1; Sme2.5_05729.1_g00002.1; Sme2.5_07093.1_g00001.1
ko00640	Propanoate metabolism	2	713	52	5990	0.956358	0.998295	0.32312	Sme2.5_01700.1_g00005.1; Sme2.5_07446.1_g00002.1
ko02010	ABC transporters	5	713	89	5990	0.962532	0.998295	0.471973	Sme2.5_00401.1_g00011.1; Sme2.5_01270.1_g00001.1; Sme2.5_04145.1_g00002.1; Sme2.5_06980.1_g00004.1; Sme2.5_11783.1_g00002.1
ko04140	Regulation of autophagy	1	713	42	5990	0.96785	0.998295	0.200027	Sme2.5_09845.1_g00001.1
ko03013	RNA transport	15	713	199	5990	0.971154	0.998295	0.63325	Sme2.5_00128.1_g00020.1; Sme2.5_00151.1_g00019.1; Sme2.5_00199.1_g00001.1; Sme2.5_00206.1_g00009.1; Sme2.5_00648.1_g00007.1; Sme2.5_01803.1_g00002.1; Sme2.5_03453.1_g00001.1; Sme2.5_04091.1_g00004.1; Sme2.5_04091.1_g00007.1; Sme2.5_04781.1_g00008.1; Sme2.5_06218.1_g00002.1; Sme2.5_06320.1_g00003.1; Sme2.5_06611.1_g00002.1; Sme2.5_08246.1_g00001.1; Sme2.5_21594.1_g00001.1
ko03018	RNA degradation	8	713	126	5990	0.97172	0.998295	0.533405	Sme2.5_00044.1_g00012.1; Sme2.5_00378.1_g00026.1; Sme2.5_00648.1_g00007.1; Sme2.5_02430.1_g00001.1; Sme2.5_03847.1_g00003.1; Sme2.5_04831.1_g00002.1; Sme2.5_06515.1_g00001.1; Sme2.5_09941.1_g00001.1
ko04390	Hippo signaling pathway	1	713	44	5990	0.974079	0.998295	0.190935	Sme2.5_02229.1_g00011.1
ko04391	Hippo signaling pathway - fly	1	713	44	5990	0.974079	0.998295	0.190935	Sme2.5_02229.1_g00011.1
ko00620	Pyruvate metabolism	6	713	107	5990	0.977522	0.998295	0.471091	Sme2.5_00026.1_g00009.1; Sme2.5_02824.1_g00003.1; Sme2.5_04323.1_g00001.1; Sme2.5_05393.1_g00002.1; Sme2.5_06296.1_g00001.1; Sme2.5_07446.1_g00002.1
ko03020	RNA polymerase	2	713	62	5990	0.983416	0.998295	0.271004	Sme2.5_00114.1_g00011.1; Sme2.5_02864.1_g00002.1
ko00970	Aminoacyl-tRNA biosynthesis	3	713	76	5990	0.984933	0.998295	0.331623	Sme2.5_00017.1_g00025.1; Sme2.5_00892.1_g00002.1; Sme2.5_09477.1_g00002.1
ko03015	mRNA surveillance pathway	8	713	136	5990	0.986074	0.998295	0.494184	Sme2.5_00015.1_g00012.1; Sme2.5_00199.1_g00001.1; Sme2.5_00648.1_g00007.1; Sme2.5_01610.1_g00004.1; Sme2.5_03095.1_g00004.1; Sme2.5_05757.1_g00002.1; Sme2.5_11273.1_g00001.1; Sme2.5_11273.1_g00003.1
ko00860	Porphyrin and chlorophyll metabolism	1	713	58	5990	0.994481	0.998295	0.144847	Sme2.5_00701.1_g00010.1
ko03050	Proteasome	1	713	62	5990	0.996489	0.998295	0.135502	Sme2.5_03136.1_g00005.1
ko03040	Spliceosome	12	713	210	5990	0.998295	0.998295	0.480064	Sme2.5_00780.1_g00010.1; Sme2.5_01519.1_g00005.1; Sme2.5_01554.1_g00010.1; Sme2.5_02155.1_g00005.1; Sme2.5_02191.1_g00004.1; Sme2.5_03453.1_g00001.1; Sme2.5_03678.1_g00018.1; Sme2.5_05308.1_g00004.1; Sme2.5_15033.1_g00001.1; Sme2.5_15353.1_g00003.1; Sme2.5_16170.1_g00001.1; Sme2.5_27007.1_g00002.1

## Sheet: enrichment-kegg-F15min-vs-F2min
Supplementary Table S3 KEGG enrichment analysis of DEGs identified in all pairwise comparisons.
id	term	ListHits	ListTotal	PopHits	PopTotal	pval	padj	Enrichment_score	Gene
ko00532	Glycosaminoglycan biosynthesis - chondroitin sulfate / dermatan sulfate	1	154	1	5990	0	0	38.8961	Sme2.5_02364.1_g00004.1
ko00534	Glycosaminoglycan biosynthesis - heparan sulfate / heparin	1	154	1	5990	0	0	38.8961	Sme2.5_02364.1_g00004.1
ko04075	Plant hormone signal transduction	23	154	324	5990	2.0757e-06	7.12656e-05	2.76114	Sme2.5_00057.1_g00032.1; Sme2.5_00057.1_g00033.1; Sme2.5_00204.1_g00017.1; Sme2.5_00456.1_g00010.1; Sme2.5_00549.1_g00001.1; Sme2.5_00595.1_g00009.1; Sme2.5_00731.1_g00006.1; Sme2.5_01200.1_g00003.1; Sme2.5_01795.1_g00002.1; Sme2.5_02453.1_g00002.1; Sme2.5_02650.1_g00007.1; Sme2.5_03053.1_g00002.1; Sme2.5_03889.1_g00006.1; Sme2.5_04620.1_g00003.1; Sme2.5_04707.1_g00004.1; Sme2.5_04707.1_g00005.1;…
ko00980	Metabolism of xenobiotics by cytochrome P450	9	154	76	5990	2.09401e-05	0.000539207	4.60612	Sme2.5_00275.1_g00006.1; Sme2.5_00519.1_g00022.1; Sme2.5_00669.1_g00017.1; Sme2.5_00867.1_g00009.1; Sme2.5_01385.1_g00011.1; Sme2.5_04997.1_g00002.1; Sme2.5_04997.1_g00004.1; Sme2.5_05385.1_g00004.1; Sme2.5_09472.1_g00001.1
ko00982	Drug metabolism - cytochrome P450	9	154	78	5990	2.64137e-05	0.000544123	4.48801	Sme2.5_00275.1_g00006.1; Sme2.5_00519.1_g00022.1; Sme2.5_00669.1_g00017.1; Sme2.5_00867.1_g00009.1; Sme2.5_01385.1_g00011.1; Sme2.5_04997.1_g00002.1; Sme2.5_04997.1_g00004.1; Sme2.5_09472.1_g00001.1; Sme2.5_18182.1_g00001.1
ko04014	Ras signaling pathway	6	154	47	5990	0.000171714	0.00294776	4.96546	Sme2.5_00161.1_g00002.1; Sme2.5_00626.1_g00007.1; Sme2.5_00855.1_g00011.1; Sme2.5_04878.1_g00004.1; Sme2.5_12183.1_g00002.1; Sme2.5_32459.1_g00001.1
ko00941	Flavonoid biosynthesis	5	154	44	5990	0.00082444	0.012131	4.42001	Sme2.5_00015.1_g00020.1; Sme2.5_00029.1_g00005.1; Sme2.5_00029.1_g00006.1; Sme2.5_01772.1_g00002.1; Sme2.5_29908.1_g00001.1
ko00944	Flavone and flavonol biosynthesis	1	154	3	5990	0.00193705	0.0240022	12.9654	Sme2.5_01772.1_g00002.1
ko00480	Glutathione metabolism	8	154	111	5990	0.00209728	0.0240022	2.80332	Sme2.5_00275.1_g00006.1; Sme2.5_00519.1_g00022.1; Sme2.5_00669.1_g00017.1; Sme2.5_00867.1_g00009.1; Sme2.5_01385.1_g00011.1; Sme2.5_04997.1_g00002.1; Sme2.5_04997.1_g00004.1; Sme2.5_09472.1_g00001.1
ko04015	Rap1 signaling pathway	3	154	23	5990	0.00254081	0.0261704	5.0734	Sme2.5_00161.1_g00002.1; Sme2.5_00855.1_g00011.1; Sme2.5_04878.1_g00004.1
ko00290	Valine, leucine and isoleucine biosynthesis	4	154	42	5990	0.00415578	0.0389132	3.70439	Sme2.5_00162.1_g00020.1; Sme2.5_00162.1_g00021.1; Sme2.5_00162.1_g00022.1; Sme2.5_03745.1_g00001.1
ko00906	Carotenoid biosynthesis	4	154	44	5990	0.00509184	0.043705	3.53601	Sme2.5_00145.1_g00002.1; Sme2.5_00721.1_g00007.1; Sme2.5_01979.1_g00007.1; Sme2.5_05172.1_g00001.1
ko00510	N-Glycan biosynthesis	4	154	47	5990	0.0067626	0.0535806	3.31031	Sme2.5_00241.1_g00024.1; Sme2.5_00357.1_g00005.1; Sme2.5_01371.1_g00010.1; Sme2.5_09407.1_g00001.1
ko00945	Stilbenoid, diarylheptanoid and gingerol biosynthesis	3	154	32	5990	0.00862689	0.0634692	3.64651	Sme2.5_00029.1_g00005.1; Sme2.5_00029.1_g00006.1; Sme2.5_29908.1_g00001.1
ko04024	cAMP signaling pathway	4	154	53	5990	0.0111896	0.0762021	2.93556	Sme2.5_00161.1_g00002.1; Sme2.5_00626.1_g00007.1; Sme2.5_00855.1_g00011.1; Sme2.5_04878.1_g00004.1
ko01040	Biosynthesis of unsaturated fatty acids	3	154	35	5990	0.0118372	0.0762021	3.33395	Sme2.5_01466.1_g00005.1; Sme2.5_06509.1_g00002.1; Sme2.5_06773.1_g00005.1
ko00942	Anthocyanin biosynthesis	1	154	7	5990	0.012669	0.076759	5.55659	Sme2.5_03583.1_g00009.1
ko00591	Linoleic acid metabolism	2	154	20	5990	0.0137801	0.0788526	3.88961	Sme2.5_05147.1_g00002.1; Sme2.5_08376.1_g00002.1
ko00270	Cysteine and methionine metabolism	7	154	126	5990	0.0154638	0.0838302	2.16089	Sme2.5_00889.1_g00010.1; Sme2.5_01363.1_g00013.1; Sme2.5_01990.1_g00004.1; Sme2.5_03623.1_g00002.1; Sme2.5_04459.1_g00005.1; Sme2.5_12982.1_g00001.1; Sme2.5_25333.1_g00001.1
ko00603	Glycosphingolipid biosynthesis - globo series	1	154	8	5990	0.016609	0.0855364	4.86201	Sme2.5_05106.1_g00003.1
ko04012	ErbB signaling pathway	1	154	9	5990	0.0209975	0.102988	4.32179	Sme2.5_13547.1_g00003.1
ko00260	Glycine, serine and threonine metabolism	5	154	88	5990	0.0251869	0.110764	2.21001	Sme2.5_00162.1_g00020.1; Sme2.5_00162.1_g00021.1; Sme2.5_00162.1_g00022.1; Sme2.5_00283.1_g00011.1; Sme2.5_03745.1_g00001.1
ko00340	Histidine metabolism	2	154	25	5990	0.025326	0.110764	3.11169	Sme2.5_02846.1_g00001.1; Sme2.5_02846.1_g00003.1
ko00140	Steroid hormone biosynthesis	1	154	10	5990	0.0258091	0.110764	3.88961	Sme2.5_05385.1_g00004.1
ko04064	NF-kappa B signaling pathway	3	154	45	5990	0.0276674	0.11399	2.59307	Sme2.5_01315.1_g00003.1; Sme2.5_04400.1_g00002.1; Sme2.5_04975.1_g00002.1
ko04122	Sulfur relay system	1	154	12	5990	0.0366051	0.145012	3.24134	Sme2.5_00697.1_g00012.1
ko04020	Calcium signaling pathway	3	154	51	5990	0.0412734	0.155412	2.28801	Sme2.5_00161.1_g00002.1; Sme2.5_00855.1_g00011.1; Sme2.5_04878.1_g00004.1
ko00940	Phenylpropanoid biosynthesis	9	154	209	5990	0.0422479	0.155412	1.67495	Sme2.5_00029.1_g00005.1; Sme2.5_00029.1_g00006.1; Sme2.5_00845.1_g00001.1; Sme2.5_02296.1_g00004.1; Sme2.5_02852.1_g00002.1; Sme2.5_03391.1_g00006.1; Sme2.5_03391.1_g00007.1; Sme2.5_04883.1_g00001.1; Sme2.5_29908.1_g00001.1
ko04152	AMPK signaling pathway	5	154	103	5990	0.0487639	0.167592	1.88816	Sme2.5_00018.1_g00001.1; Sme2.5_00131.1_g00007.1; Sme2.5_00427.1_g00004.1; Sme2.5_01868.1_g00007.1; Sme2.5_13547.1_g00003.1
ko00790	Folate biosynthesis	1	154	14	5990	0.0488133	0.167592	2.77829	Sme2.5_00697.1_g00012.1
ko00073	Cutin, suberine and wax biosynthesis	2	154	33	5990	0.0518161	0.169028	2.35734	Sme2.5_01446.1_g00001.1; Sme2.5_02440.1_g00001.1
ko00360	Phenylalanine metabolism	3	154	56	5990	0.0550463	0.169028	2.08372	Sme2.5_00029.1_g00005.1; Sme2.5_00029.1_g00006.1; Sme2.5_29908.1_g00001.1
ko00904	Diterpenoid biosynthesis	2	154	34	5990	0.0557957	0.169028	2.28801	Sme2.5_00145.1_g00009.1; Sme2.5_00235.1_g00017.1
ko00920	Sulfur metabolism	2	154	34	5990	0.0557957	0.169028	2.28801	Sme2.5_00889.1_g00010.1; Sme2.5_01116.1_g00010.1
ko00908	Zeatin biosynthesis	3	154	57	5990	0.0580651	0.170877	2.04716	Sme2.5_00328.1_g00012.1; Sme2.5_02393.1_g00003.1; Sme2.5_02393.1_g00004.1
ko00830	Retinol metabolism	1	154	17	5990	0.0694072	0.197665	2.28801	Sme2.5_05385.1_g00004.1
ko04071	Sphingolipid signaling pathway	3	154	61	5990	0.0710058	0.197665	1.91292	Sme2.5_00427.1_g00004.1; Sme2.5_00626.1_g00007.1; Sme2.5_04467.1_g00005.1
ko00900	Terpenoid backbone biosynthesis	3	154	62	5990	0.074454	0.20181	1.88207	Sme2.5_01868.1_g00007.1; Sme2.5_03504.1_g00008.1; Sme2.5_03504.1_g00009.1
ko04130	SNARE interactions in vesicular transport	2	154	40	5990	0.0825498	0.218016	1.94481	Sme2.5_00514.1_g00009.1; Sme2.5_03714.1_g00002.1
ko04022	cGMP-PKG signaling pathway	3	154	65	5990	0.0852969	0.21964	1.7952	Sme2.5_00161.1_g00002.1; Sme2.5_00855.1_g00011.1; Sme2.5_04878.1_g00004.1
ko00950	Isoquinoline alkaloid biosynthesis	2	154	41	5990	0.087461	0.219719	1.89737	Sme2.5_01441.1_g00006.1; Sme2.5_08192.1_g00002.1
ko00330	Arginine and proline metabolism	3	154	67	5990	0.0929309	0.227902	1.74162	Sme2.5_00575.1_g00002.1; Sme2.5_00580.1_g00003.1; Sme2.5_00721.1_g00005.1
ko04070	Phosphatidylinositol signaling system	4	154	100	5990	0.114188	0.273521	1.55584	Sme2.5_00161.1_g00002.1; Sme2.5_00204.1_g00008.1; Sme2.5_00855.1_g00011.1; Sme2.5_04878.1_g00004.1
ko04144	Endocytosis	7	154	191	5990	0.117991	0.276207	1.42551	Sme2.5_00064.1_g00006.1; Sme2.5_00626.1_g00007.1; Sme2.5_00743.1_g00002.1; Sme2.5_01155.1_g00009.1; Sme2.5_01183.1_g00023.1; Sme2.5_01435.1_g00005.1; Sme2.5_02413.1_g00002.1
ko04114	Oocyte meiosis	4	154	102	5990	0.121445	0.277975	1.52534	Sme2.5_00161.1_g00002.1; Sme2.5_00427.1_g00004.1; Sme2.5_00855.1_g00011.1; Sme2.5_04878.1_g00004.1
ko00600	Sphingolipid metabolism	1	154	26	5990	0.143128	0.320483	1.496	Sme2.5_04467.1_g00005.1
ko04066	HIF-1 signaling pathway	2	154	53	5990	0.15483	0.339308	1.46778	Sme2.5_13547.1_g00003.1; Sme2.5_16124.1_g00001.1
ko00400	Phenylalanine, tyrosine and tryptophan biosynthesis	2	154	55	5990	0.167323	0.355777	1.4144	Sme2.5_00612.1_g00008.1; Sme2.5_01955.1_g00004.1
ko01230	Biosynthesis of amino acids	9	154	275	5990	0.169253	0.355777	1.27296	Sme2.5_00162.1_g00020.1; Sme2.5_00162.1_g00021.1; Sme2.5_00162.1_g00022.1; Sme2.5_00612.1_g00008.1; Sme2.5_00889.1_g00010.1; Sme2.5_01955.1_g00004.1; Sme2.5_02439.1_g00003.1; Sme2.5_03745.1_g00001.1; Sme2.5_16124.1_g00001.1
ko01212	Fatty acid metabolism	3	154	87	5990	0.184747	0.36959	1.34124	Sme2.5_01466.1_g00005.1; Sme2.5_06509.1_g00002.1; Sme2.5_06773.1_g00005.1
ko00860	Porphyrin and chlorophyll metabolism	2	154	58	5990	0.186589	0.36959	1.34124	Sme2.5_00057.1_g00010.1; Sme2.5_07798.1_g00005.1
ko00052	Galactose metabolism	2	154	58	5990	0.186589	0.36959	1.34124	Sme2.5_02165.1_g00005.1; Sme2.5_03491.1_g00002.1
ko00513	Various types of N-glycan biosynthesis	1	154	32	5990	0.198327	0.379316	1.2155	Sme2.5_09407.1_g00001.1
ko00460	Cyanoamino acid metabolism	2	154	60	5990	0.199742	0.379316	1.29654	Sme2.5_00845.1_g00001.1; Sme2.5_00889.1_g00010.1
ko00650	Butanoate metabolism	1	154	33	5990	0.207779	0.379316	1.17867	Sme2.5_00235.1_g00018.1
ko00500	Starch and sucrose metabolism	8	154	256	5990	0.212069	0.379316	1.2155	Sme2.5_00036.1_g00028.1; Sme2.5_00135.1_g00013.1; Sme2.5_00468.1_g00007.1; Sme2.5_00845.1_g00001.1; Sme2.5_01984.1_g00001.1; Sme2.5_05142.1_g00002.1; Sme2.5_07124.1_g00003.1; Sme2.5_08823.1_g00001.1
ko00020	Citrate cycle (TCA cycle)	2	154	62	5990	0.21311	0.379316	1.25471	Sme2.5_00283.1_g00011.1; Sme2.5_00803.1_g00001.1
ko00565	Ether lipid metabolism	1	154	34	5990	0.217278	0.379316	1.144	Sme2.5_00626.1_g00007.1
ko00062	Fatty acid elongation	1	154	34	5990	0.217278	0.379316	1.144	Sme2.5_01347.1_g00005.1
ko04350	TGF-beta signaling pathway	1	154	35	5990	0.226815	0.389366	1.11132	Sme2.5_13547.1_g00003.1
ko00350	Tyrosine metabolism	2	154	66	5990	0.240384	0.405894	1.17867	Sme2.5_01441.1_g00006.1; Sme2.5_08192.1_g00002.1
ko00100	Steroid biosynthesis	1	154	37	5990	0.245971	0.40863	1.05125	Sme2.5_00191.1_g00001.1
ko04151	PI3K-Akt signaling pathway	3	154	101	5990	0.261298	0.427201	1.15533	Sme2.5_00018.1_g00001.1; Sme2.5_00427.1_g00004.1; Sme2.5_13547.1_g00003.1
ko04068	FoxO signaling pathway	2	154	70	5990	0.268205	0.429068	1.11132	Sme2.5_00018.1_g00001.1; Sme2.5_00845.1_g00004.1
ko00520	Amino sugar and nucleotide sugar metabolism	6	154	204	5990	0.270771	0.429068	1.144	Sme2.5_00036.1_g00028.1; Sme2.5_00135.1_g00013.1; Sme2.5_00468.1_g00007.1; Sme2.5_05787.1_g00001.1; Sme2.5_07124.1_g00003.1; Sme2.5_28714.1_g00002.1
ko00720	Carbon fixation pathways in prokaryotes	1	154	41	5990	0.284406	0.443846	0.948685	Sme2.5_00803.1_g00001.1
ko04140	Regulation of autophagy	1	154	42	5990	0.294002	0.446697	0.926098	Sme2.5_00018.1_g00001.1
ko00564	Glycerophospholipid metabolism	3	154	107	5990	0.295862	0.446697	1.09054	Sme2.5_00626.1_g00007.1; Sme2.5_02959.1_g00003.1; Sme2.5_03559.1_g00003.1
ko04150	mTOR signaling pathway	2	154	75	5990	0.303459	0.446697	1.03723	Sme2.5_00018.1_g00001.1; Sme2.5_13547.1_g00003.1
ko04010	MAPK signaling pathway	1	154	43	5990	0.30358	0.446697	0.904561	Sme2.5_01183.1_g00023.1
ko04113	Meiosis - yeast	2	154	77	5990	0.317638	0.460798	1.01029	Sme2.5_00295.1_g00017.1; Sme2.5_00427.1_g00004.1
ko00380	Tryptophan metabolism	1	154	45	5990	0.322664	0.461589	0.864358	Sme2.5_05385.1_g00004.1
ko00960	Tropane, piperidine and pyridine alkaloid biosynthesis	1	154	47	5990	0.341618	0.482009	0.827577	Sme2.5_03241.1_g00002.1
ko00053	Ascorbate and aldarate metabolism	1	154	48	5990	0.351035	0.488603	0.810335	Sme2.5_00036.1_g00028.1
ko00561	Glycerolipid metabolism	2	154	83	5990	0.360173	0.494637	0.937256	Sme2.5_02959.1_g00003.1; Sme2.5_03559.1_g00003.1
ko00640	Propanoate metabolism	1	154	52	5990	0.388208	0.524567	0.748002	Sme2.5_00283.1_g00011.1
ko00195	Photosynthesis	2	154	88	5990	0.39535	0.524567	0.884002	Sme2.5_01603.1_g00010.1; Sme2.5_22119.1_g00001.1
ko01200	Carbon metabolism	8	154	310	5990	0.402951	0.524567	1.00377	Sme2.5_00162.1_g00020.1; Sme2.5_00162.1_g00021.1; Sme2.5_00162.1_g00022.1; Sme2.5_00283.1_g00011.1; Sme2.5_00889.1_g00010.1; Sme2.5_02439.1_g00003.1; Sme2.5_03745.1_g00001.1; Sme2.5_16124.1_g00001.1
ko04072	Phospholipase D signaling pathway	1	154	54	5990	0.40645	0.524567	0.720298	Sme2.5_00626.1_g00007.1
ko03018	RNA degradation	3	154	126	5990	0.407431	0.524567	0.926098	Sme2.5_00076.1_g00014.1; Sme2.5_01117.1_g00010.1; Sme2.5_16124.1_g00001.1
ko00250	Alanine, aspartate and glutamate metabolism	1	154	58	5990	0.442125	0.555352	0.670622	Sme2.5_00235.1_g00018.1
ko00030	Pentose phosphate pathway	1	154	58	5990	0.442125	0.555352	0.670622	Sme2.5_02439.1_g00003.1
ko00410	beta-Alanine metabolism	1	154	61	5990	0.468101	0.580896	0.637641	Sme2.5_00721.1_g00005.1
ko00592	alpha-Linolenic acid metabolism	1	154	66	5990	0.509764	0.625068	0.589335	Sme2.5_05147.1_g00002.1
ko04141	Protein processing in endoplasmic reticulum	6	154	265	5990	0.526454	0.631884	0.880667	Sme2.5_00743.1_g00005.1; Sme2.5_01183.1_g00023.1; Sme2.5_01200.1_g00008.1; Sme2.5_05566.1_g00003.1; Sme2.5_06413.1_g00002.1; Sme2.5_16681.1_g00001.1
ko00280	Valine, leucine and isoleucine degradation	1	154	69	5990	0.533727	0.631884	0.563712	Sme2.5_00283.1_g00011.1
ko00680	Methane metabolism	1	154	69	5990	0.533727	0.631884	0.563712	Sme2.5_16124.1_g00001.1
ko00010	Glycolysis / Gluconeogenesis	3	154	150	5990	0.542406	0.634861	0.777922	Sme2.5_00283.1_g00011.1; Sme2.5_03491.1_g00002.1; Sme2.5_16124.1_g00001.1
ko00970	Aminoacyl-tRNA biosynthesis	1	154	76	5990	0.586482	0.678738	0.511791	Sme2.5_00098.1_g00021.1
ko00040	Pentose and glucuronate interconversions	2	154	122	5990	0.612337	0.700786	0.637641	Sme2.5_00036.1_g00028.1; Sme2.5_01984.1_g00001.1
ko00710	Carbon fixation in photosynthetic organisms	1	154	88	5990	0.666439	0.751449	0.442001	Sme2.5_02439.1_g00003.1
ko02010	ABC transporters	1	154	89	5990	0.67251	0.751449	0.437035	Sme2.5_01270.1_g00001.1
ko00562	Inositol phosphate metabolism	1	154	90	5990	0.678493	0.751449	0.432179	Sme2.5_00204.1_g00008.1
ko04142	Lysosome	1	154	95	5990	0.707086	0.76663	0.409433	Sme2.5_00088.1_g00009.1
ko00630	Glyoxylate and dicarboxylate metabolism	1	154	95	5990	0.707086	0.76663	0.409433	Sme2.5_00283.1_g00011.1
ko04146	Peroxisome	1	154	97	5990	0.717921	0.770269	0.400991	Sme2.5_01446.1_g00001.1
ko04145	Phagosome	1	154	100	5990	0.733543	0.778917	0.388961	Sme2.5_03714.1_g00002.1
ko00620	Pyruvate metabolism	1	154	107	5990	0.76717	0.806312	0.363515	Sme2.5_00283.1_g00011.1
ko03015	mRNA surveillance pathway	1	154	136	5990	0.870145	0.905302	0.286001	Sme2.5_00427.1_g00004.1
ko00240	Pyrimidine metabolism	1	154	155	5990	0.912992	0.936598	0.250943	Sme2.5_01918.1_g00005.1
ko00190	Oxidative phosphorylation	1	154	158	5990	0.918412	0.936598	0.246178	Sme2.5_07854.1_g00001.1
ko00230	Purine metabolism	1	154	179	5990	0.948368	0.957666	0.217297	Sme2.5_01918.1_g00005.1
ko03040	Spliceosome	1	154	210	5990	0.974254	0.974254	0.18522	Sme2.5_01183.1_g00023.1

## Sheet: enrichment-kegg-F15min-vs-FCK0-
Supplementary Table S3 KEGG enrichment analysis of DEGs identified in all pairwise comparisons.
id	term	ListHits	ListTotal	PopHits	PopTotal	pval	padj	Enrichment_score	Gene
ko00532	Glycosaminoglycan biosynthesis - chondroitin sulfate / dermatan sulfate	1	187	1	5990	0	0	32.0321	Sme2.5_02364.1_g00004.1
ko00534	Glycosaminoglycan biosynthesis - heparan sulfate / heparin	1	187	1	5990	0	0	32.0321	Sme2.5_02364.1_g00004.1
ko04152	AMPK signaling pathway	10	187	103	5990	0.000333178	0.012062	3.10991	Sme2.5_00018.1_g00001.1; Sme2.5_00044.1_g00012.1; Sme2.5_00131.1_g00007.1; Sme2.5_00187.1_g00021.1; Sme2.5_00978.1_g00009.1; Sme2.5_00978.1_g00010.1; Sme2.5_01868.1_g00007.1; Sme2.5_06903.1_g00001.1; Sme2.5_07438.1_g00003.1; Sme2.5_07438.1_g00007.1
ko00073	Cutin, suberine and wax biosynthesis	5	187	33	5990	0.000468286	0.012062	4.85335	Sme2.5_00345.1_g00019.1; Sme2.5_00441.1_g00012.1; Sme2.5_00889.1_g00004.1; Sme2.5_02174.1_g00001.1; Sme2.5_02440.1_g00001.1
ko00980	Metabolism of xenobiotics by cytochrome P450	8	187	76	5990	0.000543646	0.012062	3.3718	Sme2.5_00661.1_g00006.1; Sme2.5_00669.1_g00017.1; Sme2.5_01385.1_g00011.1; Sme2.5_04997.1_g00002.1; Sme2.5_04997.1_g00004.1; Sme2.5_05385.1_g00004.1; Sme2.5_09086.1_g00002.1; Sme2.5_09472.1_g00001.1
ko04015	Rap1 signaling pathway	4	187	23	5990	0.000598114	0.012062	5.5708	Sme2.5_00161.1_g00002.1; Sme2.5_00855.1_g00011.1; Sme2.5_04878.1_g00004.1; Sme2.5_29726.1_g00001.1
ko04630	Jak-STAT signaling pathway	2	187	8	5990	0.00149335	0.0258136	8.00802	Sme2.5_00978.1_g00009.1; Sme2.5_00978.1_g00010.1
ko04012	ErbB signaling pathway	2	187	9	5990	0.00218877	0.0331051	7.11824	Sme2.5_00978.1_g00009.1; Sme2.5_00978.1_g00010.1
ko00982	Drug metabolism - cytochrome P450	7	187	78	5990	0.00280985	0.03447	2.87467	Sme2.5_00661.1_g00006.1; Sme2.5_00669.1_g00017.1; Sme2.5_01385.1_g00011.1; Sme2.5_04997.1_g00002.1; Sme2.5_04997.1_g00004.1; Sme2.5_09086.1_g00002.1; Sme2.5_09472.1_g00001.1
ko00944	Flavone and flavonol biosynthesis	1	187	3	5990	0.00284876	0.03447	10.6774	Sme2.5_01772.1_g00002.1
ko04022	cGMP-PKG signaling pathway	6	187	65	5990	0.00389208	0.0428129	2.95681	Sme2.5_00161.1_g00002.1; Sme2.5_00848.1_g00001.1; Sme2.5_00855.1_g00011.1; Sme2.5_01714.1_g00001.1; Sme2.5_04878.1_g00004.1; Sme2.5_10112.1_g00001.1
ko01040	Biosynthesis of unsaturated fatty acids	4	187	35	5990	0.004261	0.0429651	3.66081	Sme2.5_01466.1_g00005.1; Sme2.5_06773.1_g00005.1; Sme2.5_09310.1_g00002.1; Sme2.5_11752.1_g00001.1
ko04150	mTOR signaling pathway	6	187	75	5990	0.00854987	0.0795796	2.56257	Sme2.5_00018.1_g00001.1; Sme2.5_00187.1_g00021.1; Sme2.5_00978.1_g00009.1; Sme2.5_00978.1_g00010.1; Sme2.5_07438.1_g00003.1; Sme2.5_07438.1_g00007.1
ko00290	Valine, leucine and isoleucine biosynthesis	4	187	42	5990	0.00936713	0.0809588	3.05067	Sme2.5_00162.1_g00020.1; Sme2.5_00162.1_g00022.1; Sme2.5_03745.1_g00001.1; Sme2.5_05594.1_g00005.1
ko04151	PI3K-Akt signaling pathway	7	187	101	5990	0.0132095	0.0949434	2.22005	Sme2.5_00018.1_g00001.1; Sme2.5_00187.1_g00021.1; Sme2.5_00978.1_g00009.1; Sme2.5_00978.1_g00010.1; Sme2.5_07438.1_g00003.1; Sme2.5_07438.1_g00007.1; Sme2.5_26015.1_g00001.1
ko00500	Starch and sucrose metabolism	14	187	256	5990	0.0135639	0.0949434	1.75175	Sme2.5_00015.1_g00023.1; Sme2.5_00079.1_g00005.1; Sme2.5_00236.1_g00002.1; Sme2.5_00468.1_g00007.1; Sme2.5_00497.1_g00006.1; Sme2.5_00845.1_g00001.1; Sme2.5_01984.1_g00001.1; Sme2.5_04287.1_g00005.1; Sme2.5_04287.1_g00007.1; Sme2.5_04767.1_g00002.1; Sme2.5_06478.1_g00001.1; Sme2.5_08823.1_g00001.1; Sme2.5_10801.1_g00001.1; Sme2.5_12758.1_g00001.1
ko00040	Pentose and glucuronate interconversions	8	187	122	5990	0.0136508	0.0949434	2.10046	Sme2.5_00015.1_g00023.1; Sme2.5_00079.1_g00005.1; Sme2.5_01006.1_g00010.1; Sme2.5_01984.1_g00001.1; Sme2.5_04287.1_g00005.1; Sme2.5_04287.1_g00007.1; Sme2.5_04767.1_g00002.1; Sme2.5_10801.1_g00001.1
ko00830	Retinol metabolism	2	187	17	5990	0.0147422	0.0949434	3.76848	Sme2.5_00661.1_g00006.1; Sme2.5_05385.1_g00004.1
ko04014	Ras signaling pathway	4	187	47	5990	0.0149085	0.0949434	2.72613	Sme2.5_00161.1_g00002.1; Sme2.5_00239.1_g00023.1; Sme2.5_00855.1_g00011.1; Sme2.5_04878.1_g00004.1
ko00350	Tyrosine metabolism	5	187	66	5990	0.0164423	0.099476	2.42667	Sme2.5_00661.1_g00006.1; Sme2.5_01441.1_g00006.1; Sme2.5_08192.1_g00002.1; Sme2.5_25992.1_g00001.1; Sme2.5_30488.1_g00001.1
ko00942	Anthocyanin biosynthesis	1	187	7	5990	0.0183582	0.105778	4.57601	Sme2.5_03583.1_g00009.1
ko00904	Diterpenoid biosynthesis	3	187	34	5990	0.0205273	0.107992	2.82636	Sme2.5_00145.1_g00009.1; Sme2.5_00833.1_g00003.1; Sme2.5_05713.1_g00005.1
ko00062	Fatty acid elongation	3	187	34	5990	0.0205273	0.107992	2.82636	Sme2.5_00238.1_g00005.1; Sme2.5_00826.1_g00007.1; Sme2.5_03511.1_g00001.1
ko04075	Plant hormone signal transduction	16	187	324	5990	0.0239667	0.111598	1.58183	Sme2.5_00038.1_g00008.1; Sme2.5_00072.1_g00016.1; Sme2.5_00085.1_g00016.1; Sme2.5_00175.1_g00022.1; Sme2.5_00457.1_g00010.1; Sme2.5_00590.1_g00010.1; Sme2.5_00595.1_g00009.1; Sme2.5_01795.1_g00002.1; Sme2.5_02104.1_g00004.1; Sme2.5_02453.1_g00002.1; Sme2.5_02650.1_g00007.1; Sme2.5_04620.1_g00003.1; Sme2.5_04707.1_g00004.1; Sme2.5_06786.1_g00002.1; Sme2.5_06786.1_g00009.1; Sme2.5_08551.1_g00002.1
ko00626	Naphthalene degradation	1	187	8	5990	0.0239798	0.111598	4.00401	Sme2.5_00661.1_g00006.1
ko00603	Glycosphingolipid biosynthesis - globo series	1	187	8	5990	0.0239798	0.111598	4.00401	Sme2.5_05106.1_g00003.1
ko00630	Glyoxylate and dicarboxylate metabolism	6	187	95	5990	0.0283688	0.127134	2.02308	Sme2.5_00283.1_g00011.1; Sme2.5_00632.1_g00006.1; Sme2.5_00743.1_g00010.1; Sme2.5_01730.1_g00001.1; Sme2.5_04997.1_g00001.1; Sme2.5_06838.1_g00002.1
ko00909	Sesquiterpenoid and triterpenoid biosynthesis	2	187	23	5990	0.0334996	0.139014	2.7854	Sme2.5_09222.1_g00003.1; Sme2.5_14233.1_g00002.1
ko00052	Galactose metabolism	4	187	58	5990	0.0339004	0.139014	2.20911	Sme2.5_00044.1_g00012.1; Sme2.5_02165.1_g00005.1; Sme2.5_03491.1_g00002.1; Sme2.5_10801.1_g00001.1
ko04070	Phosphatidylinositol signaling system	6	187	100	5990	0.03614	0.139014	1.92193	Sme2.5_00161.1_g00002.1; Sme2.5_00204.1_g00008.1; Sme2.5_00855.1_g00011.1; Sme2.5_04878.1_g00004.1; Sme2.5_05691.1_g00002.1; Sme2.5_15068.1_g00001.1
ko00540	Lipopolysaccharide biosynthesis	1	187	10	5990	0.0369935	0.139014	3.20321	Sme2.5_02966.1_g00001.1
ko00140	Steroid hormone biosynthesis	1	187	10	5990	0.0369935	0.139014	3.20321	Sme2.5_05385.1_g00004.1
ko00950	Isoquinoline alkaloid biosynthesis	3	187	41	5990	0.0379128	0.139014	2.34381	Sme2.5_01441.1_g00006.1; Sme2.5_08192.1_g00002.1; Sme2.5_25992.1_g00001.1
ko00340	Histidine metabolism	2	187	25	5990	0.041585	0.144879	2.56257	Sme2.5_02846.1_g00001.1; Sme2.5_02846.1_g00003.1
ko00270	Cysteine and methionine metabolism	7	187	126	5990	0.0427518	0.144879	1.77956	Sme2.5_01905.1_g00012.1; Sme2.5_01990.1_g00004.1; Sme2.5_03623.1_g00002.1; Sme2.5_04459.1_g00005.1; Sme2.5_05594.1_g00005.1; Sme2.5_12982.1_g00001.1; Sme2.5_25333.1_g00001.1
ko00900	Terpenoid backbone biosynthesis	4	187	62	5990	0.043382	0.144879	2.06659	Sme2.5_01868.1_g00007.1; Sme2.5_03504.1_g00009.1; Sme2.5_06903.1_g00001.1; Sme2.5_07511.1_g00005.1
ko01220	Degradation of aromatic compounds	1	187	11	5990	0.0443019	0.144879	2.91201	Sme2.5_00661.1_g00006.1
ko00906	Carotenoid biosynthesis	3	187	44	5990	0.0473218	0.150683	2.18401	Sme2.5_00145.1_g00002.1; Sme2.5_00721.1_g00007.1; Sme2.5_01979.1_g00007.1
ko00260	Glycine, serine and threonine metabolism	5	187	88	5990	0.0562465	0.170906	1.82	Sme2.5_00162.1_g00020.1; Sme2.5_00162.1_g00022.1; Sme2.5_00283.1_g00011.1; Sme2.5_00632.1_g00006.1; Sme2.5_03745.1_g00001.1
ko00480	Glutathione metabolism	6	187	111	5990	0.0578713	0.170906	1.73146	Sme2.5_00669.1_g00017.1; Sme2.5_01385.1_g00011.1; Sme2.5_04997.1_g00002.1; Sme2.5_04997.1_g00004.1; Sme2.5_09086.1_g00002.1; Sme2.5_09472.1_g00001.1
ko00510	N-Glycan biosynthesis	3	187	47	5990	0.0579103	0.170906	2.0446	Sme2.5_00241.1_g00024.1; Sme2.5_00357.1_g00005.1; Sme2.5_09407.1_g00001.1
ko04020	Calcium signaling pathway	3	187	51	5990	0.0738297	0.2127	1.88424	Sme2.5_00161.1_g00002.1; Sme2.5_00855.1_g00011.1; Sme2.5_04878.1_g00004.1
ko04024	cAMP signaling pathway	3	187	53	5990	0.0825394	0.226983	1.81314	Sme2.5_00161.1_g00002.1; Sme2.5_00855.1_g00011.1; Sme2.5_04878.1_g00004.1
ko04066	HIF-1 signaling pathway	3	187	53	5990	0.0825394	0.226983	1.81314	Sme2.5_00978.1_g00009.1; Sme2.5_00978.1_g00010.1; Sme2.5_16124.1_g00001.1
ko04013	MAPK signaling pathway - fly	3	187	54	5990	0.0870761	0.234138	1.77956	Sme2.5_00848.1_g00001.1; Sme2.5_10112.1_g00001.1; Sme2.5_29726.1_g00001.1
ko00010	Glycolysis / Gluconeogenesis	7	187	150	5990	0.0963845	0.247857	1.49483	Sme2.5_00044.1_g00012.1; Sme2.5_00283.1_g00011.1; Sme2.5_00632.1_g00006.1; Sme2.5_00661.1_g00006.1; Sme2.5_03491.1_g00002.1; Sme2.5_16124.1_g00001.1; Sme2.5_30488.1_g00001.1
ko00625	Chloroalkane and chloroalkene degradation	1	187	17	5990	0.0970481	0.247857	1.88424	Sme2.5_00661.1_g00006.1
ko03018	RNA degradation	6	187	126	5990	0.0983236	0.247857	1.52534	Sme2.5_00044.1_g00012.1; Sme2.5_00076.1_g00014.1; Sme2.5_00648.1_g00007.1; Sme2.5_01117.1_g00010.1; Sme2.5_02847.1_g00006.1; Sme2.5_16124.1_g00001.1
ko00561	Glycerolipid metabolism	4	187	83	5990	0.116744	0.283737	1.54371	Sme2.5_00367.1_g00003.1; Sme2.5_02959.1_g00003.1; Sme2.5_03559.1_g00003.1; Sme2.5_07639.1_g00001.1
ko04510	Focal adhesion	1	187	19	5990	0.117247	0.283737	1.6859	Sme2.5_00433.1_g00006.1
ko00591	Linoleic acid metabolism	1	187	20	5990	0.127709	0.292122	1.6016	Sme2.5_05147.1_g00002.1
ko04130	SNARE interactions in vesicular transport	2	187	40	5990	0.127954	0.292122	1.6016	Sme2.5_00204.1_g00006.1; Sme2.5_00514.1_g00009.1
ko04210	Apoptosis	2	187	40	5990	0.127954	0.292122	1.6016	Sme2.5_00650.1_g00012.1; Sme2.5_05911.1_g00002.1
ko01212	Fatty acid metabolism	4	187	87	5990	0.134955	0.302398	1.47274	Sme2.5_01466.1_g00005.1; Sme2.5_06773.1_g00005.1; Sme2.5_09310.1_g00002.1; Sme2.5_11752.1_g00001.1
ko04140	Regulation of autophagy	2	187	42	5990	0.142305	0.31307	1.52534	Sme2.5_00018.1_g00001.1; Sme2.5_00187.1_g00021.1
ko00592	alpha-Linolenic acid metabolism	3	187	66	5990	0.150132	0.324393	1.456	Sme2.5_05147.1_g00002.1; Sme2.5_28320.1_g00001.1; Sme2.5_30488.1_g00001.1
ko00941	Flavonoid biosynthesis	2	187	44	5990	0.157163	0.333626	1.456	Sme2.5_01772.1_g00002.1; Sme2.5_29908.1_g00001.1
ko00380	Tryptophan metabolism	2	187	45	5990	0.164766	0.343735	1.42365	Sme2.5_00341.1_g00010.1; Sme2.5_05385.1_g00004.1
ko00280	Valine, leucine and isoleucine degradation	3	187	69	5990	0.168074	0.344695	1.3927	Sme2.5_00283.1_g00011.1; Sme2.5_00632.1_g00006.1; Sme2.5_05594.1_g00005.1
ko04142	Lysosome	4	187	95	5990	0.174831	0.352576	1.34872	Sme2.5_00088.1_g00009.1; Sme2.5_00297.1_g00008.1; Sme2.5_00650.1_g00012.1; Sme2.5_03329.1_g00001.1
ko00600	Sphingolipid metabolism	1	187	26	5990	0.194117	0.385052	1.232	Sme2.5_04467.1_g00005.1
ko00940	Phenylpropanoid biosynthesis	8	187	209	5990	0.205294	0.394886	1.22611	Sme2.5_00236.1_g00002.1; Sme2.5_00845.1_g00001.1; Sme2.5_02852.1_g00002.1; Sme2.5_03391.1_g00006.1; Sme2.5_03391.1_g00007.1; Sme2.5_04883.1_g00001.1; Sme2.5_08756.1_g00006.1; Sme2.5_29908.1_g00001.1
ko04214	Apoptosis - fly	1	187	27	5990	0.205602	0.394886	1.18637	Sme2.5_05911.1_g00002.1
ko00640	Propanoate metabolism	2	187	52	5990	0.220638	0.417143	1.232	Sme2.5_00283.1_g00011.1; Sme2.5_00632.1_g00006.1
ko03008	Ribosome biogenesis in eukaryotes	4	187	106	5990	0.235852	0.43499	1.20876	Sme2.5_02948.1_g00005.1; Sme2.5_02948.1_g00007.1; Sme2.5_15670.1_g00001.1; Sme2.5_31806.1_g00001.1
ko04072	Phospholipase D signaling pathway	2	187	54	5990	0.237267	0.43499	1.18637	Sme2.5_00978.1_g00009.1; Sme2.5_00978.1_g00010.1
ko00400	Phenylalanine, tyrosine and tryptophan biosynthesis	2	187	55	5990	0.245664	0.437137	1.1648	Sme2.5_00612.1_g00008.1; Sme2.5_03507.1_g00011.1
ko04810	Regulation of actin cytoskeleton	2	187	55	5990	0.245664	0.437137	1.1648	Sme2.5_07012.1_g00003.1; Sme2.5_29726.1_g00001.1
ko04139	Regulation of mitophagy - yeast	2	187	56	5990	0.254107	0.445607	1.144	Sme2.5_00978.1_g00009.1; Sme2.5_00978.1_g00010.1
ko00513	Various types of N-glycan biosynthesis	1	187	32	5990	0.263803	0.449579	1.001	Sme2.5_09407.1_g00001.1
ko00945	Stilbenoid, diarylheptanoid and gingerol biosynthesis	1	187	32	5990	0.263803	0.449579	1.001	Sme2.5_29908.1_g00001.1
ko00860	Porphyrin and chlorophyll metabolism	2	187	58	5990	0.271111	0.455617	1.10455	Sme2.5_00057.1_g00010.1; Sme2.5_02201.1_g00005.1
ko00920	Sulfur metabolism	1	187	34	5990	0.287191	0.471307	0.94212	Sme2.5_01116.1_g00010.1
ko00460	Cyanoamino acid metabolism	2	187	60	5990	0.288238	0.471307	1.06774	Sme2.5_00236.1_g00002.1; Sme2.5_00845.1_g00001.1
ko00071	Fatty acid degradation	2	187	61	5990	0.296834	0.478892	1.05023	Sme2.5_00661.1_g00006.1; Sme2.5_30488.1_g00001.1
ko00020	Citrate cycle (TCA cycle)	2	187	62	5990	0.305446	0.486302	1.03329	Sme2.5_00283.1_g00011.1; Sme2.5_00632.1_g00006.1
ko04141	Protein processing in endoplasmic reticulum	9	187	265	5990	0.314005	0.493436	1.08788	Sme2.5_00021.1_g00027.1; Sme2.5_00524.1_g00007.1; Sme2.5_00743.1_g00005.1; Sme2.5_04205.1_g00006.1; Sme2.5_05072.1_g00006.1; Sme2.5_05566.1_g00003.1; Sme2.5_06413.1_g00002.1; Sme2.5_16681.1_g00001.1; Sme2.5_26015.1_g00001.1
ko00100	Steroid biosynthesis	1	187	37	5990	0.322101	0.49967	0.865732	Sme2.5_00191.1_g00001.1
ko00910	Nitrogen metabolism	1	187	38	5990	0.333653	0.50465	0.84295	Sme2.5_00743.1_g00010.1
ko00770	Pantothenate and CoA biosynthesis	1	187	38	5990	0.333653	0.50465	0.84295	Sme2.5_05594.1_g00005.1
ko00680	Methane metabolism	2	187	69	5990	0.365786	0.546422	0.928466	Sme2.5_00044.1_g00012.1; Sme2.5_16124.1_g00001.1
ko04068	FoxO signaling pathway	2	187	70	5990	0.374364	0.54645	0.915202	Sme2.5_00018.1_g00001.1; Sme2.5_00187.1_g00021.1
ko01200	Carbon metabolism	10	187	310	5990	0.374837	0.54645	1.03329	Sme2.5_00044.1_g00012.1; Sme2.5_00162.1_g00020.1; Sme2.5_00162.1_g00022.1; Sme2.5_00283.1_g00011.1; Sme2.5_00632.1_g00006.1; Sme2.5_01730.1_g00001.1; Sme2.5_03745.1_g00001.1; Sme2.5_04997.1_g00001.1; Sme2.5_06838.1_g00002.1; Sme2.5_16124.1_g00001.1
ko04010	MAPK signaling pathway	1	187	43	5990	0.390419	0.562177	0.744932	Sme2.5_01714.1_g00001.1
ko04114	Oocyte meiosis	3	187	102	5990	0.394918	0.562177	0.94212	Sme2.5_00161.1_g00002.1; Sme2.5_00855.1_g00011.1; Sme2.5_04878.1_g00004.1
ko04064	NF-kappa B signaling pathway	1	187	45	5990	0.412539	0.580432	0.711824	Sme2.5_04975.1_g00002.1
ko03015	mRNA surveillance pathway	4	187	136	5990	0.420283	0.583836	0.94212	Sme2.5_00199.1_g00001.1; Sme2.5_00648.1_g00007.1; Sme2.5_11273.1_g00001.1; Sme2.5_11273.1_g00003.1
ko00970	Aminoacyl-tRNA biosynthesis	2	187	76	5990	0.425246	0.583836	0.84295	Sme2.5_00098.1_g00021.1; Sme2.5_01069.1_g00007.1
ko00564	Glycerophospholipid metabolism	3	187	107	5990	0.430371	0.583836	0.898096	Sme2.5_00367.1_g00003.1; Sme2.5_02959.1_g00003.1; Sme2.5_03559.1_g00003.1
ko00960	Tropane, piperidine and pyridine alkaloid biosynthesis	1	187	47	5990	0.434258	0.583836	0.681534	Sme2.5_00133.1_g00008.1
ko03410	Base excision repair	1	187	48	5990	0.444956	0.591645	0.667335	Sme2.5_05911.1_g00002.1
ko00051	Fructose and mannose metabolism	2	187	82	5990	0.474652	0.624271	0.78127	Sme2.5_00044.1_g00012.1; Sme2.5_06522.1_g00004.1
ko01230	Biosynthesis of amino acids	8	187	275	5990	0.491647	0.63967	0.931842	Sme2.5_00044.1_g00012.1; Sme2.5_00162.1_g00020.1; Sme2.5_00162.1_g00022.1; Sme2.5_00612.1_g00008.1; Sme2.5_03507.1_g00011.1; Sme2.5_03745.1_g00001.1; Sme2.5_05594.1_g00005.1; Sme2.5_16124.1_g00001.1
ko00130	Ubiquinone and other terpenoid-quinone biosynthesis	1	187	55	5990	0.516524	0.653262	0.582402	Sme2.5_01579.1_g00001.1
ko00710	Carbon fixation in photosynthetic organisms	2	187	88	5990	0.522049	0.653262	0.728002	Sme2.5_01730.1_g00001.1; Sme2.5_04997.1_g00001.1
ko00360	Phenylalanine metabolism	1	187	56	5990	0.526243	0.653262	0.572002	Sme2.5_29908.1_g00001.1
ko02010	ABC transporters	2	187	89	5990	0.529724	0.653262	0.719822	Sme2.5_01270.1_g00001.1; Sme2.5_02550.1_g00003.1
ko00908	Zeatin biosynthesis	1	187	57	5990	0.535831	0.653262	0.561966	Sme2.5_02393.1_g00003.1
ko00562	Inositol phosphate metabolism	2	187	90	5990	0.537331	0.653262	0.711824	Sme2.5_00204.1_g00008.1; Sme2.5_15068.1_g00001.1
ko00030	Pentose phosphate pathway	1	187	58	5990	0.545285	0.653262	0.552277	Sme2.5_00044.1_g00012.1
ko00250	Alanine, aspartate and glutamate metabolism	1	187	58	5990	0.545285	0.653262	0.552277	Sme2.5_10464.1_g00001.1
ko00410	beta-Alanine metabolism	1	187	61	5990	0.57284	0.670401	0.525116	Sme2.5_00411.1_g00014.1
ko04071	Sphingolipid signaling pathway	1	187	61	5990	0.57284	0.670401	0.525116	Sme2.5_04467.1_g00005.1
ko04011	MAPK signaling pathway - yeast	1	187	62	5990	0.581753	0.670401	0.516647	Sme2.5_15068.1_g00001.1
ko03050	Proteasome	1	187	62	5990	0.581753	0.670401	0.516647	Sme2.5_20739.1_g00001.1
ko03013	RNA transport	5	187	199	5990	0.593941	0.67799	0.804826	Sme2.5_00199.1_g00001.1; Sme2.5_00648.1_g00007.1; Sme2.5_02229.1_g00001.1; Sme2.5_03453.1_g00001.1; Sme2.5_04781.1_g00008.1
ko00330	Arginine and proline metabolism	1	187	67	5990	0.624267	0.705947	0.478091	Sme2.5_00411.1_g00014.1
ko00620	Pyruvate metabolism	2	187	107	5990	0.655189	0.734054	0.598731	Sme2.5_00283.1_g00011.1; Sme2.5_00632.1_g00006.1
ko02024	Quorum sensing	1	187	74	5990	0.678091	0.752743	0.432866	Sme2.5_01006.1_g00010.1
ko01210	2-Oxocarboxylic acid metabolism	1	187	78	5990	0.705943	0.776537	0.410668	Sme2.5_05594.1_g00005.1
ko00195	Photosynthesis	1	187	88	5990	0.766898	0.835988	0.364001	Sme2.5_03810.1_g00004.1
ko03430	Mismatch repair	1	187	92	5990	0.788048	0.851374	0.348175	Sme2.5_01856.1_g00006.1
ko03030	DNA replication	1	187	98	5990	0.81662	0.874434	0.326858	Sme2.5_01856.1_g00006.1
ko04145	Phagosome	1	187	100	5990	0.825354	0.876033	0.320321	Sme2.5_00204.1_g00006.1
ko04144	Endocytosis	3	187	191	5990	0.85398	0.898536	0.503122	Sme2.5_00064.1_g00006.1; Sme2.5_00743.1_g00002.1; Sme2.5_02413.1_g00002.1
ko03420	Nucleotide excision repair	1	187	115	5990	0.879806	0.909452	0.27854	Sme2.5_01856.1_g00006.1
ko03460	Fanconi anemia pathway	1	187	117	5990	0.885755	0.909452	0.273779	Sme2.5_01856.1_g00006.1
ko00520	Amino sugar and nucleotide sugar metabolism	3	187	204	5990	0.886904	0.909452	0.47106	Sme2.5_00468.1_g00007.1; Sme2.5_05787.1_g00001.1; Sme2.5_10801.1_g00001.1
ko03440	Homologous recombination	1	187	124	5990	0.904503	0.919704	0.258323	Sme2.5_01856.1_g00006.1
ko03040	Spliceosome	2	187	210	5990	0.963227	0.971254	0.305067	Sme2.5_03453.1_g00001.1; Sme2.5_05344.1_g00003.1
ko00230	Purine metabolism	1	187	179	5990	0.9782	0.9782	0.17895	Sme2.5_00024.1_g00017.1
