# Supplementary material for: Transcriptome profiling reveals potential genes involved in browning of fresh-cut eggplant (Solanum melongena L.)
Source: Sci Rep. 2021 Aug 9;11:16081. doi: 10.1038/s41598-021-94831-z (PMC8352891; doi:10.1038/s41598-021-94831-z)
Supplement: Supplementary file 5 — Supplementary Table S4. [file 41598_2021_94831_MOESM5_ESM.xlsx]

## Sheet: 36CK0-vs-FCK0
Supplementary Table S4 The top 20 KEGG enrichment analysis of DEGs in all pairwise comparisons.
id	term	ListHits	pval	Enrichment_score	Gene
ko00940	Phenylpropanoid biosynthesis	30	4.67103e-05	2.04716	Sme2.5_00001.1_g00048.1; Sme2.5_00022.1_g00026.1; Sme2.5_00049.1_g00012.1; Sme2.5_00140.1_g00012.1; Sme2.5_00209.1_g00001.1; Sme2.5_00345.1_g00006.1; Sme2.5_00423.1_g00003.1; Sme2.5_00745.1_g00004.1; Sme2.5_00845.1_g00001.1; Sme2.5_00864.1_g00009.1; Sme2.5_01597.1_g00016.1; Sme2.5_02111.1_g00008.1; Sme2.5_02537.1_g00008.1; Sme2.5_02584.1_g00007.1; Sme2.5_02896.1_g00006.1; Sme2.5_03745.1_g00003.1;…
ko00460	Cyanoamino acid metabolism	13	4.88832e-05	3.09008	Sme2.5_00140.1_g00012.1; Sme2.5_00845.1_g00001.1; Sme2.5_00889.1_g00010.1; Sme2.5_02140.1_g00012.1; Sme2.5_03772.1_g00003.1; Sme2.5_04461.1_g00003.1; Sme2.5_06897.1_g00005.1; Sme2.5_10467.1_g00005.1; Sme2.5_12729.1_g00004.1; Sme2.5_13126.1_g00005.1; Sme2.5_14644.1_g00001.1; Sme2.5_16453.1_g00001.1; Sme2.5_25328.1_g00001.1
ko00350	Tyrosine metabolism	13	0.000147883	2.80916	Sme2.5_00484.1_g00015.1; Sme2.5_00661.1_g00006.1; Sme2.5_01441.1_g00006.1; Sme2.5_01799.1_g00010.1; Sme2.5_06843.1_g00001.1; Sme2.5_08192.1_g00002.1; Sme2.5_09462.1_g00003.1; Sme2.5_09948.1_g00003.1; Sme2.5_10920.1_g00001.1; Sme2.5_11776.1_g00001.1; Sme2.5_11841.1_g00001.1; Sme2.5_25992.1_g00001.1; Sme2.5_33651.1_g00001.1
ko01230	Biosynthesis of amino acids	35	0.000167795	1.81515	Sme2.5_00044.1_g00012.1; Sme2.5_00097.1_g00005.1; Sme2.5_00100.1_g00007.1; Sme2.5_00162.1_g00004.1; Sme2.5_00162.1_g00020.1; Sme2.5_00162.1_g00021.1; Sme2.5_00162.1_g00022.1; Sme2.5_00211.1_g00004.1; Sme2.5_00226.1_g00004.1; Sme2.5_00378.1_g00026.1; Sme2.5_00420.1_g00009.1; Sme2.5_00612.1_g00008.1; Sme2.5_00612.1_g00009.1; Sme2.5_00889.1_g00010.1; Sme2.5_01795.1_g00007.1; Sme2.5_02195.1_g00011.1;…
ko00073	Cutin, suberine and wax biosynthesis	8	0.000318296	3.45743	Sme2.5_00096.1_g00020.1; Sme2.5_00345.1_g00019.1; Sme2.5_00889.1_g00004.1; Sme2.5_01446.1_g00001.1; Sme2.5_02174.1_g00001.1; Sme2.5_06078.1_g00001.1; Sme2.5_10766.1_g00001.1; Sme2.5_12193.1_g00001.1
ko00950	Isoquinoline alkaloid biosynthesis	9	0.000401769	3.13066	Sme2.5_00484.1_g00015.1; Sme2.5_01441.1_g00006.1; Sme2.5_01799.1_g00010.1; Sme2.5_06843.1_g00001.1; Sme2.5_08192.1_g00002.1; Sme2.5_09948.1_g00003.1; Sme2.5_11776.1_g00001.1; Sme2.5_25992.1_g00001.1; Sme2.5_33651.1_g00001.1
ko00905	Brassinosteroid biosynthesis	5	0.000501151	4.45685	Sme2.5_00099.1_g00022.1; Sme2.5_00626.1_g00012.1; Sme2.5_03087.1_g00004.1; Sme2.5_03333.1_g00003.1; Sme2.5_03333.1_g00004.1
ko00500	Starch and sucrose metabolism	31	0.000875563	1.72703	Sme2.5_00015.1_g00023.1; Sme2.5_00079.1_g00006.1; Sme2.5_00086.1_g00001.1; Sme2.5_00140.1_g00012.1; Sme2.5_00172.1_g00027.1; Sme2.5_00497.1_g00006.1; Sme2.5_00845.1_g00001.1; Sme2.5_00925.1_g00006.1; Sme2.5_00942.1_g00004.1; Sme2.5_00942.1_g00005.1; Sme2.5_01994.1_g00004.1; Sme2.5_02441.1_g00001.1; Sme2.5_03467.1_g00002.1; Sme2.5_03712.1_g00005.1; Sme2.5_04287.1_g00007.1; Sme2.5_04600.1_g00004.1;…
ko04075	Plant hormone signal transduction	37	0.00101768	1.62867	Sme2.5_00003.1_g00016.1; Sme2.5_00003.1_g00017.1; Sme2.5_00011.1_g00006.1; Sme2.5_00013.1_g00014.1; Sme2.5_00015.1_g00002.1; Sme2.5_00047.1_g00026.1; Sme2.5_00057.1_g00033.1; Sme2.5_00072.1_g00016.1; Sme2.5_00085.1_g00016.1; Sme2.5_00345.1_g00024.1; Sme2.5_00457.1_g00010.1; Sme2.5_00498.1_g00011.1; Sme2.5_00538.1_g00012.1; Sme2.5_00984.1_g00004.1; Sme2.5_01040.1_g00001.1; Sme2.5_01347.1_g00009.1;…
ko00592	alpha-Linolenic acid metabolism	11	0.00184158	2.37698	Sme2.5_00071.1_g00009.1; Sme2.5_00322.1_g00013.1; Sme2.5_00323.1_g00013.1; Sme2.5_00323.1_g00014.1; Sme2.5_00323.1_g00015.1; Sme2.5_00323.1_g00016.1; Sme2.5_00819.1_g00006.1; Sme2.5_00940.1_g00003.1; Sme2.5_05147.1_g00002.1; Sme2.5_08480.1_g00001.1; Sme2.5_31572.1_g00001.1
ko00591	Linoleic acid metabolism	5	0.0019064	3.56548	Sme2.5_00819.1_g00006.1; Sme2.5_00940.1_g00003.1; Sme2.5_05147.1_g00002.1; Sme2.5_08376.1_g00002.1; Sme2.5_23355.1_g00001.1
ko00260	Glycine, serine and threonine metabolism	13	0.0029737	2.10687	Sme2.5_00162.1_g00020.1; Sme2.5_00162.1_g00021.1; Sme2.5_00162.1_g00022.1; Sme2.5_00484.1_g00015.1; Sme2.5_00612.1_g00009.1; Sme2.5_01799.1_g00010.1; Sme2.5_03695.1_g00003.1; Sme2.5_03745.1_g00001.1; Sme2.5_03772.1_g00003.1; Sme2.5_06855.1_g00002.1; Sme2.5_09948.1_g00003.1; Sme2.5_19892.1_g00001.1; Sme2.5_30568.1_g00001.1
ko00410	beta-Alanine metabolism	10	0.0030187	2.33802	Sme2.5_00005.1_g00003.1; Sme2.5_00411.1_g00014.1; Sme2.5_00484.1_g00015.1; Sme2.5_00721.1_g00005.1; Sme2.5_01186.1_g00006.1; Sme2.5_01799.1_g00010.1; Sme2.5_05345.1_g00004.1; Sme2.5_05582.1_g00001.1; Sme2.5_09948.1_g00003.1; Sme2.5_18392.1_g00001.1
ko00100	Steroid biosynthesis	7	0.00346071	2.6982	Sme2.5_00006.1_g00029.1; Sme2.5_00076.1_g00009.1; Sme2.5_01385.1_g00007.1; Sme2.5_03067.1_g00002.1; Sme2.5_04335.1_g00001.1; Sme2.5_12551.1_g00002.1; Sme2.5_14133.1_g00001.1
ko00360	Phenylalanine metabolism	9	0.00495669	2.29209	Sme2.5_00001.1_g00048.1; Sme2.5_00209.1_g00001.1; Sme2.5_00484.1_g00015.1; Sme2.5_00864.1_g00009.1; Sme2.5_01799.1_g00010.1; Sme2.5_09948.1_g00003.1; Sme2.5_11841.1_g00001.1; Sme2.5_16832.1_g00001.1; Sme2.5_16832.1_g00002.1
ko01220	Degradation of aromatic compounds	3	0.00528923	3.88961	Sme2.5_00001.1_g00048.1; Sme2.5_00661.1_g00006.1; Sme2.5_09462.1_g00003.1
ko00908	Zeatin biosynthesis	9	0.00564609	2.25188	Sme2.5_00186.1_g00018.1; Sme2.5_00810.1_g00002.1; Sme2.5_00810.1_g00005.1; Sme2.5_01707.1_g00009.1; Sme2.5_01707.1_g00011.1; Sme2.5_03999.1_g00002.1; Sme2.5_04138.1_g00003.1; Sme2.5_09776.1_g00002.1; Sme2.5_11202.1_g00001.1
ko00052	Galactose metabolism	9	0.00640818	2.21305	Sme2.5_00044.1_g00012.1; Sme2.5_00942.1_g00004.1; Sme2.5_00942.1_g00005.1; Sme2.5_02289.1_g00008.1; Sme2.5_03792.1_g00006.1; Sme2.5_04600.1_g00004.1; Sme2.5_09449.1_g00003.1; Sme2.5_09750.1_g00002.1; Sme2.5_10801.1_g00001.1
ko00290	Valine, leucine and isoleucine biosynthesis	7	0.00777836	2.37698	Sme2.5_00162.1_g00020.1; Sme2.5_00162.1_g00021.1; Sme2.5_00162.1_g00022.1; Sme2.5_02337.1_g00001.1; Sme2.5_03745.1_g00001.1; Sme2.5_05409.1_g00001.1; Sme2.5_30568.1_g00001.1
ko00680	Methane metabolism	10	0.00794694	2.06694	Sme2.5_00044.1_g00012.1; Sme2.5_00378.1_g00026.1; Sme2.5_00612.1_g00009.1; Sme2.5_03695.1_g00003.1; Sme2.5_03772.1_g00003.1; Sme2.5_04375.1_g00007.1; Sme2.5_09462.1_g00003.1; Sme2.5_16111.1_g00001.1; Sme2.5_16124.1_g00001.1; Sme2.5_26607.1_g00002.1

## Sheet: 362min-vs-36CK0
Supplementary Table S4 The top 20 KEGG enrichment analysis of DEGs in all pairwise comparisons.
id	term	ListHits	pval	Enrichment_score	Gene
ko00196	Photosynthesis - antenna proteins	16	4.51403e-11	5.1131	Sme2.5_00087.1_g00019.1; Sme2.5_00136.1_g00024.1; Sme2.5_00225.1_g00030.1; Sme2.5_00225.1_g00032.1; Sme2.5_01099.1_g00009.1; Sme2.5_01235.1_g00007.1; Sme2.5_02351.1_g00008.1; Sme2.5_02933.1_g00009.1; Sme2.5_03537.1_g00010.1; Sme2.5_03628.1_g00001.1; Sme2.5_04919.1_g00005.1; Sme2.5_04919.1_g00006.1; Sme2.5_05312.1_g00005.1; Sme2.5_06099.1_g00001.1; Sme2.5_06484.1_g00010.1; Sme2.5_23529.1_g00002.1
ko03010	Ribosome	86	6.35384e-10	1.86612	Sme2.5_00014.1_g00034.1; Sme2.5_00026.1_g00018.1; Sme2.5_00054.1_g00021.1; Sme2.5_00058.1_g00024.1; Sme2.5_00079.1_g00001.1; Sme2.5_00096.1_g00015.1; Sme2.5_00127.1_g00006.1; Sme2.5_00127.1_g00018.1; Sme2.5_00157.1_g00012.1; Sme2.5_00163.1_g00011.1; Sme2.5_00163.1_g00017.1; Sme2.5_00187.1_g00018.1; Sme2.5_00265.1_g00010.1; Sme2.5_00276.1_g00008.1; Sme2.5_00276.1_g00016.1; Sme2.5_00298.1_g00006.1;…
ko00195	Photosynthesis	25	0.000144198	1.99731	Sme2.5_00001.1_g00022.1; Sme2.5_00130.1_g00007.1; Sme2.5_00832.1_g00002.1; Sme2.5_00853.1_g00007.1; Sme2.5_01082.1_g00001.1; Sme2.5_01603.1_g00010.1; Sme2.5_01694.1_g00010.1; Sme2.5_02443.1_g00005.1; Sme2.5_02738.1_g00005.1; Sme2.5_03639.1_g00004.1; Sme2.5_03745.1_g00004.1; Sme2.5_04335.1_g00004.1; Sme2.5_04638.1_g00003.1; Sme2.5_05205.1_g00002.1; Sme2.5_05205.1_g00003.1; Sme2.5_05223.1_g00007.1;…
ko00940	Phenylpropanoid biosynthesis	46	0.000698711	1.54739	Sme2.5_00022.1_g00026.1; Sme2.5_00027.1_g00032.1; Sme2.5_00029.1_g00006.1; Sme2.5_00140.1_g00012.1; Sme2.5_00157.1_g00021.1; Sme2.5_00209.1_g00001.1; Sme2.5_00225.1_g00028.1; Sme2.5_00243.1_g00005.1; Sme2.5_00345.1_g00006.1; Sme2.5_00423.1_g00003.1; Sme2.5_00745.1_g00004.1; Sme2.5_00747.1_g00009.1; Sme2.5_00788.1_g00009.1; Sme2.5_00843.1_g00005.1; Sme2.5_00845.1_g00001.1; Sme2.5_00864.1_g00009.1;…
ko00260	Glycine, serine and threonine metabolism	23	0.000933718	1.83752	Sme2.5_00058.1_g00006.1; Sme2.5_00162.1_g00020.1; Sme2.5_00162.1_g00021.1; Sme2.5_00162.1_g00022.1; Sme2.5_00210.1_g00012.1; Sme2.5_00484.1_g00015.1; Sme2.5_00632.1_g00006.1; Sme2.5_00858.1_g00005.1; Sme2.5_01725.1_g00007.1; Sme2.5_01799.1_g00010.1; Sme2.5_02000.1_g00013.1; Sme2.5_02556.1_g00005.1; Sme2.5_03454.1_g00001.1; Sme2.5_03745.1_g00001.1; Sme2.5_03772.1_g00003.1; Sme2.5_05449.1_g00003.1;…
ko00950	Isoquinoline alkaloid biosynthesis	13	0.00104406	2.22919	Sme2.5_00165.1_g00009.1; Sme2.5_00484.1_g00015.1; Sme2.5_01037.1_g00003.1; Sme2.5_01441.1_g00006.1; Sme2.5_01799.1_g00010.1; Sme2.5_04286.1_g00003.1; Sme2.5_05449.1_g00003.1; Sme2.5_06843.1_g00001.1; Sme2.5_08192.1_g00002.1; Sme2.5_09948.1_g00003.1; Sme2.5_10373.1_g00001.1; Sme2.5_25992.1_g00001.1; Sme2.5_33651.1_g00001.1
ko00625	Chloroalkane and chloroalkene degradation	7	0.00119602	2.89492	Sme2.5_00661.1_g00006.1; Sme2.5_01553.1_g00002.1; Sme2.5_04323.1_g00001.1; Sme2.5_04651.1_g00007.1; Sme2.5_05582.1_g00001.1; Sme2.5_07461.1_g00003.1; Sme2.5_09462.1_g00003.1
ko00630	Glyoxylate and dicarboxylate metabolism	24	0.00129302	1.77613	Sme2.5_00145.1_g00001.1; Sme2.5_00347.1_g00010.1; Sme2.5_00543.1_g00002.1; Sme2.5_00632.1_g00006.1; Sme2.5_00743.1_g00009.1; Sme2.5_00797.1_g00010.1; Sme2.5_00844.1_g00010.1; Sme2.5_00858.1_g00005.1; Sme2.5_01730.1_g00001.1; Sme2.5_01803.1_g00011.1; Sme2.5_02233.1_g00003.1; Sme2.5_02556.1_g00005.1; Sme2.5_03151.1_g00001.1; Sme2.5_03772.1_g00003.1; Sme2.5_04997.1_g00001.1; Sme2.5_05968.1_g00004.1;…
ko00400	Phenylalanine, tyrosine and tryptophan biosynthesis	15	0.00316868	1.91741	Sme2.5_00165.1_g00009.1; Sme2.5_00226.1_g00004.1; Sme2.5_00583.1_g00003.1; Sme2.5_00612.1_g00008.1; Sme2.5_02195.1_g00011.1; Sme2.5_02607.1_g00004.1; Sme2.5_03507.1_g00011.1; Sme2.5_03507.1_g00013.1; Sme2.5_05121.1_g00005.1; Sme2.5_05343.1_g00007.1; Sme2.5_06679.1_g00002.1; Sme2.5_06855.1_g00002.1; Sme2.5_07361.1_g00001.1; Sme2.5_07830.1_g00002.1; Sme2.5_10373.1_g00001.1
ko00100	Steroid biosynthesis	11	0.00383358	2.09015	Sme2.5_00006.1_g00029.1; Sme2.5_00041.1_g00011.1; Sme2.5_00076.1_g00009.1; Sme2.5_00191.1_g00001.1; Sme2.5_00571.1_g00005.1; Sme2.5_01385.1_g00007.1; Sme2.5_02353.1_g00001.1; Sme2.5_03067.1_g00002.1; Sme2.5_04335.1_g00001.1; Sme2.5_12551.1_g00002.1; Sme2.5_14133.1_g00001.1
ko00073	Cutin, suberine and wax biosynthesis	10	0.00438727	2.13046	Sme2.5_00007.1_g00005.1; Sme2.5_00345.1_g00019.1; Sme2.5_00441.1_g00012.1; Sme2.5_00479.1_g00010.1; Sme2.5_00889.1_g00004.1; Sme2.5_01446.1_g00001.1; Sme2.5_02174.1_g00001.1; Sme2.5_02440.1_g00001.1; Sme2.5_10766.1_g00001.1; Sme2.5_12193.1_g00001.1
ko04075	Plant hormone signal transduction	62	0.00476921	1.34535	Sme2.5_00003.1_g00016.1; Sme2.5_00011.1_g00006.1; Sme2.5_00013.1_g00014.1; Sme2.5_00015.1_g00002.1; Sme2.5_00047.1_g00026.1; Sme2.5_00057.1_g00032.1; Sme2.5_00072.1_g00016.1; Sme2.5_00083.1_g00005.1; Sme2.5_00085.1_g00016.1; Sme2.5_00112.1_g00010.1; Sme2.5_00175.1_g00022.1; Sme2.5_00345.1_g00024.1; Sme2.5_00363.1_g00004.1; Sme2.5_00456.1_g00010.1; Sme2.5_00457.1_g00010.1; Sme2.5_00531.1_g00003.1;…
ko00904	Diterpenoid biosynthesis	10	0.00567019	2.0678	Sme2.5_00145.1_g00009.1; Sme2.5_00235.1_g00017.1; Sme2.5_00833.1_g00003.1; Sme2.5_00909.1_g00010.1; Sme2.5_02165.1_g00001.1; Sme2.5_02246.1_g00002.1; Sme2.5_02297.1_g00002.1; Sme2.5_04299.1_g00006.1; Sme2.5_05285.1_g00002.1; Sme2.5_06317.1_g00002.1
ko00040	Pentose and glucuronate interconversions	27	0.00595672	1.55593	Sme2.5_00015.1_g00023.1; Sme2.5_00036.1_g00028.1; Sme2.5_00079.1_g00006.1; Sme2.5_00367.1_g00006.1; Sme2.5_00737.1_g00009.1; Sme2.5_00925.1_g00012.1; Sme2.5_01044.1_g00001.1; Sme2.5_01445.1_g00016.1; Sme2.5_01494.1_g00002.1; Sme2.5_01553.1_g00002.1; Sme2.5_02418.1_g00012.1; Sme2.5_02931.1_g00003.1; Sme2.5_03467.1_g00002.1; Sme2.5_03712.1_g00005.1; Sme2.5_04065.1_g00003.1; Sme2.5_04287.1_g00007.1;…
ko00830	Retinol metabolism	6	0.0060822	2.48136	Sme2.5_00661.1_g00006.1; Sme2.5_01089.1_g00015.1; Sme2.5_04651.1_g00007.1; Sme2.5_05385.1_g00002.1; Sme2.5_05385.1_g00004.1; Sme2.5_09462.1_g00003.1
ko00941	Flavonoid biosynthesis	12	0.00650477	1.91741	Sme2.5_00015.1_g00020.1; Sme2.5_00029.1_g00006.1; Sme2.5_00283.1_g00002.1; Sme2.5_00345.1_g00006.1; Sme2.5_01193.1_g00009.1; Sme2.5_01597.1_g00016.1; Sme2.5_01643.1_g00012.1; Sme2.5_01810.1_g00011.1; Sme2.5_02364.1_g00012.1; Sme2.5_04313.1_g00001.1; Sme2.5_06006.1_g00001.1; Sme2.5_13923.1_g00001.1
ko00500	Starch and sucrose metabolism	50	0.00654363	1.37315	Sme2.5_00015.1_g00006.1; Sme2.5_00015.1_g00023.1; Sme2.5_00036.1_g00028.1; Sme2.5_00079.1_g00006.1; Sme2.5_00140.1_g00012.1; Sme2.5_00172.1_g00027.1; Sme2.5_00367.1_g00006.1; Sme2.5_00625.1_g00004.1; Sme2.5_00805.1_g00011.1; Sme2.5_00845.1_g00001.1; Sme2.5_00925.1_g00006.1; Sme2.5_00925.1_g00012.1; Sme2.5_00942.1_g00005.1; Sme2.5_01212.1_g00006.1; Sme2.5_01235.1_g00017.1; Sme2.5_01256.1_g00006.1;…
ko00903	Limonene and pinene degradation	4	0.00779443	2.81221	Sme2.5_01553.1_g00002.1; Sme2.5_04323.1_g00001.1; Sme2.5_05582.1_g00001.1; Sme2.5_07461.1_g00003.1
ko00380	Tryptophan metabolism	12	0.00798728	1.8748	Sme2.5_00310.1_g00006.1; Sme2.5_00341.1_g00010.1; Sme2.5_00536.1_g00004.1; Sme2.5_00797.1_g00010.1; Sme2.5_01553.1_g00002.1; Sme2.5_03083.1_g00002.1; Sme2.5_04323.1_g00001.1; Sme2.5_05385.1_g00002.1; Sme2.5_05385.1_g00004.1; Sme2.5_05582.1_g00001.1; Sme2.5_07461.1_g00003.1; Sme2.5_09651.1_g00001.1
ko00350	Tyrosine metabolism	16	0.00920601	1.70437	Sme2.5_00165.1_g00009.1; Sme2.5_00484.1_g00015.1; Sme2.5_00661.1_g00006.1; Sme2.5_01037.1_g00003.1; Sme2.5_01441.1_g00006.1; Sme2.5_01799.1_g00010.1; Sme2.5_04286.1_g00003.1; Sme2.5_04651.1_g00007.1; Sme2.5_05449.1_g00003.1; Sme2.5_06843.1_g00001.1; Sme2.5_08192.1_g00002.1; Sme2.5_09462.1_g00003.1; Sme2.5_09948.1_g00003.1; Sme2.5_10373.1_g00001.1; Sme2.5_25992.1_g00001.1; Sme2.5_33651.1_g00001.1

## Sheet: 362min-vs-F2min
Supplementary Table S4 The top 20 KEGG enrichment analysis of DEGs in all pairwise comparisons.
id	term	ListHits	pval	Enrichment_score	Gene
ko00196	Photosynthesis - antenna proteins	12	1.72731e-08	5.49121	Sme2.5_00136.1_g00024.1; Sme2.5_00225.1_g00030.1; Sme2.5_00225.1_g00032.1; Sme2.5_00556.1_g00015.1; Sme2.5_01099.1_g00009.1; Sme2.5_02351.1_g00008.1; Sme2.5_03537.1_g00010.1; Sme2.5_03628.1_g00001.1; Sme2.5_04919.1_g00005.1; Sme2.5_04919.1_g00006.1; Sme2.5_06099.1_g00001.1; Sme2.5_06484.1_g00010.1
ko00195	Photosynthesis	21	3.23172e-05	2.40241	Sme2.5_00130.1_g00007.1; Sme2.5_00832.1_g00002.1; Sme2.5_00853.1_g00007.1; Sme2.5_01082.1_g00001.1; Sme2.5_01223.1_g00003.1; Sme2.5_01694.1_g00010.1; Sme2.5_02443.1_g00005.1; Sme2.5_02738.1_g00005.1; Sme2.5_03639.1_g00004.1; Sme2.5_03810.1_g00004.1; Sme2.5_04047.1_g00004.1; Sme2.5_05205.1_g00002.1; Sme2.5_05205.1_g00003.1; Sme2.5_05223.1_g00007.1; Sme2.5_06540.1_g00005.1; Sme2.5_06540.1_g00006.1;…
ko00710	Carbon fixation in photosynthetic organisms	21	3.23172e-05	2.40241	Sme2.5_00142.1_g00014.1; Sme2.5_00179.1_g00007.1; Sme2.5_00584.1_g00016.1; Sme2.5_00844.1_g00010.1; Sme2.5_01284.1_g00014.1; Sme2.5_01803.1_g00011.1; Sme2.5_02233.1_g00003.1; Sme2.5_02348.1_g00006.1; Sme2.5_03231.1_g00010.1; Sme2.5_04442.1_g00002.1; Sme2.5_04997.1_g00001.1; Sme2.5_05072.1_g00005.1; Sme2.5_05182.1_g00002.1; Sme2.5_05621.1_g00013.1; Sme2.5_06163.1_g00003.1; Sme2.5_07446.1_g00003.1;…
ko03010	Ribosome	54	3.73915e-05	1.67787	Sme2.5_00026.1_g00018.1; Sme2.5_00054.1_g00021.1; Sme2.5_00079.1_g00001.1; Sme2.5_00096.1_g00015.1; Sme2.5_00127.1_g00018.1; Sme2.5_00157.1_g00012.1; Sme2.5_00163.1_g00011.1; Sme2.5_00187.1_g00018.1; Sme2.5_00239.1_g00016.1; Sme2.5_00265.1_g00010.1; Sme2.5_00298.1_g00006.1; Sme2.5_00323.1_g00012.1; Sme2.5_00341.1_g00011.1; Sme2.5_00398.1_g00024.1; Sme2.5_00423.1_g00008.1; Sme2.5_00477.1_g00009.1;…
ko00630	Glyoxylate and dicarboxylate metabolism	20	0.000318694	2.11942	Sme2.5_00127.1_g00026.1; Sme2.5_00211.1_g00004.1; Sme2.5_00844.1_g00010.1; Sme2.5_01803.1_g00011.1; Sme2.5_01907.1_g00017.1; Sme2.5_02233.1_g00003.1; Sme2.5_02556.1_g00005.1; Sme2.5_03151.1_g00001.1; Sme2.5_03231.1_g00010.1; Sme2.5_04997.1_g00001.1; Sme2.5_05182.1_g00002.1; Sme2.5_06163.1_g00003.1; Sme2.5_06407.1_g00003.1; Sme2.5_07446.1_g00003.1; Sme2.5_07854.1_g00002.1; Sme2.5_09577.1_g00003.1;…
ko04630	Jak-STAT signaling pathway	4	0.00041271	5.03361	Sme2.5_00978.1_g00009.1; Sme2.5_00978.1_g00010.1; Sme2.5_01145.1_g00008.1; Sme2.5_10933.1_g00002.1
ko00270	Cysteine and methionine metabolism	22	0.00275099	1.75777	Sme2.5_00004.1_g00028.1; Sme2.5_00065.1_g00022.1; Sme2.5_00097.1_g00005.1; Sme2.5_00130.1_g00020.1; Sme2.5_00157.1_g00008.1; Sme2.5_00653.1_g00013.1; Sme2.5_00889.1_g00010.1; Sme2.5_00960.1_g00014.1; Sme2.5_01363.1_g00013.1; Sme2.5_01650.1_g00001.1; Sme2.5_01725.1_g00007.1; Sme2.5_02337.1_g00001.1; Sme2.5_04148.1_g00001.1; Sme2.5_06569.1_g00005.1; Sme2.5_07249.1_g00002.1; Sme2.5_10373.1_g00001.1;…
ko00905	Brassinosteroid biosynthesis	5	0.00313865	3.14601	Sme2.5_00629.1_g00013.1; Sme2.5_03122.1_g00009.1; Sme2.5_03333.1_g00003.1; Sme2.5_03333.1_g00004.1; Sme2.5_05698.1_g00004.1
ko04075	Plant hormone signal transduction	46	0.00450552	1.4293	Sme2.5_00038.1_g00002.1; Sme2.5_00083.1_g00005.1; Sme2.5_00112.1_g00011.1; Sme2.5_00175.1_g00022.1; Sme2.5_00204.1_g00017.1; Sme2.5_00287.1_g00005.1; Sme2.5_00363.1_g00004.1; Sme2.5_00457.1_g00010.1; Sme2.5_00498.1_g00011.1; Sme2.5_00595.1_g00009.1; Sme2.5_00745.1_g00005.1; Sme2.5_00946.1_g00005.1; Sme2.5_01060.1_g00008.1; Sme2.5_01200.1_g00003.1; Sme2.5_01341.1_g00014.1; Sme2.5_01347.1_g00009.1;…
ko04810	Regulation of actin cytoskeleton	11	0.00665969	2.01345	Sme2.5_00044.1_g00027.1; Sme2.5_00239.1_g00010.1; Sme2.5_00538.1_g00006.1; Sme2.5_00832.1_g00007.1; Sme2.5_01003.1_g00001.1; Sme2.5_01169.1_g00004.1; Sme2.5_03299.1_g00003.1; Sme2.5_04355.1_g00003.1; Sme2.5_04436.1_g00003.1; Sme2.5_07012.1_g00003.1; Sme2.5_08304.1_g00001.1
ko04012	ErbB signaling pathway	3	0.00808012	3.35574	Sme2.5_00978.1_g00009.1; Sme2.5_00978.1_g00010.1; Sme2.5_10933.1_g00002.1
ko04066	HIF-1 signaling pathway	9	0.0334401	1.70953	Sme2.5_00407.1_g00005.1; Sme2.5_00978.1_g00009.1; Sme2.5_00978.1_g00010.1; Sme2.5_01145.1_g00008.1; Sme2.5_01441.1_g00007.1; Sme2.5_01443.1_g00003.1; Sme2.5_02030.1_g00010.1; Sme2.5_06320.1_g00003.1; Sme2.5_10933.1_g00002.1
ko04072	Phospholipase D signaling pathway	9	0.037542	1.67787	Sme2.5_00029.1_g00028.1; Sme2.5_00044.1_g00027.1; Sme2.5_00538.1_g00006.1; Sme2.5_00622.1_g00002.1; Sme2.5_00978.1_g00009.1; Sme2.5_00978.1_g00010.1; Sme2.5_01564.1_g00007.1; Sme2.5_04436.1_g00003.1; Sme2.5_10933.1_g00002.1
ko04068	FoxO signaling pathway	11	0.0412491	1.58199	Sme2.5_00018.1_g00001.1; Sme2.5_00087.1_g00014.1; Sme2.5_00437.1_g00005.1; Sme2.5_00644.1_g00001.1; Sme2.5_01145.1_g00008.1; Sme2.5_01484.1_g00008.1; Sme2.5_04410.1_g00002.1; Sme2.5_05529.1_g00001.1; Sme2.5_12235.1_g00002.1; Sme2.5_13605.1_g00003.1; Sme2.5_30251.1_g00001.1
ko00053	Ascorbate and aldarate metabolism	8	0.0439815	1.67787	Sme2.5_00015.1_g00041.1; Sme2.5_00015.1_g00042.1; Sme2.5_00036.1_g00028.1; Sme2.5_00158.1_g00014.1; Sme2.5_01553.1_g00002.1; Sme2.5_03957.1_g00004.1; Sme2.5_05133.1_g00002.1; Sme2.5_07461.1_g00003.1
ko04139	Regulation of mitophagy - yeast	9	0.0467617	1.61795	Sme2.5_00044.1_g00027.1; Sme2.5_00087.1_g00014.1; Sme2.5_00401.1_g00014.1; Sme2.5_00538.1_g00006.1; Sme2.5_00978.1_g00009.1; Sme2.5_00978.1_g00010.1; Sme2.5_04436.1_g00003.1; Sme2.5_05529.1_g00001.1; Sme2.5_10933.1_g00002.1
ko00220	Arginine biosynthesis	7	0.0515521	1.67787	Sme2.5_00061.1_g00021.1; Sme2.5_00211.1_g00004.1; Sme2.5_03151.1_g00001.1; Sme2.5_04368.1_g00007.1; Sme2.5_04848.1_g00002.1; Sme2.5_05328.1_g00004.1; Sme2.5_09970.1_g00001.1
ko00562	Inositol phosphate metabolism	13	0.0591703	1.45415	Sme2.5_00044.1_g00027.1; Sme2.5_00183.1_g00007.1; Sme2.5_00447.1_g00009.1; Sme2.5_00538.1_g00006.1; Sme2.5_00832.1_g00007.1; Sme2.5_01003.1_g00001.1; Sme2.5_01169.1_g00004.1; Sme2.5_03957.1_g00004.1; Sme2.5_04355.1_g00003.1; Sme2.5_04436.1_g00003.1; Sme2.5_04442.1_g00002.1; Sme2.5_10787.1_g00001.1; Sme2.5_18656.1_g00001.1
ko00500	Starch and sucrose metabolism	32	0.0692178	1.2584	Sme2.5_00015.1_g00006.1; Sme2.5_00036.1_g00028.1; Sme2.5_00079.1_g00006.1; Sme2.5_00140.1_g00012.1; Sme2.5_00175.1_g00004.1; Sme2.5_00236.1_g00002.1; Sme2.5_00407.1_g00005.1; Sme2.5_00497.1_g00006.1; Sme2.5_00625.1_g00004.1; Sme2.5_00805.1_g00011.1; Sme2.5_00876.1_g00016.1; Sme2.5_01212.1_g00006.1; Sme2.5_01494.1_g00002.1; Sme2.5_02244.1_g00007.1; Sme2.5_02309.1_g00010.1; Sme2.5_02333.1_g00005.1;…
ko00982	Drug metabolism - cytochrome P450	11	0.0821135	1.41974	Sme2.5_00275.1_g00006.1; Sme2.5_00519.1_g00018.1; Sme2.5_00701.1_g00009.1; Sme2.5_01385.1_g00014.1; Sme2.5_01488.1_g00002.1; Sme2.5_02988.1_g00006.1; Sme2.5_04071.1_g00007.1; Sme2.5_04262.1_g00006.1; Sme2.5_18182.1_g00001.1; Sme2.5_20706.1_g00001.1; Sme2.5_30378.1_g00001.1

## Sheet: 3615min-vs-36CK0
Supplementary Table S4 The top 20 KEGG enrichment analysis of DEGs in all pairwise comparisons.
id	term	ListHits	pval	Enrichment_score	Gene
ko04075	Plant hormone signal transduction	40	2.43692e-05	1.89132	Sme2.5_00011.1_g00006.1; Sme2.5_00013.1_g00014.1; Sme2.5_00014.1_g00012.1; Sme2.5_00015.1_g00002.1; Sme2.5_00057.1_g00032.1; Sme2.5_00059.1_g00011.1; Sme2.5_00085.1_g00016.1; Sme2.5_00175.1_g00022.1; Sme2.5_00284.1_g00013.1; Sme2.5_00456.1_g00010.1; Sme2.5_00457.1_g00010.1; Sme2.5_00531.1_g00003.1; Sme2.5_00549.1_g00001.1; Sme2.5_00590.1_g00009.1; Sme2.5_00590.1_g00010.1; Sme2.5_00590.1_g00012.1;…
ko00073	Cutin, suberine and wax biosynthesis	9	2.97497e-05	4.1781	Sme2.5_00007.1_g00005.1; Sme2.5_00096.1_g00020.1; Sme2.5_00345.1_g00019.1; Sme2.5_00441.1_g00012.1; Sme2.5_00889.1_g00004.1; Sme2.5_01446.1_g00001.1; Sme2.5_02174.1_g00001.1; Sme2.5_02440.1_g00001.1; Sme2.5_12193.1_g00001.1
ko00260	Glycine, serine and threonine metabolism	15	0.000149007	2.61131	Sme2.5_00058.1_g00006.1; Sme2.5_00086.1_g00016.1; Sme2.5_00162.1_g00020.1; Sme2.5_00162.1_g00021.1; Sme2.5_00162.1_g00022.1; Sme2.5_00283.1_g00011.1; Sme2.5_00484.1_g00015.1; Sme2.5_01725.1_g00007.1; Sme2.5_01799.1_g00010.1; Sme2.5_03454.1_g00001.1; Sme2.5_03695.1_g00003.1; Sme2.5_03745.1_g00001.1; Sme2.5_06855.1_g00002.1; Sme2.5_09948.1_g00003.1; Sme2.5_30568.1_g00001.1
ko00950	Isoquinoline alkaloid biosynthesis	9	0.000224809	3.36286	Sme2.5_00165.1_g00009.1; Sme2.5_00484.1_g00015.1; Sme2.5_01441.1_g00006.1; Sme2.5_01799.1_g00010.1; Sme2.5_06843.1_g00001.1; Sme2.5_08192.1_g00002.1; Sme2.5_09948.1_g00003.1; Sme2.5_25992.1_g00001.1; Sme2.5_33651.1_g00001.1
ko00350	Tyrosine metabolism	12	0.000272549	2.7854	Sme2.5_00165.1_g00009.1; Sme2.5_00484.1_g00015.1; Sme2.5_00606.1_g00005.1; Sme2.5_01441.1_g00006.1; Sme2.5_01799.1_g00010.1; Sme2.5_04651.1_g00007.1; Sme2.5_06843.1_g00001.1; Sme2.5_08192.1_g00002.1; Sme2.5_09462.1_g00003.1; Sme2.5_09948.1_g00003.1; Sme2.5_25992.1_g00001.1; Sme2.5_33651.1_g00001.1
ko00941	Flavonoid biosynthesis	9	0.000417096	3.13357	Sme2.5_00345.1_g00006.1; Sme2.5_01193.1_g00009.1; Sme2.5_01597.1_g00016.1; Sme2.5_01643.1_g00012.1; Sme2.5_01695.1_g00006.1; Sme2.5_01810.1_g00011.1; Sme2.5_02364.1_g00012.1; Sme2.5_04313.1_g00001.1; Sme2.5_13923.1_g00001.1
ko00625	Chloroalkane and chloroalkene degradation	5	0.000496577	4.50579	Sme2.5_00606.1_g00005.1; Sme2.5_04323.1_g00001.1; Sme2.5_04651.1_g00007.1; Sme2.5_05582.1_g00001.1; Sme2.5_09462.1_g00003.1
ko00500	Starch and sucrose metabolism	30	0.000541813	1.79528	Sme2.5_00015.1_g00023.1; Sme2.5_00036.1_g00028.1; Sme2.5_00059.1_g00006.1; Sme2.5_00086.1_g00001.1; Sme2.5_00172.1_g00027.1; Sme2.5_00367.1_g00006.1; Sme2.5_00496.1_g00011.1; Sme2.5_00571.1_g00010.1; Sme2.5_00845.1_g00001.1; Sme2.5_00925.1_g00012.1; Sme2.5_00942.1_g00004.1; Sme2.5_00942.1_g00005.1; Sme2.5_01674.1_g00010.1; Sme2.5_02022.1_g00006.1; Sme2.5_02490.1_g00009.1; Sme2.5_02758.1_g00009.1;…
ko00626	Naphthalene degradation	3	0.00101368	5.74488	Sme2.5_00606.1_g00005.1; Sme2.5_04651.1_g00007.1; Sme2.5_09462.1_g00003.1
ko00052	Galactose metabolism	10	0.00111346	2.64133	Sme2.5_00044.1_g00012.1; Sme2.5_00496.1_g00011.1; Sme2.5_00740.1_g00004.1; Sme2.5_00942.1_g00004.1; Sme2.5_00942.1_g00005.1; Sme2.5_01674.1_g00010.1; Sme2.5_03792.1_g00006.1; Sme2.5_09449.1_g00003.1; Sme2.5_09750.1_g00002.1; Sme2.5_10801.1_g00001.1
ko00380	Tryptophan metabolism	8	0.00211848	2.7235	Sme2.5_00310.1_g00006.1; Sme2.5_00341.1_g00010.1; Sme2.5_01095.1_g00008.1; Sme2.5_03083.1_g00002.1; Sme2.5_04323.1_g00001.1; Sme2.5_05582.1_g00001.1; Sme2.5_07035.1_g00006.1; Sme2.5_09651.1_g00001.1
ko00940	Phenylpropanoid biosynthesis	24	0.0021924	1.7592	Sme2.5_00022.1_g00026.1; Sme2.5_00345.1_g00006.1; Sme2.5_00423.1_g00003.1; Sme2.5_00629.1_g00010.1; Sme2.5_00788.1_g00009.1; Sme2.5_00843.1_g00005.1; Sme2.5_00845.1_g00001.1; Sme2.5_01085.1_g00005.1; Sme2.5_01597.1_g00016.1; Sme2.5_01616.1_g00002.1; Sme2.5_01695.1_g00006.1; Sme2.5_01810.1_g00011.1; Sme2.5_02364.1_g00012.1; Sme2.5_02517.1_g00002.1; Sme2.5_02537.1_g00008.1; Sme2.5_02584.1_g00008.1;…
ko00040	Pentose and glucuronate interconversions	16	0.0022436	2.00914	Sme2.5_00015.1_g00023.1; Sme2.5_00036.1_g00028.1; Sme2.5_00367.1_g00006.1; Sme2.5_00925.1_g00012.1; Sme2.5_02490.1_g00009.1; Sme2.5_02931.1_g00003.1; Sme2.5_04065.1_g00003.1; Sme2.5_04287.1_g00005.1; Sme2.5_04287.1_g00007.1; Sme2.5_04323.1_g00001.1; Sme2.5_05582.1_g00001.1; Sme2.5_09109.1_g00002.1; Sme2.5_09141.1_g00004.1; Sme2.5_10801.1_g00001.1; Sme2.5_11204.1_g00001.1; Sme2.5_13469.1_g00002.1
ko01220	Degradation of aromatic compounds	3	0.00408228	4.1781	Sme2.5_00606.1_g00005.1; Sme2.5_04651.1_g00007.1; Sme2.5_09462.1_g00003.1
ko00195	Photosynthesis	12	0.00432446	2.08905	Sme2.5_01603.1_g00010.1; Sme2.5_02443.1_g00005.1; Sme2.5_02738.1_g00005.1; Sme2.5_03639.1_g00004.1; Sme2.5_05205.1_g00002.1; Sme2.5_05205.1_g00003.1; Sme2.5_05223.1_g00007.1; Sme2.5_06540.1_g00005.1; Sme2.5_06540.1_g00006.1; Sme2.5_08653.1_g00003.1; Sme2.5_10004.1_g00004.1; Sme2.5_22119.1_g00001.1
ko00904	Diterpenoid biosynthesis	6	0.00552575	2.70348	Sme2.5_00145.1_g00009.1; Sme2.5_00235.1_g00017.1; Sme2.5_00833.1_g00003.1; Sme2.5_00909.1_g00010.1; Sme2.5_03327.1_g00005.1; Sme2.5_05713.1_g00005.1
ko00071	Fatty acid degradation	9	0.00561293	2.26028	Sme2.5_00013.1_g00021.1; Sme2.5_00606.1_g00005.1; Sme2.5_01379.1_g00010.1; Sme2.5_01917.1_g00008.1; Sme2.5_02343.1_g00008.1; Sme2.5_04323.1_g00001.1; Sme2.5_04651.1_g00007.1; Sme2.5_05582.1_g00001.1; Sme2.5_09462.1_g00003.1
ko00100	Steroid biosynthesis	6	0.00893393	2.48427	Sme2.5_00076.1_g00009.1; Sme2.5_00191.1_g00001.1; Sme2.5_00571.1_g00005.1; Sme2.5_03067.1_g00002.1; Sme2.5_04335.1_g00001.1; Sme2.5_14133.1_g00001.1
ko00945	Stilbenoid, diarylheptanoid and gingerol biosynthesis	5	0.0158245	2.3937	Sme2.5_00345.1_g00006.1; Sme2.5_01597.1_g00016.1; Sme2.5_01695.1_g00006.1; Sme2.5_01810.1_g00011.1; Sme2.5_02364.1_g00012.1
ko00830	Retinol metabolism	3	0.0215592	2.70348	Sme2.5_00606.1_g00005.1; Sme2.5_04651.1_g00007.1; Sme2.5_09462.1_g00003.1

## Sheet: 3615min-vs-362min
Supplementary Table S4 The top 20 KEGG enrichment analysis of DEGs in all pairwise comparisons.
id	term	ListHits	pval	Enrichment_score	Gene
ko00196	Photosynthesis - antenna proteins	18	2.43374e-20	12.5664	Sme2.5_00087.1_g00019.1; Sme2.5_00136.1_g00024.1; Sme2.5_00225.1_g00030.1; Sme2.5_00225.1_g00032.1; Sme2.5_00556.1_g00015.1; Sme2.5_01022.1_g00012.1; Sme2.5_01099.1_g00009.1; Sme2.5_01235.1_g00007.1; Sme2.5_02351.1_g00008.1; Sme2.5_02933.1_g00009.1; Sme2.5_03537.1_g00010.1; Sme2.5_03628.1_g00001.1; Sme2.5_04919.1_g00005.1; Sme2.5_04919.1_g00006.1; Sme2.5_05312.1_g00005.1; Sme2.5_06099.1_g00001.1;…
ko00195	Photosynthesis	23	8.2413e-10	4.01428	Sme2.5_00001.1_g00021.1; Sme2.5_00001.1_g00022.1; Sme2.5_00085.1_g00028.1; Sme2.5_00130.1_g00007.1; Sme2.5_00755.1_g00009.1; Sme2.5_00832.1_g00002.1; Sme2.5_00853.1_g00007.1; Sme2.5_01077.1_g00003.1; Sme2.5_01082.1_g00001.1; Sme2.5_01233.1_g00012.1; Sme2.5_01325.1_g00006.1; Sme2.5_01694.1_g00010.1; Sme2.5_01878.1_g00009.1; Sme2.5_03381.1_g00006.1; Sme2.5_03745.1_g00004.1; Sme2.5_03810.1_g00004.1;…
ko04075	Plant hormone signal transduction	50	1.51461e-09	2.37021	Sme2.5_00003.1_g00016.1; Sme2.5_00014.1_g00012.1; Sme2.5_00083.1_g00005.1; Sme2.5_00112.1_g00011.1; Sme2.5_00175.1_g00022.1; Sme2.5_00284.1_g00013.1; Sme2.5_00457.1_g00010.1; Sme2.5_00549.1_g00001.1; Sme2.5_00590.1_g00009.1; Sme2.5_00590.1_g00010.1; Sme2.5_00590.1_g00012.1; Sme2.5_00595.1_g00009.1; Sme2.5_00736.1_g00017.1; Sme2.5_00810.1_g00012.1; Sme2.5_00946.1_g00005.1; Sme2.5_01060.1_g00008.1;…
ko00940	Phenylpropanoid biosynthesis	32	1.35118e-06	2.35161	Sme2.5_00001.1_g00047.1; Sme2.5_00001.1_g00048.1; Sme2.5_00029.1_g00006.1; Sme2.5_00085.1_g00036.1; Sme2.5_00140.1_g00012.1; Sme2.5_00157.1_g00021.1; Sme2.5_00209.1_g00001.1; Sme2.5_00243.1_g00005.1; Sme2.5_00745.1_g00004.1; Sme2.5_00788.1_g00009.1; Sme2.5_00864.1_g00009.1; Sme2.5_01148.1_g00003.1; Sme2.5_01256.1_g00006.1; Sme2.5_01620.1_g00010.1; Sme2.5_02268.1_g00011.1; Sme2.5_02296.1_g00005.1;…
ko00592	alpha-Linolenic acid metabolism	13	6.65154e-05	3.02525	Sme2.5_00323.1_g00013.1; Sme2.5_00323.1_g00014.1; Sme2.5_00323.1_g00015.1; Sme2.5_00323.1_g00016.1; Sme2.5_00498.1_g00006.1; Sme2.5_01146.1_g00002.1; Sme2.5_01379.1_g00012.1; Sme2.5_03311.1_g00004.1; Sme2.5_04657.1_g00001.1; Sme2.5_05147.1_g00002.1; Sme2.5_13015.1_g00001.1; Sme2.5_13015.1_g00002.1; Sme2.5_21330.1_g00001.1
ko00908	Zeatin biosynthesis	10	0.000936987	2.69456	Sme2.5_00064.1_g00012.1; Sme2.5_00186.1_g00018.1; Sme2.5_00328.1_g00012.1; Sme2.5_00411.1_g00011.1; Sme2.5_00810.1_g00005.1; Sme2.5_01707.1_g00008.1; Sme2.5_01707.1_g00009.1; Sme2.5_03999.1_g00002.1; Sme2.5_08970.1_g00001.1; Sme2.5_16959.1_g00001.1
ko00360	Phenylalanine metabolism	9	0.00291023	2.46841	Sme2.5_00001.1_g00047.1; Sme2.5_00001.1_g00048.1; Sme2.5_00029.1_g00006.1; Sme2.5_00209.1_g00001.1; Sme2.5_00484.1_g00015.1; Sme2.5_00864.1_g00009.1; Sme2.5_05449.1_g00003.1; Sme2.5_16832.1_g00001.1; Sme2.5_16832.1_g00002.1
ko00945	Stilbenoid, diarylheptanoid and gingerol biosynthesis	6	0.00381506	2.87981	Sme2.5_00001.1_g00047.1; Sme2.5_00001.1_g00048.1; Sme2.5_00029.1_g00006.1; Sme2.5_00085.1_g00036.1; Sme2.5_01133.1_g00013.1; Sme2.5_06006.1_g00001.1
ko01220	Degradation of aromatic compounds	3	0.00404445	4.18881	Sme2.5_00001.1_g00047.1; Sme2.5_00001.1_g00048.1; Sme2.5_00661.1_g00006.1
ko00904	Diterpenoid biosynthesis	6	0.00544894	2.71041	Sme2.5_00145.1_g00009.1; Sme2.5_00235.1_g00017.1; Sme2.5_02246.1_g00002.1; Sme2.5_02297.1_g00002.1; Sme2.5_04299.1_g00006.1; Sme2.5_06317.1_g00002.1
ko00250	Alanine, aspartate and glutamate metabolism	8	0.0118454	2.11848	Sme2.5_00005.1_g00003.1; Sme2.5_00211.1_g00004.1; Sme2.5_00235.1_g00018.1; Sme2.5_00347.1_g00010.1; Sme2.5_03151.1_g00001.1; Sme2.5_07515.1_g00002.1; Sme2.5_10464.1_g00001.1; Sme2.5_14121.1_g00001.1
ko00860	Porphyrin and chlorophyll metabolism	8	0.0118454	2.11848	Sme2.5_00125.1_g00021.1; Sme2.5_00141.1_g00004.1; Sme2.5_00669.1_g00006.1; Sme2.5_01284.1_g00015.1; Sme2.5_01497.1_g00004.1; Sme2.5_05323.1_g00006.1; Sme2.5_08250.1_g00002.1; Sme2.5_10607.1_g00001.1
ko00430	Taurine and hypotaurine metabolism	3	0.0135914	3.07179	Sme2.5_00005.1_g00003.1; Sme2.5_07515.1_g00002.1; Sme2.5_08092.1_g00002.1
ko00650	Butanoate metabolism	5	0.0180997	2.32712	Sme2.5_00005.1_g00003.1; Sme2.5_00235.1_g00018.1; Sme2.5_07515.1_g00002.1; Sme2.5_14121.1_g00001.1; Sme2.5_32189.1_g00001.1
ko02020	Two-component system	3	0.0213766	2.71041	Sme2.5_00211.1_g00004.1; Sme2.5_00347.1_g00010.1; Sme2.5_03151.1_g00001.1
ko00830	Retinol metabolism	3	0.0213766	2.71041	Sme2.5_00661.1_g00006.1; Sme2.5_01089.1_g00015.1; Sme2.5_05385.1_g00002.1
ko00941	Flavonoid biosynthesis	6	0.0222085	2.09441	Sme2.5_00001.1_g00047.1; Sme2.5_00001.1_g00048.1; Sme2.5_00015.1_g00020.1; Sme2.5_00029.1_g00006.1; Sme2.5_00085.1_g00036.1; Sme2.5_06006.1_g00001.1
ko00600	Sphingolipid metabolism	4	0.0240779	2.36292	Sme2.5_01298.1_g00012.1; Sme2.5_02289.1_g00008.1; Sme2.5_04467.1_g00005.1; Sme2.5_13973.1_g00002.1
ko00040	Pentose and glucuronate interconversions	13	0.0264735	1.63661	Sme2.5_00036.1_g00028.1; Sme2.5_00737.1_g00009.1; Sme2.5_01044.1_g00001.1; Sme2.5_01494.1_g00002.1; Sme2.5_01553.1_g00002.1; Sme2.5_02418.1_g00012.1; Sme2.5_03712.1_g00005.1; Sme2.5_09773.1_g00001.1; Sme2.5_11204.1_g00001.1; Sme2.5_11468.1_g00005.1; Sme2.5_11468.1_g00006.1; Sme2.5_13469.1_g00002.1; Sme2.5_31177.1_g00001.1
ko00591	Linoleic acid metabolism	3	0.0373199	2.30385	Sme2.5_01146.1_g00002.1; Sme2.5_05147.1_g00002.1; Sme2.5_23355.1_g00001.1

## Sheet: 3615min-vs-F15min
Supplementary Table S4 The top 20 KEGG enrichment analysis of DEGs in all pairwise comparisons.
id	term	ListHits	pval	Enrichment_score	Gene
ko00195	Photosynthesis	30	8.44715e-09	2.86402	Sme2.5_00001.1_g00021.1; Sme2.5_00085.1_g00028.1; Sme2.5_00130.1_g00007.1; Sme2.5_00755.1_g00009.1; Sme2.5_01077.1_g00003.1; Sme2.5_01223.1_g00003.1; Sme2.5_01325.1_g00006.1; Sme2.5_01878.1_g00009.1; Sme2.5_02443.1_g00005.1; Sme2.5_02738.1_g00005.1; Sme2.5_03381.1_g00006.1; Sme2.5_03639.1_g00004.1; Sme2.5_03810.1_g00004.1; Sme2.5_04047.1_g00004.1; Sme2.5_04335.1_g00004.1; Sme2.5_04638.1_g00003.1;…
ko00945	Stilbenoid, diarylheptanoid and gingerol biosynthesis	12	3.44388e-05	3.15042	Sme2.5_00001.1_g00048.1; Sme2.5_00029.1_g00004.1; Sme2.5_00029.1_g00006.1; Sme2.5_00085.1_g00036.1; Sme2.5_00194.1_g00001.1; Sme2.5_00345.1_g00006.1; Sme2.5_01133.1_g00013.1; Sme2.5_01695.1_g00006.1; Sme2.5_01810.1_g00011.1; Sme2.5_04555.1_g00001.1; Sme2.5_06006.1_g00001.1; Sme2.5_29908.1_g00001.1
ko00941	Flavonoid biosynthesis	14	9.71259e-05	2.67308	Sme2.5_00001.1_g00048.1; Sme2.5_00015.1_g00020.1; Sme2.5_00029.1_g00004.1; Sme2.5_00029.1_g00006.1; Sme2.5_00085.1_g00036.1; Sme2.5_00194.1_g00001.1; Sme2.5_00345.1_g00006.1; Sme2.5_01695.1_g00006.1; Sme2.5_01772.1_g00002.1; Sme2.5_01810.1_g00011.1; Sme2.5_04555.1_g00001.1; Sme2.5_06006.1_g00001.1; Sme2.5_13923.1_g00001.1; Sme2.5_29908.1_g00001.1
ko00630	Glyoxylate and dicarboxylate metabolism	22	0.000577506	1.94552	Sme2.5_00026.1_g00009.1; Sme2.5_00211.1_g00004.1; Sme2.5_00420.1_g00009.1; Sme2.5_00743.1_g00009.1; Sme2.5_00743.1_g00010.1; Sme2.5_00844.1_g00010.1; Sme2.5_01730.1_g00001.1; Sme2.5_01803.1_g00011.1; Sme2.5_01907.1_g00017.1; Sme2.5_02233.1_g00003.1; Sme2.5_02556.1_g00005.1; Sme2.5_03151.1_g00001.1; Sme2.5_03772.1_g00003.1; Sme2.5_04997.1_g00001.1; Sme2.5_06163.1_g00003.1; Sme2.5_06838.1_g00002.1;…
ko00940	Phenylpropanoid biosynthesis	40	0.00072413	1.60787	Sme2.5_00001.1_g00048.1; Sme2.5_00013.1_g00009.1; Sme2.5_00022.1_g00026.1; Sme2.5_00029.1_g00004.1; Sme2.5_00029.1_g00006.1; Sme2.5_00085.1_g00036.1; Sme2.5_00157.1_g00021.1; Sme2.5_00194.1_g00001.1; Sme2.5_00236.1_g00002.1; Sme2.5_00243.1_g00005.1; Sme2.5_00345.1_g00006.1; Sme2.5_00423.1_g00003.1; Sme2.5_00629.1_g00010.1; Sme2.5_00745.1_g00004.1; Sme2.5_00747.1_g00009.1; Sme2.5_00845.1_g00001.1;…
ko00591	Linoleic acid metabolism	7	0.00131371	2.94039	Sme2.5_00819.1_g00006.1; Sme2.5_01146.1_g00002.1; Sme2.5_01822.1_g00002.1; Sme2.5_04222.1_g00003.1; Sme2.5_05147.1_g00001.1; Sme2.5_08376.1_g00002.1; Sme2.5_23355.1_g00001.1
ko00592	alpha-Linolenic acid metabolism	16	0.00141964	2.03664	Sme2.5_00071.1_g00009.1; Sme2.5_00322.1_g00013.1; Sme2.5_00323.1_g00013.1; Sme2.5_00323.1_g00014.1; Sme2.5_00323.1_g00015.1; Sme2.5_00323.1_g00016.1; Sme2.5_00819.1_g00006.1; Sme2.5_01146.1_g00002.1; Sme2.5_01379.1_g00012.1; Sme2.5_03615.1_g00006.1; Sme2.5_03615.1_g00012.1; Sme2.5_05147.1_g00001.1; Sme2.5_06032.1_g00003.1; Sme2.5_08480.1_g00001.1; Sme2.5_30488.1_g00001.1; Sme2.5_31572.1_g00001.1
ko00073	Cutin, suberine and wax biosynthesis	9	0.00382527	2.29122	Sme2.5_00007.1_g00005.1; Sme2.5_00345.1_g00019.1; Sme2.5_00441.1_g00012.1; Sme2.5_00479.1_g00010.1; Sme2.5_01446.1_g00001.1; Sme2.5_02174.1_g00001.1; Sme2.5_02440.1_g00001.1; Sme2.5_10766.1_g00001.1; Sme2.5_12193.1_g00001.1
ko00904	Diterpenoid biosynthesis	9	0.00485414	2.22383	Sme2.5_00145.1_g00009.1; Sme2.5_00145.1_g00012.1; Sme2.5_00235.1_g00017.1; Sme2.5_00833.1_g00003.1; Sme2.5_00909.1_g00010.1; Sme2.5_02297.1_g00002.1; Sme2.5_04299.1_g00006.1; Sme2.5_05285.1_g00002.1; Sme2.5_05713.1_g00005.1
ko00627	Aminobenzoate degradation	3	0.00518052	3.60048	Sme2.5_01133.1_g00013.1; Sme2.5_01597.1_g00002.1; Sme2.5_01597.1_g00004.1
ko00052	Galactose metabolism	13	0.00681571	1.88301	Sme2.5_00044.1_g00012.1; Sme2.5_00407.1_g00005.1; Sme2.5_00496.1_g00011.1; Sme2.5_00740.1_g00004.1; Sme2.5_00942.1_g00004.1; Sme2.5_01674.1_g00010.1; Sme2.5_02165.1_g00005.1; Sme2.5_03491.1_g00004.1; Sme2.5_04600.1_g00004.1; Sme2.5_05316.1_g00003.1; Sme2.5_09750.1_g00002.1; Sme2.5_09941.1_g00001.1; Sme2.5_10801.1_g00001.1
ko04630	Jak-STAT signaling pathway	3	0.00939201	3.15042	Sme2.5_00978.1_g00009.1; Sme2.5_00978.1_g00010.1; Sme2.5_01689.1_g00007.1
ko04810	Regulation of actin cytoskeleton	12	0.0107505	1.83297	Sme2.5_00239.1_g00010.1; Sme2.5_00498.1_g00009.1; Sme2.5_00538.1_g00007.1; Sme2.5_00832.1_g00007.1; Sme2.5_01003.1_g00001.1; Sme2.5_01003.1_g00003.1; Sme2.5_01702.1_g00013.1; Sme2.5_04436.1_g00003.1; Sme2.5_04699.1_g00005.1; Sme2.5_07012.1_g00003.1; Sme2.5_08304.1_g00001.1; Sme2.5_29726.1_g00001.1
ko00196	Photosynthesis - antenna proteins	6	0.0112186	2.29122	Sme2.5_00087.1_g00019.1; Sme2.5_00225.1_g00030.1; Sme2.5_01099.1_g00009.1; Sme2.5_02933.1_g00009.1; Sme2.5_04919.1_g00005.1; Sme2.5_04919.1_g00006.1
ko00360	Phenylalanine metabolism	12	0.0125238	1.80024	Sme2.5_00001.1_g00048.1; Sme2.5_00029.1_g00004.1; Sme2.5_00029.1_g00006.1; Sme2.5_00484.1_g00015.1; Sme2.5_01597.1_g00002.1; Sme2.5_01597.1_g00004.1; Sme2.5_01810.1_g00011.1; Sme2.5_05449.1_g00003.1; Sme2.5_09948.1_g00003.1; Sme2.5_11841.1_g00001.1; Sme2.5_16832.1_g00001.1; Sme2.5_29908.1_g00001.1
ko00710	Carbon fixation in photosynthetic organisms	17	0.0141759	1.62294	Sme2.5_00844.1_g00010.1; Sme2.5_01730.1_g00001.1; Sme2.5_01803.1_g00011.1; Sme2.5_02233.1_g00003.1; Sme2.5_02824.1_g00003.1; Sme2.5_04375.1_g00007.1; Sme2.5_04442.1_g00002.1; Sme2.5_04997.1_g00001.1; Sme2.5_05393.1_g00002.1; Sme2.5_06163.1_g00003.1; Sme2.5_06296.1_g00001.1; Sme2.5_07446.1_g00003.1; Sme2.5_07854.1_g00002.1; Sme2.5_07918.1_g00003.1; Sme2.5_09858.1_g00002.1; Sme2.5_10323.1_g00001.1;…
ko04015	Rap1 signaling pathway	6	0.0145107	2.1916	Sme2.5_00161.1_g00002.1; Sme2.5_00498.1_g00009.1; Sme2.5_04699.1_g00005.1; Sme2.5_08304.1_g00001.1; Sme2.5_15368.1_g00001.1; Sme2.5_29726.1_g00001.1
ko00909	Sesquiterpenoid and triterpenoid biosynthesis	6	0.0145107	2.1916	Sme2.5_02106.1_g00012.1; Sme2.5_08145.1_g00005.1; Sme2.5_08521.1_g00001.1; Sme2.5_08521.1_g00003.1; Sme2.5_09222.1_g00003.1; Sme2.5_14233.1_g00002.1
ko00950	Isoquinoline alkaloid biosynthesis	9	0.019291	1.84415	Sme2.5_00484.1_g00015.1; Sme2.5_01441.1_g00006.1; Sme2.5_04286.1_g00003.1; Sme2.5_05449.1_g00003.1; Sme2.5_06843.1_g00001.1; Sme2.5_08192.1_g00002.1; Sme2.5_09948.1_g00003.1; Sme2.5_25992.1_g00001.1; Sme2.5_33651.1_g00001.1
ko00350	Tyrosine metabolism	13	0.0212455	1.65477	Sme2.5_00484.1_g00015.1; Sme2.5_01441.1_g00006.1; Sme2.5_03615.1_g00006.1; Sme2.5_03615.1_g00012.1; Sme2.5_04286.1_g00003.1; Sme2.5_05449.1_g00003.1; Sme2.5_06843.1_g00001.1; Sme2.5_08192.1_g00002.1; Sme2.5_09948.1_g00003.1; Sme2.5_11841.1_g00001.1; Sme2.5_25992.1_g00001.1; Sme2.5_30488.1_g00001.1; Sme2.5_33651.1_g00001.1

## Sheet: F15min-vs-F2min
Supplementary Table S4 The top 20 KEGG enrichment analysis of DEGs in all pairwise comparisons.
id	term	ListHits	pval	Enrichment_score	Gene
ko04075	Plant hormone signal transduction	23	2.0757e-06	2.76114	Sme2.5_00057.1_g00032.1; Sme2.5_00057.1_g00033.1; Sme2.5_00204.1_g00017.1; Sme2.5_00456.1_g00010.1; Sme2.5_00549.1_g00001.1; Sme2.5_00595.1_g00009.1; Sme2.5_00731.1_g00006.1; Sme2.5_01200.1_g00003.1; Sme2.5_01795.1_g00002.1; Sme2.5_02453.1_g00002.1; Sme2.5_02650.1_g00007.1; Sme2.5_03053.1_g00002.1; Sme2.5_03889.1_g00006.1; Sme2.5_04620.1_g00003.1; Sme2.5_04707.1_g00004.1; Sme2.5_04707.1_g00005.1;…
ko00980	Metabolism of xenobiotics by cytochrome P450	9	2.09401e-05	4.60612	Sme2.5_00275.1_g00006.1; Sme2.5_00519.1_g00022.1; Sme2.5_00669.1_g00017.1; Sme2.5_00867.1_g00009.1; Sme2.5_01385.1_g00011.1; Sme2.5_04997.1_g00002.1; Sme2.5_04997.1_g00004.1; Sme2.5_05385.1_g00004.1; Sme2.5_09472.1_g00001.1
ko00982	Drug metabolism - cytochrome P450	9	2.64137e-05	4.48801	Sme2.5_00275.1_g00006.1; Sme2.5_00519.1_g00022.1; Sme2.5_00669.1_g00017.1; Sme2.5_00867.1_g00009.1; Sme2.5_01385.1_g00011.1; Sme2.5_04997.1_g00002.1; Sme2.5_04997.1_g00004.1; Sme2.5_09472.1_g00001.1; Sme2.5_18182.1_g00001.1
ko04014	Ras signaling pathway	6	0.000171714	4.96546	Sme2.5_00161.1_g00002.1; Sme2.5_00626.1_g00007.1; Sme2.5_00855.1_g00011.1; Sme2.5_04878.1_g00004.1; Sme2.5_12183.1_g00002.1; Sme2.5_32459.1_g00001.1
ko00941	Flavonoid biosynthesis	5	0.00082444	4.42001	Sme2.5_00015.1_g00020.1; Sme2.5_00029.1_g00005.1; Sme2.5_00029.1_g00006.1; Sme2.5_01772.1_g00002.1; Sme2.5_29908.1_g00001.1
ko00480	Glutathione metabolism	8	0.00209728	2.80332	Sme2.5_00275.1_g00006.1; Sme2.5_00519.1_g00022.1; Sme2.5_00669.1_g00017.1; Sme2.5_00867.1_g00009.1; Sme2.5_01385.1_g00011.1; Sme2.5_04997.1_g00002.1; Sme2.5_04997.1_g00004.1; Sme2.5_09472.1_g00001.1
ko04015	Rap1 signaling pathway	3	0.00254081	5.0734	Sme2.5_00161.1_g00002.1; Sme2.5_00855.1_g00011.1; Sme2.5_04878.1_g00004.1
ko00290	Valine, leucine and isoleucine biosynthesis	4	0.00415578	3.70439	Sme2.5_00162.1_g00020.1; Sme2.5_00162.1_g00021.1; Sme2.5_00162.1_g00022.1; Sme2.5_03745.1_g00001.1
ko00906	Carotenoid biosynthesis	4	0.00509184	3.53601	Sme2.5_00145.1_g00002.1; Sme2.5_00721.1_g00007.1; Sme2.5_01979.1_g00007.1; Sme2.5_05172.1_g00001.1
ko00510	N-Glycan biosynthesis	4	0.0067626	3.31031	Sme2.5_00241.1_g00024.1; Sme2.5_00357.1_g00005.1; Sme2.5_01371.1_g00010.1; Sme2.5_09407.1_g00001.1
ko00945	Stilbenoid, diarylheptanoid and gingerol biosynthesis	3	0.00862689	3.64651	Sme2.5_00029.1_g00005.1; Sme2.5_00029.1_g00006.1; Sme2.5_29908.1_g00001.1
ko04024	cAMP signaling pathway	4	0.0111896	2.93556	Sme2.5_00161.1_g00002.1; Sme2.5_00626.1_g00007.1; Sme2.5_00855.1_g00011.1; Sme2.5_04878.1_g00004.1
ko01040	Biosynthesis of unsaturated fatty acids	3	0.0118372	3.33395	Sme2.5_01466.1_g00005.1; Sme2.5_06509.1_g00002.1; Sme2.5_06773.1_g00005.1
ko00270	Cysteine and methionine metabolism	7	0.0154638	2.16089	Sme2.5_00889.1_g00010.1; Sme2.5_01363.1_g00013.1; Sme2.5_01990.1_g00004.1; Sme2.5_03623.1_g00002.1; Sme2.5_04459.1_g00005.1; Sme2.5_12982.1_g00001.1; Sme2.5_25333.1_g00001.1
ko00260	Glycine, serine and threonine metabolism	5	0.0251869	2.21001	Sme2.5_00162.1_g00020.1; Sme2.5_00162.1_g00021.1; Sme2.5_00162.1_g00022.1; Sme2.5_00283.1_g00011.1; Sme2.5_03745.1_g00001.1
ko04064	NF-kappa B signaling pathway	3	0.0276674	2.59307	Sme2.5_01315.1_g00003.1; Sme2.5_04400.1_g00002.1; Sme2.5_04975.1_g00002.1
ko04020	Calcium signaling pathway	3	0.0412734	2.28801	Sme2.5_00161.1_g00002.1; Sme2.5_00855.1_g00011.1; Sme2.5_04878.1_g00004.1
ko00940	Phenylpropanoid biosynthesis	9	0.0422479	1.67495	Sme2.5_00029.1_g00005.1; Sme2.5_00029.1_g00006.1; Sme2.5_00845.1_g00001.1; Sme2.5_02296.1_g00004.1; Sme2.5_02852.1_g00002.1; Sme2.5_03391.1_g00006.1; Sme2.5_03391.1_g00007.1; Sme2.5_04883.1_g00001.1; Sme2.5_29908.1_g00001.1
ko04152	AMPK signaling pathway	5	0.0487639	1.88816	Sme2.5_00018.1_g00001.1; Sme2.5_00131.1_g00007.1; Sme2.5_00427.1_g00004.1; Sme2.5_01868.1_g00007.1; Sme2.5_13547.1_g00003.1
ko00360	Phenylalanine metabolism	3	0.0550463	2.08372	Sme2.5_00029.1_g00005.1; Sme2.5_00029.1_g00006.1; Sme2.5_29908.1_g00001.1

## Sheet: F15min-vs-FCK0
Supplementary Table S4 The top 20 KEGG enrichment analysis of DEGs in all pairwise comparisons.
id	term	ListHits	pval	Enrichment_score	Gene
ko04152	AMPK signaling pathway	10	0.000333178	3.10991	Sme2.5_00018.1_g00001.1; Sme2.5_00044.1_g00012.1; Sme2.5_00131.1_g00007.1; Sme2.5_00187.1_g00021.1; Sme2.5_00978.1_g00009.1; Sme2.5_00978.1_g00010.1; Sme2.5_01868.1_g00007.1; Sme2.5_06903.1_g00001.1; Sme2.5_07438.1_g00003.1; Sme2.5_07438.1_g00007.1
ko00073	Cutin, suberine and wax biosynthesis	5	0.000468286	4.85335	Sme2.5_00345.1_g00019.1; Sme2.5_00441.1_g00012.1; Sme2.5_00889.1_g00004.1; Sme2.5_02174.1_g00001.1; Sme2.5_02440.1_g00001.1
ko00980	Metabolism of xenobiotics by cytochrome P450	8	0.000543646	3.3718	Sme2.5_00661.1_g00006.1; Sme2.5_00669.1_g00017.1; Sme2.5_01385.1_g00011.1; Sme2.5_04997.1_g00002.1; Sme2.5_04997.1_g00004.1; Sme2.5_05385.1_g00004.1; Sme2.5_09086.1_g00002.1; Sme2.5_09472.1_g00001.1
ko04015	Rap1 signaling pathway	4	0.000598114	5.5708	Sme2.5_00161.1_g00002.1; Sme2.5_00855.1_g00011.1; Sme2.5_04878.1_g00004.1; Sme2.5_29726.1_g00001.1
ko00982	Drug metabolism - cytochrome P450	7	0.00280985	2.87467	Sme2.5_00661.1_g00006.1; Sme2.5_00669.1_g00017.1; Sme2.5_01385.1_g00011.1; Sme2.5_04997.1_g00002.1; Sme2.5_04997.1_g00004.1; Sme2.5_09086.1_g00002.1; Sme2.5_09472.1_g00001.1
ko04022	cGMP-PKG signaling pathway	6	0.00389208	2.95681	Sme2.5_00161.1_g00002.1; Sme2.5_00848.1_g00001.1; Sme2.5_00855.1_g00011.1; Sme2.5_01714.1_g00001.1; Sme2.5_04878.1_g00004.1; Sme2.5_10112.1_g00001.1
ko01040	Biosynthesis of unsaturated fatty acids	4	0.004261	3.66081	Sme2.5_01466.1_g00005.1; Sme2.5_06773.1_g00005.1; Sme2.5_09310.1_g00002.1; Sme2.5_11752.1_g00001.1
ko04150	mTOR signaling pathway	6	0.00854987	2.56257	Sme2.5_00018.1_g00001.1; Sme2.5_00187.1_g00021.1; Sme2.5_00978.1_g00009.1; Sme2.5_00978.1_g00010.1; Sme2.5_07438.1_g00003.1; Sme2.5_07438.1_g00007.1
ko00290	Valine, leucine and isoleucine biosynthesis	4	0.00936713	3.05067	Sme2.5_00162.1_g00020.1; Sme2.5_00162.1_g00022.1; Sme2.5_03745.1_g00001.1; Sme2.5_05594.1_g00005.1
ko04151	PI3K-Akt signaling pathway	7	0.0132095	2.22005	Sme2.5_00018.1_g00001.1; Sme2.5_00187.1_g00021.1; Sme2.5_00978.1_g00009.1; Sme2.5_00978.1_g00010.1; Sme2.5_07438.1_g00003.1; Sme2.5_07438.1_g00007.1; Sme2.5_26015.1_g00001.1
ko00500	Starch and sucrose metabolism	14	0.0135639	1.75175	Sme2.5_00015.1_g00023.1; Sme2.5_00079.1_g00005.1; Sme2.5_00236.1_g00002.1; Sme2.5_00468.1_g00007.1; Sme2.5_00497.1_g00006.1; Sme2.5_00845.1_g00001.1; Sme2.5_01984.1_g00001.1; Sme2.5_04287.1_g00005.1; Sme2.5_04287.1_g00007.1; Sme2.5_04767.1_g00002.1; Sme2.5_06478.1_g00001.1; Sme2.5_08823.1_g00001.1; Sme2.5_10801.1_g00001.1; Sme2.5_12758.1_g00001.1
ko00040	Pentose and glucuronate interconversions	8	0.0136508	2.10046	Sme2.5_00015.1_g00023.1; Sme2.5_00079.1_g00005.1; Sme2.5_01006.1_g00010.1; Sme2.5_01984.1_g00001.1; Sme2.5_04287.1_g00005.1; Sme2.5_04287.1_g00007.1; Sme2.5_04767.1_g00002.1; Sme2.5_10801.1_g00001.1
ko04014	Ras signaling pathway	4	0.0149085	2.72613	Sme2.5_00161.1_g00002.1; Sme2.5_00239.1_g00023.1; Sme2.5_00855.1_g00011.1; Sme2.5_04878.1_g00004.1
ko00350	Tyrosine metabolism	5	0.0164423	2.42667	Sme2.5_00661.1_g00006.1; Sme2.5_01441.1_g00006.1; Sme2.5_08192.1_g00002.1; Sme2.5_25992.1_g00001.1; Sme2.5_30488.1_g00001.1
ko00904	Diterpenoid biosynthesis	3	0.0205273	2.82636	Sme2.5_00145.1_g00009.1; Sme2.5_00833.1_g00003.1; Sme2.5_05713.1_g00005.1
ko00062	Fatty acid elongation	3	0.0205273	2.82636	Sme2.5_00238.1_g00005.1; Sme2.5_00826.1_g00007.1; Sme2.5_03511.1_g00001.1
ko04075	Plant hormone signal transduction	16	0.0239667	1.58183	Sme2.5_00038.1_g00008.1; Sme2.5_00072.1_g00016.1; Sme2.5_00085.1_g00016.1; Sme2.5_00175.1_g00022.1; Sme2.5_00457.1_g00010.1; Sme2.5_00590.1_g00010.1; Sme2.5_00595.1_g00009.1; Sme2.5_01795.1_g00002.1; Sme2.5_02104.1_g00004.1; Sme2.5_02453.1_g00002.1; Sme2.5_02650.1_g00007.1; Sme2.5_04620.1_g00003.1; Sme2.5_04707.1_g00004.1; Sme2.5_06786.1_g00002.1; Sme2.5_06786.1_g00009.1; Sme2.5_08551.1_g00002.1
ko00630	Glyoxylate and dicarboxylate metabolism	6	0.0283688	2.02308	Sme2.5_00283.1_g00011.1; Sme2.5_00632.1_g00006.1; Sme2.5_00743.1_g00010.1; Sme2.5_01730.1_g00001.1; Sme2.5_04997.1_g00001.1; Sme2.5_06838.1_g00002.1
ko00052	Galactose metabolism	4	0.0339004	2.20911	Sme2.5_00044.1_g00012.1; Sme2.5_02165.1_g00005.1; Sme2.5_03491.1_g00002.1; Sme2.5_10801.1_g00001.1
ko04070	Phosphatidylinositol signaling system	6	0.03614	1.92193	Sme2.5_00161.1_g00002.1; Sme2.5_00204.1_g00008.1; Sme2.5_00855.1_g00011.1; Sme2.5_04878.1_g00004.1; Sme2.5_05691.1_g00002.1; Sme2.5_15068.1_g00001.1
