# Supplementary material for: Transcriptome profiling reveals potential genes involved in browning of fresh-cut eggplant (Solanum melongena L.)
Source: Sci Rep. 2021 Aug 9;11:16081. doi: 10.1038/s41598-021-94831-z (PMC8352891; doi:10.1038/s41598-021-94831-z)
Supplement: Supplementary file 6 — Supplementary Table S5. [file 41598_2021_94831_MOESM6_ESM.xlsx]

## Sheet: The primers sequences
Supplementary Table S5 The primers sequences informationin this study.
Gene ID	Primer name	Sequence (5’-3’)
Sme2.5_00015.1_g00041.1	APX3-F	ATGGCAGCACCAGTAGATAAGG
	APX3-R	AACACGAAGCAAATCACGAGCA
Sme2.5_01441.1_g00006.1	PPO-F	TTGAGTCCTTGATGAAGCTGGT
	PPO-R	AAAGCAAATATCGGTTCAATCC
Sme2.5_06843.1_g00001.1	PPO-F	TTGAGTCCTTGATGAAGCTGGT
	PPO-R	AAAGCAAATATCGGTTCAATCC
Sme2.5_25992.1_g00001.1	PPO-F	TGTCGCAACTGCTACTTT
	PPO-R	AGATACCTTCTCCACCTTT
Sme2.5_33651.1_g00001.1	PPO-F	CGGGTATTTGCTTTCCCTGATG
	PPO-R	TTGCGGTGACTCTGGTTCCTAA
Sme2.5_01411.1_g00008.1	CAT2-F	CAAATCACAGCCACGCTACT
	CAT2-R	GTTCAGAACTAATCTTCCCACT
Sme2.5_00423.1_g00003.1	PER52-F	TCCGCCAGCCTTTCTACTTT
	PER52-R	CAGGGCACGAGGTCTTGAGT
Sme2.5_13923.1_g00001.1	CHS1B-F	ACCACTTGGCATTTCTGACT
	CHS1B-R	AGGGTTGAGGCCCAACTTTA
Sme2.5_02111.1_g00008.1	PER51-F	GCGGCTCATTCTGTTGGGTTCT
	PER51-R	GGGCTGCATACTGCTTGTTTAGGG
Sme2.5_03745.1_g00003.1	PER42-F	TAAGGAAGCTGTTGAAAGGGAG
	PER42-R	CATTGTGATCTGGGAGGTGTTT
Sme2.5_16832.1_g00001.1	PAL1-F	ACTTGAGGCATTTGGAGGAA
	PAL1-R	CATCAAAGGGTAGGTGGAGC
Sme2.5_16832.1_g00002.1	PAL5-F	GGATGAGTTTAGGAAGCCAGTT
	PAL5-R	CTTTGCACATACTATCCATTACC
Sme2.5_00669.1_g00017.1	GSTU9-F	ATTGTGCGTGCTTGAAGATGGA
	GSTU9-R	GGACATGCCAAATGCTACGACA
Sme2.5_09086.1_g00002.1	GST8-F	ATGGAAAGCCGATTTGTGAGTC
	GST8-R	ATGGCAACTTGTCATCAAGGAACT
Sme2.5_09472.1_g00001.1	GST8-F	AAAGCCCTCTACTTCTTCAATC
	GST8-R	AAGGACCTTCAAATGTCTCGTC
Sme2.5_02587.1_g00015.1	WRKY24-F	CGTAGTTCAAACCACAAGCGACAT
	WRKY24-R	CGTTCCACATGCTTCCTTACCG
Sme2.5_00574.1_g00007.1	WRKY50-F	TTCAGAACGCTGTCGCAAAT
	WRKY50-R	TGGTTGTGGACACCCTCGTA
Sme2.5_07339.1_g00001.1	WRKY53-F	TCCAAGGGCTTATTATAGATG
	WRKY53-R	CTGATTGTGCAGCTTTGCAACTGTG
Sme2.5_00015.1_g00021.1	PKG-F	TCGCTCTTGGAGAAGGTTGAC
	PKG-R	CTTGTCGGCAATCACTACATCAG
